# Supplementary material for: Identification of sRNA mediated responses to nutrient depletion in Burkholderia pseudomallei
Source: Sci Rep. 2017 Dec 7;7:17173. doi: 10.1038/s41598-017-17356-4 (PMC5719362; doi:10.1038/s41598-017-17356-4)
Supplement: Supplementary file 2 — Supplementary_Table_S1 [file 41598_2017_17356_MOESM2_ESM.xlsx]

## Sheet: (A) D286_rfamscan
(A) Identification of sRNAs in Bp_D286 using Rfamscan
Chr	Start	Stop	Strand	Rfam Homolog
D286_1	3343715	3344380	-	rfam-acc=RF00010;rfam-ID=RNaseP_bact_a
D286_1	2912400	2913090	+	rfam-acc=RF00023;rfam-ID=tmRNA
D286_1	701667	702089	+	rfam-acc=RF00050;rfam-ID=FMN
D286_1	1744545	1744882	+	rfam-acc=RF01070;rfam-ID=sucA
D286_1	2246811	2247473	-	rfam-acc=RF00169;rfam-ID=Bacteria_small_SRP
D286_1	1946398	1946794	-	rfam-acc=RF00174;rfam-ID=Cobalamin
D286_1	3342623	3343291	-	rfam-acc=RF02278;rfam-ID=Betaproteobacteria_toxic_sRNA
D286_1	3759332	3759517	-	rfam-acc=RF02278;rfam-ID=Betaproteobacteria_toxic_sRNA
D286_1	3160327	3160777	-	rfam-acc=RF01750;rfam-ID=pfl
D286_1	1380949	1381587	-	rfam-acc=RF00059;rfam-ID=TPP
D286_1	98272	98638	-	rfam-acc=RF01695;rfam-ID=C4
D286_1	1010931	1011269	-	rfam-acc=RF00013;rfam-ID=6S
D286_1	2246811	2247473	-	rfam-acc=RF01854;rfam-ID=Bacteria_large_SRP
D286_1	3647739	3648340	-	rfam-acc=RF00059;rfam-ID=TPP
D286_1	98272	98638	-	rfam-acc=RF01394;rfam-ID=isrK
D286_1	3823082	3823434	-	rfam-acc=RF01057;rfam-ID=SAH_riboswitch
D286_1	1236073	1236287	+	rfam-acc=RF01068;rfam-ID=mini-ykkC
D286_1	3895712	3896500	+	rfam-acc=RF00504;rfam-ID=Glycine
D286_1	1928163	1929264	+	rfam-acc=RF00174;rfam-ID=Cobalamin
D286_1	2912400	2913090	+	rfam-acc=RF01850;rfam-ID=beta_tmRNA
D286_1	3831255	3831442	-	rfam-acc=RF01730;rfam-ID=Termite-leu
D286_2	1449835	1450542	-	rfam-acc=RF00059;rfam-id=TPP
D286_2	2257284	2257331	-	rfam-acc=RF01989;rfam-id=SECIS_3
D286_2	2506356	2506740	-	rfam-acc=RF01734;rfam-id=crcB

## Sheet: (B) K96243_srnascanner
(B) Identification of sRNAs in Bp_K96243 using sRNAscanner
Chromosome	sRNAs	Start	Stop	Strand
NC_006350	Cand_1_sRNAscanner	181340	181759	forward
NC_006350	Cand_2_sRNAscanner	697812	698024	forward
NC_006350	Cand_3_sRNAscanner	781769	781799	forward
NC_006350	Cand_4_sRNAscanner	851349	851591	forward
NC_006350	Cand_5_sRNAscanner	942652	942761	forward
NC_006350	Cand_6_sRNAscanner	1396496	1396654	forward
NC_006350	Cand_7_sRNAscanner	2230061	2230459	forward
NC_006350	Cand_8_sRNAscanner	2230304	2230459	forward
NC_006350	Cand_9_sRNAscanner	2970099	2970369	forward
NC_006350	Cand_10_sRNAscanner	3009158	3009234	forward
NC_006350	Cand_11_sRNAscanner	3629153	3629332	forward
NC_006350	Cand_12_sRNAscanner	3983997	3984307	forward
NC_006350	Cand_13_sRNAscanner	3803862	3803952	reverse
NC_006350	Cand_14_sRNAscanner	3480453	3480527	reverse
NC_006350	Cand_15_sRNAscanner	3248970	3249042	reverse
NC_006350	Cand_16_sRNAscanner	3086464	3086546	reverse
NC_006350	Cand_17_sRNAscanner	2922757	2923225	reverse
NC_006350	Cand_18_sRNAscanner	2782629	2782774	reverse
NC_006350	Cand_19_sRNAscanner	2765376	2765406	reverse
NC_006350	Cand_20_sRNAscanner	2700158	2700321	reverse
NC_006350	Cand_21_sRNAscanner	2636489	2636998	reverse
NC_006350	Cand_22_sRNAscanner	1100585	1100697	reverse
NC_006350	Cand_23_sRNAscanner	1079866	1079996	reverse
NC_006350	Cand_24_sRNAscanner	558515	558646	reverse
NC_006351	Cand_1_sRNAscanner	373480	373584	forward
NC_006351	Cand_2_sRNAscanner	1062145	1062207	forward
NC_006351	Cand_3_sRNAscanner	1062364	1062430	forward
NC_006351	Cand_4_sRNAscanner	1072334	1072580	forward
NC_006351	Cand_5_sRNAscanner	1291787	1291823	forward
NC_006351	Cand_6_sRNAscanner	1703409	1703646	forward
NC_006351	Cand_7_sRNAscanner	2434547	2434714	forward
NC_006351	Cand_8_sRNAscanner	3023717	3023780	reverse
NC_006351	Cand_9_sRNAscanner	2854928	2854972	reverse
NC_006351	Cand_10_sRNAscanner	2650154	2650517	reverse
NC_006351	Cand_11_sRNAscanner	892399	892538	reverse
NC_006351	Cand_12_sRNAscanner	539114	539154	reverse
NC_006351	Cand_13_sRNAscanner	484905	485085	reverse

## Sheet: (C) K96243_SIPHT_chrL
(C) Identification of sRNAs in large chromosome of Bp_K96243 using SIPHT
sRNAName	UpGENEnumber	UpGENEname	UpGENEdir.	distUpGENE	sRNAstart	end	dirsRNA	lensRNA	distDnGENE	DnGENEdir.	DnGENEnumber	DnGENEname	sRNAtype	BLASTscore	BLASTexpect
Candidate_1_NC_006350	BPSL0176	putative_phage-encoded_membrane_protein	<<<	1022	181751	181789	>>>	38	282	>>>	BPSL0177	hypothetical_protein	candidate	334	6.1e-08
Candidate_2_NC_006350	BPSL0213	hypothetical_protein	>>>	108	223404	223551	>>>	147	12	>>>	BPSL0214	hypothetical_protein	candidate	208	0.0034
Candidate_3_NC_006350	BPSL0543	formyltetrahydrofolate_deformylase	>>>	45	595640	595734	>>>	94	158	<<<	BPSL0544	hypothetical_protein	candidate	205	0.0032
Candidate_4_NC_006350	BPSL0580	hypothetical_protein	<<<	7	643120	643238	>>>	118	46	<<<	BPSL0581	hypothetical_protein	candidate	223	0.00044
Candidate_5_NC_006350	BPSL0724	thiamine_pyrophosphate_protein	<<<	89	834024	834056	>>>	32	271	>>>	BPSL0725	putative_mandelate_racemase	candidate	231	0.00069
Candidate_6_NC_006350	BPSL0776	recombinase_A	>>>	134	904543	904583	>>>	40	190	>>>	BPSL0777	recombination_regulator_RecX	candidate	219	0.00094
Candidate_7_NC_006350	BPSL0812	TetR_family_regulatory_protein	<<<	136	942616	942842	>>>	226	46	>>>	BPSL0814	RND_family_acriflavine_resistance_protein_A	candidate	275	2e-06
Candidate_8_NC_006350	BPSL1113	hypothetical_protein	>>>	393	1291072	1291282	>>>	210	81	>>>	BPSL1114	putative_ATP-dependent_RNA_helicase_2	candidate	264	2.5e-05
Candidate_9_NC_006350	BPSL1156	hypothetical_protein	<<<	160	1336139	1336202	>>>	63	20	<<<	BPSL1157	putative_phage_integrase	candidate	221	0.0013
Candidate_10_NC_006350	BPSL1291	hypothetical_protein	>>>	14	1504949	1505014	>>>	65	80	>>>	BPSL1292	hypothetical_protein	candidate	209	0.005
Candidate_11_NC_006350	BPSL1296	hypothetical_protein	<<<	31	1510893	1511019	>>>	126	120	>>>	BPSL1297	hypothetical_protein	candidate	217	0.0034
Candidate_12_NC_006350	BPSL1321	GntR_family_transcriptional_regulator	<<<	23	1544033	1544065	>>>	32	648	<<<	BPSL1322	putative_heat_shock_protein	candidate	232	0.0013
Candidate_13_NC_006350	BPSL1405	ATP-dependent_protease	>>>	18	1636444	1636496	>>>	52	510	>>>	BPSLt12	tRNA-Val	candidate	264	0.0034
Candidate_15_NC_006350	BPSL1449	LysM_domain/BON_superfamily_protein	<<<	250	1685654	1685688	>>>	34	473	<<<	BPSL1450	2-hydroxy-3-oxopropionate_reductase	candidate	267	0.0005
Candidate_16_NC_006350	BPSLt17	tRNA-Leu	>>>	3	2230418	2230489	>>>	71	105	<<<	BPSL1875	putative_methyl-accepting_chemotaxis_protein	candidate	251	3.9e-05
Candidate_18_NC_006350	BPSL2112	hydroxydechloroatrazine_ethylaminohydrolase	<<<	200	2539335	2539541	>>>	206	152	>>>	BPSL2113	putative_purine_catabolism-like_protein	candidate	212	0.0047
Candidate_20_NC_006350	BPSL2285	chaperone_protein_HscA	<<<	2	2754606	2754673	>>>	67	-13	<<<	BPSL2286	co-chaperone_HscB	candidate	271	2.3e-05
Candidate_21_NC_006350	BPSL2466	hypothetical_protein	<<<	201	2973241	2973355	>>>	114	3	>>>	BPSL2467	hypothetical_protein	candidate	595	2.5e-20
Candidate_22_NC_006350	BPSL2614	bifunctional_glucokinase/RpiR_family_transcription	>>>	6	3137741	3137849	>>>	108	387	>>>	BPSL2615	ABC_transporter_substrate_binding_component	candidate	311	2.7e-07
Candidate_23_NC_006350	BPSL2639	hypothetical_protein	>>>	37	3163469	3163556	>>>	87	142	<<<	BPSL2640	hypothetical_protein	candidate	211	0.0027
Candidate_24_NC_006350	BPSL2960	thiamine_monophosphate_kinase	>>>	39	3534113	3534225	>>>	112	-19	>>>	BPSL2961	putative_phosphatidylglycerophosphatase	candidate	219	0.0018
Candidate_25_NC_006350	BPSL3161	putative_outer_membrane_protein	>>>	1	3766301	3766424	>>>	123	20	<<<	BPSL3162	cytoplasmic_glycerophosphodiester_phosphodiesteras	candidate	337	4.4e-09
Candidate_26_NC_006350	BPSL3242	malic_enzyme	<<<	196	3854189	3854237	>>>	48	283	>>>	BPSL3243	orotate_phosphoribosyltransferase	candidate	259	0.0042
Candidate_27_NC_006350	BPSL3270	putative_plasmid_replication_protein	<<<	760	3888015	3888168	>>>	153	6	<<<	BPSLt51	tRNA-Ala	candidate	529	2.2e-84
Candidate_28_NC_006350	BPSL3418	putative_branched-chain_amino_acid_ABC_transporter	<<<	236	4059688	4059741	<<<	53	209	<<<	BPSL3419	putative_GMC_oxidoreductase	candidate	367	1.9e-10
Candidate_29_NC_006350	BPSL3360	glycine_cleavage_system_aminomethyltransferase_T	>>>	-52	3985443	3985587	<<<	144	0	>>>	BPSL3361	glycine_cleavage_system_H_protein	candidate	465	2.4e-14
Candidate_30_NC_006350	BPSL3094	putative_outer_membrane_bacteriocin_efflux_protein	>>>	5	3694744	3694882	<<<	138	65	<<<	BPSL3095	hypothetical_protein	candidate	678	3.7e-24
Candidate_32_NC_006350	BPSL2294	hypothetical_protein	<<<	61	2761432	2761545	<<<	113	7	>>>	BPSL2295	IclR_regulatory_protein	candidate	347	2.7e-09
Candidate_33_NC_006350	BPSL2281	lysyl-tRNA_synthetase	>>>	303	2750865	2750902	<<<	37	9	>>>	BPSL2282	hypothetical_protein	candidate	227	0.0013
Candidate_34_NC_006350	BPSL2251	hypothetical_protein	<<<	609	2714424	2714720	<<<	296	433	>>>	BPSL2252	DNA_mismatch_repair_protein_MutS	candidate	1170	1.3e-46
Candidate_35_NC_006350	BPSL1977	putative_fosmidomycin_resistance_protein	>>>	-22	2355914	2356163	<<<	249	132	<<<	BPSL1978	5_-methylthioadenosine/S-adenosylhomocysteine_nucl	candidate	218	0.0032
Candidate_36_NC_006350	BPSL1885	hypothetical_protein	<<<	96	2245978	2246180	<<<	202	5	>>>	BPSL1885A	Hfq_protein	candidate	485	9.5e-16
Candidate_37_NC_006350	BPSL1446	hypothetical_protein	<<<	57	1682808	1682894	<<<	86	31	<<<	BPSL1447	hypothetical_protein	candidate	224	0.00062
Candidate_38_NC_006350	BPSL1374	putative_hydrolase	>>>	33	1604776	1604892	<<<	116	1	>>>	BPSL1375	hypothetical_protein	candidate	205	0.0038
Candidate_39_NC_006350	BPSL1022	hypothetical_protein	<<<	-9	1192258	1192479	<<<	221	83	>>>	BPSL1023	pseudogene	candidate	204	0.0033
Candidate_40_NC_006350	BPSL0995	hypothetical_protein	>>>	292	1157684	1157727	<<<	43	11	>>>	BPSL0996	hypothetical_protein	candidate	219	0.004
Candidate_41_NC_006350	BPSL0934	putative_hydrolase	>>>	73	1086918	1086955	<<<	37	99	<<<	BPSL0935	hypothetical_protein	candidate	217	0.0038
Candidate_43_NC_006350	BPSL0233	hypothetical_protein	>>>	-7	243816	243931	<<<	115	0	>>>	BPSL0234	hypothetical_protein	candidate	545	5e-18
Candidate_44_NC_006350	BPSL0038	binding-protein-dependent_transport_systems_inner_	>>>	6	38105	38175	<<<	70	0	>>>	BPSL0039	sensor_kinase_protein	candidate	385	1.2e-10
Candidate_45_NC_006350	BPSL0005	putative_cobalamin_synthesis_protein/P47K	<<<	169	7379	7439	<<<	60	88	<<<	BPSL0006	hypothetical_protein	candidate	205	0.0042
Candidate_46_NC_006350	BPSL0004	DNA-binding_protein_HU-alpha	>>>	1	5768	5885	>>>	117	-17	<<<	BPSL0005	putative_cobalamin_synthesis_protein/P47K	candidate	220	0.0033
Candidate_47_NC_006350	BPSL0025	hypothetical_protein	>>>	183	27596	27630	>>>	34	574	>>>	BPSL0026	flagellar_basal_body-associated_protein_FliL	candidate	264	0.0018
Candidate_48_NC_006350	BPSL0032	flagellar_biosynthetic_protein	>>>	107	33059	33110	>>>	51	160	<<<	BPSL0033	MerR_family_transcriptional_regulator	candidate	207	0.0049
Candidate_49_NC_006350	BPSL0043	type_III_restriction_system_endonuclease	>>>	57	47309	47377	>>>	68	411	>>>	BPSL0044	putative_outer_membrane_porin	candidate	281	0.00019
Candidate_50_NC_006350	BPSL0057	hypothetical_protein	>>>	8	63231	63321	>>>	90	573	<<<	BPSL0058	fatty_acid_desaturase	candidate	342	1.3e-07
Candidate_51_NC_006350	BPSL0063	putative_fatty_oxidation_complex_subunit_alpha	>>>	35	72573	72672	>>>	99	252	>>>	BPSL0064	alpha-methylacyl-CoA_racemase	candidate	249	3.5e-05
Candidate_52_NC_006350	BPSL0068	putative_lipoprotein	>>>	43	76896	76961	>>>	65	558	<<<	BPSL0069	putative_transmembrane_regulator	candidate	287	0.00029
Candidate_53_NC_006350	BPSL0073	DNA_gyrase_subunit_B	<<<	54	83951	84079	<<<	128	5	<<<	BPSL0074	DNA_polymerase_III_subunit_beta	candidate	191	8.6e-12
Candidate_55_NC_006350	BPSL0078	putative_inner_membrane_protein_translocase_compon	>>>	69	90120	90209	>>>	89	-3	<<<	BPSL0079	hypothetical_protein	candidate	216	0.0028
Candidate_56_NC_006350	BPSL0080	tRNA_modification_GTPase_TrmE	>>>	8	92376	92540	>>>	164	-5	>>>	BPSL0081	putative_phage_integrase	candidate	216	0.0018
Candidate_57_NC_006350	BPSL0085	hypothetical_protein	<<<	163	98333	98394	<<<	61	142	<<<	BPSL0086	hypothetical_protein	candidate	261	1.4e-05
Candidate_58_NC_006350	BPSL0096	spermidine_n(1)-acetyltransferase	>>>	80	107975	108013	>>>	38	369	>>>	BPSL0097	hypothetical_protein	candidate	290	3.3e-07
Candidate_59_NC_006350	BPSL0097	hypothetical_protein	>>>	75	108803	108840	>>>	37	102	>>>	BPSL0098	hypothetical_protein	candidate	263	1.5e-05
Candidate_60_NC_006350	BPSL0110A	pseudogene	<<<	92	122776	123118	>>>	342	194	>>>	BPSL0111	portal_protein	candidate	223	0.002
Candidate_61_NC_006350	BPSL0111	portal_protein	>>>	1	124427	124521	>>>	94	-23	<<<	BPSL0112	hypothetical_protein	candidate	332	3.2e-08
Candidate_63_NC_006350	BPSL0124	M48_family_peptidase	>>>	45	139800	139917	>>>	117	310	>>>	BPSL0125	NOL1/NOP2/Sun_family_protein	candidate	249	9.1e-05
Candidate_64_NC_006350	BPSL0179	6-pyruvoyl_tetrahydropterin_synthase	>>>	23	184028	184115	>>>	87	308	>>>	BPSL0180	HpcH/HpaI_aldolase_family_protein	candidate	262	7.6e-06
Candidate_65_NC_006350	BPSL0189	aspartyl/glutamyl-tRNA_amidotransferase_subunit_B	>>>	1	196600	196724	>>>	124	0	>>>	BPSL0190	hypothetical_protein	candidate	630	6.3e-22
Candidate_66_NC_006350	BPSL0191	endonuclease/exonuclease/phosphatase_family_protei	>>>	65	198432	198516	>>>	84	138	<<<	BPSL0192	NADP-dependent_alcohol_dehydrogenase	candidate	226	0.00053
Candidate_67_NC_006350	BPSL0197	homoserine_O-acetyltransferase	<<<	144	205517	205614	<<<	97	106	<<<	BPSL0198	nucleoid_occlusion_protein	candidate	501	2.2e-16
Candidate_68_NC_006350	BPSL0197	homoserine_O-acetyltransferase	<<<	209	205582	205614	<<<	32	106	<<<	BPSL0198	nucleoid_occlusion_protein	candidate	501	2.2e-16
Candidate_69_NC_006350	BPSL0202	response_regulator_protein	>>>	72	210585	210924	>>>	339	5	<<<	BPSL0203	ATP-dependent_protease_ATP-binding_subunit_HslU	candidate	242	9.4e-05
Candidate_70_NC_006350	BPSL0213	hypothetical_protein	>>>	36	223332	223420	>>>	88	143	>>>	BPSL0214	hypothetical_protein	candidate	236	0.00013
Candidate_71_NC_006350	BPSL0213	hypothetical_protein	>>>	108	223404	223568	>>>	164	-5	>>>	BPSL0214	hypothetical_protein	candidate	208	0.0034
Candidate_72_NC_006350	BPSL0216	hypothetical_protein	<<<	107	225373	225480	<<<	107	52	<<<	BPSL0217	hypothetical_protein	candidate	254	2.6e-05
Candidate_73_NC_006350	BPSL0231	flagellar_hook-basal_body_complex_protein	>>>	1	242934	243058	>>>	124	6	>>>	BPSL0232	flagellar_protein	candidate	660	2.7e-23
Candidate_74_NC_006350	BPSL0235	putative_export_system_protein	>>>	108	245866	245987	>>>	121	-38	>>>	BPSL0236	hypothetical_protein	candidate	225	0.00058
Candidate_75_NC_006350	BPSL0237	hypothetical_protein	<<<	100	247919	248015	<<<	96	1	<<<	BPSL0238	putative_amino-acid_transporter_transmembrane_prot	candidate	212	0.0033
Candidate_76_NC_006350	BPSL0238	putative_amino-acid_transporter_transmembrane_prot	<<<	147	249568	249613	<<<	45	48	<<<	BPSL0239	response_regulator_protein	candidate	217	0.0018
Candidate_80_NC_006350	BPSL0254	hypothetical_protein	>>>	202	266747	266811	>>>	64	210	<<<	BPSL0255	hypothetical_protein	candidate	224	0.00068
Candidate_81_NC_006350	BPSL0254	hypothetical_protein	>>>	294	266839	266946	>>>	107	75	<<<	BPSL0255	hypothetical_protein	candidate	231	0.00029
Candidate_82_NC_006350	BPSL0278	flagellar_rod_assembly_protein/muramidase_FlgJ	>>>	32	290272	290327	>>>	55	127	>>>	BPSL0279	hypothetical_protein	candidate	357	8.1e-10
Candidate_83_NC_006350	BPSL0281	flagellar_hook-associated_protein_FlgL	>>>	82	294753	294799	>>>	46	238	>>>	BPSL0282	putative_permease	candidate	220	0.00059
Candidate_84_NC_006350	BPSL0281	flagellar_hook-associated_protein_FlgL	>>>	171	294842	294960	>>>	118	77	>>>	BPSL0282	putative_permease	candidate	213	0.0013
Candidate_85_NC_006350	BPSL0285	putative_chromate_transporter	>>>	238	298892	298942	<<<	50	41	<<<	BPSL0286	hypothetical_protein	candidate	240	0.00032
Candidate_86_NC_006350	BPSL0296	hypothetical_protein	>>>	24	312543	312611	>>>	68	103	>>>	BPSL0297	glutathione_reductase	candidate	768	2.3e-28
Candidate_87_NC_006350	BPSL0301	putative_cheavy_metal_binding_protein	>>>	231	318423	318469	>>>	46	279	<<<	BPSL0302	putative_cation_transporting_P-type_ATPase	candidate	221	0.002
Candidate_88_NC_006350	BPSL0301	putative_cheavy_metal_binding_protein	>>>	203	318395	318760	>>>	365	-12	<<<	BPSL0302	putative_cation_transporting_P-type_ATPase	candidate	265	0.002
Candidate_89_NC_006350	BPSL0322	LacI_family_regulatory_protein	<<<	41	343549	343657	<<<	108	20	<<<	BPSL0323	putative_methyl-accepting_chemotaxis_protein	candidate	247	4.1e-05
Candidate_90_NC_006350	BPSL0326	putative_outer_membrane_porin	>>>	49	349246	349297	>>>	51	58	>>>	BPSL0327	LysR_family_regulatory_protein	candidate	251	5.7e-05
Candidate_92_NC_006350	BPSL0331	hypothetical_protein	>>>	224	354763	354816	>>>	53	348	<<<	BPSL0332	hypothetical_protein	candidate	332	8e-07
Candidate_93_NC_006350	BPSL0331	hypothetical_protein	>>>	371	354910	355183	>>>	273	-19	<<<	BPSL0332	hypothetical_protein	candidate	221	0.0028
Candidate_94_NC_006350	BPSL0343	putative_hydrolase	>>>	59	364684	364832	<<<	148	155	<<<	BPSL0344	hypothetical_protein	candidate	217	0.0024
Candidate_95_NC_006350	BPSL0352	sulfate-binding_protein	>>>	9	375571	375737	>>>	166	326	>>>	BPSL0353	hypothetical_protein	candidate	460	3.6e-41
Candidate_96_NC_006350	BPSL0356	2-oxoacid_ferredoxin_oxidoreductase	>>>	7	383117	383216	>>>	99	128	<<<	BPSL0357	sodium/hydrogen_exchanger_family_protein	candidate	236	0.00024
Candidate_97_NC_006350	BPSL0358	hypothetical_protein	>>>	207	386821	386912	>>>	91	155	>>>	BPSL0359	hypothetical_protein	candidate	209	0.0033
Candidate_99_NC_006350	BPSL0384	hypothetical_protein	>>>	38	416501	416533	>>>	32	172	<<<	BPSL0385	putative_5-methyltetrahydrofolate--homocysteine_me	candidate	207	0.0035
Candidate_101_NC_006350	BPSL0386	putative_5-methyltetrahydrofolate--homocysteine_me	<<<	73	420622	420700	<<<	78	36	<<<	BPSL0387	hypothetical_protein	candidate	226	0.00041
Candidate_102_NC_006350	BPSL0394	hypothetical_protein	>>>	3	429275	429347	>>>	72	64	>>>	BPSL0395	putative_cytidylyltransferase	candidate	230	0.00059
Candidate_103_NC_006350	BPSL0408	penicillin-binding_protein_6	>>>	1	443876	443961	>>>	85	2	>>>	BPSL0409	putative_D-amino_acid_aminotransferase	candidate	445	2e-13
Candidate_105_NC_006350	BPSL0422	CAIB/BAIF_family_protein	>>>	169	459332	459375	>>>	43	227	>>>	BPSL0423	hypothetical_protein	candidate	238	0.0046
Candidate_106_NC_006350	BPSL0429	hypothetical_protein	>>>	508	468773	468994	>>>	221	-45	<<<	BPSL0430	putative_thioesterase	candidate	235	0.00064
Candidate_107_NC_006350	BPSL0437	glutathione_synthetase	>>>	52	478077	478166	>>>	89	30	>>>	BPSL0438	sugar_transport_PTS_system_IIA_component	candidate	328	1.5e-08
Candidate_108_NC_006350	BPSL0439	phosphocarrier_protein_HPr	>>>	51	479068	479098	>>>	30	113	>>>	BPSL0440	putative_phosphoenolpyruvate-protein_phosphotransf	candidate	210	0.0026
Candidate_109_NC_006350	BPSL0447	NAD(P)H-dependent_glycerol-3-phosphate_dehydrogena	>>>	38	487151	487220	>>>	69	44	>>>	BPSL0448	Appr-1-p_processing_enzyme_family_protein	candidate	205	0.005
Candidate_110_NC_006350	BPSL0448	Appr-1-p_processing_enzyme_family_protein	>>>	179	487978	488030	>>>	52	187	<<<	BPSL0449	SpoU_rRNA_methylase_family_protein	candidate	212	0.0017
Candidate_111_NC_006350	BPSL0448	Appr-1-p_processing_enzyme_family_protein	>>>	179	487978	488104	>>>	126	113	<<<	BPSL0449	SpoU_rRNA_methylase_family_protein	candidate	212	0.0017
Candidate_112_NC_006350	BPSL0458	putative_cytochrome_c_oxidase_subunit_III	>>>	3	496603	496737	<<<	134	21	<<<	BPSL0458a	hypothetical_protein	candidate	307	2.3e-07
Candidate_114_NC_006350	BPSL0459	hypothetical_protein	>>>	1	497771	497870	>>>	99	-40	>>>	BPSL0460	hypothetical_protein	candidate	290	3.1e-06
Candidate_115_NC_006350	BPSL0463	lipoprotein	>>>	1	501182	501300	>>>	118	-41	<<<	BPSL0464	hypothetical_protein	candidate	299	8.7e-07
Candidate_116_NC_006350	BPSL0466	hypothetical_protein	>>>	24	504373	504430	>>>	57	168	>>>	BPSL0467	hypothetical_protein	candidate	217	0.0011
Candidate_117_NC_006350	BPSL0466	hypothetical_protein	>>>	69	504418	504605	>>>	187	-7	>>>	BPSL0467	hypothetical_protein	candidate	254	2.9e-05
Candidate_119_NC_006350	BPSL0499	phosphotransferase_system,_IIBC_component	>>>	71	545923	545972	>>>	49	596	<<<	BPSL0500	putative_chitobiase	candidate	366	6.5e-08
Candidate_120_NC_006350	BPSL0499	phosphotransferase_system,_IIBC_component	>>>	535	546387	546572	>>>	185	-4	<<<	BPSL0500	putative_chitobiase	candidate	254	7.8e-05
Candidate_121_NC_006350	BPSL0500	putative_chitobiase	<<<	15	549086	549399	<<<	313	982	<<<	BPSL0500A	hypothetical_protein	candidate	230	0.0032
Candidate_122_NC_006350	BPSL0500	putative_chitobiase	<<<	985	550056	550122	<<<	66	259	<<<	BPSL0500A	hypothetical_protein	candidate	240	0.0011
Candidate_123_NC_006350	BPSL0506	hypothetical_protein	>>>	148	556516	556619	>>>	103	74	<<<	BPSL0507	2-isopropylmalate_synthase	candidate	225	0.00053
Candidate_124_NC_006350	BPSL0517	ferredoxin	>>>	14	571313	571402	>>>	89	65	<<<	BPSL0518	histidinol-phosphate_aminotransferase	candidate	214	0.0017
Candidate_125_NC_006350	BPSL0530	HPr_kinase/phosphorylase	<<<	13	583657	583766	<<<	109	5	<<<	BPSL0531	putative_nitrogen_regulatory_IIA_protein	candidate	211	0.0017
Candidate_126_NC_006350	BPSL0539	sodium/hydrogen_exchanger_family_protein	>>>	1	592438	592527	>>>	89	-8	>>>	BPSL0540	adenine_phosphoribosyltransferase	candidate	306	4.1e-07
Candidate_127_NC_006350	BPSL0543	formyltetrahydrofolate_deformylase	>>>	91	595686	595849	<<<	163	43	<<<	BPSL0544	hypothetical_protein	candidate	222	0.00056
Candidate_128_NC_006350	BPSL0543	formyltetrahydrofolate_deformylase	>>>	45	595640	595752	>>>	112	140	<<<	BPSL0544	hypothetical_protein	candidate	205	0.0032
Candidate_129_NC_006350	BPSL0547	single-stranded_DNA-binding_protein	>>>	2	602118	602234	>>>	116	297	>>>	BPSL0548	hypothetical_protein	candidate	1086	7.1e-43
Candidate_130_NC_006350	BPSL0547	single-stranded_DNA-binding_protein	>>>	2	602118	602462	>>>	344	69	>>>	BPSL0548	hypothetical_protein	candidate	1484	4.5e-61
Candidate_131_NC_006350	BPSL0579	hypothetical_protein	>>>	2	642702	642826	>>>	124	34	<<<	BPSL0580	hypothetical_protein	candidate	206	0.0047
Candidate_132_NC_006350	BPSL0593	hypothetical_protein	<<<	135	665576	665666	<<<	90	0	<<<	BPSL0594	hypothetical_protein	candidate	207	0.0028
Candidate_133_NC_006350	BPSL0619	putative_polysaccharide_biosynthesis/export_protei	>>>	31	702210	702268	>>>	58	189	>>>	BPSL0620	group_1_glycosyl_transferase_protein	candidate	235	0.00026
Candidate_134_NC_006350	BPSL0630	D-aminoacylase	>>>	1	714454	714585	>>>	131	-9	>>>	BPSL0631	YjgF_family_protein	candidate	600	1.4e-20
Candidate_135_NC_006350	BPSL0631	YjgF_family_protein	>>>	50	715014	715062	>>>	48	240	<<<	BPSL0632	7-cyano-7-deazaguanine_reductase	candidate	227	0.00041
Candidate_137_NC_006350	BPSL0638	hypothetical_protein	>>>	1	724935	725054	>>>	119	-41	>>>	BPSL0639	hypothetical_protein	candidate	400	1.8e-11
Candidate_138_NC_006350	BPSL0641	hypothetical_protein	>>>	1	728245	728326	>>>	81	17	>>>	BPSL0642	hypothetical_protein	candidate	258	4.4e-05
Candidate_139_NC_006350	BPSL0642	hypothetical_protein	>>>	2	728688	728791	>>>	103	-36	>>>	BPSL0643	hypothetical_protein	candidate	294	1.8e-06
Candidate_140_NC_006350	BPSL0644	aspartyl-tRNA_synthetase	>>>	71	731334	731417	>>>	83	52	>>>	BPSL0645	dATP_pyrophosphohydrolase	candidate	210	0.0047
Candidate_141_NC_006350	BPSL0650	acetyl-CoA_acetyltransferase	>>>	2	739826	739909	>>>	83	8	>>>	BPSL0651	enoyl-CoA_hydratase	candidate	238	0.00044
Candidate_142_NC_006350	BPSL0655	ATP-binding_transmembrane_ABC_transporter_protein	>>>	224	745095	745181	>>>	86	181	<<<	BPSL0656	putative_nucleotidyl_transferase	candidate	279	1.8e-06
Candidate_143_NC_006350	BPSL0677	putative_DNA_binding_protein	>>>	34	772209	772243	>>>	34	354	>>>	BPSL0678	putative_3,4-dihydroxy-2-butanone_4-phosphate_synt	candidate	229	0.0003
Candidate_144_NC_006350	BPSL0677	putative_DNA_binding_protein	>>>	220	772395	772562	>>>	167	35	>>>	BPSL0678	putative_3,4-dihydroxy-2-butanone_4-phosphate_synt	candidate	240	0.00023
Candidate_145_NC_006350	BPSL0705	hypothetical_protein	>>>	100	806486	806541	<<<	55	11	<<<	BPSL0706	putative_aerotaxis_sensor_receptor	candidate	219	0.0027
Candidate_146_NC_006350	BPSL0705	hypothetical_protein	>>>	25	806411	806544	>>>	133	8	<<<	BPSL0706	putative_aerotaxis_sensor_receptor	candidate	237	0.00013
Candidate_147_NC_006350	BPSL0735	hypothetical_protein	>>>	201	849867	850255	<<<	388	1529	<<<	BPSL0736	hypothetical_protein	candidate	295	5.3e-06
Candidate_148_NC_006350	BPSL0735	hypothetical_protein	>>>	586	850252	850288	>>>	36	1496	<<<	BPSL0736	hypothetical_protein	candidate	307	1.5e-06
Candidate_149_NC_006350	BPSL0735	hypothetical_protein	>>>	554	850220	850255	<<<	35	1529	<<<	BPSL0736	hypothetical_protein	candidate	295	5.3e-06
Candidate_150_NC_006350	BPSL0776	recombinase_A	>>>	150	904559	904599	>>>	40	174	>>>	BPSL0777	recombination_regulator_RecX	candidate	212	0.0023
Candidate_151_NC_006350	BPSL0779	succinyl-CoA_synthetase_subunit_beta	>>>	3	907544	907631	>>>	87	53	>>>	BPSL0780	succinyl-CoA_synthetase_subunit_alpha	candidate	217	0.001
Candidate_152_NC_006350	BPSL0781	hypothetical_protein	>>>	21	909452	909554	>>>	102	94	>>>	BPSL0782	putative_type_4_fimbrial_pilin_protein	candidate	330	3e-08
Candidate_153_NC_006350	BPSL0782	putative_type_4_fimbrial_pilin_protein	>>>	84	910252	910417	>>>	165	-43	>>>	BPSL0783	hypothetical_protein	candidate	209	0.002
Candidate_154_NC_006350	BPSL0783	hypothetical_protein	>>>	1	912194	912275	>>>	81	512	>>>	BPSL0784	hypothetical_protein	candidate	238	0.00039
Candidate_155_NC_006350	BPSL0791	putative_ADP-heptose--LPS_heptosyltransferase_II	<<<	21	920058	920149	<<<	91	14	<<<	BPSL0792	hypothetical_protein	candidate	286	1.4e-06
Candidate_156_NC_006350	BPSL0796	phosphoglycerate_kinase	>>>	169	924271	924457	>>>	186	-22	>>>	BPSL0797	pyruvate_kinase	candidate	201	0.0047
Candidate_157_NC_006350	BPSL0797	pyruvate_kinase	>>>	44	925917	925988	>>>	71	164	>>>	BPSL0798	fructose-1,6-bisphosphate_aldolase	candidate	521	2.1e-17
Candidate_158_NC_006350	BPSL0798	fructose-1,6-bisphosphate_aldolase	>>>	93	927311	927396	>>>	85	10	>>>	BPSL0799	phosphoribosylaminoimidazole-succinocarboxamide_sy	candidate	300	5.2e-07
Candidate_159_NC_006350	BPSL0802	hypothetical_protein	>>>	60	931225	931427	>>>	202	52	<<<	BPSL0803	putative_acylhydrolase	candidate	358	9.8e-10
Candidate_160_NC_006350	BPSL0802	hypothetical_protein	>>>	190	931355	931405	<<<	50	74	<<<	BPSL0803	putative_acylhydrolase	candidate	218	0.00098
Candidate_161_NC_006350	BPSL0802	hypothetical_protein	>>>	60	931225	931536	>>>	311	-57	<<<	BPSL0803	putative_acylhydrolase	candidate	329	6.1e-09
Candidate_162_NC_006350	BPSL0811	hypothetical_protein	>>>	172	941695	941740	<<<	45	103	<<<	BPSL0812	TetR_family_regulatory_protein	candidate	214	0.0036
Candidate_165_NC_006350	BPSL0824	putative_periplasmic_solute-binding_protein	<<<	108	958992	959046	<<<	54	94	<<<	BPSL0825	FUR_family_transcriptional_regulator	candidate	151	9.6e-05
Candidate_166_NC_006350	BPSL0868	UDP-N-acetylenolpyruvoylglucosamine_reductase	>>>	51	1009036	1009165	<<<	129	10	<<<	BPSL0869	ornithine_carbamoyltransferase	candidate	213	0.0037
Candidate_167_NC_006350	BPSL0870	hypothetical_protein	>>>	164	1011019	1011138	>>>	119	-41	<<<	BPSL0871	30S_ribosomal_protein_S20	candidate	245	0.00012
Candidate_168_NC_006350	BPSL0873	hypothetical_protein	>>>	61	1014245	1014408	>>>	163	43	<<<	BPSL0874	putative_short-chain_dehydrogenase_family_protein	candidate	209	0.0033
Candidate_169_NC_006350	BPSL0873	hypothetical_protein	>>>	155	1014339	1014374	<<<	35	77	<<<	BPSL0874	putative_short-chain_dehydrogenase_family_protein	candidate	209	0.0028
Candidate_170_NC_006350	BPSL0873	hypothetical_protein	>>>	61	1014245	1014501	>>>	256	-50	<<<	BPSL0874	putative_short-chain_dehydrogenase_family_protein	candidate	209	0.0033
Candidate_171_NC_006350	BPSL0879	exodeoxyribonuclease_VII_large_subunit	>>>	66	1020359	1020402	>>>	43	86	>>>	BPSL0880	putative_superoxide_dismutase	candidate	246	8e-05
Candidate_172_NC_006350	BPSL0880	putative_superoxide_dismutase	>>>	175	1021243	1021405	>>>	162	96	>>>	BPSL0881	hypothetical_protein	candidate	220	0.00075
Candidate_173_NC_006350	BPSL0880	putative_superoxide_dismutase	>>>	175	1021243	1021502	>>>	259	-1	>>>	BPSL0881	hypothetical_protein	candidate	220	0.00075
Candidate_174_NC_006350	BPSL0881	hypothetical_protein	>>>	86	1022857	1023146	>>>	289	392	<<<	BPSL0882	putative_chromate_transporter_protein	candidate	272	0.0031
Candidate_175_NC_006350	BPSL0881	hypothetical_protein	>>>	271	1023042	1023093	<<<	51	445	<<<	BPSL0882	putative_chromate_transporter_protein	candidate	274	0.00042
Candidate_176_NC_006350	BPSL0892	aldo/keto_reductase_family_oxidoreductase	>>>	281	1036726	1036839	>>>	113	149	<<<	BPSL0892a	putative_lipoprotein	candidate	239	0.00019
Candidate_177_NC_006350	BPSL0892a	putative_lipoprotein	<<<	949	1039525	1039605	<<<	80	142	<<<	BPSL0893	elongation_factor_G	candidate	282	0.0025
Candidate_178_NC_006350	BPSL0893	elongation_factor_G	<<<	23	1041886	1042075	<<<	189	87	<<<	BPSL0894	hypothetical_protein	candidate	210	0.0018
Candidate_179_NC_006350	BPSL0896	isocitrate_dehydrogenase	>>>	1	1045452	1045545	>>>	93	72	>>>	BPSL0897	putative_multicopper_oxidase	candidate	835	2.6e-31
Candidate_180_NC_006350	BPSL0899	putative_ATP-dependent_Clp_protease_ATP-binding_su	>>>	3	1050718	1050794	>>>	76	19	>>>	BPSL0900	putative_amino_acid_permease	candidate	413	5.1e-12
Candidate_181_NC_006350	BPSL0913	nicotinate-nucleotide_pyrophosphorylase	>>>	94	1067350	1067413	<<<	63	34	<<<	BPSL0914	L-aspartate_oxidase	candidate	205	0.0034
Candidate_182_NC_006350	BPSL0913	nicotinate-nucleotide_pyrophosphorylase	>>>	14	1067270	1067418	>>>	148	29	<<<	BPSL0914	L-aspartate_oxidase	candidate	223	0.00049
Candidate_183_NC_006350	BPSL0919A	hypothetical_protein	>>>	19	1073140	1073199	>>>	59	143	>>>	BPSL0920	putative_amino-acid_transport_permease	candidate	418	1.3e-12
Candidate_184_NC_006350	BPSL0923	putative_ATP-binding_ABC_transporter_protein	>>>	40	1077066	1077151	>>>	85	176	>>>	BPSL0924	hypothetical_protein	candidate	214	0.0018
Candidate_185_NC_006350	BPSL0923	putative_ATP-binding_ABC_transporter_protein	>>>	40	1077066	1077133	>>>	67	194	>>>	BPSL0924	hypothetical_protein	candidate	214	0.0018
Candidate_186_NC_006350	BPSL0961	uroporphyrin-III_C-methyltransferase	>>>	49	1120181	1120315	>>>	134	25	<<<	BPSL0962	hypothetical_protein	candidate	218	0.002
Candidate_187_NC_006350	BPSL0971	prolipoprotein_diacylglyceryl_transferase	>>>	168	1130542	1130720	>>>	178	20	<<<	BPSL0972	hypothetical_protein	candidate	218	0.0015
Candidate_188_NC_006350	BPSL0988	hypothetical_protein	>>>	43	1147074	1147139	>>>	65	259	>>>	BPSL0989	ParA_family_ATPase	candidate	236	0.00012
Candidate_189_NC_006350	BPSL0988	hypothetical_protein	>>>	240	1147271	1147425	>>>	154	-27	>>>	BPSL0989	ParA_family_ATPase	candidate	340	6.8e-09
Candidate_190_NC_006350	BPSL0989	ParA_family_ATPase	>>>	6	1148029	1148121	<<<	92	15	<<<	BPSL0990	aspartate_alpha-decarboxylase	candidate	207	0.0031
Candidate_191_NC_006350	BPSL1001	putative_membrane-attached_superoxide_dismutase	>>>	8	1165271	1165355	>>>	84	10	>>>	BPSL1002	deoxycytidine_triphosphate_deaminase	candidate	266	2.1e-05
Candidate_192_NC_006350	BPSL1002	deoxycytidine_triphosphate_deaminase	>>>	71	1166007	1166063	>>>	56	-26	>>>	BPSL1003	putative_ornithine_decarboxylase	candidate	151	0.0012
Candidate_194_NC_006350	BPSL1017	putative_porphyrin_biosynthesis-like_protein	>>>	33	1186988	1187075	>>>	87	47	<<<	BPSL1018	putative_permease_transmembrane_protein	candidate	212	0.004
Candidate_196_NC_006350	BPSL1027	nitrogen_regulatory_protein_P-II_2	>>>	62	1196726	1196789	>>>	63	246	<<<	BPSL1028	transposase	candidate	214	0.0034
Candidate_197_NC_006350	BPSL1032	histidine_transport_system_permease	<<<	-1	1202620	1202805	<<<	185	25	<<<	BPSL1033	histidine-binding_periplasmic_protein	candidate	336	6.6e-09
Candidate_199_NC_006350	BPSL1045	hypothetical_protein	>>>	4	1215919	1216042	>>>	123	44	<<<	BPSL1046	hypothetical_protein	candidate	204	0.0033
Candidate_200_NC_006350	BPSL1061	hypothetical_protein	>>>	5	1227832	1228305	>>>	473	34	>>>	BPSL1062	translation_initiation_factor_IF-1	candidate	254	0.0046
Candidate_201_NC_006350	BPSL1065	hypothetical_protein	<<<	81	1231686	1231926	<<<	240	123	<<<	BPSL1066	rubredoxin	candidate	210	0.0039
Candidate_203_NC_006350	BPSL1070	DNA_topoisomerase_IV_subunit_A	>>>	60	1239885	1239954	>>>	69	562	>>>	BPSL1071	hypothetical_protein	candidate	262	0.0036
Candidate_204_NC_006350	BPSL1070	DNA_topoisomerase_IV_subunit_A	>>>	167	1239992	1240064	>>>	72	452	>>>	BPSL1071	hypothetical_protein	candidate	268	0.0014
Candidate_205_NC_006350	BPSL1093	hypothetical_protein	>>>	11	1264386	1264524	>>>	138	-23	<<<	BPSL1094	hypothetical_protein	candidate	352	2.4e-09
Candidate_206_NC_006350	BPSL1100	putative_cytochrome_C_-like_protein	>>>	84	1271283	1271341	>>>	58	355	<<<	BPSL1101	hypothetical_protein	candidate	293	7.8e-07
Candidate_208_NC_006350	BPSL1113	hypothetical_protein	>>>	35	1290714	1290749	>>>	35	614	>>>	BPSL1114	putative_ATP-dependent_RNA_helicase_2	candidate	274	0.0017
Candidate_209_NC_006350	BPSL1113	hypothetical_protein	>>>	393	1291072	1291303	>>>	231	60	>>>	BPSL1114	putative_ATP-dependent_RNA_helicase_2	candidate	264	2.5e-05
Candidate_210_NC_006350	BPSL1114	putative_ATP-dependent_RNA_helicase_2	>>>	56	1292869	1292931	>>>	62	378	<<<	BPSL1115	glutamyl-Q_tRNA(Asp)_synthetase	candidate	251	0.004
Candidate_212_NC_006350	BPSL1133	hypothetical_protein	>>>	1017	1318389	1318423	>>>	34	134	>>>	BPSL1134	hypothetical_protein	candidate	661	2.4e-23
Candidate_213_NC_006350	BPSL1163	coproporphyrinogen_III_oxidase	<<<	35	1342499	1342561	<<<	62	32	<<<	BPSL1164	phosphoribosylamine--glycine_ligase	candidate	220	0.0024
Candidate_214_NC_006350	BPSL1164	phosphoribosylamine--glycine_ligase	<<<	20	1343892	1343974	<<<	82	7	<<<	BPSL1165	hypothetical_protein	candidate	336	1.4e-08
Candidate_215_NC_006350	BPSL1168	methylglyoxal_synthase	>>>	108	1347638	1347705	>>>	67	675	>>>	BPSL1169	quinone_oxidoreductase	candidate	348	7e-07
Candidate_216_NC_006350	BPSL1168	methylglyoxal_synthase	>>>	367	1347897	1347942	>>>	45	438	>>>	BPSL1169	quinone_oxidoreductase	candidate	240	0.00085
Candidate_217_NC_006350	BPSL1168	methylglyoxal_synthase	>>>	417	1347947	1348003	>>>	56	377	>>>	BPSL1169	quinone_oxidoreductase	candidate	226	0.0026
Candidate_218_NC_006350	BPSL1169	quinone_oxidoreductase	>>>	54	1349410	1349461	>>>	51	358	>>>	BPSL1170	hypothetical_protein	candidate	216	0.0018
Candidate_219_NC_006350	BPSL1169	quinone_oxidoreductase	>>>	118	1349474	1349676	>>>	202	143	>>>	BPSL1170	hypothetical_protein	candidate	211	0.0027
Candidate_220_NC_006350	BPSL1171	potassium-transporting_ATPase_subunit_A	>>>	2	1351720	1351801	>>>	81	11	>>>	BPSL1172	potassium-transporting_ATPase_subunit_B	candidate	275	1.3e-05
Candidate_221_NC_006350	BPSL1173	potassium-transporting_ATPase_subunit_C	>>>	91	1354559	1354716	>>>	157	35	>>>	BPSL1174	two-component_system,_sensor_kinase_protein_KdpD	candidate	222	0.00067
Candidate_222_NC_006350	BPSL1175	two-component_system,_regulatory_protein_KdpE	>>>	180	1358605	1358786	>>>	181	25	>>>	BPSL1176	hypothetical_protein	candidate	244	5.8e-05
Candidate_223_NC_006350	BPSL1182	hypothetical_protein	>>>	136	1365219	1365381	>>>	162	44	>>>	BPSL1183	amidase	candidate	243	0.00012
Candidate_224_NC_006350	BPSL1183	amidase	>>>	12	1366833	1366895	>>>	62	172	>>>	BPSL1184	putative_sugar-related_transport,_membrane_protein	candidate	213	0.0013
Candidate_225_NC_006350	BPSL1200	putative_phosphatidyltransferase	>>>	78	1384368	1384398	>>>	30	249	>>>	BPSL1201	2-isopropylmalate_synthase	candidate	716	3e-26
Candidate_226_NC_006350	BPSL1200	putative_phosphatidyltransferase	>>>	132	1384422	1384604	>>>	182	43	>>>	BPSL1201	2-isopropylmalate_synthase	candidate	520	1.6e-17
Candidate_227_NC_006350	BPSL1201	2-isopropylmalate_synthase	>>>	52	1386248	1386326	<<<	78	3	<<<	BPSL1202	putative_transport-related_membrane_protein	candidate	641	1.3e-22
Candidate_228_NC_006350	BPSL1201	2-isopropylmalate_synthase	>>>	10	1386206	1386318	>>>	112	11	<<<	BPSL1202	putative_transport-related_membrane_protein	candidate	209	0.0022
Candidate_229_NC_006350	BPSL1203	putative_carbonic_anhydrase	<<<	215	1388786	1388844	<<<	58	169	<<<	BPSL1204	putative_lipoprotein	candidate	270	3.2e-06
Candidate_230_NC_006350	BPSL1206	30S_ribosomal_protein_S15	>>>	27	1391573	1391633	>>>	60	215	>>>	BPSL1207	polynucleotide_phosphorylase/polyadenylase	candidate	148	5.1e-07
Candidate_231_NC_006350	BPSL1207	polynucleotide_phosphorylase/polyadenylase	>>>	10	1394001	1394065	>>>	64	40	>>>	BPSL1208	putative_oxidoreductase	candidate	214	0.002
Candidate_232_NC_006350	BPSLt07	tRNA-Leu	>>>	5	1396641	1396701	>>>	60	89	>>>	BPSL1211	NADH_dehydrogenase_subunit_A	candidate	416	2.4e-12
Candidate_233_NC_006350	BPSL1214	NADH_dehydrogenase_subunit_D	>>>	105	1399685	1399738	>>>	53	9	>>>	BPSL1215	NADH_dehydrogenase_subunit_E	candidate	212	0.0035
Candidate_234_NC_006350	BPSL1231	hypothetical_protein	>>>	1	1416560	1416651	>>>	91	-1	>>>	BPSL1233	putative_lipoprotein	candidate	460	4.1e-14
Candidate_235_NC_006350	BPSL1238	putative_glutathione_S-transferase-like_protein	>>>	60	1423065	1423178	>>>	113	45	<<<	BPSL1239	putative_aminotransferase	candidate	205	0.0034
Candidate_236_NC_006350	BPSL1238	putative_glutathione_S-transferase-like_protein	>>>	60	1423065	1423250	>>>	185	-27	<<<	BPSL1239	putative_aminotransferase	candidate	205	0.0034
Candidate_239_NC_006350	BPSL1253	putative_integral_membrane_protein/sensor_kinase	>>>	333	1449197	1449364	>>>	167	23	>>>	BPSL1254	hypothetical_protein	candidate	254	3.3e-05
Candidate_243_NC_006350	BPSL1268	putative_transport_system_membrane_protein	<<<	30	1470283	1470384	<<<	101	351	<<<	BPSL1269	IclR_family_transcriptional_regulatory_protein	candidate	217	0.0017
Candidate_244_NC_006350	BPSL1272	hypothetical_protein	>>>	117	1475513	1475606	>>>	93	55	>>>	BPSL1273	hypothetical_protein	candidate	666	1.4e-23
Candidate_245_NC_006350	BPSL1273	hypothetical_protein	>>>	272	1476561	1476692	<<<	131	390	<<<	BPSL1274	hypothetical_protein	candidate	288	0.00019
Candidate_246_NC_006350	BPSL1275	AsnC_family_transcriptional_regulator	>>>	10	1478364	1478531	>>>	167	-47	<<<	BPSL1276	putative_ABC_transporter_ATP-binding_protein	candidate	202	0.0043
Candidate_247_NC_006350	BPSL1286	hypothetical_protein	<<<	587	1499469	1499643	<<<	174	282	<<<	BPSL1287	hypothetical_protein	candidate	242	0.00063
Candidate_248_NC_006350	BPSL1288	putative_lipoprotein	<<<	165	1501541	1501571	<<<	30	55	<<<	BPSL1289	osmotically_inducible_lipoprotein_B	candidate	234	0.00031
Candidate_249_NC_006350	BPSL1294	hypothetical_protein	>>>	58	1507948	1508030	>>>	82	312	>>>	BPSL1295	hypothetical_protein	candidate	288	7.7e-07
Candidate_250_NC_006350	BPSL1294	hypothetical_protein	>>>	58	1507948	1508047	>>>	99	295	>>>	BPSL1295	hypothetical_protein	candidate	288	7.7e-07
Candidate_251_NC_006350	BPSL1301	putative_ABC_transporter_membrane_protein	<<<	320	1516323	1516373	<<<	50	829	<<<	BPSL1302	hypothetical_protein	candidate	249	0.00041
Candidate_252_NC_006350	BPSL1304B	hypothetical_protein	<<<	57	1522118	1522352	<<<	234	279	<<<	BPSL1305	hypothetical_protein	candidate	218	0.0029
Candidate_253_NC_006350	BPSL1312	glucosamine--fructose-6-phosphate_aminotransferase	>>>	21	1533178	1533258	>>>	80	107	<<<	BPSL1313	putative_dioxygenase	candidate	218	0.0043
Candidate_254_NC_006350	BPSL1312	glucosamine--fructose-6-phosphate_aminotransferase	>>>	67	1533224	1533292	<<<	68	73	<<<	BPSL1313	putative_dioxygenase	candidate	206	0.005
Candidate_255_NC_006350	BPSL1312	glucosamine--fructose-6-phosphate_aminotransferase	>>>	21	1533178	1533380	>>>	202	-15	<<<	BPSL1313	putative_dioxygenase	candidate	218	0.0043
Candidate_256_NC_006350	BPSL1317	putative_lipoprotein	<<<	225	1539342	1539411	<<<	69	88	<<<	BPSL1318	hypothetical_protein	candidate	218	0.00095
Candidate_257_NC_006350	BPSL1323a	hypothetical_protein	>>>	621	1546922	1546972	>>>	50	247	>>>	BPSL1324	phosphoenolpyruvate_carboxykinase	candidate	223	0.0046
Candidate_258_NC_006350	BPSL1324	phosphoenolpyruvate_carboxykinase	>>>	80	1549166	1549276	>>>	110	89	>>>	BPSL1325	putative_3-hydroxyacyl-CoA_dehydrogenase	candidate	231	0.0003
Candidate_259_NC_006350	BPSL1325	putative_3-hydroxyacyl-CoA_dehydrogenase	>>>	259	1550558	1550739	>>>	181	129	<<<	BPSL1326	LysR_family_transcriptional_regulator	candidate	221	0.0018
Candidate_260_NC_006350	BPSL1328	putative_malonate_transport-related_system_membran	>>>	66	1553230	1553314	>>>	84	141	>>>	BPSL1329	putative_malonate_decarboxylase_subunit_alpha	candidate	355	8.2e-10
Candidate_261_NC_006350	BPSL1345	putative_exported_transglycosylase_protein	>>>	1	1571028	1571142	>>>	114	-36	>>>	BPSL1346	hypothetical_protein	candidate	400	1.4e-11
Candidate_262_NC_006350	BPSL1346	hypothetical_protein	>>>	2	1572402	1572551	>>>	149	-46	<<<	BPSL1347	hypothetical_protein	candidate	218	0.00079
Candidate_263_NC_006350	BPSL1348	AraC_family_transcriptional_regulator	>>>	215	1575105	1575358	>>>	253	-55	>>>	BPSL1349	carbamoyl_phosphate_synthase_small_subunit	candidate	210	0.0026
Candidate_264_NC_006350	BPSL1351	carbamoyl_phosphate_synthase_large_subunit	>>>	61	1580511	1580582	>>>	71	-15	>>>	BPSL1352	transcription_elongation_factor_GreA	candidate	183	1.1e-07
Candidate_265_NC_006350	BPSL1356	FtsH_endopeptidase	>>>	16	1585099	1585165	>>>	66	29	>>>	BPSL1357	dihydropteroate_synthase	candidate	218	0.0035
Candidate_266_NC_006350	BPSL1358	phosphoglucosamine_mutase	>>>	318	1587788	1587844	>>>	56	60	>>>	BPSL1359	phosphate_transport_system,_substrate-binding_expo	candidate	236	0.00014
Candidate_267_NC_006350	BPSL1375	hypothetical_protein	>>>	36	1605749	1605811	>>>	62	251	<<<	BPSL1376	hypothetical_protein	candidate	209	0.0025
Candidate_268_NC_006350	BPSL1383	undecaprenyl_pyrophosphate_phosphatase	>>>	28	1614162	1614272	>>>	110	67	>>>	BPSLt11	tRNA-Arg	candidate	276	4.6e-06
Candidate_269_NC_006350	BPSL1402	trigger_factor	>>>	4	1631597	1631689	>>>	92	37	>>>	BPSL1403	ATP-dependent_Clp_protease_proteolytic_subunit	candidate	221	0.0013
Candidate_270_NC_006350	BPSL1404	ATP-dependent_protease_ATP-binding_subunit_ClpX	>>>	22	1633835	1633893	>>>	58	114	>>>	BPSL1405	ATP-dependent_protease	candidate	221	0.0012
Candidate_271_NC_006350	BPSL1404	ATP-dependent_protease_ATP-binding_subunit_ClpX	>>>	54	1633867	1633933	>>>	66	74	>>>	BPSL1405	ATP-dependent_protease	candidate	297	4.8e-07
Candidate_272_NC_006350	BPSL1405	ATP-dependent_protease	>>>	46	1636472	1636512	>>>	40	494	>>>	BPSLt12	tRNA-Val	candidate	258	0.00018
Candidate_273_NC_006350	BPSL1405	ATP-dependent_protease	>>>	28	1636454	1636796	<<<	342	210	>>>	BPSLt12	tRNA-Val	candidate	266	0.0012
Candidate_274_NC_006350	BPSLt12	tRNA-Val	>>>	78	1637161	1637214	>>>	53	240	<<<	BPSL1406	hypothetical_protein	candidate	217	0.0026
Candidate_275_NC_006350	BPSL1410	putative_peptidyl-prolyl_cis-trans_isomerase	>>>	38	1642720	1642885	<<<	165	303	<<<	BPSL1411	putative_acyl-CoA_thioesterase	candidate	218	0.0024
Candidate_277_NC_006350	BPSL1410	putative_peptidyl-prolyl_cis-trans_isomerase	>>>	103	1642785	1642885	<<<	100	303	<<<	BPSL1411	putative_acyl-CoA_thioesterase	candidate	218	0.0024
Candidate_278_NC_006350	BPSL1412	putative_ABC_transporter_ATP-binding_protein	>>>	163	1644742	1644991	>>>	249	-58	<<<	BPSL1413	glucose-6-phosphate_isomerase	candidate	215	0.0013
Candidate_279_NC_006350	BPSL1423	long-chain-fatty-acid--CoA_ligase	>>>	101	1660229	1660261	>>>	32	117	>>>	BPSL1424	fatty_acid_degradation_protein	candidate	229	0.00064
Candidate_280_NC_006350	BPSL1426	acetyl-CoA_acetyltransferase	>>>	278	1664659	1664706	<<<	47	35	<<<	BPSL1427	hypothetical_protein	candidate	218	0.0016
Candidate_282_NC_006350	BPSL1449	LysM_domain/BON_superfamily_protein	<<<	24	1685428	1685731	<<<	303	430	<<<	BPSL1450	2-hydroxy-3-oxopropionate_reductase	candidate	537	2.3e-18
Candidate_283_NC_006350	BPSL1461	50S_ribosomal_protein_L9	>>>	18	1696230	1696319	>>>	89	35	>>>	BPSL1462	replicative_DNA_helicase	candidate	268	1.2e-05
Candidate_284_NC_006350	BPSL1464	putative_integral_membrane_transport_protein	>>>	21	1699545	1699673	>>>	128	84	<<<	BPSL1465	peptidase	candidate	222	0.0012
Candidate_285_NC_006350	BPSL1464	putative_integral_membrane_transport_protein	>>>	69	1699593	1699729	<<<	136	28	<<<	BPSL1465	peptidase	candidate	225	0.00067
Candidate_286_NC_006350	BPSL1472	putative_LPS_biosynthesis-like_protein	<<<	25	1708986	1709086	<<<	100	0	<<<	BPSL1473	hypothetical_protein	candidate	621	1.6e-21
Candidate_287_NC_006350	BPSL1478	threonine_synthase	>>>	429	1716567	1716629	>>>	62	281	>>>	BPSL1479	molybdopterin_biosynthesis_protein	candidate	220	0.0046
Candidate_288_NC_006350	BPSL1483	putative_DNA-binding_protein	>>>	5	1720562	1720652	>>>	90	74	>>>	BPSL1484	ClpB_heat-shock_protein	candidate	205	0.0042
Candidate_289_NC_006350	BPSL1484	ClpB_heat-shock_protein	>>>	24	1723382	1723481	>>>	99	124	<<<	BPSL1485	hypothetical_protein	candidate	206	0.0042
Candidate_290_NC_006350	BPSL1516	hypothetical_protein	>>>	44	1756095	1756146	>>>	51	179	>>>	BPSL1517	GTP-binding_protein_EngA	candidate	370	1.8e-10
Candidate_291_NC_006350	BPSL1522	hypothetical_protein	>>>	5	1761805	1761915	>>>	110	-5	>>>	BPSL1523	ATP_phosphoribosyltransferase_regulatory_subunit	candidate	238	0.00024
Candidate_292_NC_006350	BPSL1526	kup_system_potassium_uptake_protein	>>>	75	1767390	1767466	>>>	76	83	<<<	BPSL1527	putative_transcription_accessory_protein	candidate	230	0.00055
Candidate_293_NC_006350	BPSL1526	kup_system_potassium_uptake_protein	>>>	75	1767390	1767548	>>>	158	1	<<<	BPSL1527	putative_transcription_accessory_protein	candidate	230	0.00055
Candidate_294_NC_006350	BPSL1530	putative_ATP-dependent_DNA_helicase-like_protein	>>>	33	1773442	1773541	>>>	99	42	<<<	BPSL1531	putative_lipoprotein	candidate	224	0.0014
Candidate_295_NC_006350	BPSL1533	hypothetical_protein	>>>	41	1776534	1776615	>>>	81	393	>>>	BPSL1534	poly-beta-hydroxybutyrate_polymerase	candidate	1093	3.2e-43
Candidate_296_NC_006350	BPSL1536	acetyacetyl-CoA_reductase	>>>	7	1780966	1781058	>>>	92	36	>>>	BPSL1537	hypothetical_protein	candidate	209	0.002
Candidate_299_NC_006350	BPSL1544	hypothetical_protein	>>>	493	1790941	1791246	>>>	305	-35	<<<	BPSL1545	putative_ABC_transporter_membrane_protein	candidate	276	0.00077
Candidate_300_NC_006350	BPSL1550	putative_betaine_aldehyde_dehydrogenase	>>>	10	1799926	1800068	>>>	142	45	>>>	BPSL1551	putative_2-nitropropane_dioxygenase	candidate	254	7.3e-05
Candidate_301_NC_006350	BPSL1552	putative_outer_membrane_protein	>>>	1	1802023	1802110	>>>	87	36	<<<	BPSL1553	hypothetical_protein	candidate	625	1.1e-21
Candidate_302_NC_006350	BPSL1553	hypothetical_protein	<<<	61	1802412	1802596	<<<	184	171	<<<	BPSL1554	putative_metal-ion_transport_system,_membrane_prot	candidate	218	0.0014
Candidate_303_NC_006350	BPSL1555	putrescine-binding_periplasmic_protein	>>>	33	1805589	1805636	>>>	47	33	>>>	BPSL1556	putrescine_transport_ATP-binding_protein	candidate	235	0.00063
Candidate_304_NC_006350	BPSL1569	TetR_family_regulatory_protein	>>>	120	1824957	1825048	>>>	91	77	<<<	BPSL1570	putative_voltage-gated_ClC-type_chloride_channel_C	candidate	218	0.001
Candidate_306_NC_006350	BPSL1591	hypothetical_protein	>>>	29	1845627	1845692	>>>	65	104	<<<	BPSL1592	putative_ATP-ase	candidate	218	0.00088
Candidate_308_NC_006350	BPSL1622	hypothetical_protein	>>>	119	1880202	1880421	>>>	219	-37	<<<	BPSL1623	hypothetical_protein	candidate	206	0.0047
Candidate_309_NC_006350	BPSL1631	putative_outer_membrane_protein	>>>	39	1893185	1893257	>>>	72	1234	>>>	BPSL1632	hypothetical_protein	candidate	329	1.9e-05
Candidate_310_NC_006350	BPSL1635	hypothetical_protein	>>>	719	1901018	1901362	>>>	344	268	>>>	BPSL1636	putative_regulatory_protein	candidate	282	0.001
Candidate_311_NC_006350	BPSL1727	non-ribosomal_peptide_synthase	>>>	-2	2035638	2035773	<<<	135	280	<<<	BPSL1728	putative_exported_porin	candidate	220	0.0012
Candidate_312_NC_006350	BPSL1727	non-ribosomal_peptide_synthase	>>>	127	2035767	2035812	>>>	45	241	<<<	BPSL1728	putative_exported_porin	candidate	243	0.00015
Candidate_313_NC_006350	BPSL1740	putative_ABC_transporter_membrane_protein	>>>	250	2052384	2052446	>>>	62	909	>>>	BPSL1741	hypothetical_protein	candidate	275	0.0049
Candidate_314_NC_006350	BPSL1741	hypothetical_protein	>>>	2	2053691	2053842	>>>	151	6	>>>	BPSL1742	arginine/ornithine_antiporter	candidate	491	9.8e-16
Candidate_315_NC_006350	BPSL1748	LysR_family_transcriptional_regulator	>>>	43	2061230	2061468	>>>	238	2	>>>	BPSL1749	putative_glutathione_S-transferase	candidate	263	3.2e-05
Candidate_316_NC_006350	BPSL1749	putative_glutathione_S-transferase	>>>	371	2062547	2062722	>>>	175	8	>>>	BPSL1750	MarR_family_transcriptional_regulator	candidate	225	0.0013
Candidate_317_NC_006350	BPSL1751	putative_amino-acid_transport-related_exported_pro	>>>	28	2064635	2064677	>>>	42	236	<<<	BPSL1752	MarR_family_regulatory_protein	candidate	218	0.0014
Candidate_318_NC_006350	BPSL1763	putative_exported_chitinase	>>>	53	2079406	2079516	>>>	110	198	>>>	BPSL1764	hypothetical_protein	candidate	218	0.00079
Candidate_319_NC_006350	BPSL1763	putative_exported_chitinase	>>>	205	2079558	2079733	>>>	175	-19	>>>	BPSL1764	hypothetical_protein	candidate	222	0.00075
Candidate_320_NC_006350	BPSL1764	hypothetical_protein	>>>	33	2080075	2080124	>>>	49	260	<<<	BPSL1765	putative_carboxylesterase	candidate	203	0.0048
Candidate_321_NC_006350	BPSL1773	cobyrinic_acid_A,C-diamide_synthase	>>>	42	2094082	2094153	>>>	71	192	<<<	BPSL1774	putative_siderophore_biosynthesis-like_protein	candidate	216	0.004
Candidate_322_NC_006350	BPSL1801	putative_type-1_fimbrial_protein	<<<	655	2145002	2145119	<<<	117	1151	<<<	BPSL1802	multidrug_efflux_system_putative_membrane_lipoprot	candidate	238	0.0032
Candidate_323_NC_006350	BPSL1801	putative_type-1_fimbrial_protein	<<<	1491	2145838	2145915	<<<	77	355	<<<	BPSL1802	multidrug_efflux_system_putative_membrane_lipoprot	candidate	236	0.0034
Candidate_324_NC_006350	BPSL1801	putative_type-1_fimbrial_protein	<<<	1576	2145923	2145994	<<<	71	276	<<<	BPSL1802	multidrug_efflux_system_putative_membrane_lipoprot	candidate	297	0.0005
Candidate_325_NC_006350	BPSL1805	TetR_family_regulatory_protein	>>>	72	2153053	2153102	>>>	49	396	>>>	BPSL1806	peptidase	candidate	274	1.6e-05
Candidate_326_NC_006350	BPSL1818	putative_fimbriae_assembly-like_protein	<<<	21	2166853	2166972	<<<	119	22	<<<	BPSL1819	putative_fimbriae-assembly-like_protein	candidate	214	0.0028
Candidate_328_NC_006350	BPSLt14	tRNA-His	>>>	470	2208464	2208506	<<<	42	314	<<<	BPSL1853	hypothetical_protein	candidate	222	0.004
Candidate_329_NC_006350	BPSLt14	tRNA-His	>>>	379	2208373	2208528	>>>	155	292	<<<	BPSL1853	hypothetical_protein	candidate	331	2e-08
Candidate_330_NC_006350	BPSL1867	putative_ABC_transporter_cystine-binding_protein	>>>	29	2221016	2221142	>>>	126	-27	>>>	BPSL1868	putative_ABC_transporter_membrane_protein	candidate	224	0.0016
Candidate_331_NC_006350	BPSL1868	putative_ABC_transporter_membrane_protein	>>>	121	2221897	2222021	<<<	124	153	<<<	BPSL1869	putative_oxidoreductase	candidate	236	0.00017
Candidate_332_NC_006350	BPSL1869	putative_oxidoreductase	<<<	20	2223179	2223251	<<<	72	6	<<<	BPSL1870	GntR_family_regulatory_protein	candidate	311	2.2e-07
Candidate_333_NC_006350	BPSL1870	GntR_family_regulatory_protein	<<<	195	2224167	2224206	<<<	39	102	<<<	BPSL1871	ribose-5-phosphate_isomerase_A	candidate	341	3.3e-09
Candidate_334_NC_006350	BPSL1872	putative_N-acetylmuramoyl-L-alanine_amidase	<<<	109	2226282	2226392	<<<	110	153	<<<	BPSL1873	putative_tRNA/rRNA_methyltransferase	candidate	218	0.001
Candidate_335_NC_006350	BPSL1882	TetR_family_regulatory_protein	>>>	23	2242469	2242569	>>>	100	60	>>>	BPSL1883	putative_acyl-CoA_synthetase	candidate	211	0.0027
Candidate_338_NC_006350	BPSL1885A	Hfq_protein	>>>	-5	2246832	2246948	<<<	116	38	<<<	BPSL1886	hypothetical_protein	candidate	312	1.3e-07
Candidate_339_NC_006350	BPSL1885A	Hfq_protein	>>>	8	2246845	2246910	>>>	65	76	<<<	BPSL1886	hypothetical_protein	candidate	312	1.3e-07
Candidate_340_NC_006350	BPSL1885A	Hfq_protein	>>>	15	2246852	2246948	<<<	96	38	<<<	BPSL1886	hypothetical_protein	candidate	312	1.3e-07
Candidate_341_NC_006350	BPSL1903	putative_exported_heme_utilisation-like_protein	>>>	1	2266064	2266193	>>>	129	91	>>>	BPSL1904	hypothetical_protein	candidate	614	1.7e-21
Candidate_342_NC_006350	BPSL1903	putative_exported_heme_utilisation-like_protein	>>>	1	2266064	2266175	>>>	111	109	>>>	BPSL1904	hypothetical_protein	candidate	614	1.7e-21
Candidate_343_NC_006350	BPSL1904	hypothetical_protein	>>>	45	2266813	2266898	>>>	85	105	<<<	BPSL1905	putative_transposase	candidate	239	0.00015
Candidate_345_NC_006350	BPSL1915	putative_multidrug_resistance_protein_B	>>>	22	2283670	2283732	>>>	62	185	<<<	BPSL1916	tRNA_pseudouridine_synthase_B	candidate	220	0.00089
Candidate_346_NC_006350	BPSL1915	putative_multidrug_resistance_protein_B	>>>	120	2283768	2283819	<<<	51	98	<<<	BPSL1916	tRNA_pseudouridine_synthase_B	candidate	295	5.9e-07
Candidate_347_NC_006350	BPSL1925	hypothetical_protein	>>>	51	2296362	2296463	>>>	101	7	<<<	BPSL1926	hypothetical_protein	candidate	300	1.9e-07
Candidate_348_NC_006350	BPSL1929	hypothetical_protein	>>>	18	2298247	2298312	>>>	65	64	>>>	BPSL1930	hypothetical_protein	candidate	281	3.4e-06
Candidate_349_NC_006350	BPSLt18	tRNA-Pro	>>>	1	2304427	2304548	>>>	121	280	>>>	BPSL1936	hypothetical_protein	candidate	1496	1.9e-61
Candidate_350_NC_006350	BPSL1937	hypothetical_protein	>>>	1	2308641	2308772	>>>	131	-12	<<<	BPSL1938	putative_transcriptional_regulator	candidate	605	8.8e-21
Candidate_352_NC_006350	BPSL1941	phenylalanyl-tRNA_synthetase_subunit_alpha	<<<	28	2313272	2313374	<<<	102	8	<<<	BPSL1942	50S_ribosomal_protein_L20	candidate	331	1.7e-08
Candidate_353_NC_006350	BPSL1953	short_chain_dehydrogenase	>>>	174	2325749	2326057	>>>	308	-88	<<<	BPSL1954	succinyl-CoA:3-ketoacid-coenzyme_A_transferase_sub	candidate	227	0.00063
Candidate_354_NC_006350	BPSL1958	hypothetical_protein	>>>	77	2332319	2332589	>>>	270	29	<<<	BPSL1959	putative_thioesterase	candidate	263	6.8e-06
Candidate_355_NC_006350	BPSL1975	putative_antibiotic_resistance_protein	>>>	108	2352395	2352440	>>>	45	216	<<<	BPSL1976	putative_chemotaxis_methyl-accepting_membrane_prot	candidate	217	0.0012
Candidate_356_NC_006350	BPSL1975	putative_antibiotic_resistance_protein	>>>	73	2352360	2352396	<<<	36	260	<<<	BPSL1976	putative_chemotaxis_methyl-accepting_membrane_prot	candidate	223	0.0013
Candidate_357_NC_006350	BPSL1991	putative_sugar_ABC_transporter_substrate-binding_p	>>>	5	2374283	2374350	>>>	67	27	>>>	BPSL1992	putative_sugar_ABC_transporter_membrane_protein	candidate	232	0.00078
Candidate_358_NC_006350	BPSL2010	putative_lipid_metabolism-like_protein	>>>	83	2400096	2400169	<<<	73	171	<<<	BPSL2011	putative_osmosis-related_lipoprotein	candidate	212	0.0023
Candidate_359_NC_006350	BPSL2010	putative_lipid_metabolism-like_protein	>>>	104	2400117	2400155	>>>	38	185	<<<	BPSL2011	putative_osmosis-related_lipoprotein	candidate	285	7.9e-07
Candidate_360_NC_006350	BPSL2012	glutaminyl-tRNA_synthetase	>>>	54	2402594	2402646	>>>	52	250	<<<	BPSL2013	NUDIX_family_hydrolase	candidate	208	0.0033
Candidate_361_NC_006350	BPSL2018	putative_acid_phosphatase	>>>	11	2410412	2410479	>>>	67	118	>>>	BPSL2019	trans-2-enoyl-CoA_reductase	candidate	208	0.0023
Candidate_362_NC_006350	BPSL2019	trans-2-enoyl-CoA_reductase	>>>	165	2411957	2412094	>>>	137	320	>>>	BPSL2020	HlyD_family_secretion_protein	candidate	250	0.0045
Candidate_363_NC_006350	BPSL2019	trans-2-enoyl-CoA_reductase	>>>	391	2412183	2412331	>>>	148	83	>>>	BPSL2020	HlyD_family_secretion_protein	candidate	221	0.0033
Candidate_364_NC_006350	BPSL2035	putative_regulatory_protein	>>>	18	2431805	2431870	>>>	65	178	<<<	BPSL2036	hypothetical_protein	candidate	227	0.001
Candidate_365_NC_006350	BPSL2035	putative_regulatory_protein	>>>	40	2431827	2431972	>>>	145	76	<<<	BPSL2036	hypothetical_protein	candidate	218	0.0017
Candidate_366_NC_006350	BPSL2037	hypothetical_protein	>>>	387	2433254	2433557	<<<	303	232	<<<	BPSL2038	hypothetical_protein	candidate	331	2.4e-08
Candidate_367_NC_006350	BPSL2053	hypothetical_protein	<<<	250	2458657	2458709	<<<	52	107	<<<	BPSL2054	hypothetical_protein	candidate	244	9.5e-05
Candidate_368_NC_006350	BPSL2068	putative_two_component_system_response_regulator	<<<	43	2474938	2475307	<<<	369	0	<<<	BPSL2069	LysR_family_transcriptional_regulator	candidate	2065	2.9e-87
Candidate_369_NC_006350	BPSL2096	putative_hydroperoxide_reductase	>>>	6	2517098	2517171	>>>	73	-3	>>>	BPSL2097	hypothetical_protein	candidate	276	1e-05
Candidate_370_NC_006350	BPSL2097	hypothetical_protein	>>>	-6	2517691	2517883	<<<	192	182	<<<	BPSL2098	2-C-methyl-D-erythritol_2,4-cyclodiphosphate_synth	candidate	215	0.0014
Candidate_371_NC_006350	BPSL2097	hypothetical_protein	>>>	69	2517766	2517883	<<<	117	182	<<<	BPSL2098	2-C-methyl-D-erythritol_2,4-cyclodiphosphate_synth	candidate	215	0.0014
Candidate_373_NC_006350	BPSL2097	hypothetical_protein	>>>	124	2517821	2518091	>>>	270	-26	<<<	BPSL2098	2-C-methyl-D-erythritol_2,4-cyclodiphosphate_synth	candidate	254	2.4e-05
Candidate_374_NC_006350	BPSL2102	putative_threonine_dehydratase	>>>	281	2526680	2526723	>>>	43	182	>>>	BPSL2103	hypothetical_protein	candidate	261	2.6e-05
Candidate_375_NC_006350	BPSL2103	hypothetical_protein	>>>	419	2527733	2527778	<<<	45	89	<<<	BPSL2104	putative_penicillin-binding_protein	candidate	258	0.0023
Candidate_376_NC_006350	BPSL2103	hypothetical_protein	>>>	348	2527662	2527855	>>>	193	12	<<<	BPSL2104	putative_penicillin-binding_protein	candidate	224	0.0018
Candidate_377_NC_006350	BPSL2106	hypothetical_protein	>>>	1	2532917	2532980	>>>	63	118	>>>	BPSL2107	large-conductance_mechanosensitive_channel	candidate	906	1.5e-34
Candidate_378_NC_006350	BPSL2108	hypothetical_protein	>>>	11	2534351	2534485	<<<	134	35	<<<	BPSL2109	putative_glyoxylate-like_oxidoreductase	candidate	333	1.4e-08
Candidate_379_NC_006350	BPSL2108	hypothetical_protein	>>>	1	2534341	2534403	>>>	62	117	<<<	BPSL2109	putative_glyoxylate-like_oxidoreductase	candidate	333	1.4e-08
Candidate_380_NC_006350	BPSL2108	hypothetical_protein	>>>	1	2534341	2534460	>>>	119	60	<<<	BPSL2109	putative_glyoxylate-like_oxidoreductase	candidate	333	1.4e-08
Candidate_381_NC_006350	BPSL2114	hypothetical_protein	>>>	30	2541336	2541374	>>>	38	796	<<<	BPSL2115	ureidoglycolate_hydrolase	candidate	298	0.00013
Candidate_382_NC_006350	BPSL2114	hypothetical_protein	>>>	124	2541430	2541492	>>>	62	678	<<<	BPSL2115	ureidoglycolate_hydrolase	candidate	275	0.0026
Candidate_383_NC_006350	BPSL2114	hypothetical_protein	>>>	264	2541570	2541661	<<<	91	509	<<<	BPSL2115	ureidoglycolate_hydrolase	candidate	265	0.00053
Candidate_384_NC_006350	BPSL2116	allantoicase	<<<	75	2543769	2543863	<<<	94	58	<<<	BPSL2117	putative_uricase	candidate	231	0.00018
Candidate_385_NC_006350	BPSL2137	SsrA-binding_protein	>>>	83	2565085	2565176	<<<	91	2	<<<	BPSL2138	hypothetical_protein	candidate	393	2.3e-11
Candidate_386_NC_006350	BPSL2137	SsrA-binding_protein	>>>	1	2565003	2565157	>>>	154	21	<<<	BPSL2138	hypothetical_protein	candidate	236	0.0003
Candidate_387_NC_006350	BPSL2140	phosphoenolpyruvate_synthase	<<<	18	2569186	2569248	<<<	62	657	<<<	BPSL2141	hypothetical_protein	candidate	391	6.2e-11
Candidate_388_NC_006350	BPSL2140	phosphoenolpyruvate_synthase	<<<	209	2569377	2569463	<<<	86	442	<<<	BPSL2141	hypothetical_protein	candidate	459	1.1e-14
Candidate_389_NC_006350	BPSL2162	pseudouridylate_synthase-like_protein	>>>	28	2596015	2596114	>>>	99	66	<<<	BPSL2163	peptide_deformylase	candidate	217	0.0015
Candidate_390_NC_006350	BPSL2164	DNA_ligase	<<<	306	2599093	2599128	<<<	35	97	<<<	BPSL2165	hypothetical_protein	candidate	222	0.00075
Candidate_391_NC_006350	BPSL2170	hypothetical_protein	>>>	2	2607945	2608015	>>>	70	-12	>>>	BPSL2171	succinyl-diaminopimelate_desuccinylase	candidate	265	4e-05
Candidate_393_NC_006350	BPSL2187	putative_ATP-dependent_RNA_helicase	>>>	60	2626335	2626370	>>>	35	295	>>>	BPSL2188	isocitrate_lyase	candidate	271	3.5e-06
Candidate_394_NC_006350	BPSL2188	isocitrate_lyase	>>>	86	2628060	2628190	>>>	130	42	<<<	BPSL2189	universal_stress_protein_family_protein	candidate	209	0.0043
Candidate_396_NC_006350	BPSL2204	enoyl-(acyl_carrier_protein)_reductase	>>>	72	2647966	2648045	>>>	79	100	<<<	BPSL2205	hypothetical_protein	candidate	212	0.0021
Candidate_397_NC_006350	BPSL2207	putative_molybdopterin_oxidoreductase	<<<	37	2651583	2651922	<<<	339	127	<<<	BPSL2208	ferredoxin--NADP_reductase	candidate	244	0.0036
Candidate_398_NC_006350	BPSL2245	peptidyl-prolyl_cis-trans_isomerase_A	>>>	12	2708554	2708646	>>>	92	-25	>>>	BPSL2246	peptidyl-prolyl_cis-trans_isomerase_B	candidate	228	0.0013
Candidate_399_NC_006350	BPSL2250	inositol-1-monophosphatase	>>>	42	2713305	2713387	>>>	82	154	<<<	BPSL2251	hypothetical_protein	candidate	212	0.0019
Candidate_400_NC_006350	BPSL2255A	putative_lipoprotein	>>>	67	2721446	2721521	>>>	75	97	<<<	BPSL2256	hypothetical_protein	candidate	204	0.0043
Candidate_401_NC_006350	BPSL2268	putative_lipoprotein	>>>	1	2732987	2733082	>>>	95	128	<<<	BPSL2269	cell_division_protein_FtsB	candidate	1125	1.5e-44
Candidate_402_NC_006350	BPSL2268	putative_lipoprotein	>>>	146	2733132	2733237	>>>	105	-27	<<<	BPSL2269	cell_division_protein_FtsB	candidate	209	0.0038
Candidate_403_NC_006350	BPSL2269	cell_division_protein_FtsB	<<<	17	2733660	2733724	<<<	64	9	<<<	BPSL2270	phosphopyruvate_hydratase	candidate	300	7.8e-07
Candidate_406_NC_006350	BPSL2295	IclR_regulatory_protein	>>>	50	2762416	2762527	>>>	111	-33	<<<	BPSL2296	putative_transposase	candidate	213	0.0022
Candidate_407_NC_006350	BPSL2295	IclR_regulatory_protein	>>>	50	2762416	2762507	>>>	91	-13	<<<	BPSL2296	putative_transposase	candidate	213	0.0022
Candidate_409_NC_006350	BPSL2298	phasin-like_protein	>>>	27	2766465	2766616	<<<	151	102	<<<	BPSL2299	putative_dihydrolipoamide_dehydrogenase	candidate	208	0.0045
Candidate_410_NC_006350	BPSL2303	response_regulator_protein	>>>	47	2776731	2776767	>>>	36	232	>>>	BPSL2304	bifunctional_5,10-methylene-tetrahydrofolate_dehyd	candidate	221	0.0007
Candidate_411_NC_006350	BPSL2303	response_regulator_protein	>>>	68	2776752	2776874	>>>	122	125	>>>	BPSL2304	bifunctional_5,10-methylene-tetrahydrofolate_dehyd	candidate	205	0.0041
Candidate_412_NC_006350	BPSL2305	oligopeptidase_A	>>>	155	2780821	2780853	<<<	32	43	<<<	BPSL2306	DNA_polymerase_IV	candidate	205	0.0031
Candidate_413_NC_006350	BPSL2305	oligopeptidase_A	>>>	101	2780767	2780883	>>>	116	13	<<<	BPSL2306	DNA_polymerase_IV	candidate	206	0.0031
Candidate_414_NC_006350	BPSL2308	putative_nitrite_extrusion_protein	>>>	13	2785689	2785798	>>>	109	127	>>>	BPSL2309	respiratory_nitrate_reductase_subunit_alpha	candidate	206	0.0028
Candidate_415_NC_006350	BPSL2315	endonuclease/exonuclease/phosphatase_family_protei	>>>	202	2796552	2796602	<<<	50	35	<<<	BPSL2316	nitrogen_regulation_protein_NR(I)	candidate	228	0.00036
Candidate_417_NC_006350	BPSL2317	putative_nitrogen_regulation_protein_NR(II)	<<<	66	2799372	2799487	<<<	115	32	<<<	BPSL2318	glutamine_synthetase	candidate	219	0.0018
Candidate_418_NC_006350	BPSL2319	hypothetical_protein	>>>	109	2801914	2802014	>>>	100	42	<<<	BPSL2320	hypothetical_protein	candidate	210	0.003
Candidate_419_NC_006350	BPSL2321	hypothetical_protein	<<<	65	2803771	2803842	<<<	71	395	<<<	BPSL2322	hypothetical_protein	candidate	230	0.00051
Candidate_420_NC_006350	BPSL2321	hypothetical_protein	<<<	94	2803800	2803870	<<<	70	367	<<<	BPSL2322	hypothetical_protein	candidate	223	0.0016
Candidate_421_NC_006350	BPSL2326	hypothetical_protein	>>>	31	2812225	2812319	>>>	94	46	<<<	BPSL2327	putative_transporter_protein	candidate	140	0.003
Candidate_423_NC_006350	BPSL2328	CAIB/BAIF_family_protein	<<<	17	2815306	2815415	<<<	109	40	<<<	BPSL2329	putative_acyl-CoA_dehydrogenase	candidate	205	0.0043
Candidate_424_NC_006350	BPSL2337	putative_glutamine_amidotransferase_class-I	<<<	545	2825266	2825326	<<<	60	401	<<<	BPSL2338	HutG_protein	candidate	232	0.0024
Candidate_425_NC_006350	BPSL2350	putative_alkane_monooxygenase	>>>	60	2843227	2843299	>>>	72	604	>>>	BPSL2351	hypothetical_protein	candidate	286	0.00037
Candidate_426_NC_006350	BPSL2351	hypothetical_protein	>>>	1	2846194	2846317	>>>	123	-46	>>>	BPSL2352	pseudogene	candidate	395	2.5e-11
Candidate_427_NC_006350	BPSL2355	hypothetical_protein	>>>	289	2849462	2849645	>>>	183	124	>>>	BPSL2356	anaerobic_ribonucleoside_triphosphate_reductase	candidate	240	0.00035
Candidate_428_NC_006350	BPSL2374	hypothetical_protein	>>>	52	2870792	2870829	>>>	37	207	<<<	BPSL2375	hypothetical_protein	candidate	211	0.0025
Candidate_429_NC_006350	BPSL2376	putative_DNA-binding_protein	>>>	23	2872039	2872141	>>>	102	91	<<<	BPSL2377	cation-binding_hemerythrin_HHE_family_protein	candidate	226	0.00059
Candidate_430_NC_006350	BPSL2407	hypothetical_protein	<<<	141	2909997	2910076	<<<	79	45	<<<	BPSL2408	group_1_glycosyl_transferase_protein	candidate	267	6.4e-06
Candidate_431_NC_006350	BPSL2418	hypothetical_protein	>>>	75	2921743	2921847	>>>	104	928	<<<	BPSLt29	tRNA-Cys	candidate	234	0.0025
Candidate_432_NC_006350	BPSL2431	GTP-binding_protein_LepA	<<<	63	2938685	2938732	<<<	47	129	<<<	BPSL2432	hypothetical_protein	candidate	362	6.2e-10
Candidate_433_NC_006350	BPSL2438	3-oxoacyl-(acyl_carrier_protein)_synthase_II	<<<	29	2944840	2944945	<<<	105	21	<<<	BPSL2439	acyl_carrier_protein	candidate	319	3.5e-08
Candidate_435_NC_006350	BPSL2452	putative_ribonuclease_E	>>>	2	2959012	2959080	>>>	68	98	>>>	BPSL2453	molybdenum_cofactor_biosynthesis_protein_A	candidate	560	8.3e-19
Candidate_436_NC_006350	BPSL2457	putative_acetyltransferase	>>>	125	2963278	2963347	>>>	69	39	<<<	BPSL2458	hypothetical_protein	candidate	135	0.00099
Candidate_438_NC_006350	BPSL2465	hypothetical_protein	>>>	69	2972400	2972506	<<<	106	8	<<<	BPSL2466	hypothetical_protein	candidate	207	0.0042
Candidate_439_NC_006350	BPSL2465	hypothetical_protein	>>>	3	2972334	2972484	>>>	150	30	<<<	BPSL2466	hypothetical_protein	candidate	229	0.00051
Candidate_441_NC_006350	BPSL2476	dihydrofolate_reductase	>>>	17	2990071	2990180	>>>	109	-1	>>>	BPSL2477	putative_transposase	candidate	213	0.0037
Candidate_442_NC_006350	BPSL2480	molybdenum_cofactor_biosynthesis_protein_MogA	>>>	65	2994571	2994696	<<<	125	89	<<<	BPSL2481	oligoribonuclease	candidate	203	0.0042
Candidate_444_NC_006350	BPSL2506	putative_exported_transglycosylase	>>>	9	3020956	3021082	>>>	126	90	<<<	BPSL2507	cysteine_synthase_B	candidate	214	0.0046
Candidate_445_NC_006350	BPSL2517	bifunctional_prephenate_dehydrogenase/3-phosphoshi	<<<	239	3033238	3033337	<<<	99	127	<<<	BPSL2518	chorismate_mutase/prephenate_dehydratase	candidate	224	0.00061
Candidate_446_NC_006350	BPSL2517	bifunctional_prephenate_dehydrogenase/3-phosphoshi	<<<	281	3033280	3033347	<<<	67	117	<<<	BPSL2518	chorismate_mutase/prephenate_dehydratase	candidate	246	0.00078
Candidate_447_NC_006350	BPSL2519	phosphoserine_aminotransferase	<<<	59	3035724	3035798	<<<	74	39	<<<	BPSL2520	hypothetical_protein	candidate	286	1.3e-06
Candidate_448_NC_006350	BPSL2522	outer_membrane_protein_a	>>>	28	3040347	3040388	>>>	41	98	>>>	BPSL2523	3-demethylubiquinone-9_3-methyltransferase	candidate	230	0.00058
Candidate_449_NC_006350	BPSL2524	putative_phosphatase	>>>	312	3042249	3042446	>>>	197	139	>>>	BPSL2525	hypothetical_protein	candidate	227	3.5e-11
Candidate_450_NC_006350	BPSL2531	NAD-dependent_formate_dehydrogenase_subunit_delta	>>>	178	3050506	3050702	>>>	196	-34	<<<	BPSL2532	putative_oxygenase	candidate	227	0.00069
Candidate_451_NC_006350	BPSL2533	hypothetical_protein	>>>	106	3054420	3054675	>>>	255	26	<<<	BPSL2534	citrate-proton_symporter	candidate	234	0.00021
Candidate_452_NC_006350	BPSL2533	hypothetical_protein	>>>	313	3054627	3054676	<<<	49	25	<<<	BPSL2534	citrate-proton_symporter	candidate	234	0.00021
Candidate_453_NC_006350	BPSL2534	citrate-proton_symporter	<<<	427	3056425	3056460	<<<	35	33	<<<	BPSL2535	putative_transferase	candidate	300	1.3e-07
Candidate_454_NC_006350	BPSL2537	disulfide_bond_formation_protein_B	>>>	38	3060458	3060532	>>>	74	428	>>>	BPSL2538	hypothetical_protein	candidate	278	0.00014
Candidate_455_NC_006350	BPSL2542	hypothetical_protein	>>>	4	3066925	3067086	<<<	161	167	<<<	BPSL2543	putative_lipoprotein	candidate	228	0.00038
Candidate_456_NC_006350	BPSL2542	hypothetical_protein	>>>	155	3067076	3067266	>>>	190	-13	<<<	BPSL2543	putative_lipoprotein	candidate	204	0.0039
Candidate_458_NC_006350	BPSLt34	tRNA-Thr	>>>	1	3076124	3076193	>>>	69	130	>>>	BPSL2547A	hypothetical_protein	candidate	440	3.4e-13
Candidate_459_NC_006350	BPSL2555	chorismate_mutase	>>>	27	3084649	3084699	>>>	50	228	<<<	BPSL2556	DNA_polymerase/helicase	candidate	220	0.0006
Candidate_460_NC_006350	BPSL2559	outer_membrane_porin	>>>	18	3088762	3088954	<<<	192	16	<<<	BPSL2560	transcription_elongation_factor_GreB	candidate	283	1.7e-06
Candidate_461_NC_006350	BPSL2589	putative_lipoprotein	>>>	102	3109485	3109543	>>>	58	257	>>>	BPSL2590	membrane_transporter	candidate	213	0.0016
Candidate_462_NC_006350	BPSL2593	putative_chloride-channel_protein	>>>	22	3114380	3114441	<<<	61	32	<<<	BPSL2594	hypothetical_protein	candidate	289	8.9e-07
Candidate_463_NC_006350	BPSL2605	thioredoxin_reductase	>>>	17	3126963	3127067	>>>	104	43	>>>	BPSL2606	hypothetical_protein	candidate	251	7.7e-05
Candidate_464_NC_006350	BPSL2614	bifunctional_glucokinase/RpiR_family_transcription	>>>	6	3137741	3137871	>>>	130	365	>>>	BPSL2615	ABC_transporter_substrate_binding_component	candidate	311	2.7e-07
Candidate_465_NC_006350	BPSL2621	hypothetical_protein	>>>	28	3144189	3144266	>>>	77	-7	>>>	BPSL2622	hypothetical_protein	candidate	360	1.7e-09
Candidate_467_NC_006350	BPSL2639	hypothetical_protein	>>>	88	3163520	3163573	>>>	53	125	<<<	BPSL2640	hypothetical_protein	candidate	218	0.0012
Candidate_468_NC_006350	BPSL2640	hypothetical_protein	<<<	133	3164561	3164634	<<<	73	36	<<<	BPSL2641	Sir2_family_protein	candidate	203	0.0044
Candidate_469_NC_006350	BPSL2662	urease_accessory_protein	>>>	143	3185578	3185625	<<<	47	45	<<<	BPSL2663	3-deoxy-D-manno-octulosonic-acid_transferase	candidate	229	0.00062
Candidate_471_NC_006350	BPSL2693	hypothetical_protein	<<<	12	3220259	3220404	<<<	145	47	<<<	BPSL2694	hypothetical_protein	candidate	376	6.9e-11
Candidate_473_NC_006350	BPSL2696	putative_kinase	>>>	238	3223359	3223443	>>>	84	35	<<<	BPSL2697	chaperonin_GroEL	candidate	214	0.0018
Candidate_474_NC_006350	BPSL2698	co-chaperonin_GroES	<<<	38	3225499	3225598	<<<	99	451	<<<	BPSL2699	hypothetical_protein	candidate	417	6.2e-13
Candidate_475_NC_006350	BPSL2698	co-chaperonin_GroES	<<<	480	3225941	3225981	<<<	40	68	<<<	BPSL2699	hypothetical_protein	candidate	271	0.00047
Candidate_476_NC_006350	BPSL2699	hypothetical_protein	<<<	652	3228862	3229265	<<<	403	1	<<<	BPSL2700	hypothetical_protein	candidate	1564	4.9e-65
Candidate_477_NC_006350	BPSL2708	putative_exported_metallo-beta-lactamase-family_pr	>>>	29	3239663	3239703	>>>	40	108	>>>	BPSL2709	putative_DNA-binding_protein	candidate	230	0.00063
Candidate_478_NC_006350	BPSL2708	putative_exported_metallo-beta-lactamase-family_pr	>>>	29	3239663	3239806	>>>	143	5	>>>	BPSL2709	putative_DNA-binding_protein	candidate	230	0.00063
Candidate_479_NC_006350	BPSL2713	putative_membrane_transport_protein	>>>	301	3245359	3245484	>>>	125	69	>>>	BPSL2714	hypothetical_protein	candidate	218	0.0017
Candidate_480_NC_006350	BPSL2715	putative_lipoprotein	<<<	186	3248709	3249113	<<<	404	14	<<<	BPSL2716	exported_hydrolase	candidate	362	3.2e-28
Candidate_481_NC_006350	BPSL2715	putative_lipoprotein	<<<	293	3248816	3249113	<<<	297	14	<<<	BPSL2716	exported_hydrolase	candidate	359	3e-27
Candidate_482_NC_006350	BPSL2715	putative_lipoprotein	<<<	493	3249016	3249113	<<<	97	14	<<<	BPSL2716	exported_hydrolase	candidate	359	3e-27
Candidate_483_NC_006350	BPSL2729	major_facilitator_superfamily_transporter	>>>	73	3268438	3268601	<<<	163	288	<<<	BPSL2730	hypothetical_protein	candidate	220	0.0019
Candidate_484_NC_006350	BPSL2729	major_facilitator_superfamily_transporter	>>>	91	3268456	3268502	>>>	46	387	<<<	BPSL2730	hypothetical_protein	candidate	265	0.0014
Candidate_485_NC_006350	BPSL2733	LysR_family_transcriptional_regulator	>>>	1	3273988	3274085	>>>	97	-53	>>>	BPSL2734	D-lactate_dehydrogenase	candidate	230	0.002
Candidate_486_NC_006350	BPSL2737	major_facilitator_transporter	>>>	141	3279127	3279178	<<<	51	239	<<<	BPSL2738	putative_hydrolase	candidate	227	0.00057
Candidate_487_NC_006350	BPSL2737	major_facilitator_transporter	>>>	314	3279300	3279351	<<<	51	66	<<<	BPSL2738	putative_hydrolase	candidate	236	0.0043
Candidate_488_NC_006350	BPSL2744	hypothetical_protein	>>>	207	3287608	3287697	<<<	89	170	<<<	BPSL2745	hypothetical_protein	candidate	212	0.0027
Candidate_489_NC_006350	BPSL2745	hypothetical_protein	<<<	9	3288333	3288573	<<<	240	146	<<<	BPSL2746	IclR_family_transcriptional_regulator	candidate	204	0.0044
Candidate_490_NC_006350	BPSL2747	putative_glutaryl-CoA_dehydrogenase	>>>	66	3290842	3291000	>>>	158	25	<<<	BPSL2748	putative_oxidoreductase	candidate	207	0.0036
Candidate_491_NC_006350	BPSLt40	tRNA-Lys	>>>	4	3305128	3305263	<<<	135	0	>>>	BPSL2766a	pseudogene	candidate	673	2e-24
Candidate_492_NC_006350	BPSL2812	hypothetical_protein	>>>	-12	3363701	3363866	<<<	165	166	<<<	BPSL2813	DedA_family_transmembrane_protein	candidate	207	0.0035
Candidate_493_NC_006350	BPSL2812	hypothetical_protein	>>>	43	3363756	3363839	>>>	83	193	<<<	BPSL2813	DedA_family_transmembrane_protein	candidate	222	0.00089
Candidate_494_NC_006350	BPSL2823	putative_deoxyguanosine_kinase/deoxyadenosine_kina	>>>	4	3375523	3375588	>>>	65	-6	>>>	BPSL2824	3-methyl-2-oxobutanoate_hydroxymethyltransferase	candidate	269	1.7e-05
Candidate_496_NC_006350	BPSL2826	chaperone_protein_DnaJ	<<<	127	3379880	3379938	<<<	58	80	<<<	BPSL2827	molecular_chaperone_DnaK	candidate	308	9.9e-08
Candidate_497_NC_006350	BPSL2829	heat_shock_protein_GrpE	<<<	30	3383152	3383407	<<<	255	210	<<<	BPSL2830	putative_heat_shock_protein_15	candidate	223	0.0016
Candidate_498_NC_006350	BPSL2838	putative_DNA_gyrase_control_protein	>>>	54	3399090	3399150	>>>	60	294	>>>	BPSL2839	phospho-2-dehydro-3-deoxyheptonate_aldolase	candidate	633	1.6e-22
Candidate_499_NC_006350	BPSL2839	phospho-2-dehydro-3-deoxyheptonate_aldolase	>>>	93	3400612	3400797	>>>	185	-1	<<<	BPSL2840	flavohemoprotein	candidate	215	0.002
Candidate_501_NC_006350	BPSL2845	glycolate_oxidase_iron-sulfur_subunit	>>>	67	3408311	3408432	>>>	121	56	>>>	BPSL2846	hypothetical_protein	candidate	229	0.00031
Candidate_502_NC_006350	BPSL2847	pyrroline-5-carboxylate_reductase	>>>	189	3410224	3410393	>>>	169	63	<<<	BPSL2848	putative_phosphonate_transport_protein_PhnE	candidate	220	0.00091
Candidate_503_NC_006350	BPSL2868	S-adenosylmethionine:tRNA_ribosyltransferase-isome	>>>	76	3433197	3433255	>>>	58	165	>>>	BPSL2869	queuine_tRNA-ribosyltransferase	candidate	204	0.0033
Candidate_504_NC_006350	BPSL2869	queuine_tRNA-ribosyltransferase	>>>	328	3434943	3435035	>>>	92	8	>>>	BPSL2870	preprotein_translocase_subunit_YajC	candidate	217	0.0018
Candidate_505_NC_006350	BPSL2872	preprotein_translocase_subunit_SecF	>>>	36	3438505	3438537	>>>	32	176	<<<	BPSL2873	hypothetical_protein	candidate	235	0.00017
Candidate_506_NC_006350	BPSL2889	tRNA-specific_2-thiouridylase_MnmA	>>>	8	3458082	3458189	>>>	107	5	>>>	BPSL2890	putative_glutamate_synthase	candidate	217	0.0032
Candidate_508_NC_006350	BPSL2912	putative_OsmC-like_protein	>>>	572	3481841	3481884	<<<	43	50	<<<	BPSL2913	hypothetical_protein	candidate	633	6e-23
Candidate_509_NC_006350	BPSL2913	hypothetical_protein	<<<	6	3482784	3482937	<<<	153	234	<<<	BPSL2914	dihydroorotase	candidate	206	0.004
Candidate_510_NC_006350	BPSL2916	hypothetical_protein	<<<	89	3486229	3486317	<<<	88	178	<<<	BPSL2917	putative_heat_shock_Hsp20-like_protein	candidate	226	0.00036
Candidate_512_NC_006350	BPSL2933	putative_regulatory_protein	>>>	366	3504612	3504642	<<<	30	73	<<<	BPSL2934	hypothetical_protein	candidate	287	1.1e-06
Candidate_513_NC_006350	BPSL2943	ferric_uptake_regulator	>>>	27	3514627	3514723	>>>	96	12	<<<	BPSL2944	ureidoglycolate_hydrolase	candidate	244	0.00019
Candidate_514_NC_006350	BPSL2943	ferric_uptake_regulator	>>>	55	3514655	3514725	<<<	70	10	<<<	BPSL2944	ureidoglycolate_hydrolase	candidate	244	0.00019
Candidate_515_NC_006350	BPSL2947	GntR_family_regulatory_protein	>>>	70	3518753	3518788	>>>	35	516	<<<	BPSL2948	DNA-binding_transcriptional_regulator_CynR	candidate	223	0.002
Candidate_516_NC_006350	BPSL2960	thiamine_monophosphate_kinase	>>>	39	3534113	3534253	>>>	140	-47	>>>	BPSL2961	putative_phosphatidylglycerophosphatase	candidate	219	0.0018
Candidate_517_NC_006350	BPSL2962	putative_competence-damaged-like_protein	>>>	141	3535366	3535418	<<<	52	88	<<<	BPSL2963	orotidine_5_-phosphate_decarboxylase	candidate	210	0.0048
Candidate_519_NC_006350	BPSL2990	histone_H1-like_protein	<<<	50	3563760	3564043	<<<	283	100	<<<	BPSL2991	ribonucleotide-diphosphate_reductase_subunit_beta	candidate	233	0.0002
Candidate_520_NC_006350	BPSL2990	histone_H1-like_protein	<<<	142	3563852	3564043	<<<	191	100	<<<	BPSL2991	ribonucleotide-diphosphate_reductase_subunit_beta	candidate	233	0.0002
Candidate_522_NC_006350	BPSL2999	dinucleoside_polyphosphate_hydrolase	>>>	1	3576536	3576630	>>>	94	-41	>>>	BPSL3000	putative_lipoprotein	candidate	275	1e-05
Candidate_523_NC_006350	BPSL3000	putative_lipoprotein	>>>	116	3577294	3577427	>>>	133	-33	<<<	BPSL3001	putative_transposase	candidate	220	0.00092
Candidate_524_NC_006350	BPSL3000	putative_lipoprotein	>>>	116	3577294	3577407	>>>	113	-13	<<<	BPSL3001	putative_transposase	candidate	220	0.00092
Candidate_526_NC_006350	BPSL3017	hypothetical_protein	>>>	258	3597177	3597280	>>>	103	30	<<<	BPSL3018	UDP-3-O-%5B3-hydroxymyristoyl%5D_N-acetylglucosami	candidate	208	0.0044
Candidate_527_NC_006350	BPSL3018	UDP-3-O-%5B3-hydroxymyristoyl%5D_N-acetylglucosami	<<<	124	3598353	3598419	<<<	66	50	<<<	BPSL3019	putative_redoxin	candidate	219	0.001
Candidate_528_NC_006350	BPSL3045	phenylacetate-coenzyme_A_ligase	>>>	181	3636228	3636275	<<<	47	98	<<<	BPSL3046	putative_outer_membrane-bound_lytic_murein_transgl	candidate	213	0.0024
Candidate_530_NC_006350	BPSL3065	putative_amino_acid_permease	<<<	11	3656737	3657102	<<<	365	883	<<<	BPSL3066	putative_hydrolase	candidate	889	4.2e-34
Candidate_531_NC_006350	BPSL3065	putative_amino_acid_permease	<<<	70	3656796	3657102	<<<	306	883	<<<	BPSL3066	putative_hydrolase	candidate	889	4.2e-34
Candidate_532_NC_006350	BPSL3065	putative_amino_acid_permease	<<<	318	3657044	3657102	<<<	58	883	<<<	BPSL3066	putative_hydrolase	candidate	889	4.2e-34
Candidate_533_NC_006350	BPSL3067	putative_ABC_transporter_ATP-binding_protein	>>>	-1	3661371	3661503	<<<	132	203	<<<	BPSL3068	putative_hydrolase	candidate	206	0.003
Candidate_534_NC_006350	BPSL3067	putative_ABC_transporter_ATP-binding_protein	>>>	57	3661429	3661494	>>>	65	212	<<<	BPSL3068	putative_hydrolase	candidate	228	0.0004
Candidate_536_NC_006350	BPSL3079	cold_shock-like_protein_CspD	>>>	44	3673867	3673913	>>>	46	95	<<<	BPSL3080	putative_chaperone_protein	candidate	239	0.00011
Candidate_538_NC_006350	BPSL3079	cold_shock-like_protein_CspD	>>>	39	3673862	3673895	>>>	33	113	<<<	BPSL3080	putative_chaperone_protein	candidate	204	0.0044
Candidate_539_NC_006350	BPSL3080	putative_chaperone_protein	<<<	564	3675836	3675893	<<<	57	39	<<<	BPSL3081	putative_oxidoreductase	candidate	246	0.00016
Candidate_540_NC_006350	BPSL3081	putative_oxidoreductase	<<<	7	3676558	3676776	<<<	218	247	<<<	BPSL3082	hypothetical_protein	candidate	217	0.0021
Candidate_541_NC_006350	BPSL3081	putative_oxidoreductase	<<<	237	3676788	3676852	<<<	64	171	<<<	BPSL3082	hypothetical_protein	candidate	221	0.0011
Candidate_542_NC_006350	BPSL3089	peptidase	>>>	105	3687614	3687662	>>>	48	868	>>>	BPSL3090	hypothetical_protein	candidate	2418	2.7e-103
Candidate_543_NC_006350	BPSL3096	putative_bacteriophage-related_peptidase	>>>	136	3697048	3697181	>>>	133	8	>>>	BPSL3097	hypothetical_protein	candidate	212	0.002
Candidate_544_NC_006350	BPSL3099	putative_outer_membrane_protein	>>>	-6	3703001	3703173	<<<	172	31	<<<	BPSL3100	hypothetical_protein	candidate	213	0.0016
Candidate_546_NC_006350	BPSL3113	pseudogene	<<<	92	3718092	3718170	>>>	78	263	>>>	BPSL3114	hypothetical_protein	candidate	212	0.0036
Candidate_548_NC_006350	BPSL3161	putative_outer_membrane_protein	>>>	1	3766301	3766379	>>>	78	65	<<<	BPSL3162	cytoplasmic_glycerophosphodiester_phosphodiesteras	candidate	337	4.4e-09
Candidate_549_NC_006350	BPSL3161	putative_outer_membrane_protein	>>>	1	3766301	3766441	>>>	140	3	<<<	BPSL3162	cytoplasmic_glycerophosphodiester_phosphodiesteras	candidate	337	4.4e-09
Candidate_551_NC_006350	BPSL3180	putative_cytochrome_C_biogenesis_protein	<<<	97	3789152	3789215	<<<	63	47	<<<	BPSL3181	cytochrome_C	candidate	228	0.00093
Candidate_552_NC_006350	BPSL3183	delta-aminolevulinic_acid_dehydratase	>>>	38	3792107	3792187	>>>	80	96	<<<	BPSL3184	thiol:disulfide_interchange_protein_DsbD	candidate	226	0.00088
Candidate_553_NC_006350	BPSL3203	50S_ribosomal_protein_L14	<<<	207	3803941	3803986	<<<	45	56	<<<	BPSL3204	30S_ribosomal_protein_S17	candidate	263	1.1e-05
Candidate_554_NC_006350	BPSL3214	30S_ribosomal_protein_S10	<<<	48	3809343	3809397	<<<	54	49	<<<	BPSL3215	elongation_factor_Tu	candidate	344	4.4e-09
Candidate_555_NC_006350	BPSL3221	DNA-directed_RNA_polymerase_subunit_beta	<<<	211	3824766	3824799	<<<	33	118	<<<	BPSL3222	50S_ribosomal_protein_L7/L12	candidate	271	3.8e-06
Candidate_556_NC_006350	BPSL3234	phenylacetic_acid_degradation_NADH_oxidoreductase_	>>>	5	3842523	3842663	>>>	140	-25	>>>	BPSL3235	hypothetical_protein	candidate	279	4.4e-06
Candidate_557_NC_006350	BPSL3237	hypothetical_protein	>>>	1	3844987	3845064	>>>	77	39	<<<	BPSL3238	AsnC_family_transcriptional_regulator	candidate	590	4.3e-20
Candidate_559_NC_006350	BPSL3241	indolepyruvate_ferredoxin_oxidoreductase	>>>	314	3851517	3851783	>>>	266	-62	<<<	BPSL3242	malic_enzyme	candidate	672	4.3e-24
Candidate_560_NC_006350	BPSL3243	orotate_phosphoribosyltransferase	>>>	59	3855267	3855316	>>>	49	191	>>>	BPSL3244	putative_lipoprotein	candidate	211	0.0028
Candidate_561_NC_006350	BPSL3244	putative_lipoprotein	>>>	129	3856234	3856493	>>>	259	-3	>>>	BPSL3245	putative_flavoprotein_(regulator)	candidate	241	9.4e-05
Candidate_562_NC_006350	BPSL3251	putative_inner_membrane_transport_protein	>>>	-1	3864726	3864807	<<<	81	9	<<<	BPSL3252	putative_amino_acid_transport_protein	candidate	260	4.1e-05
Candidate_563_NC_006350	BPSL3251	putative_inner_membrane_transport_protein	>>>	1	3864728	3864795	>>>	67	21	<<<	BPSL3252	putative_amino_acid_transport_protein	candidate	260	4.1e-05
Candidate_564_NC_006350	BPSL3251	putative_inner_membrane_transport_protein	>>>	1	3864728	3864860	>>>	132	-44	<<<	BPSL3252	putative_amino_acid_transport_protein	candidate	260	4.1e-05
Candidate_566_NC_006350	BPSL3254B	hypothetical_protein	>>>	8	3869199	3869330	>>>	131	1068	<<<	BPSL3255	hypothetical_protein	candidate	387	8.8e-91
Candidate_567_NC_006350	BPSL3270	putative_plasmid_replication_protein	<<<	823	3888078	3888174	<<<	96	0	<<<	BPSLt51	tRNA-Ala	candidate	529	2.2e-84
Candidate_568_NC_006350	BPSL3275	putative_methylase	>>>	22	3891588	3891629	>>>	41	30	<<<	BPSL3276	putative_RlpA-like_lipoprotein	candidate	356	1.5e-09
Candidate_569_NC_006350	BPSL3281	putative_HNS-like_transcriptional_regulator	<<<	94	3896739	3896877	<<<	138	151	<<<	BPSL3282	hypothetical_protein	candidate	353	1e-09
Candidate_570_NC_006350	BPSL3289	hypothetical_protein	<<<	53	3906162	3906254	<<<	92	17	<<<	BPSL3290	S-adenosyl-L-homocysteine_hydrolase	candidate	209	0.0042
Candidate_571_NC_006350	BPSL3296	hypothetical_protein	<<<	101	3915970	3916054	<<<	84	0	<<<	BPSL3297	Gly/Ala/Ser-rich_lipoprotein	candidate	930	1.2e-35
Candidate_572_NC_006350	BPSL3309	flagellar_motor_protein_MotA	<<<	116	3929631	3929680	<<<	49	27	<<<	BPSL3310	transcriptional_activator_FlhC	candidate	256	3.9e-05
Candidate_573_NC_006350	BPSL3314	aquaporin_Z	>>>	-11	3933731	3933919	<<<	188	10	<<<	BPSL3315	Cof_family_hydrolase	candidate	530	1.5e-17
Candidate_574_NC_006350	BPSL3314	aquaporin_Z	>>>	9	3933751	3933898	>>>	147	31	<<<	BPSL3315	Cof_family_hydrolase	candidate	530	1.5e-17
Candidate_575_NC_006350	BPSL3319	flagellin	>>>	10	3938852	3938914	>>>	62	76	>>>	BPSL3320	flagellar_hook-associated_protein	candidate	215	0.0019
Candidate_576_NC_006350	BPSL3319	flagellin	>>>	10	3938852	3938960	>>>	108	30	>>>	BPSL3320	flagellar_hook-associated_protein	candidate	215	0.0019
Candidate_577_NC_006350	BPSL3332	putative_amino_acid_efflux_protein	>>>	87	3952147	3952368	>>>	221	-9	<<<	BPSL3333	acid_phosphatase	candidate	219	0.0012
Candidate_579_NC_006350	BPSL3359	putative_lipoprotein	>>>	612	3984132	3984174	>>>	42	201	>>>	BPSL3360	glycine_cleavage_system_aminomethyltransferase_T	candidate	292	1.3e-12
Candidate_580_NC_006350	BPSL3359	putative_lipoprotein	>>>	758	3984278	3984350	>>>	72	25	>>>	BPSL3360	glycine_cleavage_system_aminomethyltransferase_T	candidate	495	1e-15
Candidate_581_NC_006350	BPSL3369	acetaldehyde_dehydrogenase	>>>	-25	3999364	3999617	<<<	253	35	<<<	BPSL3370	hypothetical_protein	candidate	319	2.1e-08
Candidate_582_NC_006350	BPSL3376	hypothetical_protein	<<<	120	4007428	4007956	<<<	528	651	<<<	BPSL3378	putative_heavy_metal_resistance_membrane_ATPase	candidate	271	0.0034
Candidate_583_NC_006350	BPSL3376	hypothetical_protein	<<<	817	4008125	4008164	<<<	39	443	<<<	BPSL3378	putative_heavy_metal_resistance_membrane_ATPase	candidate	264	7.8e-05
Candidate_584_NC_006350	BPSL3379	MerR_family_regulatory_protein	>>>	1	4011634	4011729	>>>	95	2	>>>	BPSL3380	putative_PadR_transcriptional_regulator	candidate	486	2.6e-15
Candidate_586_NC_006350	BPSL3411	putative_branched-chain_amino_acid_ABC_transporter	<<<	75	4051298	4051466	<<<	168	68	<<<	BPSL3412	putative_branched-chain_amino_acid_ABC_transporter	candidate	233	0.00031
Candidate_587_NC_006350	BPSL3411	putative_branched-chain_amino_acid_ABC_transporter	<<<	183	4051406	4051466	<<<	60	68	<<<	BPSL3412	putative_branched-chain_amino_acid_ABC_transporter	candidate	233	0.00031
Candidate_588_NC_006350	BPSL3412	putative_branched-chain_amino_acid_ABC_transporter	<<<	60	4052753	4052914	<<<	161	98	<<<	BPSL3413	hypothetical_protein	candidate	239	0.00047
Candidate_589_NC_006350	BPSL3415	putative_branched-chain_amino_acid_ABC_transporter	<<<	32	4056549	4056651	<<<	102	4	<<<	BPSL3416	putative_branched-chain_amino_acid_ABC_transporter	candidate	224	0.00086
Candidate_590_NC_006350	BPSL3415	putative_branched-chain_amino_acid_ABC_transporter	<<<	52	4056569	4056651	<<<	82	4	<<<	BPSL3416	putative_branched-chain_amino_acid_ABC_transporter	candidate	224	0.00086
Candidate_591_NC_006350	BPSL3418	putative_branched-chain_amino_acid_ABC_transporter	<<<	383	4059835	4059875	<<<	40	75	<<<	BPSL3419	putative_GMC_oxidoreductase	candidate	652	1.9e-23
Candidate_592_NC_006350	BPSL3421	LysR_family_transcriptional_regulator	>>>	150	4064528	4064715	>>>	187	53	>>>	BPSL3422	putative_adenylate_cyclase	candidate	217	0.0019
Candidate_593_NC_006350	BPSL3424	phenylalanine_4-monooxygenase	>>>	1	4066930	4067032	>>>	102	-21	>>>	BPSL3425	pterin-4-alpha-carbinolamine_dehydratase	candidate	415	4.9e-12
Candidate_594_NC_006350	BPSL3425	pterin-4-alpha-carbinolamine_dehydratase	>>>	1	4067319	4067391	>>>	72	360	>>>	BPSL3426	putative_two-component_response_regulator	candidate	410	8.4e-12
Candidate_595_NC_006350	BPSL3425	pterin-4-alpha-carbinolamine_dehydratase	>>>	342	4067660	4067701	>>>	41	50	>>>	BPSL3426	putative_two-component_response_regulator	candidate	308	3e-07
Candidate_596_NC_006350	BPSL3426	putative_two-component_response_regulator	>>>	1	4068446	4068557	>>>	111	-7	>>>	BPSL3427	putative_two-component_sensor_kinase	candidate	521	5.4e-17
Candidate_597_NC_006350	BPSL3427	putative_two-component_sensor_kinase	>>>	161	4070197	4070537	>>>	340	-61	<<<	BPSL3428	hypothetical_protein	candidate	250	0.00076
Candidate_598_NC_006350	BPSL0087	putative_DNA-binding_protein	<<<	186	100117	100209	>>>	92	128	<<<	BPSL0088	hypothetical_protein	candidate	380	1e-10
Candidate_599_NC_006350	BPSL0870	hypothetical_protein	>>>	164	1011019	1011078	<<<	59	19	<<<	BPSL0871	30S_ribosomal_protein_S20	candidate	237	0.00042
Candidate_600_NC_006350	BPSL0870	hypothetical_protein	>>>	164	1011019	1011049	>>>	30	48	<<<	BPSL0871	30S_ribosomal_protein_S20	candidate	245	0.00012
Candidate_601_NC_006350	BPSL0871	30S_ribosomal_protein_S20	<<<	1	1011378	1011439	>>>	61	341	>>>	BPSL0872	MviN-like_protein	candidate	522	4.8e-17
Candidate_602_NC_006350	BPSL0871	30S_ribosomal_protein_S20	<<<	242	1011619	1011732	>>>	113	48	>>>	BPSL0872	MviN-like_protein	candidate	203	0.0044
Candidate_603_NC_006350	BPSL0876	3-deoxy-manno-octulosonate_cytidylyltransferase	<<<	28	1017099	1017222	<<<	123	21	<<<	BPSL0877	hypothetical_protein	candidate	206	0.004
Candidate_604_NC_006350	BPSL0879	exodeoxyribonuclease_VII_large_subunit	>>>	31	1020324	1020374	>>>	50	114	>>>	BPSL0880	putative_superoxide_dismutase	candidate	237	0.00017
Candidate_605_NC_006350	BPSL0880	putative_superoxide_dismutase	>>>	3	1021071	1021178	>>>	107	323	>>>	BPSL0881	hypothetical_protein	candidate	1460	5.8e-60
Candidate_606_NC_006350	BPSL0880	putative_superoxide_dismutase	>>>	175	1021243	1021474	>>>	231	27	>>>	BPSL0881	hypothetical_protein	candidate	220	0.00075
Candidate_607_NC_006350	BPSL0887	hypothetical_protein	<<<	59	1029960	1030137	<<<	177	434	<<<	BPSL0888	putative_transporter_protein	candidate	257	0.0025
Candidate_608_NC_006350	BPSL0890	putative_citrate_synthase	<<<	541	1034510	1034623	>>>	113	60	<<<	BPSL0891	GntR_family_transcriptional_regulator	candidate	251	0.00015
Candidate_609_NC_006350	BPSL0091	putative_transposase_protein	<<<	117	103847	103919	<<<	72	108	<<<	BPSL0092	putative_lipoprotein	candidate	316	1.9e-07
Candidate_610_NC_006350	BPSL0892a	putative_lipoprotein	<<<	1096	1039672	1039702	<<<	30	45	<<<	BPSL0893	elongation_factor_G	candidate	235	0.002
Candidate_611_NC_006350	BPSL0893	elongation_factor_G	<<<	137	1042000	1042035	>>>	35	127	<<<	BPSL0894	hypothetical_protein	candidate	202	0.005
Candidate_612_NC_006350	BPSL0893	elongation_factor_G	<<<	219	1042082	1042122	<<<	40	40	<<<	BPSL0894	hypothetical_protein	candidate	211	0.0037
Candidate_613_NC_006350	BPSL0894	hypothetical_protein	<<<	100	1042773	1042838	<<<	65	506	<<<	BPSL0895	putative_pseudouridine_synthase	candidate	304	7.6e-07
Candidate_614_NC_006350	BPSL0897	putative_multicopper_oxidase	>>>	45	1047283	1047347	>>>	64	19	<<<	BPSL0898	cold_shock-like_protein	candidate	265	2.2e-05
Candidate_615_NC_006350	BPSL0911	putative_transmembrane_fatty_acid_desaturase	>>>	15	1065085	1065136	>>>	51	101	>>>	BPSL0912	quinolinate_synthetase	candidate	244	0.00017
Candidate_616_NC_006350	BPSL0913	nicotinate-nucleotide_pyrophosphorylase	>>>	14	1067270	1067392	>>>	122	55	<<<	BPSL0914	L-aspartate_oxidase	candidate	223	0.00049
Candidate_617_NC_006350	BPSL0914	L-aspartate_oxidase	<<<	8	1069103	1069187	>>>	84	29	<<<	BPSL0915	50S_ribosomal_protein_L33	candidate	339	6.6e-09
Candidate_618_NC_006350	BPSL0917	DNA_repair_protein_RadC	<<<	167	1070807	1070880	>>>	73	23	>>>	BPSL0918	putative_FkpB-type_peptidyl-prolyl_cis-trans_isome	candidate	223	0.0014
Candidate_619_NC_006350	BPSL0919	4-hydroxy-3-methylbut-2-enyl_diphosphate_reductase	>>>	39	1072382	1072412	<<<	30	186	>>>	BPSL0919A	hypothetical_protein	candidate	129	1.3e-16
Candidate_620_NC_006350	BPSL0919	4-hydroxy-3-methylbut-2-enyl_diphosphate_reductase	>>>	38	1072381	1072416	>>>	35	182	>>>	BPSL0919A	hypothetical_protein	candidate	550	1.4e-18
Candidate_621_NC_006350	BPSL0923	putative_ATP-binding_ABC_transporter_protein	>>>	40	1077066	1077107	>>>	41	220	>>>	BPSL0924	hypothetical_protein	candidate	214	0.0018
Candidate_622_NC_006350	BPSL0926	acetylornithine_transaminase_protein	<<<	39	1079845	1080030	<<<	185	51	<<<	BPSL0927	CDP-6-deoxy-delta-3,4-glucoseen_reductase	candidate	439	1.3e-13
Candidate_623_NC_006350	BPSL0096	spermidine_n(1)-acetyltransferase	>>>	58	107953	107992	>>>	39	390	>>>	BPSL0097	hypothetical_protein	candidate	609	1.4e-21
Candidate_625_NC_006350	BPSL0096	spermidine_n(1)-acetyltransferase	>>>	264	108159	108350	<<<	191	32	>>>	BPSL0097	hypothetical_protein	candidate	287	5e-07
Candidate_626_NC_006350	BPSL0932	LysR_family_transcriptional_regulator	<<<	1	1084730	1084804	>>>	74	125	<<<	BPSL0933	LysR_family_transcriptional_regulator	candidate	987	3e-38
Candidate_627_NC_006350	BPSL0938A	hypothetical_protein	>>>	14	1090745	1090889	<<<	144	528	>>>	BPSL0939	DeoR_family_regulatory_protein	candidate	790	1.1e-29
Candidate_628_NC_006350	BPSL0943	putative_insertion_element_protein	<<<	151	1100564	1100600	<<<	36	297	>>>	BPSL0944	putative_phage_integrase/recombinase_protein	candidate	243	0.00015
Candidate_629_NC_006350	BPSL0099	glyoxalase/bleomycin_resistance_protein/dioxygenas	<<<	86	110185	110259	<<<	74	240	>>>	BPSL0100	O6-methylguanine-DNA_methyltransferase	candidate	214	0.0022
Candidate_630_NC_006350	BPSL0961	uroporphyrin-III_C-methyltransferase	>>>	132	1120264	1120308	<<<	44	32	<<<	BPSL0962	hypothetical_protein	candidate	218	0.002
Candidate_632_NC_006350	BPSL0968	putative_cytochrome_c_protein	<<<	45	1126362	1126398	<<<	36	131	<<<	BPSL0969	dihydroxy-acid_dehydratase	candidate	405	8.5e-12
Candidate_633_NC_006350	BPSL0971	prolipoprotein_diacylglyceryl_transferase	>>>	298	1130672	1130708	<<<	36	32	<<<	BPSL0972	hypothetical_protein	candidate	240	7.2e-05
Candidate_635_NC_006350	BPSL0987	cobyric_acid_synthase	>>>	110	1146444	1146613	<<<	169	0	>>>	BPSL0988	hypothetical_protein	candidate	1382	3.1e-56
Candidate_636_NC_006350	BPSL0988	hypothetical_protein	>>>	145	1147176	1147238	>>>	62	160	>>>	BPSL0989	ParA_family_ATPase	candidate	206	0.0044
Candidate_637_NC_006350	BPSL0993	hypothetical_protein	<<<	19	1151255	1151298	>>>	43	143	>>>	BPSL0994	hypothetical_protein	candidate	268	7.6e-06
Candidate_638_NC_006350	BPSL0995	hypothetical_protein	>>>	226	1157618	1157674	<<<	56	64	>>>	BPSL0996	hypothetical_protein	candidate	213	0.0017
Candidate_639_NC_006350	BPSL0998	methionyl-tRNA_synthetase	<<<	284	1162277	1162381	<<<	104	92	<<<	BPSL0999	OmpA_family_transmembrane_protein	candidate	209	0.0048
Candidate_640_NC_006350	BPSL1000	putative_ATP-binding_protein	>>>	-4	1164587	1164722	<<<	135	0	>>>	BPSL1001	putative_membrane-attached_superoxide_dismutase	candidate	220	0.0021
Candidate_641_NC_006350	BPSL1012	putative_biotin_biosyntehsis-like_protein	>>>	321	1179384	1179414	<<<	30	65	<<<	BPSL1013	phosphoenolpyruvate_carboxylase	candidate	225	0.00041
Candidate_642_NC_006350	BPSL1017	putative_porphyrin_biosynthesis-like_protein	>>>	33	1186988	1187055	>>>	67	67	<<<	BPSL1018	putative_permease_transmembrane_protein	candidate	212	0.004
Candidate_643_NC_006350	BPSL1027	nitrogen_regulatory_protein_P-II_2	>>>	-22	1196642	1196893	<<<	251	142	<<<	BPSL1028	transposase	candidate	217	0.0028
Candidate_644_NC_006350	BPSL1028	transposase	<<<	86	1198343	1198404	<<<	61	32	<<<	BPSL1029	putative_exported_outer_membrane_porin	candidate	255	2.9e-05
Candidate_645_NC_006350	BPSL1034	hypothetical_protein	>>>	179	1204878	1204930	<<<	52	115	<<<	BPSL1035	hypothetical_protein	candidate	217	0.0017
Candidate_646_NC_006350	BPSL1043	putative_lipoprotein	<<<	97	1213380	1213510	<<<	130	390	>>>	BPSL1044	alpha,alpha-trehalose-phosphate_synthase	candidate	393	2.3e-11
Candidate_647_NC_006350	BPSL1047	hypothetical_protein	>>>	-4	1217322	1217513	<<<	191	12	<<<	BPSL1048	putative_sugar_transport,_integral_membrane_protei	candidate	323	1.8e-08
Candidate_648_NC_006350	BPSL1050	hypothetical_protein	<<<	20	1220511	1220576	<<<	65	71	>>>	BPSL1051	pseudogene	candidate	217	0.0043
Candidate_649_NC_006350	BPSL0110	putative_carbon-nitrogen_hydrolase	>>>	52	122136	122289	<<<	153	51	<<<	BPSL0110A	pseudogene	candidate	213	0.0035
Candidate_650_NC_006350	BPSL1057	hypothetical_protein	>>>	243	1225508	1225555	<<<	47	229	<<<	BPSLt06	tRNA-Arg	candidate	211	0.0045
Candidate_651_NC_006350	BPSL1061	hypothetical_protein	>>>	76	1227903	1228285	>>>	382	54	>>>	BPSL1062	translation_initiation_factor_IF-1	candidate	252	0.004
Candidate_652_NC_006350	BPSL1068	putative_ABC_transporter_ATP-binding_protein	>>>	19	1235279	1235463	<<<	184	1	>>>	BPSL1069	DNA_topoisomerase_IV_subunit_B	candidate	522	3e-17
Candidate_653_NC_006350	BPSL1070	DNA_topoisomerase_IV_subunit_A	>>>	139	1239964	1240023	>>>	59	493	>>>	BPSL1071	hypothetical_protein	candidate	346	3.4e-07
Candidate_654_NC_006350	BPSL1073	hypothetical_protein	>>>	31	1242598	1242637	>>>	39	137	<<<	BPSL1074	LysR_family_transcriptional_regulator	candidate	213	0.003
Candidate_655_NC_006350	BPSL1074	LysR_family_transcriptional_regulator	<<<	92	1243830	1243921	<<<	91	31	>>>	BPSL1075	putative_transport_system_integral_membrane_protei	candidate	321	3.8e-08
Candidate_656_NC_006350	BPSL1093	hypothetical_protein	>>>	42	1264417	1264501	<<<	84	0	<<<	BPSL1094	hypothetical_protein	candidate	596	2.2e-20
Candidate_657_NC_006350	BPSL1098	hypothetical_protein	<<<	168	1270365	1270424	<<<	59	5	>>>	BPSL1099	putative_cytochrome_C_-like_protein	candidate	433	1.9e-13
Candidate_658_NC_006350	BPSL1100	putative_cytochrome_C_-like_protein	>>>	45	1271244	1271277	>>>	33	419	<<<	BPSL1101	hypothetical_protein	candidate	269	6.1e-05
Candidate_659_NC_006350	BPSL1101	hypothetical_protein	<<<	186	1272435	1272531	>>>	96	154	>>>	BPSL1102	hypothetical_protein	candidate	240	0.0003
Candidate_660_NC_006350	BPSL1108	hypothetical_protein	>>>	244	1281610	1281646	<<<	36	69	<<<	BPSL1109	hypothetical_protein	candidate	233	0.00026
Candidate_662_NC_006350	BPSL1110	putative_lipoprotein	<<<	539	1288474	1288668	>>>	194	26	>>>	BPSL1111	phosphoribosylglycinamide_formyltransferase_2	candidate	227	0.0033
Candidate_663_NC_006350	BPSL1113	hypothetical_protein	>>>	393	1291072	1291350	>>>	278	13	>>>	BPSL1114	putative_ATP-dependent_RNA_helicase_2	candidate	264	2.5e-05
Candidate_664_NC_006350	BPSL1114	putative_ATP-dependent_RNA_helicase_2	>>>	26	1292839	1292901	>>>	62	408	<<<	BPSL1115	glutamyl-Q_tRNA(Asp)_synthetase	candidate	252	0.0041
Candidate_665_NC_006350	BPSL1116	rhodanese_superfamily_protein	<<<	418	1295565	1295711	>>>	146	47	>>>	BPSL1117	DNA_polymerase_III_subunit_alpha	candidate	220	0.0032
Candidate_666_NC_006350	BPSL1124	putative_LPS_biosynthesis-like_protein	<<<	61	1308580	1308963	>>>	383	12	>>>	BPSL1125	hypothetical_protein	candidate	237	0.0034
Candidate_667_NC_006350	BPSL1132	hypothetical_protein	<<<	19	1316350	1316389	>>>	39	628	>>>	BPSL1133	hypothetical_protein	candidate	234	0.0047
Candidate_668_NC_006350	BPSL0117	LysR_family_transcriptional_regulator	>>>	75	131696	131839	<<<	143	3	<<<	BPSL0118	DNA_topoisomerase_III	candidate	256	1.4e-05
Candidate_669_NC_006350	BPSL0117	LysR_family_transcriptional_regulator	>>>	36	131657	131735	>>>	78	107	<<<	BPSL0118	DNA_topoisomerase_III	candidate	207	0.0035
Candidate_670_NC_006350	BPSL1133	hypothetical_protein	>>>	31	1317403	1317737	<<<	334	820	>>>	BPSL1134	hypothetical_protein	candidate	276	0.0015
Candidate_671_NC_006350	BPSL1166	uracil_phosphoribosyltransferase	<<<	133	1346004	1346089	>>>	85	38	>>>	BPSL1167	putative_dehydrogenase	candidate	229	0.00038
Candidate_672_NC_006350	BPSL1168	methylglyoxal_synthase	>>>	279	1347809	1347925	>>>	116	455	>>>	BPSL1169	quinone_oxidoreductase	candidate	279	0.0022
Candidate_673_NC_006350	BPSL1169	quinone_oxidoreductase	>>>	118	1349474	1349629	>>>	155	190	>>>	BPSL1170	hypothetical_protein	candidate	211	0.0027
Candidate_674_NC_006350	BPSL1175	two-component_system,_regulatory_protein_KdpE	>>>	180	1358605	1358738	>>>	133	73	>>>	BPSL1176	hypothetical_protein	candidate	244	5.8e-05
Candidate_675_NC_006350	BPSL1175	two-component_system,_regulatory_protein_KdpE	>>>	180	1358605	1358770	>>>	165	41	>>>	BPSL1176	hypothetical_protein	candidate	244	5.8e-05
Candidate_676_NC_006350	BPSL1185	hypothetical_protein	<<<	1	1370604	1370658	>>>	54	458	<<<	BPSL1186	glucose-1-dehydrogenase	candidate	1229	1.2e-49
Candidate_677_NC_006350	BPSL1198	ketol-acid_reductoisomerase	>>>	41	1382670	1382726	<<<	56	23	>>>	BPSL1199	phosphatidylserine_decarboxylase	candidate	485	2.9e-15
Candidate_678_NC_006350	BPSL1198	ketol-acid_reductoisomerase	>>>	31	1382660	1382712	>>>	52	37	>>>	BPSL1199	phosphatidylserine_decarboxylase	candidate	223	0.0019
Candidate_679_NC_006350	BPSL1200	putative_phosphatidyltransferase	>>>	59	1384349	1384380	>>>	31	267	>>>	BPSL1201	2-isopropylmalate_synthase	candidate	856	1.6e-32
Candidate_680_NC_006350	BPSL1200	putative_phosphatidyltransferase	>>>	132	1384422	1384556	>>>	134	91	>>>	BPSL1201	2-isopropylmalate_synthase	candidate	520	1.6e-17
Candidate_681_NC_006350	BPSL1201	2-isopropylmalate_synthase	>>>	10	1386206	1386290	>>>	84	39	<<<	BPSL1202	putative_transport-related_membrane_protein	candidate	209	0.0022
Candidate_682_NC_006350	BPSL1204	putative_lipoprotein	<<<	68	1389583	1389812	<<<	229	80	>>>	BPSL1205	putative_amino_acid_transport_system,_exported_pro	candidate	250	0.00012
Candidate_683_NC_006350	BPSL0124	M48_family_peptidase	>>>	45	139800	139881	>>>	81	346	>>>	BPSL0125	NOL1/NOP2/Sun_family_protein	candidate	249	9.1e-05
Candidate_684_NC_006350	BPSL1238	putative_glutathione_S-transferase-like_protein	>>>	60	1423065	1423217	>>>	152	6	<<<	BPSL1239	putative_aminotransferase	candidate	205	0.0034
Candidate_685_NC_006350	BPSL1242	peptidase	>>>	53	1427220	1427348	<<<	128	28	<<<	BPSL1243	hypothetical_protein	candidate	460	2e-14
Candidate_686_NC_006350	BPSL1242	peptidase	>>>	4	1427171	1427260	>>>	89	116	<<<	BPSL1243	hypothetical_protein	candidate	216	0.0026
Candidate_687_NC_006350	BPSL1245	putative_transcriptional_regulator	<<<	47	1429854	1429939	<<<	85	0	<<<	BPSL1246	hypothetical_protein	candidate	647	6.7e-23
Candidate_688_NC_006350	BPSL1247	peptidase	>>>	37	1439773	1439848	<<<	75	32	<<<	BPSL1248	hypothetical_protein	candidate	217	0.0033
Candidate_689_NC_006350	BPSL1247	peptidase	>>>	11	1439747	1439813	>>>	66	67	<<<	BPSL1248	hypothetical_protein	candidate	217	0.0033
Candidate_690_NC_006350	BPSL1252	hypothetical_protein	<<<	504	1446752	1447022	>>>	270	113	>>>	BPSL1253	putative_integral_membrane_protein/sensor_kinase	candidate	261	0.0049
Candidate_691_NC_006350	BPSL1253	putative_integral_membrane_protein/sensor_kinase	>>>	187	1449051	1449094	<<<	43	293	>>>	BPSL1254	hypothetical_protein	candidate	215	0.003
Candidate_692_NC_006350	BPSL1261	putative_cytochrome_c-like_protein	>>>	86	1456145	1456380	<<<	235	266	<<<	BPSL1262	hypothetical_protein	candidate	221	0.002
Candidate_693_NC_006350	BPSL1261	putative_cytochrome_c-like_protein	>>>	53	1456112	1456184	>>>	72	462	<<<	BPSL1262	hypothetical_protein	candidate	235	0.00043
Candidate_694_NC_006350	BPSL1263	hypothetical_protein	<<<	1	1459880	1459955	>>>	75	215	>>>	BPSL1264	AhpC/TSA_family_protein	candidate	553	8.6e-19
Candidate_695_NC_006350	BPSL1265	hypothetical_protein	<<<	151	1462018	1462053	>>>	35	434	<<<	BPSL1266	putative_transport_system_membrane_protein	candidate	335	4.5e-07
Candidate_696_NC_006350	BPSL1268	putative_transport_system_membrane_protein	<<<	99	1470352	1470474	<<<	122	261	<<<	BPSL1269	IclR_family_transcriptional_regulatory_protein	candidate	445	7.1e-14
Candidate_697_NC_006350	BPSL1269	IclR_family_transcriptional_regulatory_protein	<<<	267	1471831	1471911	>>>	80	199	<<<	BPSL1270	putative_exported_alkaline_phosphatase	candidate	297	1.6e-05
Candidate_698_NC_006350	BPSL1269	IclR_family_transcriptional_regulatory_protein	<<<	462	1472026	1472099	<<<	73	11	<<<	BPSL1270	putative_exported_alkaline_phosphatase	candidate	186	7.1e-41
Candidate_699_NC_006350	BPSL1270	putative_exported_alkaline_phosphatase	<<<	25	1474098	1474221	<<<	123	101	>>>	BPSL1271	hypothetical_protein	candidate	216	0.0025
Candidate_701_NC_006350	BPSL1273	hypothetical_protein	>>>	103	1476392	1476541	<<<	149	541	<<<	BPSL1274	hypothetical_protein	candidate	223	0.0038
Candidate_702_NC_006350	BPSL1289	osmotically_inducible_lipoprotein_B	<<<	92	1501932	1502042	>>>	110	20	<<<	BPSL1290	thiamine_biosynthesis_protein_ThiC	candidate	465	1.6e-14
Candidate_703_NC_006350	BPSL1294	hypothetical_protein	>>>	19	1507909	1507972	>>>	63	370	>>>	BPSL1295	hypothetical_protein	candidate	210	0.0033
Candidate_704_NC_006350	BPSL1297	hypothetical_protein	>>>	25	1511954	1512034	>>>	80	61	>>>	BPSL1298	hypothetical_protein	candidate	247	3.9e-05
Candidate_705_NC_006350	BPSL1301	putative_ABC_transporter_membrane_protein	<<<	587	1516590	1516647	<<<	57	555	<<<	BPSL1302	hypothetical_protein	candidate	297	0.00039
Candidate_706_NC_006350	BPSL1308	hypothetical_protein	>>>	140	1527798	1528068	>>>	270	-16	<<<	BPSL1309	hypothetical_protein	candidate	235	0.00017
Candidate_707_NC_006350	BPSL1312	glucosamine--fructose-6-phosphate_aminotransferase	>>>	21	1533178	1533306	>>>	128	59	<<<	BPSL1313	putative_dioxygenase	candidate	218	0.0043
Candidate_708_NC_006350	BPSL1312	glucosamine--fructose-6-phosphate_aminotransferase	>>>	21	1533178	1533364	>>>	186	1	<<<	BPSL1313	putative_dioxygenase	candidate	218	0.0043
Candidate_709_NC_006350	BPSL1321	GntR_family_transcriptional_regulator	<<<	604	1544614	1544653	<<<	39	60	<<<	BPSL1322	putative_heat_shock_protein	candidate	242	0.00031
Candidate_710_NC_006350	BPSL1321	GntR_family_transcriptional_regulator	<<<	497	1544507	1544715	>>>	208	-2	<<<	BPSL1322	putative_heat_shock_protein	candidate	248	0.00021
Candidate_711_NC_006350	BPSL1323a	hypothetical_protein	>>>	520	1546821	1546868	<<<	47	351	>>>	BPSL1324	phosphoenolpyruvate_carboxykinase	candidate	320	1.2e-05
Candidate_712_NC_006350	BPSL1323a	hypothetical_protein	>>>	570	1546871	1546942	>>>	71	277	>>>	BPSL1324	phosphoenolpyruvate_carboxykinase	candidate	228	0.0023
Candidate_713_NC_006350	BPSL1324	phosphoenolpyruvate_carboxykinase	>>>	80	1549166	1549252	>>>	86	113	>>>	BPSL1325	putative_3-hydroxyacyl-CoA_dehydrogenase	candidate	231	0.0003
Candidate_714_NC_006350	BPSL1338	putative_glutathione_S-transferase-like_protein	>>>	299	1563613	1563666	<<<	53	53	<<<	BPSL1339	putative_proline/betaine_transporter	candidate	208	0.0026
Candidate_715_NC_006350	BPSL1339	putative_proline/betaine_transporter	<<<	185	1565393	1565685	<<<	292	56	>>>	BPSL1340	hypothetical_protein	candidate	651	1.9e-23
Candidate_717_NC_006350	BPSL1339	putative_proline/betaine_transporter	<<<	401	1565609	1565716	>>>	107	25	>>>	BPSL1340	hypothetical_protein	candidate	476	5.5e-15
Candidate_718_NC_006350	BPSL1345	putative_exported_transglycosylase_protein	>>>	1	1571028	1571121	>>>	93	-15	>>>	BPSL1346	hypothetical_protein	candidate	400	1.4e-11
Candidate_719_NC_006350	BPSL1358	phosphoglucosamine_mutase	>>>	318	1587788	1587953	>>>	165	-49	>>>	BPSL1359	phosphate_transport_system,_substrate-binding_expo	candidate	236	0.00014
Candidate_720_NC_006350	BPSL1371A	hypothetical_protein	>>>	79	1602496	1602589	<<<	93	0	>>>	BPSL1371B	pseudogene	candidate	865	2.9e-33
Candidate_721_NC_006350	BPSL1371A	hypothetical_protein	>>>	139	1602556	1602589	<<<	33	0	>>>	BPSL1371B	pseudogene	candidate	865	2.9e-33
Candidate_722_NC_006350	BPSL1371A	hypothetical_protein	>>>	1	1602418	1602594	>>>	176	-5	>>>	BPSL1371B	pseudogene	candidate	865	2.9e-33
Candidate_723_NC_006350	BPSL1375	hypothetical_protein	>>>	36	1605749	1605787	>>>	38	275	<<<	BPSL1376	hypothetical_protein	candidate	209	0.0025
Candidate_724_NC_006350	BPSL1397	putative_porin_signal_peptide_protein	<<<	156	1625278	1625367	>>>	89	84	>>>	BPSL1398	GerE_family_transcriptional_regulator	candidate	280	2.9e-06
Candidate_725_NC_006350	BPSL1399	2-dehydropantoate_2-reductase	>>>	186	1627872	1627948	<<<	76	126	<<<	BPSL1400	MarR_family_transcriptional_regulator	candidate	217	0.0013
Candidate_726_NC_006350	BPSL1405	ATP-dependent_protease	>>>	89	1636515	1636572	>>>	57	434	>>>	BPSLt12	tRNA-Val	candidate	293	0.00013
Candidate_727_NC_006350	BPSLt12	tRNA-Val	>>>	74	1637157	1637192	>>>	35	262	<<<	BPSL1406	hypothetical_protein	candidate	215	0.0013
Candidate_728_NC_006350	BPSLt13	tRNA-Asp	>>>	12	1640673	1640727	>>>	54	19	>>>	BPSL1410	putative_peptidyl-prolyl_cis-trans_isomerase	candidate	207	0.0039
Candidate_729_NC_006350	BPSL1423	long-chain-fatty-acid--CoA_ligase	>>>	146	1660274	1660354	<<<	80	24	>>>	BPSL1424	fatty_acid_degradation_protein	candidate	256	2.3e-05
Candidate_730_NC_006350	BPSL1443	hypothetical_protein	>>>	267	1680032	1680073	<<<	41	67	>>>	BPSL1444	putative_sugar_transferase	candidate	216	0.0023
Candidate_731_NC_006350	BPSL1444	putative_sugar_transferase	>>>	122	1681328	1681372	<<<	44	40	<<<	BPSL1445	putative_lipoprotein	candidate	207	0.0034
Candidate_732_NC_006350	BPSL1447	hypothetical_protein	<<<	113	1683330	1683400	<<<	70	313	>>>	BPSL1448	L-asparaginase_II	candidate	239	0.00021
Candidate_733_NC_006350	BPSL1447	hypothetical_protein	<<<	199	1683416	1683624	<<<	208	89	>>>	BPSL1448	L-asparaginase_II	candidate	270	0.00034
Candidate_734_NC_006350	BPSL1447	hypothetical_protein	<<<	255	1683472	1683513	>>>	41	200	>>>	BPSL1448	L-asparaginase_II	candidate	213	0.0035
Candidate_735_NC_006350	BPSL1448	L-asparaginase_II	>>>	13	1684771	1684905	>>>	134	27	<<<	BPSL1449	LysM_domain/BON_superfamily_protein	candidate	214	0.0019
Candidate_736_NC_006350	BPSL1449	LysM_domain/BON_superfamily_protein	<<<	488	1685892	1686035	>>>	143	126	<<<	BPSL1450	2-hydroxy-3-oxopropionate_reductase	candidate	258	5.4e-05
Candidate_737_NC_006350	BPSL1461	50S_ribosomal_protein_L9	>>>	18	1696230	1696292	>>>	62	62	>>>	BPSL1462	replicative_DNA_helicase	candidate	268	1.2e-05
Candidate_738_NC_006350	BPSL1465	peptidase	<<<	168	1701141	1701189	<<<	48	22	<<<	BPSL1466	hypothetical_protein	candidate	233	0.00032
Candidate_739_NC_006350	BPSL1466	hypothetical_protein	<<<	583	1703187	1703237	<<<	50	99	<<<	BPSL1467	putative_bacterioferritin_comigratory_protein	candidate	270	0.0035
Candidate_740_NC_006350	BPSL1474	hypothetical_protein	<<<	27	1711213	1711331	>>>	118	22	<<<	BPSL1475	hypothetical_protein	candidate	210	0.0019
Candidate_741_NC_006350	BPSL1478	threonine_synthase	>>>	363	1716501	1716589	>>>	88	321	>>>	BPSL1479	molybdopterin_biosynthesis_protein	candidate	302	3.8e-07
Candidate_742_NC_006350	BPSL1484	ClpB_heat-shock_protein	>>>	73	1723431	1723565	<<<	134	40	<<<	BPSL1485	hypothetical_protein	candidate	230	0.00089
Candidate_744_NC_006350	BPSL1486	hypothetical_protein	<<<	107	1724910	1724946	<<<	36	124	>>>	BPSL1487	MerR_family_transcriptional_regulator	candidate	269	5.3e-06
Candidate_745_NC_006350	BPSL1486	hypothetical_protein	<<<	169	1724972	1725035	>>>	63	35	>>>	BPSL1487	MerR_family_transcriptional_regulator	candidate	197	3.5e-06
Candidate_746_NC_006350	BPSL1490	hypothetical_protein	<<<	58	1729563	1729618	<<<	55	19	<<<	BPSL1491	50S_ribosomal_protein_L31_type_B	candidate	212	0.0027
Candidate_747_NC_006350	BPSL1516	hypothetical_protein	>>>	138	1756189	1756242	<<<	53	83	>>>	BPSL1517	GTP-binding_protein_EngA	candidate	235	0.00054
Candidate_748_NC_006350	BPSL1526	kup_system_potassium_uptake_protein	>>>	75	1767390	1767424	>>>	34	125	<<<	BPSL1527	putative_transcription_accessory_protein	candidate	230	0.00055
Candidate_749_NC_006350	BPSL1526	kup_system_potassium_uptake_protein	>>>	75	1767390	1767532	>>>	142	17	<<<	BPSL1527	putative_transcription_accessory_protein	candidate	230	0.00055
Candidate_750_NC_006350	BPSL1530	putative_ATP-dependent_DNA_helicase-like_protein	>>>	84	1773493	1773546	<<<	53	37	<<<	BPSL1531	putative_lipoprotein	candidate	224	0.0014
Candidate_751_NC_006350	BPSL1533	hypothetical_protein	>>>	15	1776508	1776611	<<<	103	397	>>>	BPSL1534	poly-beta-hydroxybutyrate_polymerase	candidate	242	0.0027
Candidate_752_NC_006350	BPSL1533	hypothetical_protein	>>>	18	1776511	1776568	>>>	57	440	>>>	BPSL1534	poly-beta-hydroxybutyrate_polymerase	candidate	242	0.0027
Candidate_753_NC_006350	BPSL1537	hypothetical_protein	>>>	187	1781855	1781890	>>>	35	374	>>>	BPSL1538	ribosomal_protein_S12_methylthiotransferase	candidate	228	0.00097
Candidate_754_NC_006350	BPSL1537	hypothetical_protein	>>>	303	1781971	1782035	>>>	64	229	>>>	BPSL1538	ribosomal_protein_S12_methylthiotransferase	candidate	215	0.0048
Candidate_755_NC_006350	BPSL1537	hypothetical_protein	>>>	518	1782186	1782219	<<<	33	45	>>>	BPSL1538	ribosomal_protein_S12_methylthiotransferase	candidate	360	1.8e-09
Candidate_756_NC_006350	BPSL1539	putative_fructokinase-like_protein	>>>	2	1784576	1784644	>>>	68	24	>>>	BPSL1540	beta-ketothiolase	candidate	335	1.7e-08
Candidate_757_NC_006350	BPSL1542	cystathionine_beta-lyase	>>>	141	1788078	1788114	<<<	36	85	<<<	BPSL1543	putative_phosphoserine_phosphatase	candidate	207	0.0034
Candidate_759_NC_006350	BPSL1543	putative_phosphoserine_phosphatase	<<<	124	1789170	1789230	>>>	60	671	>>>	BPSL1544	hypothetical_protein	candidate	272	0.0038
Candidate_761_NC_006350	BPSL1544	hypothetical_protein	>>>	73	1790521	1790556	>>>	35	655	<<<	BPSL1545	putative_ABC_transporter_membrane_protein	candidate	230	0.0016
Candidate_762_NC_006350	BPSL0175	hypothetical_protein	<<<	73	179259	179294	>>>	35	693	<<<	BPSL0176	putative_phage-encoded_membrane_protein	candidate	255	0.0024
Candidate_763_NC_006350	BPSL0175	hypothetical_protein	<<<	293	179479	179663	>>>	184	324	<<<	BPSL0176	putative_phage-encoded_membrane_protein	candidate	225	0.0029
Candidate_764_NC_006350	BPSL1550	putative_betaine_aldehyde_dehydrogenase	>>>	10	1799926	1800042	>>>	116	71	>>>	BPSL1551	putative_2-nitropropane_dioxygenase	candidate	254	7.3e-05
Candidate_765_NC_006350	BPSL1553	hypothetical_protein	<<<	169	1802520	1802632	>>>	112	135	<<<	BPSL1554	putative_metal-ion_transport_system,_membrane_prot	candidate	216	0.0024
Candidate_766_NC_006350	BPSL1555	putrescine-binding_periplasmic_protein	>>>	21	1805577	1805646	<<<	69	23	>>>	BPSL1556	putrescine_transport_ATP-binding_protein	candidate	241	0.00034
Candidate_767_NC_006350	BPSL1558	putrescine_transport_system_permease	>>>	137	1808685	1808750	<<<	65	51	<<<	BPSL1559	hypothetical_protein	candidate	219	0.00099
Candidate_768_NC_006350	BPSL1558	putrescine_transport_system_permease	>>>	38	1808586	1808725	>>>	139	76	<<<	BPSL1559	hypothetical_protein	candidate	217	0.0017
Candidate_769_NC_006350	BPSL1558	putrescine_transport_system_permease	>>>	38	1808586	1808759	>>>	173	42	<<<	BPSL1559	hypothetical_protein	candidate	217	0.0017
Candidate_770_NC_006350	BPSL1562	putative_transcriptional_regulatory_protein	>>>	119	1813982	1814035	>>>	53	139	>>>	BPSL1563	hypothetical_protein	candidate	287	1.2e-06
Candidate_771_NC_006350	BPSL1565	MerR_family_transcriptional_regulator	<<<	190	1817554	1817595	>>>	41	222	<<<	BPSL1566	putative_outer_membrane_lipoprotein	candidate	221	0.001
Candidate_772_NC_006350	BPSL1565	MerR_family_transcriptional_regulator	<<<	245	1817609	1817665	<<<	56	152	<<<	BPSL1566	putative_outer_membrane_lipoprotein	candidate	207	0.0046
Candidate_773_NC_006350	BPSL0176	putative_phage-encoded_membrane_protein	<<<	1057	181786	181901	>>>	115	170	>>>	BPSL0177	hypothetical_protein	candidate	371	1.3e-09
Candidate_774_NC_006350	BPSL1568	putative_lipoprotein	<<<	36	1824044	1824185	<<<	141	12	>>>	BPSL1569	TetR_family_regulatory_protein	candidate	208	0.0048
Candidate_775_NC_006350	BPSL1569	TetR_family_regulatory_protein	>>>	37	1824874	1824912	>>>	38	213	<<<	BPSL1570	putative_voltage-gated_ClC-type_chloride_channel_C	candidate	205	0.0034
Candidate_776_NC_006350	BPSL1573	hypothetical_protein	<<<	1	1829568	1829617	>>>	49	172	>>>	BPSL1574	hypothetical_protein	candidate	212	0.0025
Candidate_777_NC_006350	BPSL1577	2-ketogluconate_reductase	>>>	272	1834244	1834470	>>>	226	108	>>>	BPSL1578	LacI_family_transcriptional_regulator	candidate	220	0.003
Candidate_778_NC_006350	BPSL1577	2-ketogluconate_reductase	>>>	272	1834244	1834516	>>>	272	62	>>>	BPSL1578	LacI_family_transcriptional_regulator	candidate	220	0.003
Candidate_779_NC_006350	BPSL1580	hypothetical_protein	>>>	74	1836920	1837139	<<<	219	194	<<<	BPSL1581	hypothetical_protein	candidate	219	0.0017
Candidate_780_NC_006350	BPSL0179	6-pyruvoyl_tetrahydropterin_synthase	>>>	170	184175	184259	>>>	84	164	>>>	BPSL0180	HpcH/HpaI_aldolase_family_protein	candidate	205	0.0044
Candidate_781_NC_006350	BPSL1590	hypothetical_protein	<<<	29	1844226	1844350	>>>	124	146	>>>	BPSL1591	hypothetical_protein	candidate	217	0.0016
Candidate_782_NC_006350	BPSL1591	hypothetical_protein	>>>	100	1845698	1845759	<<<	61	37	<<<	BPSL1592	putative_ATP-ase	candidate	205	0.0032
Candidate_783_NC_006350	BPSL1607	nitrous-oxide_reductase	<<<	278	1862929	1863151	<<<	222	180	>>>	BPSL1608	putative_thiamine_biosynthesis_lipoprotein	candidate	224	0.0021
Candidate_784_NC_006350	BPSL1629	type-1_fimbrial_protein_subunit_A	>>>	267	1888867	1889112	>>>	245	263	>>>	BPSL1630	hypothetical_protein	candidate	289	0.00022
Candidate_785_NC_006350	BPSL1631	putative_outer_membrane_protein	>>>	39	1893185	1893235	>>>	50	1256	>>>	BPSL1632	hypothetical_protein	candidate	329	1.9e-05
Candidate_786_NC_006350	BPSL1631	putative_outer_membrane_protein	>>>	902	1894048	1894096	<<<	48	395	>>>	BPSL1632	hypothetical_protein	candidate	300	1.3e-05
Candidate_787_NC_006350	BPSL1670	putative_transposase	<<<	164	1950056	1950269	<<<	213	75	>>>	BPSL1671	hypothetical_protein	candidate	238	0.00012
Candidate_788_NC_006350	BPSL1692	hypothetical_protein	<<<	339	1971167	1971285	<<<	118	115	>>>	BPSL1693	pseudogene	candidate	285	1.4e-06
Candidate_789_NC_006350	BPSL0191	endonuclease/exonuclease/phosphatase_family_protei	>>>	99	198466	198606	<<<	140	48	<<<	BPSL0192	NADP-dependent_alcohol_dehydrogenase	candidate	284	1.1e-06
Candidate_791_NC_006350	BPSL1709	pseudogene	>>>	157	1993847	1993898	<<<	51	418	<<<	BPSL1710	putative_penicillin_amidase	candidate	237	0.0013
Candidate_792_NC_006350	BPSL1724	putative_histidinol-phosphate_aminotransferase	<<<	1	2031620	2031719	>>>	99	-40	<<<	BPSL1725	hypothetical_protein	candidate	305	6.2e-07
Candidate_793_NC_006350	BPSL1730	putative_transmembrane_protein	>>>	119	2039648	2039713	<<<	65	5	<<<	BPSL1731	chemotaxis_protein_CheW2	candidate	207	0.0034
Candidate_794_NC_006350	BPSL1736	putative_methyltransferase	<<<	148	2048015	2048059	>>>	44	168	>>>	BPSL1737	putative_ABC_transporter_exported_protein	candidate	222	0.00089
Candidate_795_NC_006350	BPSL1741	hypothetical_protein	>>>	2	2053691	2053822	>>>	131	26	>>>	BPSL1742	arginine/ornithine_antiporter	candidate	491	9.8e-16
Candidate_796_NC_006350	BPSL1748	LysR_family_transcriptional_regulator	>>>	108	2061295	2061350	<<<	55	120	>>>	BPSL1749	putative_glutathione_S-transferase	candidate	223	0.00046
Candidate_797_NC_006350	BPSL1748	LysR_family_transcriptional_regulator	>>>	43	2061230	2061443	>>>	213	27	>>>	BPSL1749	putative_glutathione_S-transferase	candidate	263	3.2e-05
Candidate_798_NC_006350	BPSL1749	putative_glutathione_S-transferase	>>>	101	2062277	2062327	>>>	50	403	>>>	BPSL1750	MarR_family_transcriptional_regulator	candidate	253	0.004
Candidate_799_NC_006350	BPSL0202	response_regulator_protein	>>>	186	210699	210901	>>>	202	28	<<<	BPSL0203	ATP-dependent_protease_ATP-binding_subunit_HslU	candidate	218	0.0025
Candidate_800_NC_006350	BPSL1790	putative_zinc-binding_dehydrogenase	<<<	26	2129400	2129527	<<<	127	48	<<<	BPSL1791	hypothetical_protein	candidate	206	0.004
Candidate_801_NC_006350	BPSL0204	ATP-dependent_protease_peptidase_subunit	<<<	179	212999	213046	<<<	47	27	<<<	BPSL0205	dksA/traR_C4-type_zinc_finger_family_protein	candidate	226	0.00077
Candidate_802_NC_006350	BPSL1794	AraC_family_transcriptional_regulator	<<<	286	2134541	2134578	<<<	37	435	>>>	BPSL1795	hypothetical_protein	candidate	269	0.005
Candidate_803_NC_006350	BPSL1794	AraC_family_transcriptional_regulator	<<<	365	2134620	2135000	>>>	380	13	>>>	BPSL1795	hypothetical_protein	candidate	1948	5.8e-82
Candidate_804_NC_006350	BPSL0205	dksA/traR_C4-type_zinc_finger_family_protein	<<<	341	213832	213914	<<<	82	125	<<<	BPSL0206	hypothetical_protein	candidate	490	3.6e-16
Candidate_805_NC_006350	BPSL1801	putative_type-1_fimbrial_protein	<<<	1805	2146152	2146192	<<<	40	78	<<<	BPSL1802	multidrug_efflux_system_putative_membrane_lipoprot	candidate	232	0.0046
Candidate_806_NC_006350	BPSL0206	hypothetical_protein	<<<	7	215160	215254	<<<	94	39	<<<	BPSL0207	hypothetical_protein	candidate	206	0.0041
Candidate_807_NC_006350	BPSL0207	hypothetical_protein	<<<	1	216573	216676	>>>	103	-17	<<<	BPSL0208	site-specific_tyrosine_recombinase_XerC	candidate	422	2.2e-12
Candidate_808_NC_006350	BPSL1823	putative_ABC_transporter_ATP-binding_protein	<<<	28	2171184	2171241	<<<	57	464	<<<	BPSL1824	putative_ABC_transporter_substrate-binding_protein	candidate	238	0.00032
Candidate_809_NC_006350	BPSL1824	putative_ABC_transporter_substrate-binding_protein	<<<	121	2172874	2172964	<<<	90	40	<<<	BPSL1825	putative_ABC_transporter_permease	candidate	258	2.4e-05
Candidate_810_NC_006350	BPSL1825	putative_ABC_transporter_permease	<<<	185	2174495	2174679	<<<	184	104	<<<	BPSL1826	SpoVR_family_protein	candidate	252	0.00023
Candidate_811_NC_006350	BPSL1828	hypothetical_protein	<<<	813	2180591	2180670	<<<	79	0	<<<	BPSL1829	putative_methyl-accepting_chemotaxis_protein	candidate	225	0.0043
Candidate_812_NC_006350	BPSL1833	putative_ribose_transport_system,_ATP-binding_prot	<<<	11	2187463	2187590	<<<	127	0	<<<	BPSL1834	putative_ribose_transport_system,_substrate-bindin	candidate	585	4.7e-20
Candidate_813_NC_006350	BPSL1842	hypothetical_protein	>>>	43	2196221	2196561	>>>	340	30	<<<	BPSL1843	putative_stress-like_protein	candidate	254	4.4e-05
Candidate_814_NC_006350	BPSL1843	putative_stress-like_protein	<<<	70	2197154	2197190	<<<	36	116	>>>	BPSL1844	nodulation_ABC_transporter_NodI	candidate	196	2.6e-06
Candidate_815_NC_006350	BPSL1846	hypothetical_protein	<<<	-49	2199623	2199828	<<<	205	82	<<<	BPSL1847	hypothetical_protein	candidate	202	0.0045
Candidate_816_NC_006350	BPSL1850	hypothetical_protein	>>>	397	2204160	2204195	>>>	35	745	>>>	BPSL1851	putative_membrane_attached_sodium:dicarboxylate_sy	candidate	273	0.0017
Candidate_817_NC_006350	BPSL1850	hypothetical_protein	>>>	797	2204560	2204607	<<<	47	333	>>>	BPSL1851	putative_membrane_attached_sodium:dicarboxylate_sy	candidate	247	0.00043
Candidate_818_NC_006350	BPSL1850	hypothetical_protein	>>>	727	2204490	2204743	>>>	253	197	>>>	BPSL1851	putative_membrane_attached_sodium:dicarboxylate_sy	candidate	231	0.0029
Candidate_819_NC_006350	BPSL1851	putative_membrane_attached_sodium:dicarboxylate_sy	>>>	175	2206424	2206481	>>>	57	344	>>>	BPSL1852	tRNA-dihydrouridine_synthase_A	candidate	213	0.0046
Candidate_820_NC_006350	BPSLt14	tRNA-His	>>>	10	2208004	2208357	<<<	353	463	<<<	BPSL1853	hypothetical_protein	candidate	266	0.0037
Candidate_821_NC_006350	BPSLt15	tRNA-Met	>>>	55	2216437	2216489	>>>	52	264	>>>	BPSL1863	hypothetical_protein	candidate	203	0.0047
Candidate_822_NC_006350	BPSL0212	S-adenosylmethionine_synthetase	>>>	23	221662	221763	<<<	101	41	<<<	BPSL0212A	hypothetical_protein	candidate	246	0.00015
Candidate_823_NC_006350	BPSL0212A	hypothetical_protein	<<<	1	222160	222446	>>>	286	-45	>>>	BPSL0213	hypothetical_protein	candidate	209	0.0021
Candidate_824_NC_006350	BPSL1873	putative_tRNA/rRNA_methyltransferase	<<<	53	2227343	2227397	<<<	54	23	<<<	BPSL1874	putative_ribonuclease	candidate	229	0.00048
Candidate_825_NC_006350	BPSLt16	tRNA-Leu	>>>	3	2230174	2230326	<<<	152	1	>>>	BPSLt17	tRNA-Leu	candidate	207	0.0045
Candidate_826_NC_006350	BPSL0019	outer_membrane_efflux_lipoprotein	<<<	9	22145	22345	>>>	200	11	<<<	BPSL0020	hypothetical_protein	candidate	343	3.7e-09
Candidate_827_NC_006350	BPSL0213	hypothetical_protein	>>>	212	223508	223548	<<<	40	15	>>>	BPSL0214	hypothetical_protein	candidate	259	1.5e-05
Candidate_828_NC_006350	BPSL1884	hypothetical_protein	>>>	78	2245500	2245591	<<<	91	17	<<<	BPSL1885	hypothetical_protein	candidate	210	0.0021
Candidate_829_NC_006350	BPSL0217	hypothetical_protein	<<<	-52	226345	226555	<<<	210	195	<<<	BPSL0218	putative_transporter_protein	candidate	209	0.0039
Candidate_830_NC_006350	BPSL1904	hypothetical_protein	>>>	143	2266911	2266981	<<<	70	22	<<<	BPSL1905	putative_transposase	candidate	206	0.0032
Candidate_832_NC_006350	BPSL1906	hypothetical_protein	<<<	12	2268720	2268794	<<<	74	19	<<<	BPSL1907	dihydrolipoamide_dehydrogenase	candidate	277	7e-06
Candidate_833_NC_006350	BPSL1909	2-oxoglutarate_dehydrogenase_E1_component	<<<	276	2274897	2274933	<<<	36	40	>>>	BPSL1910	putative_transposase	candidate	134	1.5e-31
Candidate_834_NC_006350	BPSL1910	putative_transposase	>>>	10	2276448	2276514	<<<	66	35	<<<	BPSL1911	GTP-binding_protein	candidate	211	0.0034
Candidate_835_NC_006350	BPSL1910	putative_transposase	>>>	8	2276446	2276515	>>>	69	34	<<<	BPSL1911	GTP-binding_protein	candidate	211	0.0034
Candidate_836_NC_006350	BPSL1911	GTP-binding_protein	<<<	15	2278392	2278425	>>>	33	243	>>>	BPSL1912	putative_transcriptional_regulatory_protein	candidate	270	4.4e-06
Candidate_837_NC_006350	BPSL1911	GTP-binding_protein	<<<	131	2278508	2278667	<<<	159	1	>>>	BPSL1912	putative_transcriptional_regulatory_protein	candidate	270	4.4e-06
Candidate_838_NC_006350	BPSL0218	putative_transporter_protein	<<<	35	228076	228125	>>>	49	268	>>>	BPSL0219	hypothetical_protein	candidate	219	0.00067
Candidate_839_NC_006350	BPSL1915	putative_multidrug_resistance_protein_B	>>>	30	2283678	2283819	<<<	141	98	<<<	BPSL1916	tRNA_pseudouridine_synthase_B	candidate	295	5.9e-07
Candidate_840_NC_006350	BPSL1920	hypothetical_protein	<<<	104	2290411	2290508	<<<	97	102	<<<	BPSL1921	hypothetical_protein	candidate	882	1.6e-33
Candidate_841_NC_006350	BPSL1925	hypothetical_protein	>>>	51	2296362	2296443	>>>	81	27	<<<	BPSL1926	hypothetical_protein	candidate	300	1.9e-07
Candidate_842_NC_006350	BPSL1932	transposase	>>>	3	2300376	2300472	<<<	96	376	<<<	BPSL1933	hypothetical_protein	candidate	376	1.1e-10
Candidate_843_NC_006350	BPSL1932	transposase	>>>	35	2300408	2300472	<<<	64	376	<<<	BPSL1933	hypothetical_protein	candidate	376	1.1e-10
Candidate_844_NC_006350	BPSL1933	hypothetical_protein	<<<	55	2302131	2302285	<<<	154	118	>>>	BPSL1934	hypothetical_protein	candidate	208	0.0028
Candidate_845_NC_006350	BPSL1937	hypothetical_protein	>>>	36	2308676	2308732	<<<	56	28	<<<	BPSL1938	putative_transcriptional_regulator	candidate	255	5.1e-05
Candidate_846_NC_006350	BPSL1939	integration_host_factor_subunit_alpha	<<<	58	2309630	2309697	>>>	67	3	<<<	BPSL1940	phenylalanyl-tRNA_synthetase_subunit_beta	candidate	360	1.7e-09
Candidate_847_NC_006350	BPSL1941	phenylalanyl-tRNA_synthetase_subunit_alpha	<<<	47	2313291	2313374	<<<	83	8	<<<	BPSL1942	50S_ribosomal_protein_L20	candidate	331	1.7e-08
Candidate_848_NC_006350	BPSL1941	phenylalanyl-tRNA_synthetase_subunit_alpha	<<<	21	2313265	2313321	>>>	56	61	<<<	BPSL1942	50S_ribosomal_protein_L20	candidate	498	5.9e-16
Candidate_849_NC_006350	BPSL1945	threonyl-tRNA_synthetase	<<<	82	2316727	2316856	<<<	129	62	<<<	BPSLt19	tRNA-Val	candidate	377	9.6e-11
Candidate_850_NC_006350	BPSL1953	short_chain_dehydrogenase	>>>	268	2325843	2325901	<<<	58	68	<<<	BPSL1954	succinyl-CoA:3-ketoacid-coenzyme_A_transferase_sub	candidate	223	0.00095
Candidate_851_NC_006350	BPSL1957	putative_lipoprotein	>>>	20	2330260	2330564	<<<	304	603	>>>	BPSL1958	hypothetical_protein	candidate	264	0.00065
Candidate_852_NC_006350	BPSL1961	putative_electron_transport_protein	>>>	59	2335788	2335897	<<<	109	17	<<<	BPSL1962	chorismate_synthase	candidate	412	3.3e-12
Candidate_853_NC_006350	BPSL1961	putative_electron_transport_protein	>>>	2	2335731	2335823	>>>	92	91	<<<	BPSL1962	chorismate_synthase	candidate	412	3.3e-12
Candidate_854_NC_006350	BPSL0223	putative_acyl-CoA_dehydrogenase	<<<	69	233577	233646	>>>	69	94	>>>	BPSL0224	putative_GMC_oxidoreductase	candidate	311	1.3e-07
Candidate_855_NC_006350	BPSL0021	MarR_family_protein	>>>	103	23423	23465	<<<	42	0	>>>	BPSL0022	putative_transporter_protein	candidate	720	4.6e-26
Candidate_856_NC_006350	BPSL1976	putative_chemotaxis_methyl-accepting_membrane_prot	<<<	289	2354623	2354665	<<<	42	19	>>>	BPSL1977	putative_fosmidomycin_resistance_protein	candidate	207	0.0026
Candidate_857_NC_006350	BPSL2001	putative_thioesterase	<<<	182	2386779	2386814	<<<	35	32	<<<	BPSL2002	putative_iron-containing_alcohol_dehydrogenase	candidate	206	0.0029
Candidate_858_NC_006350	BPSL2008	LysR_family_transcriptional_regulator	>>>	190	2395281	2395414	<<<	133	218	<<<	BPSL2009	alanyl-tRNA_synthetase	candidate	226	0.00085
Candidate_859_NC_006350	BPSL2011	putative_osmosis-related_lipoprotein	<<<	158	2400706	2400743	<<<	37	86	>>>	BPSL2012	glutaminyl-tRNA_synthetase	candidate	240	0.00013
Candidate_860_NC_006350	BPSL2011	putative_osmosis-related_lipoprotein	<<<	173	2400721	2400816	>>>	95	13	>>>	BPSL2012	glutaminyl-tRNA_synthetase	candidate	232	0.00035
Candidate_861_NC_006350	BPSL2012	glutaminyl-tRNA_synthetase	>>>	37	2402577	2402612	>>>	35	284	<<<	BPSL2013	NUDIX_family_hydrolase	candidate	229	0.00026
Candidate_862_NC_006350	BPSL0230	flagellar_MS-ring_protein	<<<	37	242381	242507	>>>	126	83	>>>	BPSL0231	flagellar_hook-basal_body_complex_protein	candidate	221	0.0018
Candidate_863_NC_006350	BPSL0230	flagellar_MS-ring_protein	<<<	37	242381	242581	>>>	200	9	>>>	BPSL0231	flagellar_hook-basal_body_complex_protein	candidate	221	0.0018
Candidate_864_NC_006350	BPSL2031	hypothetical_protein	<<<	381	2426978	2427153	<<<	175	259	<<<	BPSL2032	LysR_family_transcriptional_regulator	candidate	1671	1.3e-69
Candidate_865_NC_006350	BPSL2035	putative_regulatory_protein	>>>	40	2431827	2431944	>>>	117	104	<<<	BPSL2036	hypothetical_protein	candidate	218	0.0017
Candidate_866_NC_006350	BPSL2036	hypothetical_protein	<<<	1	2432320	2432512	>>>	192	174	>>>	BPSL2037	hypothetical_protein	candidate	1649	1.1e-68
Candidate_867_NC_006350	BPSL2050	hypothetical_protein	<<<	313	2454616	2454808	<<<	192	14	>>>	BPSL2051	hypothetical_protein	candidate	273	6.2e-14
Candidate_868_NC_006350	BPSL2050	hypothetical_protein	<<<	433	2454736	2454808	<<<	72	14	>>>	BPSL2051	hypothetical_protein	candidate	273	6.2e-14
Candidate_869_NC_006350	BPSL2055	hypothetical_protein	<<<	70	2460579	2460679	<<<	100	200	>>>	BPSL2056	putative_oxidase	candidate	850	5.4e-32
Candidate_870_NC_006350	BPSL2070	hypothetical_protein	<<<	229	2478173	2478260	<<<	87	430	<<<	BPSL2071	hypothetical_protein	candidate	1397	6.4e-57
Candidate_871_NC_006350	BPSL2072	hypothetical_protein	>>>	334	2480124	2480269	>>>	145	235	>>>	BPSL2073	poly(3-hydroxybutyrate)_depolymerase	candidate	231	0.0013
Candidate_872_NC_006350	BPSL2072	hypothetical_protein	>>>	611	2480401	2480504	<<<	103	0	>>>	BPSL2073	poly(3-hydroxybutyrate)_depolymerase	candidate	892	6.4e-34
Candidate_873_NC_006350	BPSL2073	poly(3-hydroxybutyrate)_depolymerase	>>>	328	2482312	2482347	<<<	35	90	>>>	BPSL2074	putative_alpha-amylase-like_protein	candidate	248	0.00072
Candidate_874_NC_006350	BPSL0238	putative_amino-acid_transporter_transmembrane_prot	<<<	43	249464	249613	<<<	149	48	<<<	BPSL0239	response_regulator_protein	candidate	217	0.0018
Candidate_875_NC_006350	BPSL2094	osmolarity_response_regulator	>>>	13	2514933	2514985	<<<	52	0	>>>	BPSL2095	putative_oxidative_stress_related_two_component_sy	candidate	330	4.3e-08
Candidate_876_NC_006350	BPSL0240	pseudogene	<<<	44	251238	251586	>>>	348	20	<<<	BPSL0241	ferredoxin--NADP_reductase	candidate	1823	2.8e-76
Candidate_878_NC_006350	BPSL2100	transcription-repair_coupling_factor	>>>	612	2523508	2523554	<<<	46	533	>>>	BPSL2101	acetylornithine_deacetylase	candidate	230	0.0032
Candidate_879_NC_006350	BPSL2100	transcription-repair_coupling_factor	>>>	1021	2523917	2524044	>>>	127	43	>>>	BPSL2101	acetylornithine_deacetylase	candidate	300	3.8e-06
Candidate_880_NC_006350	BPSL0241	ferredoxin--NADP_reductase	<<<	30	252408	252571	<<<	163	18	<<<	BPSL0242	LysE_type_translocator	candidate	695	3.6e-25
Candidate_881_NC_006350	BPSL2102	putative_threonine_dehydratase	>>>	251	2526650	2526687	>>>	37	218	>>>	BPSL2103	hypothetical_protein	candidate	268	1.2e-05
Candidate_882_NC_006350	BPSL2103	hypothetical_protein	>>>	194	2527508	2527550	<<<	42	317	<<<	BPSL2104	putative_penicillin-binding_protein	candidate	237	0.0027
Candidate_883_NC_006350	BPSL2108	hypothetical_protein	>>>	1	2534341	2534429	>>>	88	91	<<<	BPSL2109	putative_glyoxylate-like_oxidoreductase	candidate	333	1.4e-08
Candidate_884_NC_006350	BPSL2114	hypothetical_protein	>>>	498	2541804	2541922	<<<	118	248	<<<	BPSL2115	ureidoglycolate_hydrolase	candidate	299	0.00032
Candidate_885_NC_006350	BPSL2114	hypothetical_protein	>>>	757	2542063	2542104	<<<	41	66	<<<	BPSL2115	ureidoglycolate_hydrolase	candidate	277	0.0018
Candidate_886_NC_006350	BPSL2124	hypothetical_protein	<<<	184	2551367	2551401	>>>	34	582	<<<	BPSL2125	hypothetical_protein	candidate	270	0.0037
Candidate_887_NC_006350	BPSL2127	GMP_synthase	<<<	7	2557061	2557156	<<<	95	0	<<<	BPSL2128	hypothetical_protein	candidate	515	9.8e-17
Candidate_888_NC_006350	BPSL2133	hypothetical_protein	>>>	272	2562509	2562547	<<<	38	23	>>>	BPSL2134	hypothetical_protein	candidate	256	1.2e-05
Candidate_889_NC_006350	BPSL2139	hypothetical_protein	<<<	20	2566661	2566718	<<<	57	49	<<<	BPSL2140	phosphoenolpyruvate_synthase	candidate	238	0.00033
Candidate_890_NC_006350	BPSL0247	putative_iron-sulfur_protein	>>>	48	257723	257819	<<<	96	87	>>>	BPSL0248	putative_transporter_protein	candidate	228	0.0006
Candidate_891_NC_006350	BPSL0247	putative_iron-sulfur_protein	>>>	14	257689	257763	>>>	74	143	>>>	BPSL0248	putative_transporter_protein	candidate	340	5.2e-09
Candidate_892_NC_006350	BPSL2158	elongation_factor_Ts	<<<	125	2589410	2589450	>>>	40	16	<<<	BPSL2159	30S_ribosomal_protein_S2	candidate	188	3.9e-15
Candidate_893_NC_006350	BPSL2158	elongation_factor_Ts	<<<	125	2589410	2589479	>>>	69	-13	<<<	BPSL2159	30S_ribosomal_protein_S2	candidate	188	3.9e-15
Candidate_894_NC_006350	BPSL2187	putative_ATP-dependent_RNA_helicase	>>>	49	2626324	2626446	<<<	122	219	>>>	BPSL2188	isocitrate_lyase	candidate	386	4.7e-11
Candidate_896_NC_006350	BPSL2188	isocitrate_lyase	>>>	86	2628060	2628170	>>>	110	62	<<<	BPSL2189	universal_stress_protein_family_protein	candidate	209	0.0043
Candidate_897_NC_006350	BPSL2192	malate_synthase	>>>	54	2632491	2632563	>>>	72	469	<<<	BPSL2193	hypothetical_protein	candidate	230	0.00097
Candidate_898_NC_006350	BPSL2192	malate_synthase	>>>	278	2632715	2632777	>>>	62	255	<<<	BPSL2193	hypothetical_protein	candidate	215	0.0044
Candidate_899_NC_006350	BPSL2196	putative_acetyltransferase	<<<	9	2636059	2636196	<<<	137	14	<<<	BPSLt21	tRNA-Asp	candidate	247	4.2e-05
Candidate_900_NC_006350	BPSL2198	putative_exported_phospholipase	>>>	93	2640146	2640209	<<<	63	8	<<<	BPSL2199	peptidase	candidate	208	0.0037
Candidate_901_NC_006350	BPSL2202	putative_ABC_transporter_membrane_protein	<<<	45	2644886	2644995	<<<	109	33	<<<	BPSL2203	putative_ABC_transporter_substrate-binding_protein	candidate	214	0.0017
Candidate_902_NC_006350	BPSL2202	putative_ABC_transporter_membrane_protein	<<<	64	2644905	2645035	>>>	130	-7	<<<	BPSL2203	putative_ABC_transporter_substrate-binding_protein	candidate	207	0.0032
Candidate_903_NC_006350	BPSL2204	enoyl-(acyl_carrier_protein)_reductase	>>>	57	2647951	2648101	<<<	150	44	<<<	BPSL2205	hypothetical_protein	candidate	223	0.00053
Candidate_905_NC_006350	BPSL2207	putative_molybdopterin_oxidoreductase	<<<	264	2651810	2652035	>>>	225	14	<<<	BPSL2208	ferredoxin--NADP_reductase	candidate	220	0.0014
Candidate_906_NC_006350	BPSL0254	hypothetical_protein	>>>	414	266959	267004	>>>	45	17	<<<	BPSL0255	hypothetical_protein	candidate	139	3e-17
Candidate_907_NC_006350	BPSL2233	putative_adenylylsulfate_kinase	<<<	1190	2690082	2690243	<<<	161	50	>>>	BPSL2234	hypothetical_protein	candidate	3831	1.6e-167
Candidate_908_NC_006350	BPSL0256	hypothetical_protein	<<<	266	268994	269035	>>>	41	314	<<<	BPSL0257	LamB/YcsF_family_protein	candidate	253	0.0038
Candidate_909_NC_006350	BPSL0256	hypothetical_protein	<<<	307	269035	269069	>>>	34	280	<<<	BPSL0257	LamB/YcsF_family_protein	candidate	241	0.00023
Candidate_910_NC_006350	BPSL2237	putative_exported_lipase	<<<	1	2697888	2697955	>>>	67	133	<<<	BPSL2238	hypothetical_protein	candidate	307	1.6e-07
Candidate_911_NC_006350	BPSL2239	aspartate_kinase	<<<	226	2701870	2701936	>>>	66	47	<<<	BPSL2240	putative_cell_cycle_protein	candidate	575	2.1e-19
Candidate_912_NC_006350	BPSL2248	putative_serine_acetyltransferase	<<<	13	2711070	2711222	<<<	152	24	<<<	BPSL2249	putative_tRNA/rRNA_methyltransferase_protein	candidate	275	2.9e-06
Candidate_913_NC_006350	BPSL2251	hypothetical_protein	<<<	364	2714179	2714346	>>>	167	807	>>>	BPSL2252	DNA_mismatch_repair_protein_MutS	candidate	860	1.9e-32
Candidate_914_NC_006350	BPSL2255A	putative_lipoprotein	>>>	22	2721401	2721435	<<<	34	183	<<<	BPSL2256	hypothetical_protein	candidate	213	0.0048
Candidate_915_NC_006350	BPSL2255A	putative_lipoprotein	>>>	67	2721446	2721503	>>>	57	115	<<<	BPSL2256	hypothetical_protein	candidate	204	0.0043
Candidate_916_NC_006350	BPSL2268	putative_lipoprotein	>>>	46	2733032	2733151	<<<	119	59	<<<	BPSL2269	cell_division_protein_FtsB	candidate	285	1.9e-06
Candidate_918_NC_006350	BPSL2281	lysyl-tRNA_synthetase	>>>	23	2750585	2750631	>>>	46	280	>>>	BPSL2282	hypothetical_protein	candidate	352	8.7e-10
Candidate_919_NC_006350	BPSL2282	hypothetical_protein	>>>	80	2751718	2751914	<<<	196	158	<<<	BPSL2283	hypothetical_protein	candidate	210	0.0024
Candidate_920_NC_006350	BPSL2282	hypothetical_protein	>>>	57	2751695	2751755	>>>	60	317	<<<	BPSL2283	hypothetical_protein	candidate	316	7.3e-08
Candidate_922_NC_006350	BPSL2295	IclR_regulatory_protein	>>>	48	2762414	2762488	<<<	74	6	<<<	BPSL2296	putative_transposase	candidate	238	0.00019
Candidate_923_NC_006350	BPSL2295	IclR_regulatory_protein	>>>	50	2762416	2762484	>>>	68	10	<<<	BPSL2296	putative_transposase	candidate	213	0.0022
Candidate_924_NC_006350	BPSL2296	putative_transposase	<<<	19	2763978	2764039	>>>	61	37	<<<	BPSL2297	peptidase	candidate	242	0.00013
Candidate_925_NC_006350	BPSL2299	putative_dihydrolipoamide_dehydrogenase	<<<	95	2768584	2768627	>>>	43	168	<<<	BPSL2300	dihydrolipoamide_acetyltransferase	candidate	635	1.6e-22
Candidate_926_NC_006350	BPSL2299	putative_dihydrolipoamide_dehydrogenase	<<<	185	2768674	2768774	<<<	100	21	<<<	BPSL2300	dihydrolipoamide_acetyltransferase	candidate	255	2.7e-05
Candidate_927_NC_006350	BPSL2305	oligopeptidase_A	>>>	101	2780767	2780860	>>>	93	36	<<<	BPSL2306	DNA_polymerase_IV	candidate	206	0.0031
Candidate_928_NC_006350	BPSL2306	DNA_polymerase_IV	<<<	224	2782354	2782423	<<<	69	262	<<<	BPSLt27	tRNA-Met	candidate	263	0.0023
Candidate_929_NC_006350	BPSL2306	DNA_polymerase_IV	<<<	478	2782608	2782681	<<<	73	4	<<<	BPSLt27	tRNA-Met	candidate	300	1.3e-05
Candidate_930_NC_006350	BPSL2306	DNA_polymerase_IV	<<<	470	2782600	2782638	>>>	38	47	<<<	BPSLt27	tRNA-Met	candidate	241	0.0003
Candidate_931_NC_006350	BPSL0025	hypothetical_protein	>>>	489	27902	27998	>>>	96	206	>>>	BPSL0026	flagellar_basal_body-associated_protein_FliL	candidate	223	0.004
Candidate_932_NC_006350	BPSL2317	putative_nitrogen_regulation_protein_NR(II)	<<<	91	2799397	2799487	<<<	90	32	<<<	BPSL2318	glutamine_synthetase	candidate	219	0.0018
Candidate_933_NC_006350	BPSL2324	putative_ATP-dependent_helicase	<<<	76	2810308	2810452	>>>	144	36	>>>	BPSL2325	N-acetylglutamate_synthase	candidate	212	0.0023
Candidate_934_NC_006350	BPSL2326	hypothetical_protein	>>>	31	2812225	2812295	>>>	70	70	<<<	BPSL2327	putative_transporter_protein	candidate	140	0.003
Candidate_935_NC_006350	BPSL2330	LysR_family_regulatory_protein	>>>	33	2818294	2818425	<<<	131	0	>>>	BPSLt28	tRNA-Val	candidate	155	2.7e-09
Candidate_936_NC_006350	BPSLt28	tRNA-Val	>>>	81	2818582	2818658	<<<	76	20	<<<	BPSL2331	hypothetical_protein	candidate	259	1.5e-05
Candidate_937_NC_006350	BPSLt28	tRNA-Val	>>>	82	2818583	2818614	>>>	31	64	<<<	BPSL2331	hypothetical_protein	candidate	259	1.5e-05
Candidate_938_NC_006350	BPSL2346	hypothetical_protein	<<<	721	2837301	2837453	>>>	152	342	<<<	BPSL2347	LuxR_family_regulatory_protein	candidate	274	6.7e-05
Candidate_939_NC_006350	BPSL2350	putative_alkane_monooxygenase	>>>	-43	2843124	2843314	<<<	190	589	>>>	BPSL2351	hypothetical_protein	candidate	220	0.0046
Candidate_940_NC_006350	BPSL2350	putative_alkane_monooxygenase	>>>	113	2843280	2843319	>>>	39	584	>>>	BPSL2351	hypothetical_protein	candidate	326	3.1e-06
Candidate_941_NC_006350	BPSL2374	hypothetical_protein	>>>	121	2870861	2870983	>>>	122	53	<<<	BPSL2375	hypothetical_protein	candidate	213	0.0016
Candidate_942_NC_006350	BPSL2382	putative_fatty_acid_desaturase	>>>	212	2878463	2878507	<<<	44	35	<<<	BPSL2383	putative_histidine-binding_periplasmic_protein	candidate	208	0.0035
Candidate_943_NC_006350	BPSL2390	bifunctional_N-succinyldiaminopimelate-aminotransf	<<<	180	2887534	2887573	>>>	39	519	<<<	BPSL2391	AraC_family_transcriptional_regulator	candidate	185	0.0018
Candidate_944_NC_006350	BPSL2390	bifunctional_N-succinyldiaminopimelate-aminotransf	<<<	242	2887596	2887633	<<<	37	459	<<<	BPSL2391	AraC_family_transcriptional_regulator	candidate	389	1.2e-16
Candidate_945_NC_006350	BPSL2390	bifunctional_N-succinyldiaminopimelate-aminotransf	<<<	626	2887980	2888024	<<<	44	68	<<<	BPSL2391	AraC_family_transcriptional_regulator	candidate	185	0.0018
Candidate_946_NC_006350	BPSL2394	histidine_transport_system_permease	<<<	120	2891494	2891537	>>>	43	151	<<<	BPSL2395	putative_lipoprotein	candidate	220	0.0012
Candidate_947_NC_006350	BPSL2395	putative_lipoprotein	<<<	72	2892322	2892479	<<<	157	463	<<<	BPSL2396	hypothetical_protein	candidate	238	0.00082
Candidate_948_NC_006350	BPSL2395	putative_lipoprotein	<<<	258	2892508	2892584	<<<	76	358	<<<	BPSL2396	hypothetical_protein	candidate	249	0.00015
Candidate_949_NC_006350	BPSL2407	hypothetical_protein	<<<	191	2910047	2910087	<<<	40	34	<<<	BPSL2408	group_1_glycosyl_transferase_protein	candidate	312	7.8e-08
Candidate_950_NC_006350	BPSL0279	hypothetical_protein	>>>	71	291285	291322	>>>	37	96	>>>	BPSL0280	flagellar_hook-associated_protein_FlgK	candidate	238	0.00032
Candidate_951_NC_006350	BPSL2411	putative_trehalose-phosphatase	<<<	24	2915887	2916018	<<<	131	203	>>>	BPSL2412	SCO1/SenC_family_protein	candidate	316	5.1e-08
Candidate_952_NC_006350	BPSL2411	putative_trehalose-phosphatase	<<<	45	2915908	2915944	>>>	36	277	>>>	BPSL2412	SCO1/SenC_family_protein	candidate	224	0.00086
Candidate_953_NC_006350	BPSL2421	hypothetical_protein	>>>	57	2927815	2927919	<<<	104	27	>>>	BPSL2422	elongation_factor_P	candidate	226	0.0011
Candidate_954_NC_006350	BPSL2431	GTP-binding_protein_LepA	<<<	16	2938638	2938732	<<<	94	129	<<<	BPSL2432	hypothetical_protein	candidate	362	6.2e-10
Candidate_956_NC_006350	BPSL2443	putative_glycerol-3-phosphate_acyltransferase_PlsX	<<<	22	2949271	2949329	<<<	58	58	<<<	BPSL2444	50S_ribosomal_protein_L32	candidate	249	0.00011
Candidate_957_NC_006350	BPSL0281	flagellar_hook-associated_protein_FlgL	>>>	171	294842	294934	>>>	92	103	>>>	BPSL0282	putative_permease	candidate	213	0.0013
Candidate_958_NC_006350	BPSL2443	putative_glycerol-3-phosphate_acyltransferase_PlsX	<<<	5	2949254	2949303	>>>	49	84	<<<	BPSL2444	50S_ribosomal_protein_L32	candidate	284	2e-06
Candidate_959_NC_006350	BPSL2451	ribosomal_large_subunit_pseudouridine_synthase_C	<<<	11	2955032	2955078	>>>	46	664	>>>	BPSL2452	putative_ribonuclease_E	candidate	678	7.1e-25
Candidate_960_NC_006350	BPSL2452	putative_ribonuclease_E	>>>	18	2959028	2959149	<<<	121	29	>>>	BPSL2453	molybdenum_cofactor_biosynthesis_protein_A	candidate	560	8.3e-19
Candidate_961_NC_006350	BPSL2457	putative_acetyltransferase	>>>	125	2963278	2963327	>>>	49	59	<<<	BPSL2458	hypothetical_protein	candidate	135	0.00099
Candidate_962_NC_006350	BPSL2464	hypothetical_protein	>>>	-58	2970920	2971202	<<<	282	225	>>>	BPSL2465	hypothetical_protein	candidate	217	0.0012
Candidate_963_NC_006350	BPSL2465	hypothetical_protein	>>>	-40	2972291	2972506	<<<	215	8	<<<	BPSL2466	hypothetical_protein	candidate	207	0.0042
Candidate_964_NC_006350	BPSL2466	hypothetical_protein	<<<	201	2973241	2973332	>>>	91	26	>>>	BPSL2467	hypothetical_protein	candidate	595	2.5e-20
Candidate_965_NC_006350	BPSL2469	fumarate_hydratase	>>>	374	2977469	2977508	<<<	39	64	<<<	BPSL2470	long-chain_acyl-CoA_thioester_hydrolase	candidate	226	0.0023
Candidate_966_NC_006350	BPSL2473	thymidylate_synthase	<<<	1	2983631	2983674	>>>	43	11	<<<	BPSL2474	sigma-54_interacting_regulatory_protein	candidate	280	9.1e-06
Candidate_967_NC_006350	BPSL2476	dihydrofolate_reductase	>>>	44	2990098	2990162	<<<	64	17	>>>	BPSL2477	putative_transposase	candidate	211	0.0049
Candidate_968_NC_006350	BPSL2477	putative_transposase	>>>	10	2991654	2991746	<<<	92	33	<<<	BPSL2478	microcin-processing_peptidase	candidate	221	0.00083
Candidate_969_NC_006350	BPSL2477	putative_transposase	>>>	8	2991652	2991732	>>>	80	47	<<<	BPSL2478	microcin-processing_peptidase	candidate	206	0.0048
Candidate_970_NC_006350	BPSL2484	hypothetical_protein	>>>	92	2998189	2998250	<<<	61	12	<<<	BPSL2485	CobD/CbiB_family_protein	candidate	209	0.0049
Candidate_971_NC_006350	BPSL2486	hypothetical_protein	<<<	48	3000034	3000261	<<<	227	638	>>>	BPSL2487	hypothetical_protein	candidate	269	2.5e-05
Candidate_972_NC_006350	BPSL2487	hypothetical_protein	>>>	1	3001492	3001664	<<<	172	54	<<<	BPSL2488	transposase	candidate	204	0.0049
Candidate_973_NC_006350	BPSL2488	transposase	<<<	83	3003023	3003095	<<<	72	21	<<<	BPSL2489	50S_ribosomal_protein_L19	candidate	273	2.3e-06
Candidate_974_NC_006350	BPSL2488	transposase	<<<	20	3002960	3003063	>>>	103	53	<<<	BPSL2489	50S_ribosomal_protein_L19	candidate	214	0.0017
Candidate_975_NC_006350	BPSL2498	putative_acyl-CoA_dehydrogenase	<<<	29	3012493	3012569	<<<	76	7	<<<	BPSL2499	electron_transfer_flavoprotein_subunit_alpha	candidate	268	1.7e-05
Candidate_976_NC_006350	BPSL2500	electron_transfer_flavoprotein_subunit_beta	<<<	158	3014436	3014470	<<<	34	33	<<<	BPSL2501	hypothetical_protein	candidate	332	9.4e-09
Candidate_977_NC_006350	BPSL2506	putative_exported_transglycosylase	>>>	45	3020992	3021067	<<<	75	105	<<<	BPSL2507	cysteine_synthase_B	candidate	250	4.1e-05
Candidate_979_NC_006350	BPSL2522	outer_membrane_protein_a	>>>	23	3040342	3040423	<<<	81	63	>>>	BPSL2523	3-demethylubiquinone-9_3-methyltransferase	candidate	214	0.0032
Candidate_980_NC_006350	BPSL2532	putative_oxygenase	<<<	99	3052436	3052587	<<<	151	415	>>>	BPSL2533	hypothetical_protein	candidate	228	0.0023
Candidate_981_NC_006350	BPSL2544	aminopeptidase_N	>>>	88	3070979	3071092	<<<	113	145	<<<	BPSL2545	5-methyltetrahydropteroyltriglutamate--homocystein	candidate	211	0.0042
Candidate_982_NC_006350	BPSL2544	aminopeptidase_N	>>>	83	3070974	3071018	>>>	44	219	<<<	BPSL2545	5-methyltetrahydropteroyltriglutamate--homocystein	candidate	206	0.0028
Candidate_983_NC_006350	BPSL2546	transcriptional_activator_protein	>>>	37	3074619	3074710	<<<	91	0	>>>	BPSL2547	fructose-1,6-bisphosphatase	candidate	645	1.3e-22
Candidate_984_NC_006350	BPSL2550	hypothetical_protein	>>>	4	3078508	3078704	<<<	196	85	<<<	BPSL2551	hypothetical_protein	candidate	219	0.0011
Candidate_985_NC_006350	BPSL2550	hypothetical_protein	>>>	138	3078642	3078851	>>>	209	-62	<<<	BPSL2551	hypothetical_protein	candidate	216	0.00094
Candidate_986_NC_006350	BPSL2553	putative_siderophore_receptor_protein	<<<	14	3082894	3083007	<<<	113	18	<<<	BPSL2554	hypothetical_protein	candidate	228	0.00089
Candidate_987_NC_006350	BPSL2555	chorismate_mutase	>>>	157	3084779	3084883	<<<	104	44	<<<	BPSL2556	DNA_polymerase/helicase	candidate	223	0.00071
Candidate_988_NC_006350	BPSL0294	hypothetical_protein	<<<	83	308508	308656	<<<	148	1409	>>>	BPSL0295	putative_natural_resistance-associated_macrophage_	candidate	245	0.00091
Candidate_989_NC_006350	BPSL2558	hypothetical_protein	>>>	8	3087097	3087267	<<<	170	336	>>>	BPSL2559	outer_membrane_porin	candidate	518	4.4e-17
Candidate_990_NC_006350	BPSL2559	outer_membrane_porin	>>>	-46	3088698	3088954	<<<	256	16	<<<	BPSL2560	transcription_elongation_factor_GreB	candidate	283	1.7e-06
Candidate_991_NC_006350	BPSL2602	recombination_factor_protein_RarA	<<<	-41	3122405	3122572	<<<	167	2	<<<	BPSL2603	outer-membrane_lipoprotein_carrier_protein	candidate	212	0.0044
Candidate_992_NC_006350	BPSL0296	hypothetical_protein	>>>	24	312543	312594	>>>	51	120	>>>	BPSL0297	glutathione_reductase	candidate	768	2.3e-28
Candidate_993_NC_006350	BPSL2605	thioredoxin_reductase	>>>	17	3126963	3127044	>>>	81	66	>>>	BPSL2606	hypothetical_protein	candidate	251	7.7e-05
Candidate_994_NC_006350	BPSL2607	hypothetical_protein	>>>	34	3128529	3128695	<<<	166	31	<<<	BPSL2608	ABC_transporter_ATP-binding_protein	candidate	206	0.003
Candidate_995_NC_006350	BPSL2625	riboflavin_synthase_subunit_alpha	>>>	313	3148551	3148594	<<<	43	106	>>>	BPSL2626	bifunctional_3,4-dihydroxy-2-butanone_4-phosphate_	candidate	256	0.00016
Candidate_996_NC_006350	BPSL2629	aminotransferase	>>>	489	3152620	3152722	<<<	102	22	<<<	BPSL2630	putative_lipoprotein	candidate	298	3.2e-05
Candidate_998_NC_006350	BPSL2630	putative_lipoprotein	<<<	239	3154052	3154260	<<<	208	176	>>>	BPSL2631	3-octaprenyl-4-hydroxybenzoate_carboxy-lyase	candidate	2226	1.2e-94
Candidate_999_NC_006350	BPSL2630	putative_lipoprotein	<<<	243	3154056	3154377	>>>	321	59	>>>	BPSL2631	3-octaprenyl-4-hydroxybenzoate_carboxy-lyase	candidate	1883	5.3e-79
Candidate_1000_NC_006350	BPSL2633	serine/threonine_dehydratase	<<<	78	3158228	3158302	<<<	74	8	<<<	BPSL2634	hypothetical_protein	candidate	210	0.0021
Candidate_1001_NC_006350	BPSL2634	hypothetical_protein	<<<	206	3158811	3158847	<<<	36	181	>>>	BPSL2635	hypothetical_protein	candidate	224	0.00066
Candidate_1002_NC_006350	BPSL2638	camphor_resistance_protein_CrcB	<<<	499	3162101	3162210	<<<	109	0	>>>	BPSL2639	hypothetical_protein	candidate	1725	8e-72
Candidate_1003_NC_006350	BPSL2638	camphor_resistance_protein_CrcB	<<<	488	3162090	3162142	>>>	52	68	>>>	BPSL2639	hypothetical_protein	candidate	610	5.2e-21
Candidate_1004_NC_006350	BPSLt39	tRNA-Gly	>>>	29	3166179	3166218	>>>	39	97	>>>	BPSL2642	tRNA_(guanine-N(7)-)-methyltransferase	candidate	214	0.0023
Candidate_1005_NC_006350	BPSL2656	UreD-family_accessory_protein	>>>	30	3180792	3180933	<<<	141	49	>>>	BPSL2657	urease_subunit_gamma	candidate	216	0.00094
Candidate_1006_NC_006350	BPSL2662	urease_accessory_protein	>>>	109	3185544	3185625	<<<	81	45	<<<	BPSL2663	3-deoxy-D-manno-octulosonic-acid_transferase	candidate	229	0.00062
Candidate_1007_NC_006350	BPSL2665	lipopolysaccharide_heptosyltransferase-1	<<<	5	3188995	3189156	<<<	161	13	<<<	BPSL2666	phosphoglucomutase	candidate	327	2.2e-08
Candidate_1008_NC_006350	BPSL2665	lipopolysaccharide_heptosyltransferase-1	<<<	75	3189065	3189156	<<<	91	13	<<<	BPSL2666	phosphoglucomutase	candidate	327	2.2e-08
Candidate_1010_NC_006350	BPSL2666	phosphoglucomutase	<<<	55	3190620	3190747	<<<	127	74	>>>	BPSL2667	putative_lipopolysaccharide_biosynthesis_protein	candidate	891	7.1e-34
Candidate_1011_NC_006350	BPSL2671	putative_undecaprenyl_phosphate_N-acetylglucosamin	>>>	27	3196299	3196518	<<<	219	126	<<<	BPSL2672	putative_epimerase/dehydratase_polysaccharide-rela	candidate	210	0.0023
Candidate_1012_NC_006350	BPSL2696	putative_kinase	>>>	132	3223253	3223290	<<<	37	188	<<<	BPSL2697	chaperonin_GroEL	candidate	226	0.0011
Candidate_1013_NC_006350	BPSL2696	putative_kinase	>>>	272	3223393	3223455	<<<	62	23	<<<	BPSL2697	chaperonin_GroEL	candidate	212	0.0014
Candidate_1015_NC_006350	BPSL2698	co-chaperonin_GroES	<<<	181	3225642	3225677	<<<	35	372	<<<	BPSL2699	hypothetical_protein	candidate	544	8.9e-19
Candidate_1016_NC_006350	BPSL2699	hypothetical_protein	<<<	470	3228680	3228878	<<<	198	388	<<<	BPSL2700	hypothetical_protein	candidate	2063	3.6e-87
Candidate_1017_NC_006350	BPSL2711	amino_acid_transporter_LysE	>>>	202	3242099	3242316	>>>	217	32	>>>	BPSL2712	putative_hydrolase	candidate	239	0.0001
Candidate_1018_NC_006350	BPSL2713	putative_membrane_transport_protein	>>>	301	3245359	3245462	>>>	103	91	>>>	BPSL2714	hypothetical_protein	candidate	218	0.0017
Candidate_1019_NC_006350	BPSL2714	hypothetical_protein	>>>	189	3246532	3246583	<<<	51	91	<<<	BPSL2715	putative_lipoprotein	candidate	221	0.0028
Candidate_1020_NC_006350	BPSL2715	putative_lipoprotein	<<<	243	3248766	3248812	>>>	46	315	<<<	BPSL2716	exported_hydrolase	candidate	362	3.2e-28
Candidate_1021_NC_006350	BPSL2743	putative_oxidoreductase	<<<	170	3286508	3286546	<<<	38	47	>>>	BPSL2744	hypothetical_protein	candidate	449	3.4e-14
Candidate_1022_NC_006350	BPSL2744	hypothetical_protein	>>>	374	3287775	3287811	<<<	36	56	<<<	BPSL2745	hypothetical_protein	candidate	255	0.00034
Candidate_1023_NC_006350	BPSL2747	putative_glutaryl-CoA_dehydrogenase	>>>	172	3290948	3290987	<<<	39	38	<<<	BPSL2748	putative_oxidoreductase	candidate	215	0.002
Candidate_1025_NC_006350	BPSL2747	putative_glutaryl-CoA_dehydrogenase	>>>	66	3290842	3291035	>>>	193	-10	<<<	BPSL2748	putative_oxidoreductase	candidate	207	0.0036
Candidate_1026_NC_006350	BPSL2748	putative_oxidoreductase	<<<	29	3291694	3291731	>>>	37	260	>>>	BPSL2749	hypothetical_protein	candidate	528	9.8e-18
Candidate_1027_NC_006350	BPSL2750	hypothetical_protein	>>>	-37	3292771	3292856	<<<	85	0	>>>	BPSL2751	hypothetical_protein	candidate	245	0.0004
Candidate_1028_NC_006350	BPSL2812	hypothetical_protein	>>>	214	3363927	3363967	<<<	40	65	<<<	BPSL2813	DedA_family_transmembrane_protein	candidate	223	0.00074
Candidate_1029_NC_006350	BPSL2824	3-methyl-2-oxobutanoate_hydroxymethyltransferase	>>>	82	3376481	3376572	<<<	91	9	<<<	BPSL2825	hypothetical_protein	candidate	203	0.0046
Candidate_1030_NC_006350	BPSL2824	3-methyl-2-oxobutanoate_hydroxymethyltransferase	>>>	3	3376402	3376521	>>>	119	60	<<<	BPSL2825	hypothetical_protein	candidate	203	0.0046
Candidate_1031_NC_006350	BPSL2827	molecular_chaperone_DnaK	<<<	61	3382033	3382165	>>>	132	-49	<<<	BPSL2828	pseudogene	candidate	249	2.7e-05
Candidate_1032_NC_006350	BPSL2832	heat-inducible_transcription_repressor	<<<	49	3386379	3386436	>>>	57	26	>>>	BPSL2833	NAD(+)/NADH_kinase_family_protein	candidate	204	0.0043
Candidate_1033_NC_006350	BPSL2838	putative_DNA_gyrase_control_protein	>>>	248	3399284	3399316	<<<	32	128	>>>	BPSL2839	phospho-2-dehydro-3-deoxyheptonate_aldolase	candidate	399	4.2e-12
Candidate_1034_NC_006350	BPSL2838	putative_DNA_gyrase_control_protein	>>>	222	3399258	3399318	>>>	60	126	>>>	BPSL2839	phospho-2-dehydro-3-deoxyheptonate_aldolase	candidate	350	2e-09
Candidate_1035_NC_006350	BPSL2839	phospho-2-dehydro-3-deoxyheptonate_aldolase	>>>	141	3400660	3400696	<<<	36	100	<<<	BPSL2840	flavohemoprotein	candidate	230	0.0003
Candidate_1036_NC_006350	BPSL2839	phospho-2-dehydro-3-deoxyheptonate_aldolase	>>>	205	3400724	3400754	<<<	30	42	<<<	BPSL2840	flavohemoprotein	candidate	215	0.0014
Candidate_1037_NC_006350	BPSL2860	putative_ATP-binding_protein_PhnN	>>>	361	3422232	3422287	<<<	55	13	<<<	BPSL2861	4-hydroxybenzoate_octaprenyltransferase	candidate	234	0.004
Candidate_1038_NC_006350	BPSL2862	hypothetical_protein	<<<	1	3424165	3424335	<<<	170	112	<<<	BPSL2863	ferritin_DPS_family_DNA-binding_protein	candidate	236	0.00025
Candidate_1039_NC_006350	BPSL2862	hypothetical_protein	<<<	142	3424306	3424343	<<<	37	104	<<<	BPSL2863	ferritin_DPS_family_DNA-binding_protein	candidate	207	0.0033
Candidate_1040_NC_006350	BPSL2862	hypothetical_protein	<<<	171	3424335	3424370	<<<	35	77	<<<	BPSL2863	ferritin_DPS_family_DNA-binding_protein	candidate	223	0.0019
Candidate_1041_NC_006350	BPSL2865	catalase-peroxidase_protein	<<<	71	3427726	3427925	<<<	199	154	<<<	BPSL2866	oxidative_stress_regulatory_protein	candidate	222	0.00056
Candidate_1042_NC_006350	BPSL2865	catalase-peroxidase_protein	<<<	354	3428009	3428051	<<<	42	28	<<<	BPSL2866	oxidative_stress_regulatory_protein	candidate	384	1.6e-11
Candidate_1043_NC_006350	BPSL2869	queuine_tRNA-ribosyltransferase	>>>	-43	3434572	3434777	<<<	205	266	>>>	BPSL2870	preprotein_translocase_subunit_YajC	candidate	226	0.00066
Candidate_1044_NC_006350	BPSL2869	queuine_tRNA-ribosyltransferase	>>>	328	3434943	3435018	>>>	75	25	>>>	BPSL2870	preprotein_translocase_subunit_YajC	candidate	217	0.0018
Candidate_1045_NC_006350	BPSL2873	hypothetical_protein	<<<	4	3439342	3439437	<<<	95	0	<<<	BPSL2874	hypothetical_protein	candidate	430	3.3e-13
Candidate_1046_NC_006350	BPSL2890	putative_glutamate_synthase	>>>	57	3459893	3460076	>>>	183	26	<<<	BPSL2891	putative_glutathione_S-transferase-like_protein	candidate	217	0.0012
Candidate_1047_NC_006350	BPSL2908	AraC_family_transcriptional_regulator	>>>	1	3478601	3478753	>>>	152	15	<<<	BPSL2909	iron-sulfur_cluster_insertion_protein_ErpA	candidate	815	2.1e-30
Candidate_1048_NC_006350	BPSL2909	iron-sulfur_cluster_insertion_protein_ErpA	<<<	131	3479269	3479317	<<<	48	26	<<<	BPSL2910	30S_ribosomal_protein_S9	candidate	211	0.0034
Candidate_1049_NC_006350	BPSL2909	iron-sulfur_cluster_insertion_protein_ErpA	<<<	42	3479180	3479303	>>>	123	40	<<<	BPSL2910	30S_ribosomal_protein_S9	candidate	211	0.0034
Candidate_1050_NC_006350	BPSL2911	50S_ribosomal_protein_L13	<<<	255	3480432	3480480	<<<	48	365	>>>	BPSL2912	putative_OsmC-like_protein	candidate	120	2.9e-24
Candidate_1051_NC_006350	BPSL2914	dihydroorotase	<<<	38	3484269	3484350	>>>	81	89	>>>	BPSL2915	hypothetical_protein	candidate	449	6.2e-14
Candidate_1052_NC_006350	BPSL2920	hypothetical_protein	>>>	42	3488793	3488859	<<<	66	0	<<<	BPSL2921	glutamate/aspartate_transport_ATP-binding_protein	candidate	221	0.0028
Candidate_1053_NC_006350	BPSL0326	putative_outer_membrane_porin	>>>	23	349220	349275	>>>	55	80	>>>	BPSL0327	LysR_family_regulatory_protein	candidate	254	3.9e-05
Candidate_1054_NC_006350	BPSL2925	putative_glutamate_dehydrogenase	<<<	110	3493623	3493676	<<<	53	216	<<<	BPSL2926	LysR_family_transcriptional_regulator	candidate	236	0.00031
Candidate_1055_NC_006350	BPSL2928	adenylosuccinate_lyase	>>>	28	3498243	3498307	<<<	64	27	<<<	BPSL2929	putative_thermoresistant_gluconokinase	candidate	432	7.5e-13
Candidate_1056_NC_006350	BPSL2928	adenylosuccinate_lyase	>>>	8	3498223	3498284	>>>	61	50	<<<	BPSL2929	putative_thermoresistant_gluconokinase	candidate	370	4e-10
Candidate_1057_NC_006350	BPSL0327	LysR_family_regulatory_protein	>>>	45	350364	350599	<<<	235	194	<<<	BPSL0328	putative_2-nitropropane_dioxygenase	candidate	235	0.00015
Candidate_1058_NC_006350	BPSL2935	gamma-glutamyl_phosphate_reductase	<<<	49	3506477	3506554	<<<	77	15	<<<	BPSL2936	DNA_polymerase_III_subunit_delta	candidate	432	5.4e-13
Candidate_1059_NC_006350	BPSL2943	ferric_uptake_regulator	>>>	27	3514627	3514696	>>>	69	39	<<<	BPSL2944	ureidoglycolate_hydrolase	candidate	244	0.00019
Candidate_1060_NC_006350	BPSL2945	allantoicase	<<<	46	3516331	3516421	<<<	90	0	<<<	BPSL2946	C4-dicarboxylate_transporter_DctA	candidate	685	1.9e-24
Candidate_1061_NC_006350	BPSL2951	hypothetical_protein	>>>	330	3523274	3523315	<<<	41	35	<<<	BPSL2952	glyceraldehyde_3-phosphate_dehydrogenase_1	candidate	205	0.0037
Candidate_1062_NC_006350	BPSL2956	16S_ribosomal_RNA_methyltransferase_RsmE	>>>	189	3529009	3529047	<<<	38	173	<<<	BPSL2957	hypothetical_protein	candidate	210	0.0021
Candidate_1063_NC_006350	BPSL2958	putative_exported_ribonuclease	<<<	2	3530235	3530544	>>>	309	16	<<<	BPSL2959	malic_enzyme	candidate	536	3.7e-18
Candidate_1064_NC_006350	BPSL2972	IclR_family_regulatory_protein	<<<	179	3545850	3545902	<<<	52	32	<<<	BPSL2973	hypothetical_protein	candidate	294	3.5e-07
Candidate_1065_NC_006350	BPSL0331	hypothetical_protein	>>>	219	354758	354796	>>>	38	368	<<<	BPSL0332	hypothetical_protein	candidate	251	0.00034
Candidate_1066_NC_006350	BPSL2979	UDP-N-acetylmuramate:L-alanyl-gamma-D-glutamyl-me_	<<<	-9	3554431	3554560	<<<	129	0	>>>	BPSL2980	hypothetical_protein	candidate	245	9.3e-05
Candidate_1067_NC_006350	BPSL2989	putative_lipoprotein	>>>	68	3562949	3563110	<<<	161	17	<<<	BPSL2990	histone_H1-like_protein	candidate	333	9.6e-09
Candidate_1068_NC_006350	BPSL2989	putative_lipoprotein	>>>	49	3562930	3562986	>>>	56	141	<<<	BPSL2990	histone_H1-like_protein	candidate	302	2.4e-07
Candidate_1069_NC_006350	BPSL2989	putative_lipoprotein	>>>	146	3563027	3563110	<<<	83	17	<<<	BPSL2990	histone_H1-like_protein	candidate	333	9.6e-09
Candidate_1070_NC_006350	BPSL2990	histone_H1-like_protein	<<<	142	3563852	3563978	>>>	126	165	<<<	BPSL2991	ribonucleotide-diphosphate_reductase_subunit_beta	candidate	1465	5.2e-60
Candidate_1071_NC_006350	BPSL2996	hypoxanthine-guanine_phosphoribosyltransferase	>>>	50	3573156	3573267	<<<	111	28	<<<	BPSL2997	MarC_family_integral_membrane_protein	candidate	283	2.4e-06
Candidate_1072_NC_006350	BPSL2996	hypoxanthine-guanine_phosphoribosyltransferase	>>>	1	3573107	3573194	>>>	87	101	<<<	BPSL2997	MarC_family_integral_membrane_protein	candidate	914	6.2e-35
Candidate_1073_NC_006350	BPSL2999	dinucleoside_polyphosphate_hydrolase	>>>	1	3576536	3576607	>>>	71	-18	>>>	BPSL3000	putative_lipoprotein	candidate	275	1e-05
Candidate_1074_NC_006350	BPSL3000	putative_lipoprotein	>>>	136	3577314	3577388	<<<	74	6	<<<	BPSL3001	putative_transposase	candidate	208	0.0047
Candidate_1075_NC_006350	BPSL3000	putative_lipoprotein	>>>	116	3577294	3577341	>>>	47	53	<<<	BPSL3001	putative_transposase	candidate	220	0.00092
Candidate_1076_NC_006350	BPSL3000	putative_lipoprotein	>>>	116	3577294	3577384	>>>	90	10	<<<	BPSL3001	putative_transposase	candidate	220	0.00092
Candidate_1077_NC_006350	BPSL3001	putative_transposase	<<<	52	3578911	3578963	<<<	52	19	<<<	BPSL3002	gamma-glutamyl_kinase	candidate	219	0.0014
Candidate_1078_NC_006350	BPSL3001	putative_transposase	<<<	19	3578878	3578940	>>>	62	42	<<<	BPSL3002	gamma-glutamyl_kinase	candidate	219	0.0016
Candidate_1079_NC_006350	BPSL3003	GTPase_ObgE	<<<	32	3581337	3581461	>>>	124	27	<<<	BPSL3004	50S_ribosomal_protein_L27	candidate	304	2.3e-07
Candidate_1080_NC_006350	BPSL0335	glyoxalase/bleomycin_resistance_protein/dioxygenas	<<<	102	358210	358251	<<<	41	8	>>>	BPSL0336	hypothetical_protein	candidate	252	3.2e-05
Candidate_1081_NC_006350	BPSLt41	tRNA-Pro	>>>	8	3583433	3583579	<<<	146	7	>>>	BPSL3007	hypothetical_protein	candidate	326	2.8e-08
Candidate_1082_NC_006350	BPSL3015	bifunctional_ornithine_acetyltransferase/N-acetylg	<<<	18	3592904	3593027	<<<	123	12	<<<	BPSL3016	preprotein_translocase_subunit_SecA	candidate	277	4.1e-06
Candidate_1084_NC_006350	BPSL3016	preprotein_translocase_subunit_SecA	<<<	161	3595997	3596437	>>>	440	1	>>>	BPSL3017	hypothetical_protein	candidate	243	0.0042
Candidate_1085_NC_006350	BPSL3017	hypothetical_protein	>>>	-17	3596902	3597092	<<<	190	218	<<<	BPSL3018	UDP-3-O-%5B3-hydroxymyristoyl%5D_N-acetylglucosami	candidate	206	0.005
Candidate_1086_NC_006350	BPSL3017	hypothetical_protein	>>>	319	3597238	3597274	<<<	36	36	<<<	BPSL3018	UDP-3-O-%5B3-hydroxymyristoyl%5D_N-acetylglucosami	candidate	236	0.00026
Candidate_1087_NC_006350	BPSL3034	cell_division_protein_MraZ	<<<	265	3616841	3616888	<<<	47	75	<<<	BPSL3035	hypothetical_protein	candidate	390	1.6e-11
Candidate_1088_NC_006350	BPSL3036	outer_membrane_porin	>>>	25	3619057	3619169	<<<	112	97	<<<	BPSL3037	Long-chain-fatty-acid--CoA_ligase	candidate	215	0.0023
Candidate_1089_NC_006350	BPSL3043	enoyl-CoA_hydratase	>>>	-34	3634199	3634317	<<<	118	0	>>>	BPSL3044	phenylacetic_acid_degradation_protein_PaaI	candidate	416	2.3e-12
Candidate_1090_NC_006350	BPSL3049	putative_hydrolase	>>>	63	3639749	3639820	>>>	71	227	>>>	BPSL3050	anthranilate_synthase_component_I	candidate	242	9.8e-05
Candidate_1091_NC_006350	BPSL3055	uracil-DNA_glycosylase	>>>	148	3645673	3645708	<<<	35	34	<<<	BPSL3056	acyl_carrier_protein_phosphodiesterase	candidate	211	0.0018
Candidate_1093_NC_006350	BPSL3059	ubiquinone_biosynthesis_hydroxylase_family_protein	<<<	93	3650521	3650599	>>>	78	142	>>>	BPSL3060	putative_lipoprotein	candidate	208	0.0037
Candidate_1094_NC_006350	BPSL3062	GTP-dependent_nucleic_acid-binding_protein_EngD	>>>	1	3653290	3653363	>>>	73	536	>>>	BPSL3063	NADH_dehydrogenase_subunit_B	candidate	269	0.0014
Candidate_1095_NC_006350	BPSL3071	hypothetical_protein	<<<	223	3665344	3665429	>>>	85	286	>>>	BPSL3072	glutamyl-tRNA_reductase	candidate	259	0.0019
Candidate_1096_NC_006350	BPSL3071	hypothetical_protein	<<<	329	3665450	3665484	<<<	34	231	>>>	BPSL3072	glutamyl-tRNA_reductase	candidate	290	5.5e-07
Candidate_1097_NC_006350	BPSL3077	hypothetical_protein	>>>	353	3671489	3671583	<<<	94	0	<<<	BPSL3078	putative_amino-acid_permease	candidate	256	0.0001
Candidate_1098_NC_006350	BPSL3083	TetR_family_transcriptional_regulator	>>>	77	3679188	3679292	<<<	104	162	>>>	BPSL3084	hypothetical_protein	candidate	206	0.0044
Candidate_1099_NC_006350	BPSL3086	hypothetical_protein	<<<	25	3682403	3682594	<<<	191	85	<<<	BPSL3087	putative_acyltransferase	candidate	202	0.0043
Candidate_1101_NC_006350	BPSL3089	peptidase	>>>	13	3687522	3687642	>>>	120	888	>>>	BPSL3090	hypothetical_protein	candidate	337	8.5e-06
Candidate_1102_NC_006350	BPSL0345	hypothetical_protein	<<<	654	368993	369035	>>>	42	371	<<<	BPSL0346	dihydrodipicolinate_synthetase_family_protein	candidate	230	0.0027
Candidate_1103_NC_006350	BPSL3099	putative_outer_membrane_protein	>>>	117	3703124	3703173	<<<	49	31	<<<	BPSL3100	hypothetical_protein	candidate	213	0.0016
Candidate_1105_NC_006350	BPSL0346	dihydrodipicolinate_synthetase_family_protein	<<<	26	370336	370456	>>>	120	116	<<<	BPSL0347	putative_insertion_element_protein	candidate	226	0.002
Candidate_1106_NC_006350	BPSL3108	putative_lipoprotein	<<<	125	3714076	3714201	<<<	125	123	>>>	BPSL3109	putative_lipoprotein	candidate	489	4.9e-16
Candidate_1107_NC_006350	BPSL3113	pseudogene	<<<	2	3718002	3718035	>>>	33	398	>>>	BPSL3114	hypothetical_protein	candidate	696	4.7e-25
Candidate_1108_NC_006350	BPSL3113	pseudogene	<<<	104	3718104	3718160	<<<	56	273	>>>	BPSL3114	hypothetical_protein	candidate	212	0.0036
Candidate_1109_NC_006350	BPSL3113	pseudogene	<<<	92	3718092	3718143	>>>	51	290	>>>	BPSL3114	hypothetical_protein	candidate	212	0.0036
Candidate_1110_NC_006350	BPSL3125	DegQ_protease	>>>	119	3731352	3731443	<<<	91	128	<<<	BPSL3126	Sec-independent_protein_translocase_protein_TatC	candidate	215	0.0039
Candidate_1111_NC_006350	BPSL3130	hypothetical_protein	<<<	1	3734054	3734153	>>>	99	-49	<<<	BPSL3131	phosphoribosyl-ATP_pyrophosphatase	candidate	260	7.9e-05
Candidate_1112_NC_006350	BPSL3134	1-(5-phosphoribosyl)-5-%5B(5-phosphoribosylamino)m	<<<	35	3736530	3736597	<<<	67	64	<<<	BPSL3135	imidazole_glycerol_phosphate_synthase_subunit_HisH	candidate	233	0.00032
Candidate_1114_NC_006350	BPSL3137	imidazoleglycerol-phosphate_dehydratase	<<<	1	3738565	3738672	>>>	107	-46	<<<	BPSL3138	histidinol-phosphate_aminotransferase	candidate	315	2.1e-07
Candidate_1115_NC_006350	BPSL3154	putative_thiamine_biosynthesis_oxidoreductase_ThiO	<<<	150	3753305	3753347	<<<	42	415	>>>	BPSL3155	putative_ABC_transporter	candidate	290	4.9e-06
Candidate_1116_NC_006350	BPSL0352	sulfate-binding_protein	>>>	9	375571	375790	>>>	219	273	>>>	BPSL0353	hypothetical_protein	candidate	460	3.6e-41
Candidate_1117_NC_006350	BPSL0352	sulfate-binding_protein	>>>	9	375571	375951	>>>	380	112	>>>	BPSL0353	hypothetical_protein	candidate	460	3.6e-41
Candidate_1118_NC_006350	BPSL3159	glutamate_synthase_large_subunit	<<<	173	3764544	3764689	>>>	145	-28	<<<	BPSL3160	hypothetical_protein	candidate	435	4.3e-13
Candidate_1119_NC_006350	BPSL3174	penicillin-binding_protein_1A	>>>	19	3781568	3781663	<<<	95	0	<<<	BPSL3175	frataxin-like_protein	candidate	424	1.1e-12
Candidate_1120_NC_006350	BPSL3176	diaminopimelate_decarboxylase	>>>	78	3783672	3783838	<<<	166	13	<<<	BPSL3177	putative_sulfite_oxidase_subunit_YedZ	candidate	244	5.5e-05
Candidate_1121_NC_006350	BPSL3176	diaminopimelate_decarboxylase	>>>	63	3783657	3783710	>>>	53	141	<<<	BPSL3177	putative_sulfite_oxidase_subunit_YedZ	candidate	207	0.0039
Candidate_1122_NC_006350	BPSL3182	ribosome_biogenesis_GTP-binding_protein_YsxC	>>>	96	3790883	3790980	<<<	97	23	>>>	BPSL3183	delta-aminolevulinic_acid_dehydratase	candidate	230	0.00034
Candidate_1123_NC_006350	BPSL3183	delta-aminolevulinic_acid_dehydratase	>>>	62	3792131	3792274	<<<	143	9	<<<	BPSL3184	thiol:disulfide_interchange_protein_DsbD	candidate	230	0.001
Candidate_1125_NC_006350	BPSL0038	binding-protein-dependent_transport_systems_inner_	>>>	-40	38059	38175	<<<	116	0	>>>	BPSL0039	sensor_kinase_protein	candidate	385	1.2e-10
Candidate_1126_NC_006350	BPSL3213	50S_ribosomal_protein_L3	<<<	41	3808837	3808966	<<<	129	16	<<<	BPSL3214	30S_ribosomal_protein_S10	candidate	368	4e-20
Candidate_1127_NC_006350	BPSL3213	50S_ribosomal_protein_L3	<<<	79	3808875	3809035	>>>	160	-53	<<<	BPSL3214	30S_ribosomal_protein_S10	candidate	400	1.1e-20
Candidate_1128_NC_006350	BPSL3219	ATP-dependent_DNA_helicase_RecQ	<<<	43	3816118	3816183	<<<	65	4	<<<	BPSL3220	DNA-directed_RNA_polymerase_subunit_beta_	candidate	218	0.0016
Candidate_1129_NC_006350	BPSL3221	DNA-directed_RNA_polymerase_subunit_beta	<<<	110	3824665	3824802	>>>	137	115	<<<	BPSL3222	50S_ribosomal_protein_L7/L12	candidate	243	9.4e-05
Candidate_1130_NC_006350	BPSL0356	2-oxoacid_ferredoxin_oxidoreductase	>>>	7	383117	383181	>>>	64	163	<<<	BPSL0357	sodium/hydrogen_exchanger_family_protein	candidate	236	0.00024
Candidate_1131_NC_006350	BPSL3230	phenylacetate-CoA_oxygenase_subunit_PaaA	>>>	-40	3839571	3839672	<<<	101	0	>>>	BPSL3231	phenylacetate-CoA_oxygenase_subunit_PaaB	candidate	310	3.6e-07
Candidate_1132_NC_006350	BPSL3239	4-hydroxyphenylpyruvate_dioxygenase	>>>	135	3847004	3847062	<<<	58	41	<<<	BPSL3240	putative_outer_membrane_protein	candidate	956	7.8e-37
Candidate_1133_NC_006350	BPSL3242	malic_enzyme	<<<	327	3854320	3854438	<<<	118	82	>>>	BPSL3243	orotate_phosphoribosyltransferase	candidate	251	3.8e-05
Candidate_1134_NC_006350	BPSL3242	malic_enzyme	<<<	379	3854372	3854438	<<<	66	82	>>>	BPSL3243	orotate_phosphoribosyltransferase	candidate	251	3.8e-05
Candidate_1135_NC_006350	BPSL3243	orotate_phosphoribosyltransferase	>>>	50	3855258	3855295	>>>	37	212	>>>	BPSL3244	putative_lipoprotein	candidate	224	0.00053
Candidate_1136_NC_006350	BPSL3249	putative_outer_membrane_protein	>>>	49	3862287	3862347	<<<	60	76	<<<	BPSL3250	LysR_family_transcriptional_regulator	candidate	240	0.00016
Candidate_1137_NC_006350	BPSL3254	hypothetical_protein	>>>	81	3867417	3867492	<<<	75	23	>>>	BPSL3254A	hypothetical_protein	candidate	303	1.2e-07
Candidate_1138_NC_006350	BPSL3254A	hypothetical_protein	>>>	881	3868625	3868659	<<<	34	123	>>>	BPSL3254B	hypothetical_protein	candidate	298	0.00059
Candidate_1139_NC_006350	BPSL0358	hypothetical_protein	>>>	207	386821	386981	>>>	160	86	>>>	BPSL0359	hypothetical_protein	candidate	209	0.0033
Candidate_1140_NC_006350	BPSL3256	putative_amino_acid_permease	>>>	128	3872766	3872809	<<<	43	273	>>>	BPSL3257	putative_plasmid_recombinase	candidate	216	0.0014
Candidate_1141_NC_006350	BPSL3261	hypothetical_protein	<<<	2	3877457	3877523	>>>	66	-4	<<<	BPSL3262	putative_plasmid_conjugal_transfer_protein	candidate	268	2.5e-05
Candidate_1142_NC_006350	BPSL3270	putative_plasmid_replication_protein	<<<	467	3887722	3887986	<<<	264	188	<<<	BPSLt51	tRNA-Ala	candidate	1510	2.2e-84
Candidate_1143_NC_006350	BPSL3275	putative_methylase	>>>	9	3891575	3891659	<<<	84	0	<<<	BPSL3276	putative_RlpA-like_lipoprotein	candidate	356	1.5e-09
Candidate_1144_NC_006350	BPSL3276	putative_RlpA-like_lipoprotein	<<<	462	3892758	3892835	<<<	77	60	>>>	BPSL3277	metallo-beta-lactamase_superfamily_protein	candidate	1418	3.8e-58
Candidate_1145_NC_006350	BPSL3279	AsnC_family_transcriptional_regulator	>>>	25	3894768	3894903	>>>	135	17	<<<	BPSL3280	putative_cation_efflux_protein	candidate	214	0.0022
Candidate_1146_NC_006350	BPSL3283	hypothetical_protein	>>>	-11	3899220	3899417	<<<	197	1	<<<	BPSL3284	putative_secreted_substrate_binding_protein	candidate	387	4.7e-11
Candidate_1147_NC_006350	BPSL3287	putative_amidase	>>>	108	3904832	3904906	<<<	74	0	<<<	BPSL3288	5,10-methylenetetrahydrofolate_reductase	candidate	906	1.5e-34
Candidate_1148_NC_006350	BPSL3295	flagellar_biosynthesis_protein_FlhB	<<<	593	3915266	3915302	<<<	36	65	<<<	BPSL3296	hypothetical_protein	candidate	270	0.0028
Candidate_1149_NC_006350	BPSL3300	chemotaxis_protein_CheY	<<<	165	3919407	3919448	<<<	41	108	<<<	BPSL3301	chemotaxis-specific_methylesterase	candidate	226	0.00061
Candidate_1150_NC_006350	BPSL0363	CutC_family_protein	>>>	12	392554	392650	>>>	96	17	<<<	BPSL0364	biotin_synthase	candidate	305	3.6e-07
Candidate_1151_NC_006350	BPSL3312	putative_glycosyltransferase	>>>	1	3932333	3932420	>>>	87	14	<<<	BPSL3313	HNS-like_transcriptional_regulator	candidate	515	1.2e-16
Candidate_1152_NC_006350	BPSL3313	HNS-like_transcriptional_regulator	<<<	139	3932871	3932994	>>>	123	42	>>>	BPSL3314	aquaporin_Z	candidate	266	7.3e-06
Candidate_1153_NC_006350	BPSL3314	aquaporin_Z	>>>	110	3933852	3933919	<<<	67	10	<<<	BPSL3315	Cof_family_hydrolase	candidate	530	1.5e-17
Candidate_1155_NC_006350	BPSL3317	DNA-3-methyladenine_glycosylase_I	>>>	-37	3936482	3936746	<<<	264	158	<<<	BPSL3318	30S_ribosomal_protein_S21	candidate	211	0.0021
Candidate_1156_NC_006350	BPSL3318	30S_ribosomal_protein_S21	<<<	26	3937144	3937407	<<<	263	267	>>>	BPSL3319	flagellin	candidate	312	5.1e-08
Candidate_1157_NC_006350	BPSL3321	hypothetical_protein	>>>	23	3940863	3940930	>>>	67	131	>>>	BPSL3322	TPR_domain-containing_protein	candidate	229	0.0004
Candidate_1158_NC_006350	BPSL3336	putative_lipoprotein	<<<	341	3956750	3957026	>>>	276	427	>>>	BPSL3337	putative_hydrolase	candidate	235	0.0013
Candidate_1159_NC_006350	BPSL3345	putative_bacteriophage-like_protein	<<<	4	3968516	3968576	>>>	60	391	<<<	BPSL3346	hypothetical_protein	candidate	399	4.7e-12
Candidate_1160_NC_006350	BPSL0367	adenosylmethionine--8-amino-7-oxononanoate_transam	<<<	13	397011	397336	<<<	325	224	<<<	BPSL0368	peptidase	candidate	390	1.2e-11
Candidate_1161_NC_006350	BPSL3352	hypothetical_protein	<<<	83	3975077	3975473	<<<	396	44	>>>	BPSL3353	pseudogene	candidate	654	1.4e-23
Candidate_1162_NC_006350	BPSL3354	putative_cytochrome	>>>	23	3977148	3977338	<<<	190	98	<<<	BPSL3355	ATP-dependent_DNA_helicase_Rep	candidate	207	0.0031
Candidate_1163_NC_006350	BPSL3357	hypothetical_protein	>>>	65	3981488	3981528	>>>	40	356	>>>	BPSL3358	putative_oxidoreductase	candidate	251	2.5e-05
Candidate_1164_NC_006350	BPSL3375	hypothetical_protein	>>>	-43	4005603	4005790	<<<	187	5	<<<	BPSL3376	hypothetical_protein	candidate	230	0.00035
Candidate_1165_NC_006350	BPSL3387	putative_fatty-acid_CoA_ligase	>>>	137	4020455	4020540	<<<	85	24	<<<	BPSL3388	putative_periplasmic_amino_acid_binding_transport_	candidate	221	0.0013
Candidate_1166_NC_006350	BPSL3389	trifunctional_transcriptional_regulator/proline_de	<<<	70	4025789	4025828	<<<	39	173	>>>	BPSL3389A	hypothetical_protein	candidate	224	0.00053
Candidate_1167_NC_006350	BPSL3393	hypothetical_protein	<<<	458	4031883	4031960	>>>	77	50	<<<	BPSL3394	AMP-binding_domain-containing_protein	candidate	329	3.6e-25
Candidate_1168_NC_006350	BPSL3393	hypothetical_protein	<<<	458	4031883	4031986	>>>	103	24	<<<	BPSL3394	AMP-binding_domain-containing_protein	candidate	329	3.6e-25
Candidate_1169_NC_006350	BPSL3394	AMP-binding_domain-containing_protein	<<<	134	4033876	4033973	<<<	97	0	<<<	BPSL3395	F0F1_ATP_synthase_subunit_epsilon	candidate	465	1.5e-14
Candidate_1170_NC_006350	BPSL3394	AMP-binding_domain-containing_protein	<<<	1	4033743	4033906	>>>	163	67	<<<	BPSL3395	F0F1_ATP_synthase_subunit_epsilon	candidate	465	1.5e-14
Candidate_1171_NC_006350	BPSL3411	putative_branched-chain_amino_acid_ABC_transporter	<<<	147	4051370	4051466	<<<	96	68	<<<	BPSL3412	putative_branched-chain_amino_acid_ABC_transporter	candidate	233	0.00031
Candidate_1172_NC_006350	BPSL3412	putative_branched-chain_amino_acid_ABC_transporter	<<<	221	4052914	4052953	<<<	39	59	<<<	BPSL3413	hypothetical_protein	candidate	227	0.00083
Candidate_1173_NC_006350	BPSL3413	hypothetical_protein	<<<	113	4054362	4054473	<<<	111	184	<<<	BPSL3414	putative_branched-chain_amino_acid_ABC_transporter	candidate	420	4.5e-13
Candidate_1174_NC_006350	BPSL3418	putative_branched-chain_amino_acid_ABC_transporter	<<<	1	4059453	4059886	>>>	433	64	<<<	BPSL3419	putative_GMC_oxidoreductase	candidate	652	1.9e-23
Candidate_1175_NC_006350	BPSL3421	LysR_family_transcriptional_regulator	>>>	49	4064427	4064519	<<<	92	249	>>>	BPSL3422	putative_adenylate_cyclase	candidate	212	0.0018
Candidate_1176_NC_006350	BPSL0384	hypothetical_protein	>>>	26	416489	416655	<<<	166	50	<<<	BPSL0385	putative_5-methyltetrahydrofolate--homocysteine_me	candidate	208	0.0022
Candidate_1177_NC_006350	BPSL0414	lipoyl_synthase	>>>	14	448449	448505	>>>	56	113	<<<	BPSL0415	pseudogene	candidate	214	0.0014
Candidate_1178_NC_006350	BPSL0429	hypothetical_protein	>>>	451	468716	468751	>>>	35	198	<<<	BPSL0430	putative_thioesterase	candidate	242	0.00037
Candidate_1179_NC_006350	BPSL0429	hypothetical_protein	>>>	508	468773	468942	>>>	169	7	<<<	BPSL0430	putative_thioesterase	candidate	235	0.00064
Candidate_1180_NC_006350	BPSL0430	putative_thioesterase	<<<	309	470039	470085	<<<	46	124	>>>	BPSL0431	acetyltransferase_(GNAT)_family_protein	candidate	220	0.001
Candidate_1181_NC_006350	BPSL0043	type_III_restriction_system_endonuclease	>>>	179	47431	47491	>>>	60	297	>>>	BPSL0044	putative_outer_membrane_porin	candidate	251	0.002
Candidate_1182_NC_006350	BPSL0435	ammonium_transporter_family_protein	>>>	53	475390	475440	>>>	50	271	>>>	BPSL0436	glutamate--cysteine_ligase	candidate	249	5.2e-05
Candidate_1183_NC_006350	BPSL0440	putative_phosphoenolpyruvate-protein_phosphotransf	>>>	66	481051	481103	>>>	52	168	<<<	BPSL0441	molybdopterin_biosynthesis_protein_MoeB	candidate	217	0.0022
Candidate_1184_NC_006350	BPSL0448	Appr-1-p_processing_enzyme_family_protein	>>>	179	487978	488071	>>>	93	146	<<<	BPSL0449	SpoU_rRNA_methylase_family_protein	candidate	212	0.0017
Candidate_1185_NC_006350	BPSL0044	putative_outer_membrane_porin	>>>	32	48922	49063	>>>	141	225	>>>	BPSL0045	AraC_family_transcriptional_regulator	candidate	229	0.0025
Candidate_1186_NC_006350	BPSL0458	putative_cytochrome_c_oxidase_subunit_III	>>>	8	496608	496723	>>>	115	35	<<<	BPSL0458a	hypothetical_protein	candidate	372	2.1e-10
Candidate_1187_NC_006350	BPSL0463	lipoprotein	>>>	1	501182	501261	>>>	79	-2	<<<	BPSL0464	hypothetical_protein	candidate	299	8.7e-07
Candidate_1188_NC_006350	BPSL0003	5-methylaminomethyl-2-thiouridine_methyltransferas	<<<	21	5118	5383	<<<	265	104	>>>	BPSL0004	DNA-binding_protein_HU-alpha	candidate	1286	6.7e-52
Candidate_1189_NC_006350	BPSL0499	phosphotransferase_system,_IIBC_component	>>>	64	545916	546199	<<<	283	369	<<<	BPSL0500	putative_chitobiase	candidate	241	0.0019
Candidate_1191_NC_006350	BPSL0499	phosphotransferase_system,_IIBC_component	>>>	480	546332	546377	<<<	45	191	<<<	BPSL0500	putative_chitobiase	candidate	281	0.00053
Candidate_1192_NC_006350	BPSL0499	phosphotransferase_system,_IIBC_component	>>>	537	546389	546456	<<<	67	112	<<<	BPSL0500	putative_chitobiase	candidate	218	0.0049
Candidate_1193_NC_006350	BPSL0500	putative_chitobiase	<<<	1174	550245	550307	<<<	62	74	<<<	BPSL0500A	hypothetical_protein	candidate	294	0.00069
Candidate_1194_NC_006350	BPSL0500	putative_chitobiase	<<<	992	550063	550400	>>>	337	-19	<<<	BPSL0500A	hypothetical_protein	candidate	241	0.001
Candidate_1195_NC_006350	BPSL0503	hypothetical_protein	<<<	382	553997	554033	<<<	36	36	<<<	BPSL0504	RNA_polymerase_factor_sigma-32	candidate	213	0.0033
Candidate_1196_NC_006350	BPSL0506	hypothetical_protein	>>>	148	556516	556598	>>>	82	95	<<<	BPSL0507	2-isopropylmalate_synthase	candidate	225	0.00053
Candidate_1197_NC_006350	BPSL0512	putative_nitrite_reductase	<<<	224	567200	567277	>>>	77	82	>>>	BPSL0513	putative_maleylacetoacetate_isomerase	candidate	209	0.0033
Candidate_1198_NC_006350	BPSL0513	putative_maleylacetoacetate_isomerase	>>>	23	568028	568139	<<<	111	21	<<<	BPSL0514	putative_cell_division_protein	candidate	218	0.0038
Candidate_1199_NC_006350	BPSL0519	peptidyl-tRNA_hydrolase	<<<	47	573280	573342	<<<	62	3	<<<	BPSL0520	50S_ribosomal_protein_L25/general_stress_protein_C	candidate	247	0.00016
Candidate_1200_NC_006350	BPSL0520	50S_ribosomal_protein_L25/general_stress_protein_C	<<<	32	573993	574086	<<<	93	37	<<<	BPSL0521	ribose-phosphate_pyrophosphokinase	candidate	266	1.3e-05
Candidate_1201_NC_006350	BPSL0520	50S_ribosomal_protein_L25/general_stress_protein_C	<<<	60	574021	574097	>>>	76	26	<<<	BPSL0521	ribose-phosphate_pyrophosphokinase	candidate	239	0.00019
Candidate_1202_NC_006350	BPSL0004	DNA-binding_protein_HU-alpha	>>>	18	5785	5868	<<<	83	0	<<<	BPSL0005	putative_cobalamin_synthesis_protein/P47K	candidate	220	0.0033
Candidate_1203_NC_006350	BPSL0527	putative_A/G-specific_adenine_glycosylase	>>>	111	580755	581035	>>>	280	1	<<<	BPSL0528	hypothetical_protein	candidate	209	0.0026
Candidate_1204_NC_006350	BPSL0539	sodium/hydrogen_exchanger_family_protein	>>>	1	592438	592510	>>>	72	9	>>>	BPSL0540	adenine_phosphoribosyltransferase	candidate	306	4.1e-07
Candidate_1205_NC_006350	BPSL0547	single-stranded_DNA-binding_protein	>>>	2	602118	602216	>>>	98	315	>>>	BPSL0548	hypothetical_protein	candidate	1086	7.1e-43
Candidate_1206_NC_006350	BPSL0057	hypothetical_protein	>>>	8	63231	63298	>>>	67	596	<<<	BPSL0058	fatty_acid_desaturase	candidate	342	1.3e-07
Candidate_1207_NC_006350	BPSL0057	hypothetical_protein	>>>	200	63423	63486	>>>	63	408	<<<	BPSL0058	fatty_acid_desaturase	candidate	269	0.002
Candidate_1208_NC_006350	BPSL0577	phage_integrase_family_protein	<<<	1323	639935	639987	>>>	52	57	<<<	BPSL0578	dienelactone_hydrolase_family_protein	candidate	393	4.1e-10
Candidate_1209_NC_006350	BPSL0591	hypothetical_protein	<<<	453	663871	664244	<<<	373	357	<<<	BPSL0592	hypothetical_protein	candidate	244	0.00068
Candidate_1210_NC_006350	BPSL0591	hypothetical_protein	<<<	899	664317	664383	<<<	66	218	<<<	BPSL0592	hypothetical_protein	candidate	282	9.9e-06
Candidate_1211_NC_006350	BPSL0594	hypothetical_protein	<<<	338	666353	666500	<<<	147	27	<<<	BPSL0595	hypothetical_protein	candidate	1706	4.3e-71
Candidate_1213_NC_006350	BPSL0061	putative_acyl-CoA_dehydrogenase	>>>	-23	68508	68712	<<<	204	483	>>>	BPSL0062	acetyl-CoA_acetyltransferase	candidate	233	0.00082
Candidate_1214_NC_006350	BPSL0608	PAP2_superfamily_protein	>>>	349	686769	686846	<<<	77	317	>>>	BPSL0609	fis_family_regulatory_protein	candidate	2130	3.3e-90
Candidate_1215_NC_006350	BPSL0608	PAP2_superfamily_protein	>>>	550	686970	687035	>>>	65	128	>>>	BPSL0609	fis_family_regulatory_protein	candidate	966	2.7e-37
Candidate_1216_NC_006350	BPSL0621	hypothetical_protein	<<<	402	704934	704979	<<<	45	269	>>>	BPSL0622	hypothetical_protein	candidate	269	0.0011
Candidate_1217_NC_006350	BPSL0630	D-aminoacylase	>>>	55	714508	714576	<<<	68	0	>>>	BPSL0631	YjgF_family_protein	candidate	600	1.4e-20
Candidate_1218_NC_006350	BPSL0631	YjgF_family_protein	>>>	44	715008	715212	<<<	204	90	<<<	BPSL0632	7-cyano-7-deazaguanine_reductase	candidate	208	0.0029
Candidate_1220_NC_006350	BPSL0638	hypothetical_protein	>>>	1	724935	725029	>>>	94	-16	>>>	BPSL0639	hypothetical_protein	candidate	400	1.8e-11
Candidate_1221_NC_006350	BPSL0005	putative_cobalamin_synthesis_protein/P47K	<<<	46	7256	7363	<<<	107	164	<<<	BPSL0006	hypothetical_protein	candidate	271	7.9e-06
Candidate_1222_NC_006350	BPSL0644	aspartyl-tRNA_synthetase	>>>	71	731334	731389	>>>	55	80	>>>	BPSL0645	dATP_pyrophosphohydrolase	candidate	210	0.0047
Candidate_1223_NC_006350	BPSL0655	ATP-binding_transmembrane_ABC_transporter_protein	>>>	122	744993	745035	>>>	42	327	<<<	BPSL0656	putative_nucleotidyl_transferase	candidate	249	3.5e-05
Candidate_1224_NC_006350	BPSL0677	putative_DNA_binding_protein	>>>	185	772360	772645	>>>	285	-48	>>>	BPSL0678	putative_3,4-dihydroxy-2-butanone_4-phosphate_synt	candidate	233	0.0026
Candidate_1225_NC_006350	BPSL0685	hypothetical_protein	<<<	816	781949	782047	<<<	98	1	<<<	BPSL0686	putative_glycerol_uptake_facilitator_protein	candidate	133	0.0047
Candidate_1226_NC_006350	BPSL0692	gamma-glutamyltransferase_2	>>>	175	789996	790029	<<<	33	93	>>>	BPSL0693	hypothetical_protein	candidate	257	1.7e-05
Candidate_1227_NC_006350	BPSL0694	hypothetical_protein	>>>	-19	791508	791634	<<<	126	29	<<<	BPSL0695	putative_ATP-dependent_RNA_helicase_1	candidate	205	0.0044
Candidate_1228_NC_006350	BPSL0704	putative_two-component_response_regulator_protein	<<<	446	805463	805501	<<<	38	302	>>>	BPSL0705	hypothetical_protein	candidate	231	0.0013
Candidate_1229_NC_006350	BPSL0006	hypothetical_protein	<<<	44	8058	8385	<<<	327	9	>>>	BPSL0007	general_secretory_pathway_protein_D	candidate	371	1e-10
Candidate_1230_NC_006350	BPSL0706	putative_aerotaxis_sensor_receptor	<<<	233	808538	808705	<<<	167	490	<<<	BPSL0707	hypothetical_protein	candidate	230	0.0018
Candidate_1231_NC_006350	BPSL0711	hypothetical_protein	<<<	66	814504	814595	<<<	91	60	<<<	BPSL0712	putative_ATP-binding_transmembrane_ABC_transporter	candidate	231	0.00028
Candidate_1232_NC_006350	BPSL0719	hypothetical_protein	<<<	227	825773	825816	>>>	43	225	<<<	BPSL0720	putative_alcohol_dehydrogenase_cytochrome_c_subuni	candidate	225	0.00064
Candidate_1233_NC_006350	BPSL0735	hypothetical_protein	>>>	1110	850776	850814	<<<	38	970	<<<	BPSL0736	hypothetical_protein	candidate	306	0.00035
Candidate_1234_NC_006350	BPSL0744	putative_phage-related_integrase	<<<	40	858873	858917	<<<	44	649	>>>	BPSL0745	hypothetical_protein	candidate	373	1.1e-10
Candidate_1235_NC_006350	BPSL0078	putative_inner_membrane_protein_translocase_compon	>>>	-17	90034	90206	<<<	172	0	<<<	BPSL0079	hypothetical_protein	candidate	755	1.2e-27
Candidate_1236_NC_006350	BPSL0078	putative_inner_membrane_protein_translocase_compon	>>>	69	90120	90189	>>>	69	17	<<<	BPSL0079	hypothetical_protein	candidate	216	0.0028
Candidate_1237_NC_006350	BPSL0780	succinyl-CoA_synthetase_subunit_alpha	>>>	19	908586	908617	<<<	31	0	>>>	BPSL0781	hypothetical_protein	candidate	255	4.6e-05
Candidate_1238_NC_006350	BPSL0781	hypothetical_protein	>>>	21	909452	909534	>>>	82	114	>>>	BPSL0782	putative_type_4_fimbrial_pilin_protein	candidate	330	3e-08
Candidate_1239_NC_006350	BPSL0782	putative_type_4_fimbrial_pilin_protein	>>>	84	910252	910369	>>>	117	5	>>>	BPSL0783	hypothetical_protein	candidate	209	0.002
Candidate_1240_NC_006350	BPSL0793	branched-chain_amino_acid_aminotransferase	<<<	152	921503	921570	<<<	67	1	>>>	BPSL0794	AzlC_family_protein	candidate	308	9.7e-08
Candidate_1241_NC_006350	BPSL0793	branched-chain_amino_acid_aminotransferase	<<<	63	921414	921552	>>>	138	19	>>>	BPSL0794	AzlC_family_protein	candidate	237	0.00023
Candidate_1242_NC_006350	BPSL0797	pyruvate_kinase	>>>	44	925917	925968	>>>	51	184	>>>	BPSL0798	fructose-1,6-bisphosphate_aldolase	candidate	521	2.1e-17
Candidate_1243_NC_006350	BPSL0804	hypothetical_protein	<<<	176	933818	934035	>>>	217	5	<<<	BPSL0805	peptidase	candidate	210	0.0023
Candidate_1244_NC_006350	BPSL0805	peptidase	<<<	160	935653	935686	<<<	33	73	>>>	BPSL0806	response_regulator_protein	candidate	215	0.0016
Candidate_1245_NC_006350	BPSL0081	putative_phage_integrase	>>>	158	93924	94136	<<<	212	276	<<<	BPSL0082	hypothetical_protein	candidate	869	3.8e-33
Candidate_1246_NC_006350	BPSL0808	peptidase	>>>	32	939724	939797	>>>	73	53	>>>	BPSL0809	hypothetical_protein	candidate	206	0.003
Candidate_1247_NC_006350	BPSL0816	outer_membrane_efflux_protein	>>>	97	949013	949097	<<<	84	400	<<<	BPSL0817	putative_permease	candidate	217	0.0048
Candidate_1248_NC_006350	BPSL0816	outer_membrane_efflux_protein	>>>	66	948982	949050	>>>	68	447	<<<	BPSL0817	putative_permease	candidate	289	6.6e-05
Candidate_1249_NC_006350	BPSL0816	outer_membrane_efflux_protein	>>>	307	949223	949327	<<<	104	170	<<<	BPSL0817	putative_permease	candidate	220	0.0041
Candidate_1250_NC_006350	BPSL0821	putative_S-formylglutathione_hydrolase	>>>	61	956246	956328	<<<	82	0	<<<	BPSL0822	putative_ABC_transporter_permease	candidate	229	0.00026
Candidate_1252_NC_006350	BPSL0834	hypothetical_protein	<<<	98	969901	970053	<<<	152	193	<<<	BPSL0835	LysR_family_transcriptional_regulator	candidate	210	0.0027
Candidate_1253_NC_006350	BPSL0834	hypothetical_protein	<<<	144	969947	969977	>>>	30	269	<<<	BPSL0835	LysR_family_transcriptional_regulator	candidate	209	0.0033
Candidate_1254_NC_006350	BPSL0844	putative_ketopantoate_reductase	>>>	254	983509	983548	<<<	39	195	>>>	BPSL0844a	hypothetical_protein	candidate	228	0.00042
Candidate_1255_NC_006350	BPSL0851	putative_peptide_methionine_sulfoxide_reductase	>>>	189	990621	990724	>>>	103	63	<<<	BPSL0852	hypothetical_protein	candidate	210	0.0043
Candidate_1256_NC_006350	BPSL0855	ThiF_family_protein	>>>	190	995561	995597	<<<	36	45	<<<	BPSL0856	putative_thioredoxin_protein	candidate	210	0.0019
Candidate_1257_NC_006350	BPSL0857	hypothetical_protein	<<<	81	997508	997610	<<<	102	0	>>>	BPSL0858	putative_permease	candidate	902	2.2e-34
Candidate_1258_NC_006350	BPSL0858	putative_permease	>>>	430	998926	998967	<<<	41	47	<<<	BPSL0859	putative_N-acetylmuramoyl-L-alanine_amidase	candidate	223	0.0013
~
tRNA_NC_006350	BPSL2418	hypothetical_protein	>>>	946	2922614	2922782	>>>	168	-7	<<<	BPSLt29	tRNA-Cys	tRNA	331	1.2e-07
tmRNA_NC_006350	BPSL2524	putative_phosphatase	>>>	312	3042249	3042371	>>>	122	214	>>>	BPSL2525	hypothetical_protein	tmRNA	227	3.5e-11
tRNA_NC_006350	BPSL2567	coproporphyrinogen_III_oxidase	>>>	5	3097138	3097251	>>>	113	-7	>>>	BPSLt37	tRNA-Ser	tRNA	321	6.5e-08
tRNA_NC_006350	BPSL2599	hypothetical_protein	>>>	1	3118885	3119132	>>>	247	-21	<<<	BPSLt38	tRNA-Ser	tRNA	1131	8.2e-45
Glycine_NC_006350	BPSL3359	putative_lipoprotein	>>>	534	3984054	3984174	>>>	120	201	>>>	BPSL3360	glycine_cleavage_system_aminomethyltransferase_T	Glycine	183	1.3e-12
6S_NC_006350	BPSL0973	hypothetical_protein	<<<	34	1132173	1132297	<<<	124	180	<<<	BPSL0974	hypothetical_protein	6S	217	2.2e-14
Cobalamin_NC_006350	BPSL1770	high-affinity_nickel_transport_protein	<<<	787	2090997	2091164	>>>	167	149	>>>	BPSL1771	cobalamin_biosynthesis_protein_CbiG	Cobalamin	271	3.4e-05
tmRNA_NC_006350	BPSL2524	putative_phosphatase	>>>	312	3042249	3042354	>>>	105	231	>>>	BPSL2525	hypothetical_protein	tmRNA	227	3.5e-11
RNaseP_bact_a_NC_006350	BPSL2912	putative_OsmC-like_protein	>>>	45	3481314	3481396	<<<	82	538	<<<	BPSL2913	hypothetical_protein	RNaseP_bact_a	129	4.8e-23
TPP_NC_006350	BPSL3154	putative_thiamine_biosynthesis_oxidoreductase_ThiO	<<<	150	3753305	3753461	<<<	156	301	>>>	BPSL3155	putative_ABC_transporter	TPP	231	6.7e-08
Glycine_NC_006350	BPSL3359	putative_lipoprotein	>>>	534	3984054	3984147	>>>	93	228	>>>	BPSL3360	glycine_cleavage_system_aminomethyltransferase_T	Glycine	183	1.3e-12
************************************************************************************************
***************************************************************************************************
Search results
---------------------------------------------------------------------------------------------------
1162 total sRNAs: 1151 candidates for novel sRNAs, 11 known or putative sRNAs.
***************************************************************************************************
Parameters used:
Accession number:	NC_006350
Genome file:	NC_006350.fna
FFN file:	NC_006350.ffn
BLAST:	BLAST_sorted.out
MinScore:	0
MaxE:	0.005
MinPid:	0
Include Partners:	none
Exclude Partners:	none
QRNA:	NC_006350_QRNA.txt.all.CUTOFF0.ID[100:0].GC[100:0].gff
QRFs('.ptt'):	Out_ORF_NC_006350
QRFs(non-'.ptt'):	none
t/r sRNAs:	none
RNAMotif:	rnamotif.out
TransTerm:	transterm.out
TermFinder:	NC_006350_term_candidates_nonredund
TFBS matrix file:	none
known sRNAs:	All_known_sRNAs.txt
Output File Name:	NC_006350_sRNA.out
chromosome size:	4074542
Term. from ORF Stop (sense) (1a):	35
Term. from ORF Stop (antisense) (1b):	-50
Term. from ORF Start (sense):	-20
Term. from ORF Start (antisense):	-40
Prom./TF from QRF Start (2):	0
Terminator from Conservation End (3):	35
Prom./TFBS from Conservation Start (4):	0
sRNA from ORF Start (5):	-65
sRNA from ORF End (6):	-65
minimum length (7):	30
maximum length (7):	550
minimum TT confidence (8):	87
maximum RNAMotif score (9):	-9
maximum FindTerm score (10):	-10
max HSP length (11):	100000
minimum cons-term pcnt (12):	0

## Sheet: (D) K96243_SIPHT_chrS
(D) Identification of sRNAs in small chromosome of Bp_K96243 using SIPHT
sRNAName	UpGENEnumber	UpGENEname	UpGENEdir.	distUpGENE	sRNAstart	end	dirsRNA	lensRNA	distDnGENE	DnGENEdir.	DnGENEnumber	DnGENEname	sRNAtype	BLASTscore	BLASTexpect
Candidate_1_NC_006351	BPSS0143	transcriptional_regulator	<<<	249	186011	186045	>>>	34	622	<<<	BPSS0144	amylase	candidate	346	1.2e-06
Candidate_2_NC_006351	BPSS0230	glyoxalase/bleomycin_resistance_protein/dioxygenas	<<<	1	314836	314970	>>>	134	-12	<<<	BPSS0231	hypothetical_protein	candidate	611	4.5e-21
Candidate_3_NC_006351	BPSS0277	methyltransferase	<<<	238	370462	370654	>>>	192	-14	<<<	BPSS0278	oxygenase	candidate	227	0.00041
Candidate_4_NC_006351	BPSS0382	hypothetical_protein	<<<	335	526055	526111	>>>	56	188	<<<	BPSS0383	DNA-binding_protein	candidate	1068	5.3e-42
Candidate_5_NC_006351	BPSS0443	hypothetical_protein	>>>	329	609233	609452	>>>	219	16	>>>	BPSS0444	non-heme_chloroperoxidase	candidate	239	0.0003
Candidate_6_NC_006351	BPSS0452	phosphoesterase	>>>	112	620637	620744	>>>	107	48	>>>	BPSS0453	hypothetical_protein	candidate	208	0.0049
Candidate_7_NC_006351	BPSS0812A	hypothetical_protein	>>>	194	1089472	1089544	>>>	72	543	>>>	BPSS0813	sensor_histidine_kinase	candidate	220	0.0046
Candidate_8_NC_006351	BPSS0946	beta-lactamase_precursor	>>>	288	1249371	1249547	>>>	176	225	>>>	BPSS0948	LysR_family_regulatory_protein	candidate	244	0.00023
Candidate_9_NC_006351	BPSS0974	peptidase	<<<	731	1292224	1292396	>>>	172	650	>>>	BPSS0975	hypothetical_protein	candidate	232	0.0038
Candidate_10_NC_006351	BPSS0986	hypothetical_protein	>>>	1	1305133	1305220	>>>	87	28	<<<	BPSS0987	hypothetical_protein	candidate	321	5.8e-08
Candidate_11_NC_006351	BPSS1090	alanine_dehydrogenase	<<<	149	1463673	1463716	>>>	43	531	<<<	BPSS1091	hypothetical_protein	candidate	298	0.00013
Candidate_13_NC_006351	BPSS1878	dehydrogenase	<<<	1	2553034	2553158	>>>	124	-35	<<<	BPSS1879	acetolactate_synthase	candidate	446	1.8e-13
Candidate_14_NC_006351	BPSS1993	serine_metalloprotease_precursor	<<<	36	2697021	2697185	>>>	164	1490	>>>	BPSS1994	metal-related_two-component_system,_response_regul	candidate	323	9.5e-05
Candidate_15_NC_006351	BPSS2173	carbon_starvation_protein_A	<<<	33	2940989	2941063	>>>	74	134	<<<	BPSS2174	cytochrome_P460	candidate	261	1.4e-05
Candidate_16_NC_006351	BPSS2260	hypothetical_protein	<<<	523	3038516	3038840	>>>	324	18	<<<	BPSS2261	phosphatidylserine_decarboxylase	candidate	256	0.0021
Candidate_17_NC_006351	BPSS2337	glutamine_ABC_transporter_periplasmic_protein	<<<	6	3152926	3153022	>>>	96	343	<<<	BPSS2338	hypothetical_protein	candidate	258	1.8e-05
Candidate_18_NC_006351	BPSS1729	cytochrome_C	<<<	123	2376055	2376368	<<<	313	49	<<<	BPSS1730	hypothetical_protein	candidate	288	3.2e-06
Candidate_19_NC_006351	BPSS1695	folylpolyglutamate_synthase/dihydrofolate_synthase	<<<	8	2330484	2330586	<<<	102	0	<<<	BPSS1696	acetyl-CoA_carboxylase_subunit_beta	candidate	455	5.7e-14
Candidate_20_NC_006351	BPSS1333	hypothetical_protein	>>>	378	1826082	1826126	<<<	44	264	>>>	BPSS1334	hypothetical_protein	candidate	258	4.1e-05
Candidate_21_NC_006351	BPSS1326	hypothetical_protein	>>>	61	1816400	1816487	<<<	87	52	<<<	BPSS1327	major_facilitator_superfamily_sugar_transporter_pr	candidate	215	0.001
Candidate_22_NC_006351	BPSS1256	short-chain_type_dehydrogenase/reductase	>>>	97	1701687	1701739	<<<	52	159	<<<	BPSS1257	CoA_transferase_family_protein	candidate	212	0.0027
Candidate_23_NC_006351	BPSS1217	hypothetical_protein	>>>	50	1644750	1645003	<<<	253	588	>>>	BPSS1218	methyl-accepting_chemotaxis_protein	candidate	238	0.0008
Candidate_25_NC_006351	BPSS0845a	DNA-binding_protein	<<<	-21	1135182	1135248	<<<	66	98	>>>	BPSS0846	hypothetical_protein	candidate	225	0.0035
Candidate_26_NC_006351	BPSS0812A	hypothetical_protein	>>>	88	1089366	1089481	<<<	115	606	>>>	BPSS0813	sensor_histidine_kinase	candidate	225	0.0044
Candidate_27_NC_006351	BPSS0804	hypothetical_protein	<<<	414	1077547	1077596	<<<	49	181	<<<	BPSS0805	hypothetical_protein	candidate	226	0.0017
Candidate_28_NC_006351	BPSS0708	porin_protein	>>>	36	954370	954402	<<<	32	53	>>>	BPSS0709	transposase	candidate	271	4.5e-06
Candidate_29_NC_006351	BPSS0644	DNA-binding_protein	>>>	315	878574	878636	<<<	62	7	>>>	BPSS0645	hypothetical_protein	candidate	220	0.00095
Candidate_30_NC_006351	BPSS0451	peptidase	<<<	1036	618486	618525	<<<	39	58	>>>	BPSS0452	phosphoesterase	candidate	339	4.3e-06
Candidate_31_NC_006351	BPSS0323	hypothetical_protein	>>>	272	451988	452021	<<<	33	61	>>>	BPSS0324	glycolate_permease	candidate	218	0.0028
Candidate_33_NC_006351	BPSS0269	lysine-arginine-ornithine_transport_system,_bindin	<<<	126	358998	359069	<<<	71	35	<<<	BPSS0270	LysR_family_transcriptional_regulator	candidate	491	5e-16
Candidate_34_NC_006351	BPSS0008	TetR_family_transcriptional_regulator	>>>	3	7664	7772	>>>	108	-12	>>>	BPSS0009	hypothetical_protein	candidate	322	6.5e-08
Candidate_35_NC_006351	BPSS0023	cytochrome_monooxygenase_related_protein	>>>	1	23319	23390	>>>	71	76	>>>	BPSS0024	hypothetical_protein	candidate	736	8.7e-27
Candidate_36_NC_006351	BPSS0024	hypothetical_protein	>>>	5	23673	23742	>>>	69	98	>>>	BPSS0025	hypothetical_protein	candidate	230	0.00057
Candidate_37_NC_006351	BPSS0035	gluconolactonase	>>>	595	36238	36297	<<<	59	90	<<<	BPSS0036	hypothetical_protein	candidate	268	0.0015
Candidate_38_NC_006351	BPSS0060	hypothetical_protein	>>>	139	65131	65299	>>>	168	-26	<<<	BPSS0060B	H-NS-like_DNA-binding_protein	candidate	702	3.1e-25
Candidate_39_NC_006351	BPSS0063	C4-dicarboxylate_transport_transcriptional_respons	>>>	1	70792	70890	>>>	98	1361	<<<	BPSS0064	hypothetical_protein	candidate	2137	1.6e-90
Candidate_40_NC_006351	BPSS0063	C4-dicarboxylate_transport_transcriptional_respons	>>>	32	70823	71225	<<<	402	1026	<<<	BPSS0064	hypothetical_protein	candidate	2137	1.6e-90
Candidate_41_NC_006351	BPSS0066	AraC_family_transcription_regulator	>>>	70	75873	76005	>>>	132	168	>>>	BPSS0067	phospholipase_C_precursor	candidate	249	7.5e-05
Candidate_42_NC_006351	BPSS0077	ABC_transport_system,_exported_substrate-binding_p	>>>	346	88046	88208	>>>	162	78	>>>	BPSS0077A	HNS-like_regulatory_protein	candidate	230	0.0017
Candidate_43_NC_006351	BPSS0086	cytochrome_C_oxidase-related_protein	<<<	156	101285	101367	<<<	82	912	<<<	BPSS0087	hypothetical_protein	candidate	250	0.00048
Candidate_44_NC_006351	BPSS0099	hypothetical_protein	>>>	1	120485	120633	>>>	148	37	>>>	BPSS0100	hypothetical_protein	candidate	509	1.8e-16
Candidate_45_NC_006351	BPSS0104	hypothetical_protein	>>>	1	128490	128609	>>>	119	-57	>>>	BPSS0105	hypothetical_protein	candidate	263	3e-05
Candidate_46_NC_006351	BPSS0116	chaperone-related_protein	>>>	136	147055	147101	>>>	46	207	<<<	BPSS0117	histidine_kinase/response_regulator_fusion_protein	candidate	233	0.00037
Candidate_47_NC_006351	BPSS0127	glycerate_kinase_1	>>>	22	164005	164162	>>>	157	12	>>>	BPSS0128	pyruvate_kinase	candidate	232	0.00023
Candidate_48_NC_006351	BPSS0129	transcriptional_regulator	>>>	34	167131	167244	>>>	113	912	>>>	BPSS0130	peptide_synthase_protein	candidate	1173	2.5e-47
Candidate_49_NC_006351	BPSS0138	hypothetical_protein	>>>	453	179100	179275	>>>	175	82	>>>	BPSS0139	mercuric_reductase	candidate	246	0.00018
Candidate_50_NC_006351	BPSS0143	transcriptional_regulator	<<<	380	186142	186386	<<<	244	281	<<<	BPSS0144	amylase	candidate	229	0.0026
Candidate_51_NC_006351	BPSS0151	desaturase	>>>	121	198581	198632	>>>	51	318	>>>	BPSS0152	hypothetical_protein	candidate	223	0.00091
Candidate_53_NC_006351	BPSS0152	hypothetical_protein	>>>	139	199531	199941	>>>	410	31	<<<	BPSS0153	glutamate/aspartate_periplasmic_binding_protein_pr	candidate	263	1.5e-05
Candidate_54_NC_006351	BPSS0159	hypothetical_protein	>>>	63	211057	211211	>>>	154	383	>>>	BPSS0160	siderophore_biosynthesis-related_protein	candidate	234	0.00079
Candidate_55_NC_006351	BPSS0159	hypothetical_protein	>>>	303	211297	211485	>>>	188	109	>>>	BPSS0160	siderophore_biosynthesis-related_protein	candidate	630	6.2e-22
Candidate_56_NC_006351	BPSS0166	LysR_family_regulatory_protein	<<<	645	220821	220913	<<<	92	483	<<<	BPSS0167	hypothetical_protein	candidate	231	0.0032
Candidate_57_NC_006351	BPSS0166	LysR_family_regulatory_protein	<<<	676	220852	220941	<<<	89	455	<<<	BPSS0167	hypothetical_protein	candidate	154	0.0046
Candidate_58_NC_006351	BPSS0166	LysR_family_regulatory_protein	<<<	970	221146	221237	<<<	91	159	<<<	BPSS0167	hypothetical_protein	candidate	357	6.6e-07
Candidate_59_NC_006351	BPSS0185	hypothetical_protein	>>>	309	249014	249153	>>>	139	252	<<<	BPSS0186	hypothetical_protein	candidate	250	0.0026
Candidate_60_NC_006351	BPSS0189	pseudogene	>>>	167	254061	254284	<<<	223	142	<<<	BPSS0190	O-acetylhomoserine	candidate	279	1.7e-06
Candidate_61_NC_006351	BPSS0189	pseudogene	>>>	323	254217	254481	>>>	264	-55	<<<	BPSS0190	O-acetylhomoserine	candidate	224	0.00096
Candidate_62_NC_006351	BPSS0193	hypothetical_protein	<<<	28	259796	259917	<<<	121	36	<<<	BPSS0194	hypothetical_protein	candidate	212	0.002
Candidate_63_NC_006351	BPSS0200	penicillin_amidase	>>>	55	268797	268861	>>>	64	266	>>>	BPSS0201	prolyl_iminopeptidase	candidate	245	0.00018
Candidate_64_NC_006351	BPSS0200	penicillin_amidase	>>>	134	268876	269111	>>>	235	16	>>>	BPSS0201	prolyl_iminopeptidase	candidate	223	0.00044
Candidate_65_NC_006351	BPSS0204	methyl-accepting_chemotaxis_protein_I	<<<	85	275863	276008	<<<	145	118	<<<	BPSS0205	sigma_interaction_transcriptional_regulator	candidate	216	0.0022
Candidate_66_NC_006351	BPSS0207	methylcitrate_synthase	>>>	1	280544	280607	>>>	63	8	>>>	BPSS0208	aconitate_hydratase	candidate	356	2.6e-09
Candidate_67_NC_006351	BPSS0208	aconitate_hydratase	>>>	1	283212	283335	>>>	123	32	>>>	BPSS0209	hypothetical_protein	candidate	785	5e-29
Candidate_68_NC_006351	BPSS0211	hypothetical_protein	>>>	1	286323	286403	>>>	80	10	>>>	BPSS0212	hypothetical_protein	candidate	451	1e-13
Candidate_69_NC_006351	BPSS0220	hypothetical_protein	>>>	2	297665	297784	<<<	119	29	<<<	BPSS0221A	hypothetical_protein	candidate	596	1.6e-20
Candidate_70_NC_006351	BPSS0227	hypothetical_protein	>>>	41	311528	311610	<<<	82	0	<<<	BPSS0228	hypothetical_protein	candidate	601	2.3e-21
Candidate_71_NC_006351	BPSS0227	hypothetical_protein	>>>	1	311488	311590	>>>	102	20	<<<	BPSS0228	hypothetical_protein	candidate	601	2.3e-21
Candidate_72_NC_006351	BPSS0233a	pseudogene	>>>	66	317590	317648	>>>	58	360	<<<	BPSS0234	cytochrome_oxidase_subunit_II	candidate	222	0.00092
Candidate_73_NC_006351	BPSS0233a	pseudogene	>>>	174	317698	317768	<<<	70	240	<<<	BPSS0234	cytochrome_oxidase_subunit_II	candidate	226	0.00066
Candidate_74_NC_006351	BPSS0241	hemin_ABC_transport_system,_membrane_protein	<<<	51	328458	328591	<<<	133	182	<<<	BPSS0242	hemin_transport_system,_substrate-binding_protein	candidate	212	0.0019
Candidate_75_NC_006351	BPSS0266	hypothetical_protein	>>>	125	353988	354022	>>>	34	312	<<<	BPSS0267	hypothetical_protein	candidate	250	0.0049
Candidate_76_NC_006351	BPSS0272	transporter_protein	>>>	38	362970	363082	<<<	112	411	<<<	BPSS0273	TetR_family_transcriptional_regulator	candidate	224	0.0012
Candidate_77_NC_006351	BPSS0273	TetR_family_transcriptional_regulator	<<<	247	364461	364513	<<<	52	49	<<<	BPSS0274	IclR_family_transcriptional_regulator	candidate	253	2.9e-05
Candidate_78_NC_006351	BPSS0275	beta-ketoadipyl_CoA_thiolase	>>>	40	366828	366883	>>>	55	686	>>>	BPSS0276	aerotaxis_receptor	candidate	261	5.1e-05
Candidate_79_NC_006351	BPSS0287	selenophosphate_synthetase	>>>	318	385296	385347	>>>	51	987	>>>	BPSS0288	lipoprotein	candidate	278	0.0026
Candidate_80_NC_006351	BPSS0287	selenophosphate_synthetase	>>>	1074	386052	386257	>>>	205	77	>>>	BPSS0288	lipoprotein	candidate	270	4.9e-05
Candidate_81_NC_006351	BPSS0288	lipoprotein	>>>	77	387474	387678	>>>	204	-43	<<<	BPSS0289	hypothetical_protein	candidate	279	1.7e-06
Candidate_82_NC_006351	BPSS0294	multidrug_efflux_system_lipoprotein	>>>	-3	396969	397180	<<<	211	699	<<<	BPSS0295	transport_related_membrane_protein	candidate	246	0.00041
Candidate_83_NC_006351	BPSS0294	multidrug_efflux_system_lipoprotein	>>>	565	397537	397598	<<<	61	281	<<<	BPSS0295	transport_related_membrane_protein	candidate	352	7.3e-07
Candidate_85_NC_006351	BPSS0324	glycolate_permease	>>>	15	453817	453927	>>>	110	175	>>>	BPSS0325	hypothetical_protein	candidate	223	0.001
Candidate_86_NC_006351	BPSS0327	sugar_transport-related,_membrane_protein	<<<	109	457990	458052	<<<	62	143	<<<	BPSS0328	malate/L-lactate_dehydrogenase	candidate	220	0.0021
Candidate_87_NC_006351	BPSS0335	oxidoreductase	>>>	72	467786	467899	>>>	113	5	>>>	BPSS0336	AraC_family_transcription_regulator	candidate	205	0.0041
Candidate_88_NC_006351	BPSS0342	sugar_transport-related,_membrane_protein	>>>	52	475735	475773	>>>	38	311	<<<	BPSS0343	2-aminoethylphosphonate--pyruvate_transaminase	candidate	272	3e-06
Candidate_90_NC_006351	BPSS0354	3-hydroxybutyrate_dehydrogenase	>>>	125	495389	495452	<<<	63	36	<<<	BPSS0355	aromatic_amino_acid_aminotransferase	candidate	231	0.00038
Candidate_91_NC_006351	BPSS0354	3-hydroxybutyrate_dehydrogenase	>>>	133	495397	495439	>>>	42	49	<<<	BPSS0355	aromatic_amino_acid_aminotransferase	candidate	390	4e-11
Candidate_92_NC_006351	BPSS0357	hypothetical_protein	>>>	1	499843	499914	>>>	71	-14	>>>	BPSS0358	hypothetical_protein	candidate	295	1.8e-06
Candidate_94_NC_006351	BPSS0365	LysR_family_transcriptional_regulator	>>>	24	506304	506359	>>>	55	302	<<<	BPSS0366	biopolymer_transport_protein	candidate	215	0.0013
Candidate_96_NC_006351	BPSS0365	LysR_family_transcriptional_regulator	>>>	291	506571	506716	>>>	145	-55	<<<	BPSS0366	biopolymer_transport_protein	candidate	451	6.6e-14
Candidate_97_NC_006351	BPSS0373	hypothetical_protein	<<<	43	512988	513118	<<<	130	58	<<<	BPSS0374	hypothetical_protein	candidate	209	0.0028
Candidate_98_NC_006351	BPSS0375	acetyl-CoA_synthetase	>>>	31	516380	516469	>>>	89	-24	>>>	BPSS0376	hypothetical_protein	candidate	266	2.6e-05
Candidate_99_NC_006351	BPSS0391	hypothetical_protein	>>>	1	536619	536685	>>>	66	360	<<<	BPSS0391A	hypothetical_protein	candidate	2104	4.9e-89
Candidate_100_NC_006351	BPSS0416A	hypothetical_protein	>>>	299	575285	575437	>>>	152	417	>>>	BPSS0417	hypothetical_protein	candidate	1015	7.7e-71
Candidate_101_NC_006351	BPSS0432	hypothetical_protein	>>>	47	595195	595248	>>>	53	180	>>>	BPSS0433	hypothetical_protein	candidate	211	0.003
Candidate_102_NC_006351	BPSS0432	hypothetical_protein	>>>	85	595233	595431	>>>	198	-3	>>>	BPSS0433	hypothetical_protein	candidate	209	0.0021
Candidate_103_NC_006351	BPSS0443	hypothetical_protein	>>>	329	609233	609314	>>>	81	154	>>>	BPSS0444	non-heme_chloroperoxidase	candidate	239	0.0003
Candidate_104_NC_006351	BPSS0443	hypothetical_protein	>>>	329	609233	609471	>>>	238	-3	>>>	BPSS0444	non-heme_chloroperoxidase	candidate	239	0.0003
Candidate_105_NC_006351	BPSS0446	hypothetical_protein	>>>	410	612220	612550	>>>	330	-44	>>>	BPSS0447	hypothetical_protein	candidate	300	4e-07
Candidate_106_NC_006351	BPSS0450	DJ-1/PfpI_family_protein	>>>	228	616232	616276	<<<	44	84	<<<	BPSS0451	peptidase	candidate	265	4.6e-06
Candidate_107_NC_006351	BPSS0452	phosphoesterase	>>>	112	620637	620760	>>>	123	32	>>>	BPSS0453	hypothetical_protein	candidate	208	0.0049
Candidate_108_NC_006351	BPSS0456	exported_copper_oxidase	>>>	26	624575	624667	>>>	92	-1	>>>	BPSS0457	hypothetical_protein	candidate	355	2.2e-09
Candidate_109_NC_006351	BPSS0460	methyl-accepting_chemotaxis_protein	>>>	139	628679	628877	>>>	198	-31	<<<	BPSS0461	oxidoreductase	candidate	235	0.0004
Candidate_110_NC_006351	BPSS0475	hypothetical_protein	>>>	35	646101	646175	>>>	74	83	>>>	BPSS0476	co-chaperonin_GroES	candidate	651	5.6e-23
Candidate_111_NC_006351	BPSS0479	ribonucleotide_reductase_protein	>>>	198	652060	652124	>>>	64	297	>>>	BPSS0480	hypothetical_protein	candidate	233	0.0016
Candidate_112_NC_006351	BPSS0479	ribonucleotide_reductase_protein	>>>	258	652120	652227	>>>	107	194	>>>	BPSS0480	hypothetical_protein	candidate	253	0.0017
Candidate_113_NC_006351	BPSS0479	ribonucleotide_reductase_protein	>>>	258	652120	652347	>>>	227	74	>>>	BPSS0480	hypothetical_protein	candidate	253	0.0017
Candidate_114_NC_006351	BPSS0492	alkyl_hydroperoxide_reductase_protein	<<<	131	670144	670265	<<<	121	6	<<<	BPSS0493	chitin-binding_protein	candidate	288	6e-07
Candidate_115_NC_006351	BPSS0498	transglutaminase-like_superfamily_protein	>>>	29	677310	677386	>>>	76	30	>>>	BPSS0499	transglutaminase-like_superfamily_protein	candidate	208	0.0026
Candidate_116_NC_006351	BPSS0506	DJ-1/PfpI_family_protein	>>>	15	691179	691283	>>>	104	25	<<<	BPSS0507	aminotransferase_class-V	candidate	210	0.0024
Candidate_117_NC_006351	BPSS0514	acetyl-CoA_hydrolase/transferase	>>>	78	700475	700518	>>>	43	1597	>>>	BPSS0515	hypothetical_protein	candidate	295	4.3e-06
Candidate_118_NC_006351	BPSS0544	LacI_family_regulatory_protein	>>>	314	744749	744832	>>>	83	97	>>>	BPSS0545	glutathione-independent_formaldehyde_dehydrogenase	candidate	364	3e-10
Candidate_119_NC_006351	BPSS0545	glutathione-independent_formaldehyde_dehydrogenase	>>>	21	746151	746251	>>>	100	55	<<<	BPSS0546	AraC_family_transcription_regulator	candidate	220	0.0013
Candidate_120_NC_006351	BPSS0548	family_M19_non-peptidase	>>>	2	750087	750243	>>>	156	-9	>>>	BPSS0549	hypothetical_protein	candidate	493	8.3e-16
Candidate_121_NC_006351	BPSS0570	hypothetical_protein	>>>	91	777560	777778	<<<	218	36	<<<	BPSS0571	hypothetical_protein	candidate	224	0.00067
Candidate_122_NC_006351	BPSS0570	hypothetical_protein	>>>	92	777561	777628	>>>	67	186	<<<	BPSS0571	hypothetical_protein	candidate	315	2.4e-08
Candidate_123_NC_006351	BPSS0570	hypothetical_protein	>>>	198	777667	777876	>>>	209	-62	<<<	BPSS0571	hypothetical_protein	candidate	210	0.0023
Candidate_124_NC_006351	BPSS0573	hypothetical_protein	<<<	242	780098	780186	<<<	88	438	<<<	BPSS0574	FAD_dependent_oxidoreductase	candidate	611	8.7e-22
Candidate_125_NC_006351	BPSS0580	hypothetical_protein	>>>	154	789863	789945	>>>	82	85	<<<	BPSS0581	salicylate_biosynthesis_isochorismate_synthase	candidate	221	0.0011
Candidate_126_NC_006351	BPSS0597	hypothetical_protein	>>>	34	819930	819983	>>>	53	594	>>>	BPSS0598	hypothetical_protein	candidate	233	0.00076
Candidate_127_NC_006351	BPSS0603	hypothetical_protein	>>>	173	825315	825373	>>>	58	575	<<<	BPSS0604	hypothetical_protein	candidate	287	3.1e-06
Candidate_128_NC_006351	BPSS0603	hypothetical_protein	>>>	524	825666	825767	>>>	101	181	<<<	BPSS0604	hypothetical_protein	candidate	243	0.00058
Candidate_129_NC_006351	BPSS0610	phosphoenolpyruvate_phosphomutase	<<<	145	833460	833608	<<<	148	173	<<<	BPSS0611	hypothetical_protein	candidate	235	0.00024
Candidate_130_NC_006351	BPSS0630	response_regulator_protein	>>>	40	859545	859597	>>>	52	294	>>>	BPSS0631	sensor_protein	candidate	222	0.0006
Candidate_131_NC_006351	BPSS0630	response_regulator_protein	>>>	159	859664	859777	>>>	113	114	>>>	BPSS0631	sensor_protein	candidate	212	0.0031
Candidate_132_NC_006351	BPSS0631	sensor_protein	>>>	44	861052	861103	>>>	51	240	<<<	BPSS0632	patatin-like_phospholipase	candidate	210	0.0039
Candidate_133_NC_006351	BPSS0664	response_regulator_protein	>>>	165	899822	899873	>>>	51	546	>>>	BPSS0664a	pseudogene	candidate	248	0.00022
Candidate_134_NC_006351	BPSS0671	trehalase	>>>	47	910920	910976	>>>	56	296	>>>	BPSS0672	hypothetical_protein	candidate	228	0.0031
Candidate_136_NC_006351	BPSS0708	porin_protein	>>>	8	954342	954456	>>>	114	-1	>>>	BPSS0709	transposase	candidate	214	0.0046
Candidate_137_NC_006351	BPSS0709	transposase	>>>	835	956755	957295	>>>	540	129	>>>	BPSS0710	enoyl-CoA_hydratase	candidate	283	0.001
Candidate_138_NC_006351	BPSS0710	enoyl-CoA_hydratase	>>>	127	958338	958437	>>>	99	70	<<<	BPSS0711	alanine_racemase	candidate	212	0.0014
Candidate_139_NC_006351	BPSS0710	enoyl-CoA_hydratase	>>>	127	958338	958532	>>>	194	-25	<<<	BPSS0711	alanine_racemase	candidate	212	0.0014
Candidate_140_NC_006351	BPSS0710	enoyl-CoA_hydratase	>>>	127	958338	958567	>>>	229	-60	<<<	BPSS0711	alanine_racemase	candidate	212	0.0014
Candidate_141_NC_006351	BPSS0712	hypothetical_protein	>>>	1	960543	960675	>>>	132	30	>>>	BPSS0713	hypothetical_protein	candidate	692	7.6e-25
Candidate_142_NC_006351	BPSS0718	TetR_family_transcriptional_regulator	>>>	47	967716	967759	>>>	43	453	>>>	BPSS0719	peptidase	candidate	221	0.0022
Candidate_143_NC_006351	BPSS0720	NADH:flavin_oxidoreductase_/_NADH_oxidase_family_p	>>>	569	970850	971018	>>>	168	256	>>>	BPSS0721	enoyl-(acyl_carrier_protein)_reductase	candidate	305	6.1e-07
Candidate_144_NC_006351	BPSS0731	acyl-CoA_synthetase	>>>	72	982267	982338	>>>	71	194	>>>	BPSS0732	hypothetical_protein	candidate	210	0.0022
Candidate_145_NC_006351	BPSS0731	acyl-CoA_synthetase	>>>	72	982267	982395	>>>	128	137	>>>	BPSS0732	hypothetical_protein	candidate	210	0.0022
Candidate_146_NC_006351	BPSS0743	methylmalonate-semialdehyde_dehydrogenase	>>>	1	1001296	1001404	>>>	108	177	<<<	BPSS0744	pseudogene	candidate	249	3.3e-05
Candidate_148_NC_006351	BPSS0748	hypothetical_protein	<<<	37	1006884	1006994	<<<	110	18	<<<	BPSS0749	GerE_familyregulatory_protein	candidate	213	0.002
Candidate_149_NC_006351	BPSS0755	LysR_family_regulatory_protein	>>>	444	1016570	1016604	<<<	34	42	<<<	BPSS0756	hypothetical_protein	candidate	258	0.00094
Candidate_150_NC_006351	BPSS0771	hypothetical_protein	>>>	331	1034298	1034383	>>>	85	184	>>>	BPSS0772	MarR_family_regulatory_protein	candidate	261	2.2e-05
Candidate_151_NC_006351	BPSS0793	fumarylacetoacetate_(FAA)_hydrolase_family_protein	>>>	17	1059905	1060068	>>>	163	-14	>>>	BPSS0794	short_chain_dehydrogenase	candidate	233	0.00015
Candidate_152_NC_006351	BPSS0796	surface-exposed_protein	>>>	148	1068443	1068488	>>>	45	678	<<<	BPSS0796A	H-NS-like_protein	candidate	242	0.0005
Candidate_153_NC_006351	BPSS0802	outative_extracellular_ligand_binding_protein	>>>	44	1075633	1075733	>>>	100	328	>>>	BPSS0803	hemolysin	candidate	286	3.2e-06
Candidate_154_NC_006351	BPSS0802	outative_extracellular_ligand_binding_protein	>>>	44	1075633	1075697	>>>	64	364	>>>	BPSS0803	hemolysin	candidate	286	3.2e-06
Candidate_155_NC_006351	BPSS0802	outative_extracellular_ligand_binding_protein	>>>	200	1075789	1075960	>>>	171	101	>>>	BPSS0803	hemolysin	candidate	218	0.0017
Candidate_156_NC_006351	BPSS0809	hypothetical_protein	>>>	853	1085155	1085216	>>>	61	228	>>>	BPSS0810	hypothetical_protein	candidate	284	0.00018
Candidate_157_NC_006351	BPSS0810	hypothetical_protein	>>>	25	1086094	1086304	>>>	210	-72	<<<	BPSS0811	hypothetical_protein	candidate	201	0.0048
Candidate_158_NC_006351	BPSS0826	aminotransferase_class-V	>>>	667	1113125	1113196	>>>	71	241	>>>	BPSS0827	peptidase	candidate	278	1.7e-05
Candidate_159_NC_006351	BPSS0827	peptidase	>>>	-13	1115363	1115562	<<<	199	100	<<<	BPSS0828	hypothetical_protein	candidate	236	0.00017
Candidate_160_NC_006351	BPSS0827	peptidase	>>>	39	1115415	1115484	>>>	69	178	<<<	BPSS0828	hypothetical_protein	candidate	237	0.00027
Candidate_161_NC_006351	BPSS0836	universal_stress_protein	>>>	212	1123228	1123262	<<<	34	119	<<<	BPSS0837	hypothetical_protein	candidate	206	0.004
Candidate_163_NC_006351	BPSS0840	zinc-binding_dehydrogenase	>>>	27	1127041	1127087	>>>	46	370	>>>	BPSS0841	hypothetical_protein	candidate	216	0.0014
Candidate_164_NC_006351	BPSS0844	hypothetical_protein	>>>	442	1132501	1133008	>>>	507	12	>>>	BPSS0845	proline-specific_permease	candidate	286	0.0013
Candidate_165_NC_006351	BPSS0846	hypothetical_protein	>>>	123	1135767	1135958	>>>	191	78	<<<	BPSS0847	hypothetical_protein	candidate	203	0.0046
Candidate_166_NC_006351	BPSS0851	nitrilotriacetate_monooxygenase_component_A	>>>	71	1141838	1141906	>>>	68	367	>>>	BPSS0852	inosine-uridine_preferring_nucleoside_hydrolase	candidate	251	0.00013
Candidate_167_NC_006351	BPSS0851	nitrilotriacetate_monooxygenase_component_A	>>>	254	1142021	1142084	>>>	63	189	>>>	BPSS0852	inosine-uridine_preferring_nucleoside_hydrolase	candidate	215	0.0031
Candidate_168_NC_006351	BPSS0860	flagellar_hook-associated_protein	>>>	109	1152890	1152950	>>>	60	226	<<<	BPSS0861	LysR_family_regulatory_protein	candidate	266	2.6e-05
Candidate_169_NC_006351	BPSS0869	hypothetical_protein	>>>	69	1163015	1163112	>>>	97	41	>>>	BPSS0870	amino_acid_permease	candidate	210	0.0027
Candidate_170_NC_006351	BPSS0874	hypothetical_protein	>>>	-1	1168290	1168398	<<<	108	0	<<<	BPSS0875	LysE_type_translocator	candidate	531	3.5e-18
Candidate_172_NC_006351	BPSS0881	hypothetical_protein	>>>	82	1175231	1175354	>>>	123	-2	<<<	BPSS0882	hypothetical_protein	candidate	250	7.7e-05
Candidate_174_NC_006351	BPSS0907	transport_protein	>>>	2	1199799	1199920	>>>	121	580	>>>	BPSS0908	surface-exposed_protein	candidate	1616	4.4e-67
Candidate_175_NC_006351	BPSS0909	OmpA_family_protein	>>>	38	1203744	1203807	>>>	63	58	<<<	BPSS0910	hypothetical_protein	candidate	204	0.0042
Candidate_176_NC_006351	BPSS0915	hypothetical_protein	>>>	7	1209992	1210063	>>>	71	37	>>>	BPSS0916	N-hydroxyarylamine_O-acetyltransferase	candidate	254	9.1e-05
Candidate_177_NC_006351	BPSS0928	aliphatic_sulfonates_binding_protein_precursor	<<<	21	1225091	1225189	<<<	98	4	<<<	BPSS0929	hypothetical_protein	candidate	265	1.6e-05
Candidate_178_NC_006351	BPSS0934	hypothetical_protein	<<<	340	1233753	1233792	<<<	39	262	<<<	BPSS0935	hypothetical_protein	candidate	238	0.00036
Candidate_179_NC_006351	BPSS0939	carboxymuconolactone_decarboxylase	>>>	105	1239689	1239730	>>>	41	732	>>>	BPSS0940	ornithine_cyclodeaminase	candidate	258	7.3e-05
Candidate_180_NC_006351	BPSS0943	porin_protein	>>>	83	1245123	1245199	>>>	76	341	<<<	BPSS0944	LysR_family_regulatory_protein	candidate	218	0.0021
Candidate_181_NC_006351	BPSS0977	cytochrome_c_subunit_II	>>>	35	1296569	1296695	>>>	126	29	>>>	BPSS0978	hypothetical_protein	candidate	229	0.00039
Candidate_182_NC_006351	BPSS0979	porin_protein	>>>	22	1298329	1298386	>>>	57	118	<<<	BPSS0980	hypothetical_protein	candidate	206	0.0049
Candidate_183_NC_006351	BPSS0979	porin_protein	>>>	67	1298374	1298497	>>>	123	7	<<<	BPSS0980	hypothetical_protein	candidate	214	0.0019
Candidate_184_NC_006351	BPSS0985	hypothetical_protein	>>>	35	1304162	1304311	>>>	149	70	>>>	BPSS0986	hypothetical_protein	candidate	205	0.0042
Candidate_185_NC_006351	BPSS0986	hypothetical_protein	>>>	1	1305133	1305258	>>>	125	-10	<<<	BPSS0987	hypothetical_protein	candidate	321	5.8e-08
Candidate_186_NC_006351	BPSS0986	hypothetical_protein	>>>	1	1305133	1305237	>>>	104	11	<<<	BPSS0987	hypothetical_protein	candidate	321	5.8e-08
Candidate_187_NC_006351	BPSS0986	hypothetical_protein	>>>	43	1305175	1305248	<<<	73	0	<<<	BPSS0987	hypothetical_protein	candidate	321	5.8e-08
Candidate_188_NC_006351	BPSS1011	transmembrane_transport_protein	>>>	435	1383027	1383115	>>>	88	132	<<<	BPSS1012	voltage-gated_clc-type_chloride_channel	candidate	218	0.0044
Candidate_189_NC_006351	BPSS1013	hypothetical_protein	<<<	19	1385620	1385740	<<<	120	0	<<<	BPSS1014	hypothetical_protein	candidate	577	1.5e-19
Candidate_190_NC_006351	BPSS1017	antibiotic_resistance_protein	>>>	153	1391540	1391607	<<<	67	125	<<<	BPSS1018	hypothetical_protein	candidate	223	0.00054
Candidate_191_NC_006351	BPSS1019	fumarylpyruvate_hydrolase	<<<	32	1393554	1393657	<<<	103	33	<<<	BPSS1020	AraC_family_transcription_regulator	candidate	210	0.0039
Candidate_192_NC_006351	BPSS1028	iron_uptake_regulator_protein	>>>	162	1400528	1400614	>>>	86	78	>>>	BPSS1029	TonB-dependent_receptor_family_protein	candidate	206	0.0037
Candidate_193_NC_006351	BPSS1034	hypothetical_protein	>>>	65	1409722	1409769	>>>	47	231	<<<	BPSS1035	hypothetical_protein	candidate	226	0.00042
Candidate_194_NC_006351	BPSS1034	hypothetical_protein	>>>	116	1409773	1409830	<<<	57	170	<<<	BPSS1035	hypothetical_protein	candidate	230	0.00068
Candidate_195_NC_006351	BPSS1043	cobalt-zinc-cadmium_resistance_protein	<<<	864	1424087	1424119	<<<	32	47	<<<	BPSS1044	bacteriophage_protein	candidate	276	0.0045
Candidate_196_NC_006351	BPSS1096	chaperone_heat-shock_protein	>>>	215	1472234	1472285	<<<	51	27	<<<	BPSS1097	capsule_biosynthesis_protein	candidate	228	0.0014
Candidate_197_NC_006351	BPSS1113	peptidase	>>>	53	1493580	1493619	>>>	39	73	<<<	BPSS1114	FtsH-2_protease	candidate	230	0.00027
Candidate_198_NC_006351	BPSS1116	hypothetical_protein	>>>	22	1498855	1499000	>>>	145	-38	<<<	BPSS1117	hypothetical_protein	candidate	202	0.0049
Candidate_199_NC_006351	BPSS1119	RND_efflux_transporter	>>>	32	1504022	1504108	>>>	86	15	>>>	BPSS1120	outer_membrane_efflux_protein	candidate	213	0.0013
Candidate_200_NC_006351	BPSS1131	LuxR_family_transcriptional_regulator	<<<	197	1517929	1518112	<<<	183	0	<<<	BPSS1132	hypothetical_protein	candidate	1642	4.1e-68
Candidate_201_NC_006351	BPSS1163	fumarate/nitrate_reduction_family_regulatory_prote	>>>	224	1553890	1553954	>>>	64	95	<<<	BPSS1164	hypothetical_protein	candidate	222	0.0016
Candidate_202_NC_006351	BPSS1183	non-ribosomally_encoded_peptide/polyketide_synthas	>>>	1	1591707	1591799	>>>	92	-4	>>>	BPSS1184	hypothetical_protein	candidate	324	5.8e-08
Candidate_203_NC_006351	BPSS1200	GntR_family_regulatory_protein	>>>	2	1623031	1623185	>>>	154	74	>>>	BPSS1201	hypothetical_protein	candidate	208	0.0034
Candidate_204_NC_006351	BPSS1217	hypothetical_protein	>>>	308	1645008	1645078	>>>	70	513	>>>	BPSS1218	methyl-accepting_chemotaxis_protein	candidate	368	4.1e-10
Candidate_205_NC_006351	BPSS1223	hypothetical_protein	>>>	18	1655684	1655784	>>>	100	-19	>>>	BPSS1224	hypothetical_protein	candidate	333	2.5e-08
Candidate_206_NC_006351	BPSS1226	hypothetical_protein	>>>	18	1658635	1658816	>>>	181	-49	<<<	BPSS1227	hypothetical_protein	candidate	215	0.002
Candidate_207_NC_006351	BPSS1230	transport_protein	>>>	191	1663076	1663127	>>>	51	172	<<<	BPSS1231	hypothetical_protein	candidate	208	0.0031
Candidate_208_NC_006351	BPSS1238	sugar_carbohydrate_kinase	>>>	92	1672505	1672570	>>>	65	497	>>>	BPSS1239	peptidase	candidate	242	0.00023
Candidate_209_NC_006351	BPSS1240	penicillin-binding_protein	>>>	53	1676190	1676257	>>>	67	447	<<<	BPSS1241	bifunctional_reductase	candidate	271	4.2e-06
Candidate_210_NC_006351	BPSS1240	penicillin-binding_protein	>>>	44	1676181	1676231	>>>	50	473	<<<	BPSS1241	bifunctional_reductase	candidate	267	0.0018
Candidate_211_NC_006351	BPSS1245	uroporphyrin-III_c-methyltransferase	>>>	3	1687156	1687229	>>>	73	24	>>>	BPSS1246	response_regulator_protein	candidate	266	2.1e-05
Candidate_212_NC_006351	BPSS1247	nitrate_transporter_component	>>>	39	1688969	1689105	<<<	136	100	<<<	BPSS1248	GTP_cyclohydrolase_I	candidate	224	0.0011
Candidate_213_NC_006351	BPSS1256	short-chain_type_dehydrogenase/reductase	>>>	47	1701637	1701719	>>>	82	179	<<<	BPSS1257	CoA_transferase_family_protein	candidate	222	0.00074
Candidate_214_NC_006351	BPSS1260	hypothetical_protein	>>>	66	1710444	1710531	<<<	87	87	<<<	BPSS1261	hypothetical_protein	candidate	214	0.002
Candidate_215_NC_006351	BPSS1287	outer_membrane_efflux_protein	>>>	113	1760011	1760064	<<<	53	51	<<<	BPSS1288	gamma-glutamyltransferase_1	candidate	206	0.0028
Candidate_216_NC_006351	BPSS1287	outer_membrane_efflux_protein	>>>	143	1760041	1760087	>>>	46	28	<<<	BPSS1288	gamma-glutamyltransferase_1	candidate	131	0.005
Candidate_217_NC_006351	BPSS1292	amino_acid_permease	>>>	182	1771690	1771904	>>>	214	-10	>>>	BPSS1293	lipoprotein	candidate	226	0.00045
Candidate_218_NC_006351	BPSS1293	lipoprotein	>>>	1	1772499	1772643	>>>	144	-34	<<<	BPSS1294	hypothetical_protein	candidate	237	0.00031
Candidate_219_NC_006351	BPSS1326	hypothetical_protein	>>>	81	1816420	1816487	<<<	67	52	<<<	BPSS1327	major_facilitator_superfamily_sugar_transporter_pr	candidate	215	0.001
Candidate_220_NC_006351	BPSS1326	hypothetical_protein	>>>	99	1816438	1816487	<<<	49	52	<<<	BPSS1327	major_facilitator_superfamily_sugar_transporter_pr	candidate	215	0.001
Candidate_221_NC_006351	BPSS1340	transmembrane_cytochrome_b561	>>>	103	1830519	1830598	>>>	79	107	<<<	BPSS1341	cysteine_desulfurase	candidate	214	0.0026
Candidate_222_NC_006351	BPSS1346	peptidase	>>>	34	1838120	1838154	>>>	34	448	<<<	BPSS1347	HlyD_family_efflux_pump_protein	candidate	285	1.4e-05
Candidate_223_NC_006351	BPSS1356	hypothetical_protein	>>>	29	1856824	1856881	>>>	57	137	>>>	BPSS1357	MFS_sugar_transporter	candidate	207	0.0047
Candidate_224_NC_006351	BPSS1374	glutathione-S-transferase	<<<	885	1880564	1880657	<<<	93	172	<<<	BPSS1375	hypothetical_protein	candidate	247	0.0043
Candidate_225_NC_006351	BPSS1455	hypothetical_protein	>>>	102	1986487	1986605	>>>	118	166	>>>	BPSS1456	hypothetical_protein	candidate	225	0.00038
Candidate_226_NC_006351	BPSS1474	DeoR_family_transcriptional_regulator	<<<	212	2012730	2012823	<<<	93	319	<<<	BPSS1475	transmembrane_sugar_transporter	candidate	254	5.4e-05
Candidate_227_NC_006351	BPSS1482	NAD_synthetase	>>>	119	2022899	2023057	>>>	158	-24	<<<	BPSS1483	TetR_family_transcriptional_regulator	candidate	220	0.00097
Candidate_228_NC_006351	BPSS1486	hypothetical_protein	>>>	33	2026762	2026840	>>>	78	294	>>>	BPSS1487	anaerobically_induced_outer_membrane_protein	candidate	251	6.7e-05
Candidate_229_NC_006351	BPSS1486	hypothetical_protein	>>>	81	2026810	2026891	>>>	81	243	>>>	BPSS1487	anaerobically_induced_outer_membrane_protein	candidate	211	0.0042
Candidate_230_NC_006351	BPSS1486	hypothetical_protein	>>>	81	2026810	2026912	>>>	102	222	>>>	BPSS1487	anaerobically_induced_outer_membrane_protein	candidate	211	0.0042
Candidate_231_NC_006351	BPSS1492	hypothetical_protein	>>>	473	2035808	2035889	>>>	81	144	<<<	BPSS1493	hypothetical_protein	candidate	232	0.0014
Candidate_232_NC_006351	BPSS1492	hypothetical_protein	>>>	473	2035808	2035867	>>>	59	166	<<<	BPSS1493	hypothetical_protein	candidate	232	0.0014
Candidate_233_NC_006351	BPSS1516	hypothetical_protein	<<<	-6	2070168	2070324	<<<	156	0	<<<	BPSS1517	hypothetical_protein	candidate	755	2e-28
Candidate_234_NC_006351	BPSS1525	G-nucleotide_exchange_factor	>>>	19	2078825	2078909	>>>	84	349	<<<	BPSS1526	invasion_protein	candidate	245	0.0028
Candidate_235_NC_006351	BPSS1552	Type_III_secretion_system_protein	>>>	298	2106217	2106591	>>>	374	320	>>>	BPSS1553	hypothetical_protein	candidate	296	1.5e-06
Candidate_236_NC_006351	BPSS1555	peptidase	>>>	111	2111188	2111366	<<<	178	831	<<<	BPSS1556	MarR_family_transcriptional_regulator	candidate	281	0.0006
Candidate_237_NC_006351	BPSS1557	glyoxalase	>>>	211	2113682	2113794	>>>	112	242	>>>	BPSS1558	alpha-ketoglutarate_permease	candidate	279	1.8e-06
Candidate_238_NC_006351	BPSS1558	alpha-ketoglutarate_permease	>>>	95	2115452	2115484	>>>	32	257	<<<	BPSS1559	LysR_family_transcriptional_regulator	candidate	227	0.0011
Candidate_239_NC_006351	BPSS1560	L(+)-mandelate_dehydrogenase	>>>	1	2117955	2118109	>>>	154	-33	<<<	BPSS1561	carboxypeptidase	candidate	213	0.0018
Candidate_240_NC_006351	BPSS1575	taurine_dioxygenase	>>>	214	2137896	2138122	>>>	226	-16	<<<	BPSS1576	hypothetical_protein	candidate	223	0.00088
Candidate_241_NC_006351	BPSS1582a	hypothetical_protein	>>>	35	2154927	2155018	>>>	91	28	>>>	BPSS1583	transcription_regulator	candidate	596	2.3e-20
Candidate_242_NC_006351	BPSS1585	hypothetical_protein	<<<	139	2157560	2157800	<<<	240	36	<<<	BPSS1586	LysR_family_transcriptional_regulator	candidate	256	5.7e-05
Candidate_243_NC_006351	BPSS1587	agmatinase	>>>	251	2160123	2160179	>>>	56	306	>>>	BPSS1588	hypothetical_protein	candidate	300	1.9e-07
Candidate_244_NC_006351	BPSS1635	class_III_aminotransferase	<<<	577	2252350	2252511	<<<	161	1000	<<<	BPSS1636	pyruvate_dehydrogenase	candidate	312	0.00027
Candidate_245_NC_006351	BPSS1635	class_III_aminotransferase	<<<	1334	2253107	2253200	<<<	93	311	<<<	BPSS1636	pyruvate_dehydrogenase	candidate	972	1.4e-37
Candidate_246_NC_006351	BPSS1652	patatin-like_protein	<<<	53	2271493	2271682	<<<	189	361	<<<	BPSS1653	hypothetical_protein	candidate	242	0.00018
Candidate_247_NC_006351	BPSS1658	hypothetical_protein	>>>	15	2280713	2280863	>>>	150	-26	>>>	BPSS1659	hypothetical_protein	candidate	296	2.8e-07
Candidate_248_NC_006351	BPSSt06	tRNA-Sec	<<<	49	2282493	2282551	<<<	58	0	<<<	BPSS1662	selenocysteine-specific_elongation_factor	candidate	535	1.4e-17
Candidate_249_NC_006351	BPSS1673	hypothetical_protein	<<<	36	2299610	2299741	<<<	131	151	<<<	BPSS1674	hypothetical_protein	candidate	207	0.0042
Candidate_250_NC_006351	BPSS1675	acetyltransferase	<<<	15	2301499	2301674	<<<	175	743	<<<	BPSS1676	hypothetical_protein	candidate	257	0.00015
Candidate_251_NC_006351	BPSS1675	acetyltransferase	<<<	32	2301516	2301674	<<<	158	743	<<<	BPSS1676	hypothetical_protein	candidate	257	0.00015
Candidate_252_NC_006351	BPSS1679	porin_related_exported_protein	>>>	64	2307252	2307311	>>>	59	1715	<<<	BPSS1680	histone-like_protein	candidate	334	2.9e-05
Candidate_254_NC_006351	BPSS1681	hypothetical_protein	>>>	263	2311136	2311247	>>>	111	176	<<<	BPSS1682	UTP-glucose-1-phosphate_uridylyltransferase	candidate	264	0.0014
Candidate_255_NC_006351	BPSS1704	aspartate-semialdehyde_dehydrogenase	<<<	244	2340276	2340321	<<<	45	54	<<<	BPSS1705	3-isopropylmalate_dehydrogenase	candidate	900	1.6e-34
Candidate_256_NC_006351	BPSS1709	hypothetical_protein	<<<	133	2346536	2346822	<<<	286	299	<<<	BPSS1710	transcription_regulator_AsnC	candidate	163	0.0039
Candidate_257_NC_006351	BPSS1712	hypothetical_protein	<<<	253	2352285	2352421	<<<	136	467	<<<	BPSS1713	hypothetical_protein	candidate	233	0.0017
Candidate_258_NC_006351	BPSS1712	hypothetical_protein	<<<	294	2352326	2352421	<<<	95	467	<<<	BPSS1713	hypothetical_protein	candidate	233	0.0017
Candidate_259_NC_006351	BPSS1714	AraC_family_transcription_regulator	>>>	1	2354330	2354397	>>>	67	27	<<<	BPSS1715	type_II_citrate_synthase	candidate	471	1.3e-14
Candidate_260_NC_006351	BPSS1714	AraC_family_transcription_regulator	>>>	2	2354331	2354424	<<<	93	0	<<<	BPSS1715	type_II_citrate_synthase	candidate	471	1.3e-14
Candidate_261_NC_006351	BPSS1714	AraC_family_transcription_regulator	>>>	1	2354330	2354519	>>>	189	-95	<<<	BPSS1715	type_II_citrate_synthase	candidate	471	1.3e-14
Candidate_262_NC_006351	BPSS1747	hypothetical_protein	<<<	322	2397756	2397808	<<<	52	63	<<<	BPSS1748	hypothetical_protein	candidate	246	5.3e-05
Candidate_263_NC_006351	BPSS1749	6-phosphogluconate_dehydrogenase	<<<	225	2400044	2400220	<<<	176	52	<<<	BPSS1750	hypothetical_protein	candidate	214	0.0018
Candidate_264_NC_006351	BPSS1760	putative_DNA-binding/iron_metalloprotein/AP_endonu	>>>	126	2414773	2414844	<<<	71	223	<<<	BPSS1761	putative_GTP_cyclohydrolase	candidate	236	0.00018
Candidate_265_NC_006351	BPSS1771	decarboxylase	>>>	29	2430523	2430596	>>>	73	314	>>>	BPSS1772	hypothetical_protein	candidate	243	0.00029
Candidate_266_NC_006351	BPSS1771	decarboxylase	>>>	29	2430523	2430686	>>>	163	224	>>>	BPSS1772	hypothetical_protein	candidate	243	0.00029
Candidate_267_NC_006351	BPSS1772	hypothetical_protein	>>>	47	2431243	2431389	>>>	146	455	>>>	BPSS1773	hypothetical_protein	candidate	277	0.001
Candidate_269_NC_006351	BPSS1788	molybdenum_transport-related,_ATP-binding_protein	>>>	456	2447594	2447624	<<<	30	55	<<<	BPSS1789	molybdenum_transport_protein	candidate	286	6e-07
Candidate_270_NC_006351	BPSS1796	hypothetical_protein	>>>	1	2455952	2456017	>>>	65	91	<<<	BPSS1797	trehalose_trehalohydrolase	candidate	781	7.6e-29
Candidate_271_NC_006351	BPSS1824	AraC_family_transcription_regulator	>>>	198	2482724	2482775	<<<	51	38	<<<	BPSS1825	glycosyltransferase	candidate	240	0.00038
Candidate_272_NC_006351	BPSS1840	N-acetylmuramoyl-L-alanine_amidase	<<<	31	2502967	2503213	<<<	246	293	<<<	BPSS1841	RNA_polymerase_sigma_factor	candidate	225	0.0011
Candidate_273_NC_006351	BPSS1845	endonuclease/exonuclease/phosphatase_family_protei	>>>	125	2508642	2509091	>>>	449	213	>>>	BPSS1846	hypothetical_protein	candidate	269	0.0016
Candidate_274_NC_006351	BPSS1847	lipoprotein	>>>	35	2510354	2510427	>>>	73	82	>>>	BPSS1848	hypothetical_protein	candidate	122	0.0039
Candidate_275_NC_006351	BPSS1851	transport-related_membrane_protein	>>>	272	2516462	2516511	<<<	49	319	<<<	BPSS1852	oxidoreductase	candidate	233	0.00061
Candidate_276_NC_006351	BPSS1862	ABC_transport_system,_ATP-binding_protein	>>>	-7	2530592	2530821	<<<	229	111	<<<	BPSS1863	DJ-1/PfpI_family_protein	candidate	230	0.00046
Candidate_277_NC_006351	BPSS1862	ABC_transport_system,_ATP-binding_protein	>>>	199	2530798	2530843	<<<	45	89	<<<	BPSS1863	DJ-1/PfpI_family_protein	candidate	238	0.00012
Candidate_278_NC_006351	BPSS1875	chemotaxis-related_protein	<<<	32	2548933	2549052	<<<	119	18	<<<	BPSS1876	sensor_kinase/response_regulator_fusion_protein	candidate	577	1.2e-19
Candidate_279_NC_006351	BPSS1893	muconolactone_delta-isomerase	>>>	38	2569231	2569308	<<<	77	3	<<<	BPSS1894	cytochrome_O_ubiquinol_oxidase_protein	candidate	203	0.0041
Candidate_280_NC_006351	BPSS1910	hypothetical_protein	>>>	422	2588015	2588283	>>>	268	-44	>>>	BPSS1911	hypothetical_protein	candidate	257	6.5e-05
Candidate_281_NC_006351	BPSS1915	metallo-beta-lactamase_family_protein	>>>	127	2596598	2596819	<<<	221	243	<<<	BPSS1916	acetoacetyl-CoA_reductase	candidate	270	0.00011
Candidate_282_NC_006351	BPSS1920	hypothetical_protein	>>>	141	2601983	2602059	>>>	76	167	<<<	BPSS1921	hypothetical_protein	candidate	223	0.00046
Candidate_283_NC_006351	BPSS1922	hypothetical_protein	>>>	108	2603886	2604068	>>>	182	45	>>>	BPSS1923	hypothetical_protein	candidate	211	0.0031
Candidate_284_NC_006351	BPSS1958	hypothetical_protein	<<<	25	2647294	2647603	<<<	309	279	<<<	BPSS1959	cytidine_deaminase	candidate	221	0.0024
Candidate_285_NC_006351	BPSS1958	hypothetical_protein	<<<	181	2647450	2647603	<<<	153	279	<<<	BPSS1959	cytidine_deaminase	candidate	221	0.0024
Candidate_286_NC_006351	BPSS1970	hypothetical_protein	>>>	84	2661401	2661445	>>>	44	610	>>>	BPSS1971	two_component_system_fusin_protein	candidate	276	0.00088
Candidate_287_NC_006351	BPSS1978	EPS_transport-related_membrane_protein_kinase	>>>	1	2676976	2677088	>>>	112	358	>>>	BPSS1979	hypothetical_protein	candidate	431	5.4e-13
Candidate_288_NC_006351	BPSS1980	hypothetical_protein	>>>	33	2679297	2679342	>>>	45	203	>>>	BPSS1981	hypothetical_protein	candidate	221	0.0016
Candidate_290_NC_006351	BPSS1996	hypothetical_protein	>>>	1	2701313	2701413	>>>	100	50	<<<	BPSS1997	beta-lactamase_precursor	candidate	518	5.9e-17
Candidate_291_NC_006351	BPSS2022	outer_membrane_protein	>>>	150	2733887	2734091	>>>	204	8	>>>	BPSS2023	hypothetical_protein	candidate	215	0.0024
Candidate_292_NC_006351	BPSS2024	zinc-containing_alcohol_dehydrogenase	<<<	27	2735611	2735832	<<<	221	219	<<<	BPSS2025	decarboxylase	candidate	214	0.0025
Candidate_293_NC_006351	BPSS2061	hypothetical_protein	>>>	1	2795804	2795971	<<<	167	24	<<<	BPSS2061A	pseudogene	candidate	365	2.6e-10
Candidate_294_NC_006351	BPSS2117	LysR_family_transcriptional_regulator	>>>	129	2866550	2866660	>>>	110	-10	<<<	BPSS2117A	hypothetical_protein	candidate	501	5.2e-16
Candidate_295_NC_006351	BPSS2125	L-lactate_dehydrogenase	>>>	52	2876778	2876953	>>>	175	-52	<<<	BPSS2126	FAA-hydrolase_family_protein	candidate	207	0.0043
Candidate_296_NC_006351	BPSS2128	indole_acetimide_hydrolase	>>>	132	2880927	2881008	>>>	81	-29	>>>	BPSS2129	hypothetical_protein	candidate	270	2.7e-05
Candidate_297_NC_006351	BPSS2130	acetyl-CoA_synthetase	<<<	650	2885071	2885104	<<<	33	857	<<<	BPSS2131	hypothetical_protein	candidate	277	0.00029
Candidate_298_NC_006351	BPSS2131a	hypothetical_protein	<<<	75	2886580	2886709	<<<	129	0	<<<	BPSS2131b	hypothetical_protein	candidate	875	3.9e-33
Candidate_299_NC_006351	BPSS2133	hypothetical_protein	>>>	71	2890871	2890979	>>>	108	177	>>>	BPSS2134	hypothetical_protein	candidate	257	2e-05
Candidate_300_NC_006351	BPSS2145	hypothetical_protein	<<<	101	2905516	2905628	<<<	112	91	<<<	BPSS2146	LysR_family_transcriptional_regulator	candidate	215	0.0011
Candidate_301_NC_006351	BPSS2154	major_facilitator_transporter	<<<	420	2915906	2915955	<<<	49	63	<<<	BPSS2155	major_facilitator_transporter	candidate	231	0.00048
Candidate_302_NC_006351	BPSS2169	MoaA/NifB/PqqE_family_protein	>>>	57	2934567	2934612	>>>	45	240	>>>	BPSS2170	hypothetical_protein	candidate	205	0.0031
Candidate_303_NC_006351	BPSS2177	LysR_family_transcriptional_regulator	>>>	-32	2945710	2945903	<<<	193	291	<<<	BPSS2178	hypothetical_protein	candidate	235	0.004
Candidate_304_NC_006351	BPSS2204	GntR_family_regulatory_protein	<<<	259	2973058	2973120	<<<	62	171	<<<	BPSS2205	hypothetical_protein	candidate	231	0.00032
Candidate_305_NC_006351	BPSS2227	hypothetical_protein	>>>	1	3001894	3002058	>>>	164	-15	>>>	BPSS2227A	hypothetical_protein	candidate	206	0.0032
Candidate_306_NC_006351	BPSS2240	hypothetical_protein	<<<	33	3013619	3013727	<<<	108	12	<<<	BPSS2241	hypothetical_protein	candidate	247	4.9e-05
Candidate_307_NC_006351	BPSS2260	hypothetical_protein	<<<	13	3038006	3038307	<<<	301	551	<<<	BPSS2261	phosphatidylserine_decarboxylase	candidate	245	0.00033
Candidate_308_NC_006351	BPSS2260	hypothetical_protein	<<<	229	3038222	3038307	<<<	85	551	<<<	BPSS2261	phosphatidylserine_decarboxylase	candidate	245	0.00033
Candidate_309_NC_006351	BPSS2263	hypothetical_protein	<<<	37	3041395	3041451	<<<	56	201	<<<	BPSS2264	dehydrogenase	candidate	456	5e-14
Candidate_310_NC_006351	BPSS2263	hypothetical_protein	<<<	54	3041412	3041451	<<<	39	201	<<<	BPSS2264	dehydrogenase	candidate	456	5e-14
Candidate_311_NC_006351	BPSS2263	hypothetical_protein	<<<	195	3041553	3041597	<<<	44	55	<<<	BPSS2264	dehydrogenase	candidate	205	0.0044
Candidate_312_NC_006351	BPSS2265	monooxygenase_protein	<<<	22	3044053	3044172	<<<	119	138	<<<	BPSS2266	4_-phosphopantetheinyl_transferase_superfamily_pro	candidate	225	0.00048
Candidate_313_NC_006351	BPSS2265	monooxygenase_protein	<<<	166	3044197	3044229	<<<	32	81	<<<	BPSS2266	4_-phosphopantetheinyl_transferase_superfamily_pro	candidate	207	0.0025
Candidate_314_NC_006351	BPSS2269	transcriptional_regulator	<<<	449	3049947	3050002	<<<	55	147	<<<	BPSS2270	dihydrolipoamide_dehydrogenase	candidate	227	0.0015
Candidate_315_NC_006351	BPSS2274	hypothetical_protein	>>>	69	3057051	3057189	<<<	138	116	<<<	BPSS2275	hypothetical_protein	candidate	240	7.6e-05
Candidate_316_NC_006351	BPSS2288	HSP20/alpha_crystallin_family_protein	<<<	9	3077799	3078053	<<<	254	141	<<<	BPSS2289	porin_protein	candidate	213	0.0017
Candidate_317_NC_006351	BPSS2308	hypothetical_protein	>>>	40	3110471	3110566	>>>	95	55	<<<	BPSS2309	acetyltransferase_(GNAT)_family_protein	candidate	206	0.0027
Candidate_318_NC_006351	BPSS2315	response_regulator_protein	>>>	64	3117875	3117956	<<<	81	47	<<<	BPSS2316	hypothetical_protein	candidate	247	7.4e-05
Candidate_319_NC_006351	BPSS2318	hypothetical_protein	<<<	80	3122189	3122404	<<<	215	20	<<<	BPSS2319	lipase_precursor	candidate	224	0.0017
Candidate_320_NC_006351	BPSS2331	lipoprotein	>>>	45	3147513	3147572	>>>	59	130	<<<	BPSS2332	hypothetical_protein	candidate	218	0.00086
Candidate_321_NC_006351	BPSS2350	partitioning_protein_ParB	>>>	1	3168500	3168561	>>>	61	27	<<<	BPSS2351	replication_protein	candidate	281	4.9e-06
Candidate_322_NC_006351	BPSS0747	outer_membrane_porin_protein	>>>	59	1005915	1005969	>>>	54	505	<<<	BPSS0748	hypothetical_protein	candidate	272	9.1e-05
Candidate_323_NC_006351	BPSS0086	cytochrome_C_oxidase-related_protein	<<<	104	101233	101517	>>>	284	762	<<<	BPSS0087	hypothetical_protein	candidate	229	0.003
Candidate_324_NC_006351	BPSS0756	hypothetical_protein	<<<	87	1017037	1017136	<<<	99	131	>>>	BPSS0757	porin_protein	candidate	245	9e-05
Candidate_325_NC_006351	BPSS0086	cytochrome_C_oxidase-related_protein	<<<	783	101912	102129	<<<	217	150	<<<	BPSS0087	hypothetical_protein	candidate	317	8.8e-05
Candidate_326_NC_006351	BPSS0086	cytochrome_C_oxidase-related_protein	<<<	1010	102139	102271	<<<	132	8	<<<	BPSS0087	hypothetical_protein	candidate	1400	1.6e-57
Candidate_327_NC_006351	BPSS0793	fumarylacetoacetate_(FAA)_hydrolase_family_protein	>>>	17	1059905	1060035	>>>	130	19	>>>	BPSS0794	short_chain_dehydrogenase	candidate	233	0.00015
Candidate_328_NC_006351	BPSS0802	outative_extracellular_ligand_binding_protein	>>>	44	1075633	1075668	>>>	35	393	>>>	BPSS0803	hemolysin	candidate	286	3.2e-06
Candidate_329_NC_006351	BPSS0089	hypothetical_protein	<<<	37	108819	108895	>>>	76	147	<<<	BPSS0090	hypothetical_protein	candidate	205	0.0037
Candidate_330_NC_006351	BPSS0829	putative_monooxygenase	<<<	485	1118306	1118437	>>>	131	-20	<<<	BPSS0830	DNA-binding_protein	candidate	219	0.0045
Candidate_331_NC_006351	BPSS0844	hypothetical_protein	>>>	296	1132355	1132389	>>>	34	631	>>>	BPSS0845	proline-specific_permease	candidate	231	0.002
Candidate_332_NC_006351	BPSS0851	nitrilotriacetate_monooxygenase_component_A	>>>	239	1142006	1142049	>>>	43	224	>>>	BPSS0852	inosine-uridine_preferring_nucleoside_hydrolase	candidate	268	0.0002
Candidate_333_NC_006351	BPSS0860	flagellar_hook-associated_protein	>>>	100	1152881	1152915	>>>	34	261	<<<	BPSS0861	LysR_family_regulatory_protein	candidate	205	0.0042
Candidate_334_NC_006351	BPSS0860	flagellar_hook-associated_protein	>>>	157	1152938	1153051	>>>	113	125	<<<	BPSS0861	LysR_family_regulatory_protein	candidate	235	0.00017
Candidate_335_NC_006351	BPSS0867	GerE_family_regulatory_protein	>>>	191	1159991	1160035	>>>	44	20	>>>	BPSS0868	phenylacetaldehyde_dehydrogenase	candidate	330	4.3e-08
Candidate_336_NC_006351	BPSS0869	hypothetical_protein	>>>	69	1163015	1163081	>>>	66	72	>>>	BPSS0870	amino_acid_permease	candidate	210	0.0027
Candidate_337_NC_006351	BPSS0879	porin_protein	>>>	25	1173697	1173798	<<<	101	91	<<<	BPSS0880	transcription_elongation_factor	candidate	240	0.00018
Candidate_338_NC_006351	BPSS0879	porin_protein	>>>	91	1173763	1173798	<<<	35	91	<<<	BPSS0880	transcription_elongation_factor	candidate	240	0.00018
Candidate_339_NC_006351	BPSS0881	hypothetical_protein	>>>	82	1175231	1175330	>>>	99	22	<<<	BPSS0882	hypothetical_protein	candidate	250	7.7e-05
Candidate_340_NC_006351	BPSS0885	N-acylhomoserine_lactone_synthase	<<<	4	1178136	1178262	>>>	126	93	<<<	BPSS0886	hypothetical_protein	candidate	262	1.4e-05
Candidate_341_NC_006351	BPSS0892	IclR_family_regulatory_protein	>>>	171	1184837	1184892	<<<	55	89	<<<	BPSS0893	porin_protein	candidate	234	0.00028
Candidate_343_NC_006351	BPSS0907	transport_protein	>>>	2	1199799	1199863	>>>	64	637	>>>	BPSS0908	surface-exposed_protein	candidate	1616	4.4e-67
Candidate_344_NC_006351	BPSS0909	OmpA_family_protein	>>>	38	1203744	1203785	>>>	41	80	<<<	BPSS0910	hypothetical_protein	candidate	204	0.0042
Candidate_345_NC_006351	BPSS0913	methionine_gamma-lyase	>>>	5	1208460	1208543	>>>	83	78	<<<	BPSS0914	hypothetical_protein	candidate	203	0.0045
Candidate_346_NC_006351	BPSS0938	hypothetical_protein	<<<	68	1238879	1238932	>>>	53	252	>>>	BPSS0939	carboxymuconolactone_decarboxylase	candidate	204	0.0045
Candidate_347_NC_006351	BPSS0956	hypothetical_protein	<<<	881	1259772	1259811	<<<	39	69	<<<	BPSS0957	hypothetical_protein	candidate	308	0.00017
Candidate_348_NC_006351	BPSS0957	hypothetical_protein	<<<	62	1261155	1261230	>>>	75	151	>>>	BPSS0958	hypothetical_protein	candidate	897	3e-34
Candidate_349_NC_006351	BPSS0961	hypothetical_protein	>>>	691	1269754	1269799	>>>	45	305	>>>	BPSS0962	extracellular_serine_protease_precursor	candidate	1297	1.6e-52
Candidate_350_NC_006351	BPSS0964	periplasmic_solute-binding_protein	<<<	-46	1275971	1276257	<<<	286	44	>>>	BPSS0965	oxalate_decarboxylase	candidate	327	6.1e-09
Candidate_351_NC_006351	BPSS0974	peptidase	<<<	997	1292490	1292534	<<<	44	512	>>>	BPSS0975	hypothetical_protein	candidate	298	0.00038
Candidate_352_NC_006351	BPSS0985	hypothetical_protein	>>>	35	1304162	1304273	>>>	111	108	>>>	BPSS0986	hypothetical_protein	candidate	205	0.0042
Candidate_353_NC_006351	BPSS0999	acyl_carrier_protein	<<<	1	1320413	1320525	>>>	112	-61	<<<	BPSS1000	polyketide_biosynthesis_enoyl-CoA_hydratase	candidate	265	4.6e-05
Candidate_354_NC_006351	BPSS1011	transmembrane_transport_protein	>>>	221	1382813	1382850	>>>	37	397	<<<	BPSS1012	voltage-gated_clc-type_chloride_channel	candidate	262	0.00085
Candidate_355_NC_006351	BPSS1011	transmembrane_transport_protein	>>>	435	1383027	1383071	>>>	44	176	<<<	BPSS1012	voltage-gated_clc-type_chloride_channel	candidate	218	0.0044
Candidate_356_NC_006351	BPSS1014	hypothetical_protein	<<<	138	1387073	1387253	<<<	180	33	>>>	BPSS1015	LysR_family_transcriptional_regulator	candidate	214	0.0016
Candidate_357_NC_006351	BPSS1018	hypothetical_protein	<<<	100	1392742	1392835	>>>	93	-19	<<<	BPSS1019	fumarylpyruvate_hydrolase	candidate	147	4e-06
Candidate_358_NC_006351	BPSS1020	AraC_family_transcription_regulator	<<<	356	1395094	1395312	>>>	218	74	>>>	BPSS1021	lipoprotein	candidate	247	0.00012
Candidate_359_NC_006351	BPSS1033	ABC_periplasmic-binding_sugar_transport_protein	<<<	339	1408625	1408707	<<<	82	208	>>>	BPSS1034	hypothetical_protein	candidate	760	7e-28
Candidate_360_NC_006351	BPSS1037	sugar_transport_protein	<<<	959	1414323	1414374	<<<	51	276	>>>	BPSS1038	hypothetical_protein	candidate	383	7.2e-08
Candidate_361_NC_006351	BPSS1045	hypothetical_protein	<<<	34	1425483	1425537	>>>	54	242	>>>	BPSS1046	hypothetical_protein	candidate	207	0.0042
Candidate_362_NC_006351	BPSS1045	hypothetical_protein	<<<	272	1425721	1425770	<<<	49	9	>>>	BPSS1046	hypothetical_protein	candidate	207	0.0025
Candidate_363_NC_006351	BPSS1059	bacteriophage_gp31_protein	>>>	453	1437226	1437265	<<<	39	71	>>>	BPSS1060	hypothetical_protein	candidate	662	3.5e-24
Candidate_364_NC_006351	BPSS1090	alanine_dehydrogenase	<<<	379	1463903	1463951	>>>	48	296	<<<	BPSS1091	hypothetical_protein	candidate	265	0.0042
Candidate_365_NC_006351	BPSS1093	hydratase_protein	>>>	183	1466602	1466639	<<<	37	148	>>>	BPSS1094	hypothetical_protein	candidate	237	0.00032
Candidate_366_NC_006351	BPSS1101	hypothetical_protein	<<<	898	1480369	1480407	<<<	38	88	>>>	BPSS1102	hypothetical_protein	candidate	230	0.0024
Candidate_367_NC_006351	BPSS1139	hypothetical_protein	<<<	189	1526293	1526403	>>>	110	82	>>>	BPSS1140	universal_stress_family_protein	candidate	221	0.00063
Candidate_368_NC_006351	BPSS1163	fumarate/nitrate_reduction_family_regulatory_prote	>>>	224	1553890	1553932	>>>	42	117	<<<	BPSS1164	hypothetical_protein	candidate	222	0.0016
Candidate_369_NC_006351	BPSS1183	non-ribosomally_encoded_peptide/polyketide_synthas	>>>	36	1591742	1591795	<<<	53	0	>>>	BPSS1184	hypothetical_protein	candidate	324	5.8e-08
Candidate_370_NC_006351	BPSS1183	non-ribosomally_encoded_peptide/polyketide_synthas	>>>	1	1591707	1591782	>>>	75	13	>>>	BPSS1184	hypothetical_protein	candidate	324	5.8e-08
Candidate_371_NC_006351	BPSS1213	hypothetical_protein	<<<	734	1639476	1639629	<<<	153	614	>>>	BPSS1214	transcriptional_regulator	candidate	987	1e-38
Candidate_372_NC_006351	BPSS1213	hypothetical_protein	<<<	763	1639505	1639629	<<<	124	614	>>>	BPSS1214	transcriptional_regulator	candidate	987	1e-38
Candidate_373_NC_006351	BPSS1222	efflux_pump/antiporter	<<<	841	1654375	1654423	<<<	48	339	>>>	BPSS1223	hypothetical_protein	candidate	226	0.0047
Candidate_374_NC_006351	BPSS0128	pyruvate_kinase	>>>	46	165676	165857	>>>	181	18	>>>	BPSS0129	transcriptional_regulator	candidate	203	0.0048
Candidate_375_NC_006351	BPSS1231	hypothetical_protein	<<<	201	1663972	1664051	<<<	79	510	>>>	BPSS1232	transporter_periplasmic_binding_protein	candidate	246	0.00023
Candidate_376_NC_006351	BPSS0129	transcriptional_regulator	>>>	34	167131	167219	>>>	88	937	>>>	BPSS0130	peptide_synthase_protein	candidate	1173	2.5e-47
Candidate_377_NC_006351	BPSS0129	transcriptional_regulator	>>>	34	167131	167320	>>>	189	836	>>>	BPSS0130	peptide_synthase_protein	candidate	1173	2.5e-47
Candidate_378_NC_006351	BPSS1248	GTP_cyclohydrolase_I	<<<	770	1690609	1690658	>>>	49	768	>>>	BPSS1249	lipoprotein	candidate	234	0.0035
Candidate_379_NC_006351	BPSS1249	lipoprotein	>>>	369	1693989	1694019	<<<	30	134	<<<	BPSS1250	acetylpolyamine_aminohydrolase	candidate	284	3.4e-05
Candidate_380_NC_006351	BPSS1259	iron-containing_alcohol_dehydrogenase	<<<	1637	1708287	1708411	>>>	124	151	>>>	BPSS1260	hypothetical_protein	candidate	236	0.0035
Candidate_381_NC_006351	BPSS1265	hypothetical_protein	>>>	-17	1716272	1716471	<<<	199	101	<<<	BPSS1266	peptide/siderophore_synthetase	candidate	213	0.0017
Candidate_382_NC_006351	BPSS1275	RNA_polymerase_sigma_factor	>>>	525	1742730	1742813	<<<	83	169	>>>	BPSS1276	hypothetical_protein	candidate	309	7.1e-05
Candidate_383_NC_006351	BPSS1279	threonine_dehydratase	<<<	39	1749221	1749272	<<<	51	318	>>>	BPSS1280	hypothetical_protein	candidate	450	1.2e-13
Candidate_384_NC_006351	BPSS1288	gamma-glutamyltransferase_1	<<<	483	1762321	1762708	>>>	387	30	>>>	BPSS1289	hypothetical_protein	candidate	225	0.0031
Candidate_385_NC_006351	BPSS0136	hypothetical_protein	<<<	452	177045	177239	>>>	194	638	>>>	BPSS0137	hypothetical_protein	candidate	269	0.0013
Candidate_386_NC_006351	BPSS1294	hypothetical_protein	<<<	118	1773166	1773212	<<<	46	73	>>>	BPSS1295	phospho-2-dehydro-3-deoxyheptonate_aldolase	candidate	218	0.0033
Candidate_387_NC_006351	BPSS1297	regulatory_protein	<<<	117	1777763	1777922	>>>	159	436	>>>	BPSS1298	hypothetical_protein	candidate	333	3.1e-07
Candidate_388_NC_006351	BPSS0138	hypothetical_protein	>>>	324	178971	179020	<<<	49	337	>>>	BPSS0139	mercuric_reductase	candidate	244	0.00027
Candidate_389_NC_006351	BPSS1309	transcriptional_regulator	<<<	131	1792778	1792966	>>>	188	12	>>>	BPSS1310	BCCT_(betaine/carnitine/choline)_family_transporte	candidate	216	0.0024
Candidate_390_NC_006351	BPSS1314	hypothetical_protein	<<<	407	1800476	1800532	<<<	56	65	<<<	BPSS1315	isoleucyl-tRNA_synthetase	candidate	214	0.0032
Candidate_391_NC_006351	BPSS1317	alanyl-tRNA_synthetase_related_protein	<<<	55	1805295	1805610	<<<	315	178	<<<	BPSS1318	D-lactate_dehydrogenase	candidate	224	0.0014
Candidate_392_NC_006351	BPSS1321	hypothetical_protein	<<<	405	1810147	1810375	<<<	228	101	>>>	BPSS1322	AraC_family_transcription_regulator	candidate	223	0.0044
Candidate_393_NC_006351	BPSS1334	hypothetical_protein	>>>	84	1826748	1826938	>>>	190	80	>>>	BPSS1335	hypothetical_protein	candidate	211	0.0033
Candidate_394_NC_006351	BPSS1340	transmembrane_cytochrome_b561	>>>	103	1830519	1830581	>>>	62	124	<<<	BPSS1341	cysteine_desulfurase	candidate	214	0.0026
Candidate_395_NC_006351	BPSS1370	L-serine_dehydratase	<<<	75	1875825	1875910	<<<	85	126	>>>	BPSS1371	AraC_family_transcription_regulator	candidate	221	0.00072
Candidate_396_NC_006351	BPSS1402	hypothetical_protein	>>>	145	1917651	1917775	<<<	124	98	>>>	BPSS1403	type_III_secretion-associated_protein	candidate	219	0.0011
Candidate_397_NC_006351	BPSS1420	hypothetical_protein	>>>	646	1934086	1934127	<<<	41	95	>>>	BPSS1421	hypothetical_protein	candidate	260	0.00079
Candidate_398_NC_006351	BPSS1421	hypothetical_protein	>>>	217	1935232	1935310	>>>	78	598	<<<	BPSS1422	hypothetical_protein	candidate	265	3.5e-05
Candidate_399_NC_006351	BPSS1426	glycine_betaine/L-proline_transport_ATP-binding_pr	<<<	527	1941947	1941982	<<<	35	216	>>>	BPSS1427	hypothetical_protein	candidate	270	0.003
Candidate_400_NC_006351	BPSS1445	biotin_carboxylase	<<<	47	1970861	1971004	>>>	143	-31	<<<	BPSS1446	enoyl-CoA_hydratase	candidate	207	0.0041
Candidate_401_NC_006351	BPSS0150	hypothetical_protein	<<<	46	197163	197252	>>>	89	40	>>>	BPSS0151	desaturase	candidate	213	0.0015
Candidate_402_NC_006351	BPSS1449a	pseudogene	<<<	90	1975965	1976147	<<<	182	355	>>>	BPSS1450	pseudogene	candidate	219	0.0029
Candidate_403_NC_006351	BPSS0151	desaturase	>>>	93	198553	198647	<<<	94	303	>>>	BPSS0152	hypothetical_protein	candidate	238	0.0016
Candidate_404_NC_006351	BPSS1458	major_facilitator_transporter	<<<	1	1990467	1990538	>>>	71	29	<<<	BPSS1459	acetyltransferase_protein	candidate	492	1.3e-15
Candidate_405_NC_006351	BPSS0152	hypothetical_protein	>>>	493	199885	199936	<<<	51	36	<<<	BPSS0153	glutamate/aspartate_periplasmic_binding_protein_pr	candidate	260	0.0023
Candidate_407_NC_006351	BPSS1489	hypothetical_protein	>>>	127	2030297	2030365	<<<	68	842	>>>	BPSS1490	N-acetylmuramoyl-L-alanine_amidase	candidate	247	0.00047
Candidate_408_NC_006351	BPSS1489	hypothetical_protein	>>>	293	2030463	2030973	>>>	510	234	>>>	BPSS1490	N-acetylmuramoyl-L-alanine_amidase	candidate	312	1.3e-06
Candidate_409_NC_006351	BPSS1495	two-component_regulator_sensor_kinase	<<<	110	2040666	2040814	<<<	148	0	>>>	BPSS1496	hypothetical_protein	candidate	1295	2.8e-52
Candidate_410_NC_006351	BPSS1495	two-component_regulator_sensor_kinase	<<<	193	2040749	2040814	<<<	65	0	>>>	BPSS1496	hypothetical_protein	candidate	1295	2.8e-52
Candidate_411_NC_006351	BPSS0156	short_chain_dehydrogenase	<<<	23	204698	205070	>>>	372	-28	>>>	BPSS0157	hypothetical_protein	candidate	216	0.0045
Candidate_412_NC_006351	BPSS0157	hypothetical_protein	>>>	1	205464	205539	>>>	75	364	>>>	BPSS0158	hypothetical_protein	candidate	2178	2.1e-92
Candidate_413_NC_006351	BPSS1514	GTP_cyclohydrolase_I	>>>	1	2067705	2067789	>>>	84	27	>>>	BPSS1515	pseudogene	candidate	565	6.1e-19
Candidate_414_NC_006351	BPSS0158	hypothetical_protein	>>>	20	207841	208033	<<<	192	62	>>>	BPSS0159	hypothetical_protein	candidate	1045	6.8e-41
Candidate_415_NC_006351	BPSS1530	HNS-like_regulatory_protein	<<<	54	2084180	2084245	<<<	65	13	<<<	BPSS1531	cell_invasion_protein	candidate	460	3e-14
Candidate_416_NC_006351	BPSS1552	Type_III_secretion_system_protein	>>>	298	2106217	2106563	>>>	346	348	>>>	BPSS1553	hypothetical_protein	candidate	296	1.5e-06
Candidate_417_NC_006351	BPSS1557	glyoxalase	>>>	211	2113682	2113893	>>>	211	143	>>>	BPSS1558	alpha-ketoglutarate_permease	candidate	279	1.8e-06
Candidate_418_NC_006351	BPSS1560	L(+)-mandelate_dehydrogenase	>>>	1	2117955	2118092	>>>	137	-16	<<<	BPSS1561	carboxypeptidase	candidate	213	0.0018
Candidate_419_NC_006351	BPSS1561	carboxypeptidase	<<<	231	2119973	2120021	<<<	48	422	<<<	BPSS1562	kumamolisin	candidate	219	0.0038
Candidate_420_NC_006351	BPSS1585	hypothetical_protein	<<<	313	2157734	2157800	<<<	66	36	<<<	BPSS1586	LysR_family_transcriptional_regulator	candidate	256	5.7e-05
Candidate_421_NC_006351	BPSS1589	hypothetical_protein	>>>	113	2164151	2164200	<<<	49	91	>>>	BPSS1590	hypothetical_protein	candidate	224	0.00052
Candidate_422_NC_006351	BPSS1607	hypothetical_protein	>>>	289	2184244	2184325	<<<	81	173	<<<	BPSS1608	hypothetical_protein	candidate	217	0.0031
Candidate_423_NC_006351	BPSS1612	hypothetical_protein	<<<	5	2188972	2189127	<<<	155	0	<<<	BPSS1613	type_III_secretion_protein	candidate	224	0.0021
Candidate_424_NC_006351	BPSS1612	hypothetical_protein	<<<	36	2189003	2189127	<<<	124	0	<<<	BPSS1613	type_III_secretion_protein	candidate	224	0.0021
Candidate_425_NC_006351	BPSS1629	type_III_secretion_protein	>>>	260	2204079	2204121	<<<	42	64	>>>	BPSS1630	hypothetical_protein	candidate	209	0.0026
Candidate_426_NC_006351	BPSS1658	hypothetical_protein	>>>	15	2280713	2280830	>>>	117	7	>>>	BPSS1659	hypothetical_protein	candidate	296	2.8e-07
Candidate_427_NC_006351	BPSS1664	protein_FdhE	<<<	12	2286894	2287035	<<<	141	20	<<<	BPSS1665	formate_dehydrogenase,_cytochrome_b556_(FDO)_subun	candidate	212	0.0017
Candidate_428_NC_006351	BPSS0171	hypothetical_protein	<<<	32	229352	229435	<<<	83	0	<<<	BPSS0172	hypothetical_protein	candidate	571	3.2e-19
Candidate_429_NC_006351	BPSS1679	porin_related_exported_protein	>>>	40	2307228	2307282	>>>	54	1744	<<<	BPSS1680	histone-like_protein	candidate	311	0.00025
Candidate_430_NC_006351	BPSS1679	porin_related_exported_protein	>>>	1754	2308942	2309003	<<<	61	23	<<<	BPSS1680	histone-like_protein	candidate	277	0.0033
Candidate_431_NC_006351	BPSS1679	porin_related_exported_protein	>>>	1624	2308812	2308981	>>>	169	45	<<<	BPSS1680	histone-like_protein	candidate	243	0.0022
Candidate_432_NC_006351	BPSS1681	hypothetical_protein	>>>	476	2311349	2311384	<<<	35	39	<<<	BPSS1682	UTP-glucose-1-phosphate_uridylyltransferase	candidate	215	0.0038
Candidate_433_NC_006351	BPSS1686	hypothetical_protein	<<<	271	2320661	2320705	<<<	44	238	>>>	BPSS1687	hypothetical_protein	candidate	134	1.4e-12
Candidate_434_NC_006351	BPSS1691	O-succinylhomoserine_sulfhydrylase	<<<	38	2326038	2326191	<<<	153	36	<<<	BPSS1692	amidophosphoribosyltransferase	candidate	263	8.8e-06
Candidate_435_NC_006351	BPSS1703	hypothetical_protein	<<<	144	2338845	2338909	<<<	64	0	<<<	BPSS1704	aspartate-semialdehyde_dehydrogenase	candidate	301	4.1e-07
Candidate_436_NC_006351	BPSS0174	chaperone	<<<	1	234528	235035	>>>	507	23	>>>	BPSS0175	hypothetical_protein	candidate	2498	6.7e-107
Candidate_437_NC_006351	BPSS1712	hypothetical_protein	<<<	355	2352387	2352450	<<<	63	438	<<<	BPSS1713	hypothetical_protein	candidate	230	0.0017
Candidate_438_NC_006351	BPSS1726	aconitate_hydratase	>>>	20	2367824	2367888	>>>	64	161	<<<	BPSS1727	hemagglutinin_related_protein	candidate	247	5.1e-05
Candidate_439_NC_006351	BPSS1728A	pseudogene	<<<	269	2373107	2373155	>>>	48	691	<<<	BPSS1729	cytochrome_C	candidate	333	4.8e-06
Candidate_440_NC_006351	BPSS1728A	pseudogene	<<<	532	2373370	2373409	>>>	39	437	<<<	BPSS1729	cytochrome_C	candidate	339	4.9e-06
Candidate_441_NC_006351	BPSS1733	hypothetical_protein	>>>	86	2380853	2381105	<<<	252	7	>>>	BPSS1734	sedolisin	candidate	323	9.5e-09
Candidate_442_NC_006351	BPSS1749	6-phosphogluconate_dehydrogenase	<<<	15	2399834	2399906	<<<	72	366	<<<	BPSS1750	hypothetical_protein	candidate	295	1.1e-06
Candidate_443_NC_006351	BPSSt07	tRNA-Met	<<<	19	2406780	2406883	<<<	103	0	<<<	BPSS1755	RNA_polymerase_sigma_factor_RpoD	candidate	606	7.8e-21
Candidate_444_NC_006351	BPSS1757	hypothetical_protein	<<<	51	2411836	2411899	<<<	63	51	<<<	BPSS1758	30S_ribosomal_protein_S21	candidate	290	9.8e-07
Candidate_445_NC_006351	BPSS1760	putative_DNA-binding/iron_metalloprotein/AP_endonu	>>>	352	2414999	2415030	<<<	31	37	<<<	BPSS1761	putative_GTP_cyclohydrolase	candidate	227	0.0042
Candidate_446_NC_006351	BPSS1765	osmotic_adaptation-related_protein	>>>	72	2420639	2420709	<<<	70	4	>>>	BPSS1766	sulfurtransferase_(cyanide_detoxification)	candidate	241	0.00029
Candidate_447_NC_006351	BPSS1765	osmotic_adaptation-related_protein	>>>	66	2420633	2420671	>>>	38	42	>>>	BPSS1766	sulfurtransferase_(cyanide_detoxification)	candidate	246	0.00015
Candidate_448_NC_006351	BPSS1771	decarboxylase	>>>	29	2430523	2430570	>>>	47	340	>>>	BPSS1772	hypothetical_protein	candidate	243	0.00029
Candidate_449_NC_006351	BPSS1773	hypothetical_protein	>>>	28	2432365	2432671	<<<	306	542	<<<	BPSS1774	hypothetical_protein	candidate	1598	4.5e-66
Candidate_450_NC_006351	BPSS1782	organic_hydroperoxide_resistance_protein	>>>	23	2441937	2442025	<<<	88	0	<<<	BPSS1783	hypothetical_protein	candidate	560	1e-18
Candidate_451_NC_006351	BPSS1844	hypothetical_protein	<<<	183	2506449	2506483	<<<	34	158	>>>	BPSS1845	endonuclease/exonuclease/phosphatase_family_protei	candidate	220	0.0018
Candidate_452_NC_006351	BPSS1845	endonuclease/exonuclease/phosphatase_family_protei	>>>	510	2509027	2509062	<<<	35	242	>>>	BPSS1846	hypothetical_protein	candidate	246	0.00024
Candidate_453_NC_006351	BPSS1847	lipoprotein	>>>	35	2510354	2510405	>>>	51	104	>>>	BPSS1848	hypothetical_protein	candidate	122	0.0039
Candidate_454_NC_006351	BPSS1848	hypothetical_protein	>>>	36	2511641	2511798	<<<	157	21	<<<	BPSS1849	hypothetical_protein	candidate	263	1.5e-05
Candidate_455_NC_006351	BPSS1848	hypothetical_protein	>>>	4	2511609	2511672	>>>	63	147	<<<	BPSS1849	hypothetical_protein	candidate	227	0.0011
Candidate_456_NC_006351	BPSS0186	hypothetical_protein	<<<	130	251453	251633	<<<	180	28	<<<	BPSS0187	LysR_family_transcriptional_regulator	candidate	224	0.0015
Candidate_457_NC_006351	BPSS1852	oxidoreductase	<<<	123	2517971	2518023	<<<	52	185	<<<	BPSS1853	short_chain_dehydrogenase	candidate	216	0.0032
Candidate_458_NC_006351	BPSS1879	acetolactate_synthase	<<<	52	2554817	2554858	>>>	41	212	<<<	BPSS1880	Na+/H+_antiporter_membrane_protein	candidate	232	0.00068
Candidate_459_NC_006351	BPSS1879	acetolactate_synthase	<<<	102	2554867	2554902	<<<	35	168	<<<	BPSS1880	Na+/H+_antiporter_membrane_protein	candidate	281	1.4e-06
Candidate_460_NC_006351	BPSS1912	IS1001_transposase	<<<	83	2591202	2591266	<<<	64	18	<<<	BPSS1913	lysine-specific_permease	candidate	325	2.3e-08
Candidate_461_NC_006351	BPSS1913	lysine-specific_permease	<<<	9	2592857	2593070	<<<	213	416	<<<	BPSS1914	hypothetical_protein	candidate	225	0.0029
Candidate_462_NC_006351	BPSS1913	lysine-specific_permease	<<<	562	2593410	2593450	<<<	40	36	<<<	BPSS1914	hypothetical_protein	candidate	275	0.0019
Candidate_463_NC_006351	BPSS1914	hypothetical_protein	<<<	343	2594721	2594841	<<<	120	249	>>>	BPSS1915	metallo-beta-lactamase_family_protein	candidate	234	0.00083
Candidate_464_NC_006351	BPSS1916	acetoacetyl-CoA_reductase	<<<	87	2597897	2598129	<<<	232	344	>>>	BPSS1917	CRP_family_transcriptional_regulator	candidate	219	0.0038
Candidate_465_NC_006351	BPSS1924	hypothetical_protein	<<<	13	2605769	2606092	<<<	323	21	<<<	BPSS1925	hypothetical_protein	candidate	212	0.0027
Candidate_466_NC_006351	BPSS1935	TetR_family_transcriptional_regulator	<<<	195	2618442	2618488	>>>	46	51	>>>	BPSS1936	outer_membrane_efflux_protein	candidate	139	0.0011
Candidate_467_NC_006351	BPSS1940	sensor_kinase/response_regulator_fusion_protein	>>>	-32	2627438	2627629	<<<	191	195	<<<	BPSS1941	methyl-accepting_chemotaxis_transducer_transmembra	candidate	212	0.0018
Candidate_468_NC_006351	BPSS1953	F0F1_ATP_synthase_subunit_beta	<<<	190	2639822	2640035	>>>	213	37	>>>	BPSS1954	polymerase	candidate	208	0.0032
Candidate_469_NC_006351	BPSS1958	hypothetical_protein	<<<	250	2647519	2647603	<<<	84	279	<<<	BPSS1959	cytidine_deaminase	candidate	221	0.0024
Candidate_470_NC_006351	BPSS1961	hypothetical_protein	>>>	197	2650971	2651007	<<<	36	65	<<<	BPSS1962	deoxyribose-phosphate_aldolase	candidate	246	6.8e-05
Candidate_471_NC_006351	BPSS1961	hypothetical_protein	>>>	155	2650929	2651046	>>>	117	26	<<<	BPSS1962	deoxyribose-phosphate_aldolase	candidate	223	0.00047
Candidate_472_NC_006351	BPSS1963	nucleoside_transport_related_membrane_protein	<<<	158	2653302	2653339	>>>	37	321	<<<	BPSS1964	hypothetical_protein	candidate	218	0.0022
Candidate_473_NC_006351	BPSS1970	hypothetical_protein	>>>	65	2661382	2661417	>>>	35	638	>>>	BPSS1971	two_component_system_fusin_protein	candidate	253	0.00012
Candidate_474_NC_006351	BPSS1978	EPS_transport-related_membrane_protein_kinase	>>>	59	2677034	2677446	<<<	412	0	>>>	BPSS1979	hypothetical_protein	candidate	1660	5.1e-69
Candidate_476_NC_006351	BPSS1982	cation_efflux_related_membrane_protein	>>>	7	2681110	2681313	<<<	203	568	>>>	BPSS1983	deoxyribonuclease	candidate	244	0.00032
Candidate_477_NC_006351	BPSS0200	penicillin_amidase	>>>	134	268876	269035	>>>	159	92	>>>	BPSS0201	prolyl_iminopeptidase	candidate	223	0.00044
Candidate_478_NC_006351	BPSS1991	hypothetical_protein	>>>	3	2693108	2693237	<<<	129	10	<<<	BPSS1992	x-prolyl-dipeptidyl_aminopeptidase	candidate	385	6.8e-11
Candidate_479_NC_006351	BPSS1991	hypothetical_protein	>>>	41	2693146	2693237	<<<	91	10	<<<	BPSS1992	x-prolyl-dipeptidyl_aminopeptidase	candidate	385	6.8e-11
Candidate_480_NC_006351	BPSS1993	serine_metalloprotease_precursor	<<<	903	2697888	2698036	>>>	148	639	>>>	BPSS1994	metal-related_two-component_system,_response_regul	candidate	300	7e-06
Candidate_481_NC_006351	BPSS1996	hypothetical_protein	>>>	1	2701313	2701386	>>>	73	77	<<<	BPSS1997	beta-lactamase_precursor	candidate	518	5.9e-17
Candidate_482_NC_006351	BPSS1997	beta-lactamase_precursor	<<<	552	2702826	2702918	<<<	92	1	<<<	BPSS1998	lipoprotein	candidate	221	0.0032
Candidate_483_NC_006351	BPSS2008	pseudogene	>>>	-3	2713947	2714148	<<<	201	22	<<<	BPSS2009	glucosamine--fructose-6-phosphate_aminotransferase	candidate	370	1.3e-10
Candidate_484_NC_006351	BPSS2008	pseudogene	>>>	54	2714004	2714148	<<<	144	22	<<<	BPSS2009	glucosamine--fructose-6-phosphate_aminotransferase	candidate	370	1.3e-10
Candidate_485_NC_006351	BPSS2015	inner_membrane_glycosyltransferase	<<<	247	2724557	2724825	<<<	268	748	>>>	BPSS2016	UDP-N-acetylglucosamine_2-epimerase	candidate	304	7.1e-05
Candidate_487_NC_006351	BPSS2015	inner_membrane_glycosyltransferase	<<<	339	2724649	2724825	<<<	176	748	>>>	BPSS2016	UDP-N-acetylglucosamine_2-epimerase	candidate	304	7.1e-05
Candidate_488_NC_006351	BPSS2036	AMP-binding_acetyl-CoA_synthetase	>>>	66	2752530	2752570	>>>	40	1001	>>>	BPSS2037	inner_membrane_fatty_acid_desaturase	candidate	266	4.6e-05
Candidate_489_NC_006351	BPSS0204	methyl-accepting_chemotaxis_protein_I	<<<	193	275971	276008	<<<	37	118	<<<	BPSS0205	sigma_interaction_transcriptional_regulator	candidate	216	0.0022
Candidate_490_NC_006351	BPSS2050	pseudogene	<<<	1	2766647	2766789	>>>	142	220	<<<	BPSS2051	DNA-binding_protein	candidate	620	1.3e-21
Candidate_491_NC_006351	BPSS2079	DNA-binding_protein	<<<	126	2813748	2813855	<<<	107	198	<<<	BPSS2080	hypothetical_protein	candidate	266	1.5e-05
Candidate_492_NC_006351	BPSS2107	hypothetical_protein	<<<	25	2854488	2854632	<<<	144	469	>>>	BPSS2108	lipoprotein	candidate	731	1.5e-26
Candidate_493_NC_006351	BPSS2107	hypothetical_protein	<<<	234	2854697	2854833	>>>	136	268	>>>	BPSS2108	lipoprotein	candidate	252	9.5e-05
Candidate_494_NC_006351	BPSS2110	hypothetical_protein	<<<	26	2858968	2859096	>>>	128	314	>>>	BPSS2111	hypothetical_protein	candidate	216	0.0015
Candidate_495_NC_006351	BPSS2122	hypothetical_protein	<<<	357	2872577	2872615	<<<	38	56	>>>	BPSS2123	transporter_protein	candidate	242	0.0027
Candidate_496_NC_006351	BPSS2128	indole_acetimide_hydrolase	>>>	144	2880939	2880974	<<<	35	5	>>>	BPSS2129	hypothetical_protein	candidate	220	0.0014
Candidate_497_NC_006351	BPSS2130	acetyl-CoA_synthetase	<<<	1468	2885889	2885961	<<<	72	0	<<<	BPSS2131	hypothetical_protein	candidate	303	8.1e-06
Candidate_498_NC_006351	BPSS2132	sigma-54_dependent_transcriptional_regulator	<<<	66	2889158	2889205	<<<	47	190	>>>	BPSS2133	hypothetical_protein	candidate	480	4.9e-15
Candidate_499_NC_006351	BPSS2133	hypothetical_protein	>>>	171	2890971	2891012	<<<	41	144	>>>	BPSS2134	hypothetical_protein	candidate	212	0.0017
Candidate_500_NC_006351	BPSS2142	MerR_family_transcriptional_regulator	<<<	325	2901197	2901235	>>>	38	271	>>>	BPSS2143	POT-family_proton_dependent_transporter	candidate	227	0.0015
Candidate_501_NC_006351	BPSS2165	hypothetical_protein	>>>	117	2928880	2928925	<<<	45	91	>>>	BPSS2166	hypothetical_protein	candidate	209	0.0031
Candidate_502_NC_006351	BPSS2169	MoaA/NifB/PqqE_family_protein	>>>	40	2934550	2934587	>>>	37	265	>>>	BPSS2170	hypothetical_protein	candidate	241	0.00023
Candidate_503_NC_006351	BPSS2170	hypothetical_protein	>>>	-3	2935204	2935447	<<<	243	317	>>>	BPSS2171	aminotransferase	candidate	221	0.0019
Candidate_504_NC_006351	BPSS2173	carbon_starvation_protein_A	<<<	33	2940989	2941035	>>>	46	162	<<<	BPSS2174	cytochrome_P460	candidate	261	1.4e-05
Candidate_505_NC_006351	BPSS2184	hypothetical_protein	<<<	727	2952944	2953035	>>>	91	304	>>>	BPSS2185	pilus_subunit_protein	candidate	241	0.0014
Candidate_506_NC_006351	BPSS2184	hypothetical_protein	<<<	693	2952910	2953316	>>>	406	23	>>>	BPSS2185	pilus_subunit_protein	candidate	275	0.0046
Candidate_507_NC_006351	BPSS2200	aromatic_amino_acid_aminotransferase	>>>	89	2968677	2968735	<<<	58	75	>>>	BPSS2201	hypothetical_protein	candidate	214	0.0025
Candidate_508_NC_006351	BPSS2204	GntR_family_regulatory_protein	<<<	127	2972926	2973120	<<<	194	171	<<<	BPSS2205	hypothetical_protein	candidate	231	0.00032
Candidate_509_NC_006351	BPSS2218	RNA_polymerase_factor_sigma-54	<<<	97	2992875	2992912	>>>	37	560	>>>	BPSS2219	lipoprotein	candidate	303	3.6e-05
Candidate_510_NC_006351	BPSS2222	hypothetical_protein	<<<	6	2997003	2997035	>>>	32	272	<<<	BPSS2223	hypothetical_protein	candidate	240	0.00024
Candidate_511_NC_006351	BPSS2225	hypothetical_protein	<<<	1698	3000971	3001011	<<<	40	40	<<<	BPSS2226	hypothetical_protein	candidate	230	0.0048
Candidate_512_NC_006351	BPSS2235	Zinc-binding_dehydrogenase	<<<	372	3009937	3009968	<<<	31	39	<<<	BPSS2236	hypothetical_protein	candidate	275	1.2e-05
Candidate_513_NC_006351	BPSS2238	short-chain_dehydrogenase	<<<	55	3012293	3012407	>>>	114	40	<<<	BPSS2239	hypothetical_protein	candidate	212	0.0037
Candidate_514_NC_006351	BPSS2243	lipoprotein	<<<	93	3015384	3015453	>>>	69	67	>>>	BPSS2244	transferase	candidate	209	0.003
Candidate_515_NC_006351	BPSS2269	transcriptional_regulator	<<<	234	3049732	3049832	<<<	100	317	<<<	BPSS2270	dihydrolipoamide_dehydrogenase	candidate	229	0.001
Candidate_516_NC_006351	BPSS2269	transcriptional_regulator	<<<	343	3049841	3049915	<<<	74	234	<<<	BPSS2270	dihydrolipoamide_dehydrogenase	candidate	225	0.0017
Candidate_517_NC_006351	BPSS2273	2-oxoisovalerate_dehydrogenase_alpha_subunit	<<<	917	3056207	3056245	<<<	38	295	>>>	BPSS2274	hypothetical_protein	candidate	240	0.0013
Candidate_518_NC_006351	BPSS0225	hypothetical_protein	>>>	380	305558	305796	>>>	238	154	>>>	BPSS0226	lipoprotein	candidate	222	0.0039
Candidate_519_NC_006351	BPSS0225	hypothetical_protein	>>>	699	305877	305907	<<<	30	43	>>>	BPSS0226	lipoprotein	candidate	225	0.0028
Candidate_520_NC_006351	BPSS2301	hypothetical_protein	>>>	92	3096809	3096887	>>>	78	1038	>>>	BPSS2302	hypothetical_protein	candidate	317	6.1e-05
Candidate_521_NC_006351	BPSS2301	hypothetical_protein	>>>	871	3097588	3097800	<<<	212	125	>>>	BPSS2302	hypothetical_protein	candidate	346	2.7e-06
Candidate_522_NC_006351	BPSS2305	lipoprotein	<<<	54	3105881	3105931	>>>	50	594	<<<	BPSS2306	porin_protein	candidate	359	1.1e-07
Candidate_523_NC_006351	BPSS0227	hypothetical_protein	>>>	1	311488	311567	>>>	79	43	<<<	BPSS0228	hypothetical_protein	candidate	601	2.3e-21
Candidate_524_NC_006351	BPSS2337	glutamine_ABC_transporter_periplasmic_protein	<<<	52	3152972	3153095	<<<	123	270	<<<	BPSS2338	hypothetical_protein	candidate	848	6.5e-32
Candidate_525_NC_006351	BPSS2337	glutamine_ABC_transporter_periplasmic_protein	<<<	210	3153130	3153319	<<<	189	46	<<<	BPSS2338	hypothetical_protein	candidate	324	1.1e-08
Candidate_526_NC_006351	BPSS2350	partitioning_protein_ParB	>>>	10	3168509	3168584	<<<	75	4	<<<	BPSS2351	replication_protein	candidate	281	4.9e-06
Candidate_527_NC_006351	BPSS0032	universal_stress-related_protein	<<<	21	31708	31752	<<<	44	321	>>>	BPSS0033	hypothetical_protein	candidate	325	7.3e-08
Candidate_528_NC_006351	BPSS0032	universal_stress-related_protein	<<<	86	31773	31825	>>>	52	248	>>>	BPSS0033	hypothetical_protein	candidate	242	8.3e-05
Candidate_529_NC_006351	BPSS0235	cytochrome_oxidase_subunit_I	<<<	354	320819	321035	>>>	216	29	>>>	BPSS0236	L-allo-threonine_aldolase	candidate	214	0.0048
Candidate_530_NC_006351	BPSS0245	hypothetical_protein	<<<	78	333965	334036	<<<	71	11	<<<	BPSS0246	LysR_family_transcriptional_regulator	candidate	208	0.0022
Candidate_531_NC_006351	BPSS0264	hypothetical_protein	<<<	56	351450	351563	<<<	113	37	<<<	BPSS0265	porin-related_protein	candidate	827	4.9e-31
Candidate_532_NC_006351	BPSS0268A	hypothetical_protein	>>>	-1	357995	358088	<<<	93	0	<<<	BPSS0269	lysine-arginine-ornithine_transport_system,_bindin	candidate	456	1.8e-14
Candidate_533_NC_006351	BPSS0279	Rieske_iron-sulfur_protein	<<<	183	372809	373282	>>>	473	778	<<<	BPSS0280	succinate-semialdehyde_dehydrogenase_(NADP+)	candidate	190	0.00049
Candidate_534_NC_006351	BPSS0037	hypothetical_protein	>>>	16	37324	37428	>>>	104	2	>>>	BPSS0038	serine_acetyltransferase	candidate	216	0.0028
Candidate_535_NC_006351	BPSS0281	4-aminobutyrate_aminotransferase	<<<	75	376947	376992	>>>	45	20	>>>	BPSS0282	GntR_family_regulatory_protein	candidate	249	0.00019
Candidate_536_NC_006351	BPSS0040	GTP_cyclohydrolase_I	<<<	25	39990	40035	>>>	45	240	<<<	BPSS0041	LysR_family_transcriptional_regulator	candidate	238	0.00026
Candidate_537_NC_006351	BPSS0298	transport_related_membrane_protein	<<<	218	401689	401819	>>>	130	80	<<<	BPSS0299	fatty-acid_CoA_ligase	candidate	231	0.0016
Candidate_538_NC_006351	BPSS0310	hypothetical_protein	<<<	1	428758	428815	>>>	57	40	<<<	BPSS0311	multifunctional_polyketide-peptide_syntase	candidate	495	1e-15
Candidate_539_NC_006351	BPSS0312	LuxR_family_transcriptional_regulator	>>>	254	439561	439602	<<<	41	33	>>>	BPSS0313	lipoprotein	candidate	226	0.00087
Candidate_540_NC_006351	BPSS0320	GntR_family_transcriptional_regulator	<<<	177	448471	448550	>>>	79	191	>>>	BPSS0321	hypothetical_protein	candidate	240	0.00011
Candidate_541_NC_006351	BPSS0323	hypothetical_protein	>>>	150	451866	451925	>>>	59	157	>>>	BPSS0324	glycolate_permease	candidate	242	8.8e-05
Candidate_542_NC_006351	BPSS0324	glycolate_permease	>>>	15	453817	453873	>>>	56	229	>>>	BPSS0325	hypothetical_protein	candidate	223	0.001
Candidate_543_NC_006351	BPSS0325	hypothetical_protein	>>>	11	454552	454671	>>>	119	59	<<<	BPSS0326	transport-related_membrane_protein	candidate	203	0.0042
Candidate_544_NC_006351	BPSS0327	sugar_transport-related,_membrane_protein	<<<	38	457919	458052	<<<	133	143	<<<	BPSS0328	malate/L-lactate_dehydrogenase	candidate	220	0.0021
Candidate_545_NC_006351	BPSS0331	dihydrodipicolinate_synthase	<<<	25	463907	463976	>>>	69	155	>>>	BPSS0332	hydroxyproline-2-epimerase	candidate	239	0.00016
Candidate_546_NC_006351	BPSS0336	AraC_family_transcription_regulator	>>>	91	468713	468759	<<<	46	58	<<<	BPSS0337	hypothetical_protein	candidate	212	0.0022
Candidate_547_NC_006351	BPSS0047	4-carboxymuconolactone_decarboxylase	>>>	56	46886	46960	<<<	74	47	>>>	BPSS0048	4-hydroxybenzoate_transporter	candidate	203	0.0044
Candidate_548_NC_006351	BPSS0351	MerR_family_transcriptional_regulator	>>>	396	491861	491908	>>>	47	413	<<<	BPSS0352	hypothetical_protein	candidate	525	2.7e-17
Candidate_550_NC_006351	BPSS0361	hypothetical_protein	>>>	111	503111	503177	<<<	66	124	<<<	BPSS0362	hypothetical_protein	candidate	226	0.00036
Candidate_551_NC_006351	BPSS0361	hypothetical_protein	>>>	106	503106	503146	>>>	40	155	<<<	BPSS0362	hypothetical_protein	candidate	681	1.6e-24
Candidate_552_NC_006351	BPSS0365	LysR_family_transcriptional_regulator	>>>	284	506564	506604	<<<	40	57	<<<	BPSS0366	biopolymer_transport_protein	candidate	746	1.2e-27
Candidate_553_NC_006351	BPSS0365	LysR_family_transcriptional_regulator	>>>	254	506534	506599	>>>	65	62	<<<	BPSS0366	biopolymer_transport_protein	candidate	301	4e-07
Candidate_554_NC_006351	BPSS0393	pseudogene	<<<	33	538831	538871	<<<	40	342	<<<	BPSS0394	hypothetical_protein	candidate	222	0.00098
Candidate_555_NC_006351	BPSS0393	pseudogene	<<<	295	539093	539195	<<<	102	18	<<<	BPSS0394	hypothetical_protein	candidate	320	6.2e-08
Candidate_556_NC_006351	BPSS0400	bacteriophage_protein	<<<	12	542248	542332	>>>	84	44	>>>	BPSS0401	bacteriophage_protein_Gp44	candidate	614	1.4e-21
Candidate_557_NC_006351	BPSS0432	hypothetical_protein	>>>	85	595233	595413	>>>	180	15	>>>	BPSS0433	hypothetical_protein	candidate	209	0.0021
Candidate_558_NC_006351	BPSS0451	peptidase	<<<	320	617770	618036	<<<	266	547	>>>	BPSS0452	phosphoesterase	candidate	231	0.0024
Candidate_559_NC_006351	BPSS0451	peptidase	<<<	407	617857	617900	>>>	43	683	>>>	BPSS0452	phosphoesterase	candidate	343	1.4e-06
Candidate_560_NC_006351	BPSS0451	peptidase	<<<	774	618224	618287	>>>	63	296	>>>	BPSS0452	phosphoesterase	candidate	252	0.00027
Candidate_561_NC_006351	BPSS0456	exported_copper_oxidase	>>>	26	624575	624642	>>>	67	24	>>>	BPSS0457	hypothetical_protein	candidate	355	2.2e-09
Candidate_562_NC_006351	BPSS0058	excinuclease_ABC_subunit_A	>>>	406	63174	63251	<<<	77	548	<<<	BPSS0059	hypothetical_protein	candidate	283	6.4e-06
Candidate_563_NC_006351	BPSS0059	hypothetical_protein	<<<	34	64095	64183	>>>	88	535	>>>	BPSS0060	hypothetical_protein	candidate	435	5.9e-13
Candidate_564_NC_006351	BPSS0475	hypothetical_protein	>>>	35	646101	646142	>>>	41	116	>>>	BPSS0476	co-chaperonin_GroES	candidate	651	5.6e-23
Candidate_565_NC_006351	BPSS0493	chitin-binding_protein	<<<	163	671533	671734	<<<	201	194	<<<	BPSS0494	hypothetical_protein	candidate	218	0.003
Candidate_566_NC_006351	BPSS0506	DJ-1/PfpI_family_protein	>>>	15	691179	691236	>>>	57	72	<<<	BPSS0507	aminotransferase_class-V	candidate	210	0.0024
Candidate_567_NC_006351	BPSS0063	C4-dicarboxylate_transport_transcriptional_respons	>>>	637	71428	71920	<<<	492	331	<<<	BPSS0064	hypothetical_protein	candidate	2857	3.6e-123
Candidate_568_NC_006351	BPSS0544	LacI_family_regulatory_protein	>>>	314	744749	744809	>>>	60	120	>>>	BPSS0545	glutathione-independent_formaldehyde_dehydrogenase	candidate	364	3e-10
Candidate_569_NC_006351	BPSS0548	family_M19_non-peptidase	>>>	2	750087	750218	>>>	131	16	>>>	BPSS0549	hypothetical_protein	candidate	493	8.3e-16
Candidate_570_NC_006351	BPSS0008	TetR_family_transcriptional_regulator	>>>	3	7664	7738	>>>	74	22	>>>	BPSS0009	hypothetical_protein	candidate	322	6.5e-08
Candidate_571_NC_006351	BPSS0570	hypothetical_protein	>>>	178	777647	777778	<<<	131	36	<<<	BPSS0571	hypothetical_protein	candidate	224	0.00067
Candidate_572_NC_006351	BPSS0574	FAD_dependent_oxidoreductase	<<<	488	782358	782395	<<<	37	356	>>>	BPSS0575	leucine-,_isoleucine-,_valine-,_threonine-,_and_al	candidate	280	8.9e-06
Candidate_574_NC_006351	BPSS0067	phospholipase_C_precursor	>>>	304	78674	78751	<<<	77	115	>>>	BPSS0068	hypothetical_protein	candidate	249	0.0032
Candidate_575_NC_006351	BPSS0597	hypothetical_protein	>>>	-13	819883	820093	<<<	210	484	>>>	BPSS0598	hypothetical_protein	candidate	222	0.0049
Candidate_576_NC_006351	BPSS0597	hypothetical_protein	>>>	180	820076	820395	>>>	319	182	>>>	BPSS0598	hypothetical_protein	candidate	230	0.0013
Candidate_577_NC_006351	BPSS0600	hypothetical_protein	>>>	242	821612	821791	<<<	179	43	<<<	BPSS0601	permease_protein	candidate	233	0.00029
Candidate_578_NC_006351	BPSS0604	hypothetical_protein	<<<	43	826379	826577	<<<	198	500	<<<	BPSS0605	hypothetical_protein	candidate	298	7.7e-07
Candidate_579_NC_006351	BPSS0613	hypothetical_protein	<<<	356	837816	837871	<<<	55	105	<<<	BPSS0614	hypothetical_protein	candidate	240	0.00012
Candidate_580_NC_006351	BPSS0616	AraC_family_transcription_regulator	<<<	40	841513	841571	<<<	58	0	>>>	BPSS0617	acyl-CoA_dehydrogenase	candidate	371	4e-10
Candidate_581_NC_006351	BPSS0622	enoyl-CoA_hydratase/isomerase_family_protein	>>>	160	849518	849550	>>>	32	259	<<<	BPSS0623	outer_membrane_efflux_protein	candidate	222	0.00063
Candidate_582_NC_006351	BPSS0630	response_regulator_protein	>>>	159	859664	859740	>>>	76	151	>>>	BPSS0631	sensor_protein	candidate	212	0.0031
Candidate_583_NC_006351	BPSS0634	hypothetical_protein	>>>	53	866749	866791	<<<	42	214	>>>	BPSS0635	hypothetical_protein	candidate	215	0.0028
Candidate_584_NC_006351	BPSS0641	hypothetical_protein	>>>	427	873726	873805	<<<	79	1393	<<<	BPSS0642	sensor_kinase_protein	candidate	237	0.0031
Candidate_585_NC_006351	BPSS0077	ABC_transport_system,_exported_substrate-binding_p	>>>	346	88046	88157	>>>	111	129	>>>	BPSS0077A	HNS-like_regulatory_protein	candidate	230	0.0017
Candidate_586_NC_006351	BPSS0077	ABC_transport_system,_exported_substrate-binding_p	>>>	346	88046	88187	>>>	141	99	>>>	BPSS0077A	HNS-like_regulatory_protein	candidate	230	0.0017
Candidate_587_NC_006351	BPSS0664	response_regulator_protein	>>>	153	899810	899852	>>>	42	567	>>>	BPSS0664a	pseudogene	candidate	241	0.00077
Candidate_588_NC_006351	BPSS0664	response_regulator_protein	>>>	165	899822	900035	>>>	213	384	>>>	BPSS0664a	pseudogene	candidate	248	0.00022
Candidate_589_NC_006351	BPSS0668	hypothetical_protein	>>>	73	905319	905372	>>>	53	81	<<<	BPSS0669	hypothetical_protein	candidate	203	0.0045
Candidate_590_NC_006351	BPSS0682	hypothetical_protein	>>>	296	923546	923608	<<<	62	72	<<<	BPSS0683	hypothetical_protein	candidate	242	0.00035
Candidate_591_NC_006351	BPSS0699	AraC_family_transcription_regulator	<<<	80	940423	940461	>>>	38	157	>>>	BPSS0700	zinc-binding_dehydrogenase	candidate	212	0.0041
Candidate_592_NC_006351	BPSS0701	outer_membrane_porin_protein	<<<	202	942971	943019	<<<	48	233	<<<	BPSS0702	ATP-binding_ABC_transporter_protein	candidate	219	0.0013
Candidate_593_NC_006351	BPSS0707	hypothetical_protein	<<<	587	951801	952092	<<<	291	1038	>>>	BPSS0708	porin_protein	candidate	238	0.0033
Candidate_594_NC_006351	BPSS0707	hypothetical_protein	<<<	1155	952369	952403	<<<	34	727	>>>	BPSS0708	porin_protein	candidate	300	2.7e-06
Candidate_595_NC_006351	BPSS0709	transposase	>>>	10	955930	956021	<<<	91	1403	>>>	BPSS0710	enoyl-CoA_hydratase	candidate	243	0.0016
Candidate_596_NC_006351	BPSS0709	transposase	>>>	41	955961	956004	>>>	43	1420	>>>	BPSS0710	enoyl-CoA_hydratase	candidate	382	1.3e-07
Candidate_597_NC_006351	BPSS0714	hypothetical_protein	>>>	50	962971	963088	<<<	117	50	<<<	BPSS0715	hypothetical_protein	candidate	207	0.0034
Candidate_598_NC_006351	BPSS0717	hypothetical_protein	<<<	654	966693	966877	>>>	184	146	>>>	BPSS0718	TetR_family_transcriptional_regulator	candidate	247	0.00032
Candidate_599_NC_006351	BPSS0718	TetR_family_transcriptional_regulator	>>>	287	967956	968035	>>>	79	177	>>>	BPSS0719	peptidase	candidate	221	0.0017
Candidate_600_NC_006351	BPSS0082	thioredoxin	<<<	1	97069	97131	>>>	62	407	>>>	BPSS0083	hypothetical_protein	candidate	2237	4.4e-95
Candidate_601_NC_006351	BPSS0721a	pseudogene	>>>	-65	972711	972922	<<<	211	0	>>>	BPSS0723	hypothetical_protein	candidate	726	2.5e-26
Candidate_602_NC_006351	BPSS0721a	pseudogene	>>>	1	972777	972903	>>>	126	19	>>>	BPSS0723	hypothetical_protein	candidate	726	2.5e-26
Candidate_603_NC_006351	BPSS0725	short-chain_dehydrogenase	<<<	12	975604	975712	<<<	108	221	<<<	BPSS0726	GntR_family_regulatory_protein	candidate	600	1.5e-20
~
************************************************************************************************
***************************************************************************************************
Search results
---------------------------------------------------------------------------------------------------
581 total sRNAs: 581 candidates for novel sRNAs, 0 known or putative sRNAs.
***************************************************************************************************
Parameters used:
Accession number:	NC_006351
Genome file:	NC_006351.fna
FFN file:	NC_006351.ffn
BLAST:	BLAST_sorted.out
MinScore:	0
MaxE:	0.005
MinPid:	0
Include Partners:	none
Exclude Partners:	none
QRNA:	NC_006351_QRNA.txt.all.CUTOFF0.ID[100:0].GC[100:0].gff
QRFs('.ptt'):	Out_ORF_NC_006351
QRFs(non-'.ptt'):	none
t/r sRNAs:	none
RNAMotif:	rnamotif.out
TransTerm:	transterm.out
TermFinder:	NC_006351_term_candidates_nonredund
TFBS matrix file:	none
known sRNAs:	All_known_sRNAs.txt
Output File Name:	NC_006351_sRNA.out
chromosome size:	3173005
Term. from ORF Stop (sense) (1a):	35
Term. from ORF Stop (antisense) (1b):	-50
Term. from ORF Start (sense):	-20
Term. from ORF Start (antisense):	-40
Prom./TF from QRF Start (2):	0
Terminator from Conservation End (3):	35
Prom./TFBS from Conservation Start (4):	0
sRNA from ORF Start (5):	-65
sRNA from ORF End (6):	-65
minimum length (7):	30
maximum length (7):	550
minimum TT confidence (8):	87
maximum RNAMotif score (9):	-9
maximum FindTerm score (10):	-10
max HSP length (11):	100000
minimum cons-term pcnt (12):	0

## Sheet: (E) K96243_Ooi_chrL
(E) sRNAs predicted by Ooi et al. (2013) in large chromosome of Bp_K96243
Chhromosome	Start	Stop	Strand	ID
NC_006350.1	8130	8329	+	BPNC10001F
NC_006350.1	2458	2613	-	BPNC10001R
NC_006350.1	61430	61555	+	BPNC10002F
NC_006350.1	63316	63523	-	BPNC10002R
NC_006350.1	65911	66069	+	BPNC10003F
NC_006350.1	65911	66069	-	BPNC10003R
NC_006350.1	68713	68868	+	BPNC10004F
NC_006350.1	74839	74958	-	BPNC10004R
NC_006350.1	68884	69036	+	BPNC10005F
NC_006350.1	87152	87280	-	BPNC10005R
NC_006350.1	110188	110415	+	BPNC10006F
NC_006350.1	99088	99318	-	BPNC10006R
NC_006350.1	126982	127146	+	BPNC10007F
NC_006350.1	100033	100194	-	BPNC10007R
NC_006350.1	146968	147261	+	BPNC10008F
NC_006350.1	103813	103932	-	BPNC10008R
NC_006350.1	179728	179847	+	BPNC10009F
NC_006350.1	106753	106881	-	BPNC10009R
NC_006350.1	208253	208378	+	BPNC10010F
NC_006350.1	123061	123222	-	BPNC10010R
NC_006350.1	210605	210866	+	BPNC10011F
NC_006350.1	127201	127314	-	BPNC10011R
NC_006350.1	213642	213770	+	BPNC10012F
NC_006350.1	130279	130462	-	BPNC10012R
NC_006350.1	266668	266901	+	BPNC10013F
NC_006350.1	179272	179430	-	BPNC10014R
NC_006350.1	278821	278940	+	BPNC10015F
NC_006350.1	179698	179889	-	BPNC10015R
NC_006350.1	294779	294901	+	BPNC10016F
NC_006350.1	210605	210866	-	BPNC10016R
NC_006350.1	311921	312226	+	BPNC10017F
NC_006350.1	314414	314604	+	BPNC10018F
NC_006350.1	213576	213839	-	BPNC10018R
NC_006350.1	226564	226686	-	BPNC10019R
NC_006350.1	318400	318558	+	BPNC10020F
NC_006350.1	251274	251396	-	BPNC10020R
NC_006350.1	335066	335176	+	BPNC10021F
NC_006350.1	278848	278967	-	BPNC10021R
NC_006350.1	345423	345578	+	BPNC10022F
NC_006350.1	279517	279708	-	BPNC10022R
NC_006350.1	350596	350718	+	BPNC10023F
NC_006350.1	281792	282046	-	BPNC10023R
NC_006350.1	354910	355056	+	BPNC10024F
NC_006350.1	282245	282370	-	BPNC10024R
NC_006350.1	373039	373335	+	BPNC10025F
NC_006350.1	309089	309286	-	BPNC10025R
NC_006350.1	391546	391701	+	BPNC10026F
NC_006350.1	312062	312226	-	BPNC10026R
NC_006350.1	451013	451132	+	BPNC10027F
NC_006350.1	334988	335176	-	BPNC10027R
NC_006350.1	461799	461921	+	BPNC10028F
NC_006350.1	345423	345578	-	BPNC10028R
NC_006350.1	513206	513370	+	BPNC10029F
NC_006350.1	350422	350718	-	BPNC10029R
NC_006350.1	559796	559954	+	BPNC10030F
NC_006350.1	368902	369021	-	BPNC10030R
NC_006350.1	630983	631417	+	BPNC10031F
NC_006350.1	369049	369171	-	BPNC10031R
NC_006350.1	371176	371403	-	BPNC10032R
NC_006350.1	639251	639748	+	BPNC10033F
NC_006350.1	373039	373194	-	BPNC10033R
NC_006350.1	639768	639962	+	BPNC10034F
NC_006350.1	373210	373335	-	BPNC10034R
NC_006350.1	686601	687074	+	BPNC10035F
NC_006350.1	432323	432520	-	BPNC10035R
NC_006350.1	717930	718049	+	BPNC10036F
NC_006350.1	513206	513370	-	BPNC10036R
NC_006350.1	727371	727499	+	BPNC10037F
NC_006350.1	536381	536640	-	BPNC10037R
NC_006350.1	742773	742892	+	BPNC10038F
NC_006350.1	558434	558589	-	BPNC10038R
NC_006350.1	763738	763896	+	BPNC10039F
NC_006350.1	559904	560026	-	BPNC10039R
NC_006350.1	765916	766098	+	BPNC10040F
NC_006350.1	580721	580843	-	BPNC10040R
NC_006350.1	768742	768867	+	BPNC10041F
NC_006350.1	643689	643982	-	BPNC10041R
NC_006350.1	781837	781953	+	BPNC10042F
NC_006350.1	647580	647975	-	BPNC10042R
NC_006350.1	798564	798755	+	BPNC10043F
NC_006350.1	650241	650360	-	BPNC10043R
NC_006350.1	825618	825776	+	BPNC10044F
NC_006350.1	663505	663834	-	BPNC10044R
NC_006350.1	834054	834173	+	BPNC10045F
NC_006350.1	664336	664458	-	BPNC10045R
NC_006350.1	848895	849020	+	BPNC10046F
NC_006350.1	763738	763962	-	BPNC10046R
NC_006350.1	866952	867146	+	BPNC10047F
NC_006350.1	765811	766026	-	BPNC10048R
NC_006350.1	873816	874037	+	BPNC10049F
NC_006350.1	798528	798725	-	BPNC10049R
NC_006350.1	912285	912440	+	BPNC10050F
NC_006350.1	834054	834209	-	BPNC10050R
NC_006350.1	916554	916667	+	BPNC10051F
NC_006350.1	841059	841172	-	BPNC10051R
NC_006350.1	983331	983453	+	BPNC10052F
NC_006350.1	850826	850944	-	BPNC10052R
NC_006350.1	1010321	1010431	+	BPNC10053F
NC_006350.1	858909	859268	-	BPNC10053R
NC_006350.1	1027715	1027834	+	BPNC10054F
NC_006350.1	912285	912398	-	BPNC10054R
NC_006350.1	1047836	1048030	+	BPNC10055F
NC_006350.1	949138	949287	-	BPNC10055R
NC_006350.1	1092534	1092716	+	BPNC10056F
NC_006350.1	998768	998926	-	BPNC10056R
NC_006350.1	1109676	1109804	+	BPNC10057F
NC_006350.1	1011476	1011595	-	BPNC10057R
NC_006350.1	1157523	1157648	+	BPNC10058F
NC_006350.1	1027574	1027687	-	BPNC10058R
NC_006350.1	1159557	1159712	+	BPNC10059F
NC_006350.1	1027715	1027834	-	BPNC10059R
NC_006350.1	1196765	1196947	+	BPNC10060F
NC_006350.1	1039334	1039453	-	BPNC10060R
NC_006350.1	1199984	1200316	+	BPNC10061F
NC_006350.1	1042763	1043269	-	BPNC10061R
NC_006350.1	1225360	1225581	+	BPNC10062F
NC_006350.1	1069708	1069833	-	BPNC10062R
NC_006350.1	1227982	1228245	+	BPNC10063F
NC_006350.1	1090819	1091001	-	BPNC10063R
NC_006350.1	1240061	1240207	+	BPNC10064F
NC_006350.1	1112028	1112219	-	BPNC10064R
NC_006350.1	1265009	1265197	+	BPNC10065F
NC_006350.1	1132224	1132377	-	BPNC10065R
NC_006350.1	1293008	1293196	+	BPNC10066F
NC_006350.1	1162116	1162226	-	BPNC10066R
NC_006350.1	1295358	1295585	+	BPNC10067F
NC_006350.1	1162251	1162372	-	BPNC10067R
NC_006350.1	1163201	1163389	-	BPNC10068R
NC_006350.1	1314081	1314203	+	BPNC10069F
NC_006350.1	1173875	1174093	-	BPNC10069R
NC_006350.1	1316709	1316933	+	BPNC10070F
NC_006350.1	1318005	1318160	+	BPNC10071F
NC_006350.1	1175834	1176061	-	BPNC10071R
NC_006350.1	1322205	1322396	+	BPNC10072F
NC_006350.1	1199636	1199758	-	BPNC10072R
NC_006350.1	1322556	1322738	+	BPNC10073F
NC_006350.1	1199984	1200139	-	BPNC10073R
NC_006350.1	1324761	1325193	+	BPNC10074F
NC_006350.1	1219684	1219845	-	BPNC10074R
NC_006350.1	1347959	1348081	+	BPNC10075F
NC_006350.1	1370776	1371006	+	BPNC10076F
NC_006350.1	1221229	1221417	-	BPNC10076R
NC_006350.1	1372003	1372164	+	BPNC10077F
NC_006350.1	1225393	1225581	-	BPNC10077R
NC_006350.1	1391641	1391766	+	BPNC10078F
NC_006350.1	1225954	1226142	-	BPNC10078R
NC_006350.1	1437243	1437401	+	BPNC10079F
NC_006350.1	1231835	1231951	-	BPNC10079R
NC_006350.1	1442289	1442402	+	BPNC10080F
NC_006350.1	1265081	1265197	-	BPNC10080R
NC_006350.1	1443858	1444187	+	BPNC10081F
NC_006350.1	1292939	1293100	-	BPNC10081R
NC_006350.1	1444881	1445132	+	BPNC10082F
NC_006350.1	1314153	1314272	-	BPNC10082R
NC_006350.1	1449150	1449305	+	BPNC10083F
NC_006350.1	1316772	1316933	-	BPNC10083R
NC_006350.1	1460805	1461023	+	BPNC10084F
NC_006350.1	1322205	1322396	-	BPNC10084R
NC_006350.1	1476413	1476640	+	BPNC10085F
NC_006350.1	1322556	1322738	-	BPNC10085R
NC_006350.1	1476692	1476847	+	BPNC10086F
NC_006350.1	1349462	1349590	-	BPNC10086R
NC_006350.1	1499367	1499486	+	BPNC10087F
NC_006350.1	1372036	1372194	-	BPNC10087R
NC_006350.1	1506090	1506212	+	BPNC10088F
NC_006350.1	1444881	1445132	-	BPNC10088R
NC_006350.1	1516551	1516715	+	BPNC10089F
NC_006350.1	1476413	1476598	-	BPNC10089R
NC_006350.1	1516974	1517099	+	BPNC10090F
NC_006350.1	1476620	1476991	-	BPNC10090R
NC_006350.1	1546381	1546533	+	BPNC10091F
NC_006350.1	1523868	1524023	-	BPNC10091R
NC_006350.1	1562445	1562561	+	BPNC10092F
NC_006350.1	1544209	1544463	-	BPNC10092R
NC_006350.1	1563390	1563575	+	BPNC10093F
NC_006350.1	1546381	1546533	-	BPNC10093R
NC_006350.1	1575010	1575195	+	BPNC10094F
NC_006350.1	1565307	1565612	-	BPNC10094R
NC_006350.1	1575010	1575123	-	BPNC10095R
NC_006350.1	1610633	1610752	+	BPNC10096F
NC_006350.1	1587638	1587757	-	BPNC10096R
NC_006350.1	1612906	1613211	+	BPNC10097F
NC_006350.1	1605803	1605964	-	BPNC10097R
NC_006350.1	1620257	1620484	+	BPNC10098F
NC_006350.1	1611655	1611774	-	BPNC10098R
NC_006350.1	1636496	1636864	+	BPNC10099F
NC_006350.1	1619732	1619867	-	BPNC10099R
NC_006350.1	1639199	1639315	+	BPNC10100F
NC_006350.1	1620257	1620421	-	BPNC10100R
NC_006350.1	1639409	1639525	+	BPNC10101F
NC_006350.1	1629953	1630081	-	BPNC10101R
NC_006350.1	1665652	1665810	+	BPNC10102F
NC_006350.1	1636496	1636729	-	BPNC10102R
NC_006350.1	1726068	1726181	+	BPNC10103F
NC_006350.1	1642840	1642986	-	BPNC10103R
NC_006350.1	1776715	1776939	+	BPNC10104F
NC_006350.1	1665652	1665780	-	BPNC10104R
NC_006350.1	1802467	1802700	+	BPNC10105F
NC_006350.1	1702795	1703266	-	BPNC10105R
NC_006350.1	1804252	1804377	+	BPNC10106F
NC_006350.1	1735056	1735211	-	BPNC10106R
NC_006350.1	1824903	1825031	+	BPNC10107F
NC_006350.1	1802503	1802700	-	BPNC10107R
NC_006350.1	1834326	1834481	+	BPNC10108F
NC_006350.1	1839078	1839269	-	BPNC10108R
NC_006350.1	1839078	1839269	+	BPNC10109F
NC_006350.1	1870619	1870741	-	BPNC10109R
NC_006350.1	1880168	1880287	+	BPNC10110F
NC_006350.1	1921822	1921938	-	BPNC10110R
NC_006350.1	1895042	1895170	+	BPNC10111F
NC_006350.1	1974290	1974550	-	BPNC10111R
NC_006350.1	1921822	1921938	+	BPNC10112F
NC_006350.1	1981388	1981507	-	BPNC10112R
NC_006350.1	1966058	1966282	+	BPNC10113F
NC_006350.1	2032874	2033037	-	BPNC10113R
NC_006350.1	1971098	1971322	+	BPNC10114F
NC_006350.1	2052476	2052592	-	BPNC10114R
NC_006350.1	2062454	2062567	-	BPNC10115R
NC_006350.1	1974740	1975217	+	BPNC10116F
NC_006350.1	2083805	2083960	-	BPNC10116R
NC_006350.1	1994093	1994212	+	BPNC10118F
NC_006350.1	2090315	2090815	-	BPNC10118R
NC_006350.1	2033606	2033734	+	BPNC10119F
NC_006350.1	2156461	2156583	-	BPNC10119R
NC_006350.1	2090936	2091205	+	BPNC10120F
NC_006350.1	2179874	2180068	-	BPNC10120R
NC_006350.1	2134346	2134459	+	BPNC10121F
NC_006350.1	2134481	2134597	+	BPNC10122F
NC_006350.1	2188628	2188813	-	BPNC10122R
NC_006350.1	2153210	2153331	+	BPNC10123F
NC_006350.1	2196260	2196520	-	BPNC10123R
NC_006350.1	2196260	2196415	+	BPNC10124F
NC_006350.1	2208476	2208733	-	BPNC10124R
NC_006350.1	2216481	2216636	+	BPNC10125F
NC_006350.1	2295204	2295356	+	BPNC10126F
NC_006350.1	2290410	2290526	-	BPNC10126R
NC_006350.1	2304621	2304731	+	BPNC10127F
NC_006350.1	2306124	2306306	-	BPNC10127R
NC_006350.1	2306256	2306378	+	BPNC10128F
NC_006350.1	2325648	2325881	-	BPNC10128R
NC_006350.1	2325648	2325845	+	BPNC10129F
NC_006350.1	2330373	2330606	-	BPNC10129R
NC_006350.1	2328414	2328566	+	BPNC10130F
NC_006350.1	2330871	2330987	-	BPNC10130R
NC_006350.1	2330412	2330570	+	BPNC10131F
NC_006350.1	2332341	2332526	-	BPNC10131R
NC_006350.1	2330871	2331086	+	BPNC10132F
NC_006350.1	2352393	2352506	-	BPNC10132R
NC_006350.1	2332341	2332526	+	BPNC10133F
NC_006350.1	2368767	2368895	-	BPNC10133R
NC_006350.1	2431136	2431441	+	BPNC10134F
NC_006350.1	2400129	2400248	-	BPNC10134R
NC_006350.1	2454381	2454500	+	BPNC10135F
NC_006350.1	2402691	2402801	-	BPNC10135R
NC_006350.1	2454558	2454674	+	BPNC10136F
NC_006350.1	2420331	2420450	-	BPNC10136R
NC_006350.1	2472825	2472941	+	BPNC10137F
NC_006350.1	2426700	2426895	-	BPNC10137R
NC_006350.1	2482069	2482218	+	BPNC10138F
NC_006350.1	2428451	2428651	-	BPNC10138R
NC_006350.1	2517799	2517918	+	BPNC10139F
NC_006350.1	2454381	2454500	-	BPNC10139R
NC_006350.1	2523754	2523904	+	BPNC10140F
NC_006350.1	2476323	2476481	-	BPNC10140R
NC_006350.1	2535861	2535977	+	BPNC10141F
NC_006350.1	2478463	2478612	-	BPNC10141R
NC_006350.1	2536005	2536151	+	BPNC10142F
NC_006350.1	2536179	2536441	-	BPNC10142R
NC_006350.1	2551293	2551553	+	BPNC10143F
NC_006350.1	2551746	2551874	-	BPNC10143R
NC_006350.1	2551608	2551727	+	BPNC10144F
NC_006350.1	2590290	2590442	+	BPNC10145F
NC_006350.1	2573028	2573261	-	BPNC10145R
NC_006350.1	2624379	2624633	+	BPNC10146F
NC_006350.1	2590290	2590481	-	BPNC10146R
NC_006350.1	2638696	2638950	+	BPNC10147F
NC_006350.1	2689231	2689599	+	BPNC10148F
NC_006350.1	2638723	2638950	-	BPNC10148R
NC_006350.1	2689621	2689984	+	BPNC10149F
NC_006350.1	2689996	2690187	+	BPNC10150F
NC_006350.1	2699236	2699538	-	BPNC10150R
NC_006350.1	2744325	2744507	+	BPNC10151F
NC_006350.1	2701726	2701851	-	BPNC10151R
NC_006350.1	2751771	2751893	+	BPNC10152F
NC_006350.1	2710021	2710179	-	BPNC10152R
NC_006350.1	2837595	2837714	+	BPNC10153F
NC_006350.1	2713347	2713466	-	BPNC10153R
NC_006350.1	2838678	2838938	+	BPNC10154F
NC_006350.1	2843436	2843564	+	BPNC10155F
NC_006350.1	2714190	2714582	-	BPNC10155R
NC_006350.1	2864586	2864774	+	BPNC10156F
NC_006350.1	2750661	2750774	-	BPNC10156R
NC_006350.1	2911555	2911674	+	BPNC10157F
NC_006350.1	2751738	2751893	-	BPNC10157R
NC_006350.1	2971191	2971316	+	BPNC10158F
NC_006350.1	2765254	2765547	-	BPNC10158R
NC_006350.1	2975283	2975507	+	BPNC10159F
NC_006350.1	2977242	2977472	+	BPNC10160F
NC_006350.1	2801019	2801246	-	BPNC10160R
NC_006350.1	3050435	3050548	+	BPNC10161F
NC_006350.1	3052463	3052648	+	BPNC10162F
NC_006350.1	2803824	2804147	-	BPNC10162R
NC_006350.1	3054494	3054613	+	BPNC10163F
NC_006350.1	2825136	2825399	-	BPNC10163R
NC_006350.1	3056237	3056356	+	BPNC10164F
NC_006350.1	2837529	2837714	-	BPNC10164R
NC_006350.1	3060620	3060838	+	BPNC10165F
NC_006350.1	2862861	2863058	-	BPNC10165R
NC_006350.1	3066149	3066271	+	BPNC10166F
NC_006350.1	2897686	2898064	-	BPNC10166R
NC_006350.1	3083817	3083942	+	BPNC10167F
NC_006350.1	2922229	2922351	-	BPNC10167R
NC_006350.1	3086620	3086739	+	BPNC10168F
NC_006350.1	2922544	2922693	-	BPNC10168R
NC_006350.1	3156903	3157025	+	BPNC10169F
NC_006350.1	2985153	2985386	-	BPNC10169R
NC_006350.1	3223230	3223379	+	BPNC10170F
NC_006350.1	3000693	3000821	-	BPNC10170R
NC_006350.1	3245314	3245427	+	BPNC10171F
NC_006350.1	3050435	3050590	-	BPNC10171R
NC_006350.1	3272187	3272315	+	BPNC10172F
NC_006350.1	3057641	3057871	-	BPNC10172R
NC_006350.1	3272544	3272699	+	BPNC10173F
NC_006350.1	3066080	3066199	-	BPNC10173R
NC_006350.1	3279123	3279308	+	BPNC10174F
NC_006350.1	3067016	3067138	-	BPNC10174R
NC_006350.1	3287487	3287609	+	BPNC10175F
NC_006350.1	3071012	3071131	-	BPNC10175R
NC_006350.1	3360001	3360156	+	BPNC10176F
NC_006350.1	3133245	3133496	-	BPNC10176R
NC_006350.1	3383381	3383506	+	BPNC10177F
NC_006350.1	3152243	3152401	-	BPNC10177R
NC_006350.1	3399137	3399292	+	BPNC10178F
NC_006350.1	3152456	3152581	-	BPNC10178R
NC_006350.1	3422061	3422213	+	BPNC10179F
NC_006350.1	3153894	3154226	-	BPNC10179R
NC_006350.1	3453039	3453155	+	BPNC10180F
NC_006350.1	3154239	3154364	-	BPNC10180R
NC_006350.1	3460803	3461105	+	BPNC10181F
NC_006350.1	3156792	3157025	-	BPNC10181R
NC_006350.1	3485443	3485565	+	BPNC10182F
NC_006350.1	3161937	3162092	-	BPNC10182R
NC_006350.1	3487618	3487731	+	BPNC10183F
NC_006350.1	3225567	3225791	-	BPNC10183R
NC_006350.1	3504516	3504638	+	BPNC10184F
NC_006350.1	3229074	3229187	-	BPNC10184R
NC_006350.1	3639761	3639955	+	BPNC10185F
NC_006350.1	3232086	3232268	-	BPNC10185R
NC_006350.1	3650999	3651112	+	BPNC10186F
NC_006350.1	3232287	3232409	-	BPNC10186R
NC_006350.1	3673399	3673518	+	BPNC10187F
NC_006350.1	3237021	3237596	-	BPNC10187R
NC_006350.1	3676650	3676805	+	BPNC10188F
NC_006350.1	3260856	3260975	-	BPNC10188R
NC_006350.1	3676830	3676946	+	BPNC10189F
NC_006350.1	3272334	3272456	-	BPNC10189R
NC_006350.1	3685083	3685245	+	BPNC10190F
NC_006350.1	3298233	3298421	-	BPNC10190R
NC_006350.1	3340716	3340844	-	BPNC10191R
NC_006350.1	3688200	3688457	+	BPNC10192F
NC_006350.1	3383318	3383506	-	BPNC10192R
NC_006350.1	3689421	3689618	+	BPNC10193F
NC_006350.1	3714066	3714197	+	BPNC10194F
NC_006350.1	3427736	3427846	-	BPNC10194R
NC_006350.1	3721796	3722029	+	BPNC10195F
NC_006350.1	3431826	3431942	-	BPNC10195R
NC_006350.1	3824634	3824783	+	BPNC10196F
NC_006350.1	3453006	3453155	-	BPNC10196R
NC_006350.1	3825921	3826049	+	BPNC10197F
NC_006350.1	3485443	3485565	-	BPNC10197R
NC_006350.1	3486289	3486408	-	BPNC10198R
NC_006350.1	3830334	3830486	+	BPNC10199F
NC_006350.1	3504351	3504497	-	BPNC10199R
NC_006350.1	3563877	3564068	-	BPNC10200R
NC_006350.1	3851333	3851626	+	BPNC10201F
NC_006350.1	3565284	3565650	-	BPNC10201R
NC_006350.1	3870866	3871129	+	BPNC10202F
NC_006350.1	3568776	3569081	-	BPNC10202R
NC_006350.1	3892395	3892508	+	BPNC10203F
NC_006350.1	3657684	3657797	-	BPNC10203R
NC_006350.1	4015980	4016132	+	BPNC10204F
NC_006350.1	3675668	3675823	-	BPNC10204R
NC_006350.1	4031793	4031915	+	BPNC10205F
NC_006350.1	3676830	3676946	-	BPNC10205R
NC_006350.1	3684768	3684890	-	BPNC10206R
NC_006350.1	3717321	3717581	-	BPNC10207R
NC_006350.1	3824634	3824756	-	BPNC10208R
NC_006350.1	3825921	3826049	-	BPNC10209R
NC_006350.1	3830199	3830312	-	BPNC10210R
NC_006350.1	3830334	3830531	-	BPNC10211R
NC_006350.1	3838111	3838230	-	BPNC10212R
NC_006350.1	3838381	3838544	-	BPNC10213R
NC_006350.1	3868490	3868681	-	BPNC10215R
NC_006350.1	3869399	3869905	-	BPNC10216R
NC_006350.1	3869957	3870319	-	BPNC10217R
NC_006350.1	3887346	3887819	-	BPNC10218R
NC_006350.1	3892395	3892757	-	BPNC10219R
NC_006350.1	3907791	3907943	-	BPNC10220R
NC_006350.1	3914753	3914986	-	BPNC10221R
NC_006350.1	3915173	3915292	-	BPNC10222R
NC_006350.1	3930785	3931086	-	BPNC10223R
NC_006350.1	3937187	3937381	-	BPNC10225R
NC_006350.1	3937475	3937591	-	BPNC10226R
NC_006350.1	3956621	3956731	-	BPNC10227R
NC_006350.1	3966098	3966322	-	BPNC10228R
NC_006350.1	3968726	3968881	-	BPNC10229R
NC_006350.1	4007613	4008116	-	BPNC10230R
NC_006350.1	4052794	4052919	-	BPNC10231R
NC_006350.1	4054372	4054491	-	BPNC10232R
NC_006350.1	4059556	4059738	-	BPNC10233R
NC_006350.1	4074115	4074511	-	BPNC10234R

## Sheet: (F) K96243_Ooi_chrS
(F) sRNAs predicted by Ooi et al. (2013) in small chromosome of Bp_K96243
Chromosome	Start	Stop	Strand	ID
NC_006351.1	6058	6213	+	BPNC20001F
NC_006351.1	19435	19548	-	BPNC20001R
NC_006351.1	75884	76009	+	BPNC20002F
NC_006351.1	19573	19827	-	BPNC20002R
NC_006351.1	78647	78775	+	BPNC20003F
NC_006351.1	21598	21831	-	BPNC20003R
NC_006351.1	84605	84725	+	BPNC20004F
NC_006351.1	31791	31979	-	BPNC20004R
NC_006351.1	150502	150660	+	BPNC20005F
NC_006351.1	51389	51502	-	BPNC20005R
NC_006351.1	159393	159554	+	BPNC20006F
NC_006351.1	56501	56689	-	BPNC20006R
NC_006351.1	160416	160535	+	BPNC20007F
NC_006351.1	65069	65194	-	BPNC20007R
NC_006351.1	176760	176879	+	BPNC20008F
NC_006351.1	71858	71983	-	BPNC20008R
NC_006351.1	198556	198756	+	BPNC20009F
NC_006351.1	203536	203649	+	BPNC20010F
NC_006351.1	84491	84691	-	BPNC20010R
NC_006351.1	248963	249220	+	BPNC20011F
NC_006351.1	87788	87973	-	BPNC20011R
NC_006351.1	256559	256681	+	BPNC20012F
NC_006351.1	97232	97360	-	BPNC20012R
NC_006351.1	285821	286036	+	BPNC20013F
NC_006351.1	176718	176879	-	BPNC20013R
NC_006351.1	350885	351031	+	BPNC20014F
NC_006351.1	177249	177506	-	BPNC20014R
NC_006351.1	178929	179051	-	BPNC20015R
NC_006351.1	354027	354251	+	BPNC20016F
NC_006351.1	189876	190041	-	BPNC20016R
NC_006351.1	364359	364478	+	BPNC20017F
NC_006351.1	203536	203688	-	BPNC20017R
NC_006351.1	367332	367488	+	BPNC20018F
NC_006351.1	205663	205821	-	BPNC20018R
NC_006351.1	370302	370562	+	BPNC20019F
NC_006351.1	221207	221329	-	BPNC20019R
NC_006351.1	373560	373748	+	BPNC20020F
NC_006351.1	254108	254326	-	BPNC20020R
NC_006351.1	385947	386139	+	BPNC20021F
NC_006351.1	256487	256681	-	BPNC20021R
NC_006351.1	401593	401751	+	BPNC20022F
NC_006351.1	273641	273796	-	BPNC20022R
NC_006351.1	427396	427509	+	BPNC20023F
NC_006351.1	427570	427683	+	BPNC20024F
NC_006351.1	333341	333574	-	BPNC20024R
NC_006351.1	427705	428145	+	BPNC20025F
NC_006351.1	350843	351031	-	BPNC20025R
NC_006351.1	437854	438360	+	BPNC20026F
NC_006351.1	354105	354224	-	BPNC20026R
NC_006351.1	451816	451971	+	BPNC20027F
NC_006351.1	370302	370562	-	BPNC20027R
NC_006351.1	491546	491665	+	BPNC20028F
NC_006351.1	397045	397164	-	BPNC20028R
NC_006351.1	506381	506581	+	BPNC20029F
NC_006351.1	397399	397800	-	BPNC20029R
NC_006351.1	514151	514273	+	BPNC20030F
NC_006351.1	401593	401787	-	BPNC20030R
NC_006351.1	529554	529782	+	BPNC20031F
NC_006351.1	427396	428145	-	BPNC20031R
NC_006351.1	532395	532586	+	BPNC20032F
NC_006351.1	540088	540243	+	BPNC20033F
NC_006351.1	448456	448620	-	BPNC20033R
NC_006351.1	568156	568278	+	BPNC20034F
NC_006351.1	522279	522399	-	BPNC20034R
NC_006351.1	592449	592568	+	BPNC20035F
NC_006351.1	536841	536960	-	BPNC20035R
NC_006351.1	612160	612384	+	BPNC20036F
NC_006351.1	538939	539094	-	BPNC20036R
NC_006351.1	617582	617839	+	BPNC20037F
NC_006351.1	575061	575354	-	BPNC20037R
NC_006351.1	652683	652802	+	BPNC20038F
NC_006351.1	616109	616261	-	BPNC20038R
NC_006351.1	665532	665648	+	BPNC20039F
NC_006351.1	666822	667082	-	BPNC20039R
NC_006351.1	671589	671738	+	BPNC20040F
NC_006351.1	671442	671738	-	BPNC20040R
NC_006351.1	673227	673457	+	BPNC20041F
NC_006351.1	771339	771602	-	BPNC20041R
NC_006351.1	701584	701841	+	BPNC20042F
NC_006351.1	777600	777722	-	BPNC20042R
NC_006351.1	782468	782653	+	BPNC20043F
NC_006351.1	782294	782410	-	BPNC20043R
NC_006351.1	817154	817309	+	BPNC20044F
NC_006351.1	817190	817372	-	BPNC20045R
NC_006351.1	819989	820492	+	BPNC20046F
NC_006351.1	820124	820243	-	BPNC20046R
NC_006351.1	837621	837821	-	BPNC20047R
NC_006351.1	842802	842966	+	BPNC20048F
NC_006351.1	842838	842966	-	BPNC20048R
NC_006351.1	849486	849614	+	BPNC20049F
NC_006351.1	897095	897359	-	BPNC20049R
NC_006351.1	855897	856091	+	BPNC20050F
NC_006351.1	900176	900289	-	BPNC20050R
NC_006351.1	873959	874078	+	BPNC20051F
NC_006351.1	902099	902290	-	BPNC20051R
NC_006351.1	881171	881317	+	BPNC20052F
NC_006351.1	914132	914293	-	BPNC20052R
NC_006351.1	884207	884404	+	BPNC20053F
NC_006351.1	914306	914470	-	BPNC20053R
NC_006351.1	885296	885454	+	BPNC20054F
NC_006351.1	918368	918487	-	BPNC20054R
NC_006351.1	886727	886882	+	BPNC20055F
NC_006351.1	923485	923598	-	BPNC20055R
NC_006351.1	894710	894871	+	BPNC20056F
NC_006351.1	975704	975853	-	BPNC20056R
NC_006351.1	897551	897667	+	BPNC20057F
NC_006351.1	980324	980446	-	BPNC20057R
NC_006351.1	898244	898484	+	BPNC20058F
NC_006351.1	992675	992791	-	BPNC20058R
NC_006351.1	898496	898714	+	BPNC20059F
NC_006351.1	1027606	1027722	-	BPNC20059R
NC_006351.1	1029325	1029480	-	BPNC20060R
NC_006351.1	899861	900043	+	BPNC20061F
NC_006351.1	1032679	1032903	-	BPNC20061R
NC_006351.1	1037971	1038084	-	BPNC20062R
NC_006351.1	900062	900322	+	BPNC20063F
NC_006351.1	1062504	1062627	-	BPNC20063R
NC_006351.1	906818	907006	+	BPNC20064F
NC_006351.1	1072332	1072529	-	BPNC20064R
NC_006351.1	911021	911176	+	BPNC20065F
NC_006351.1	1077198	1077353	-	BPNC20065R
NC_006351.1	918269	918487	+	BPNC20066F
NC_006351.1	1077486	1077632	-	BPNC20066R
NC_006351.1	918514	918627	+	BPNC20067F
NC_006351.1	1101565	1101678	-	BPNC20067R
NC_006351.1	959913	960074	+	BPNC20068F
NC_006351.1	1113151	1113270	-	BPNC20068R
NC_006351.1	967752	967907	+	BPNC20069F
NC_006351.1	1117903	1118133	-	BPNC20069R
NC_006351.1	967926	968054	+	BPNC20070F
NC_006351.1	1122214	1122369	-	BPNC20070R
NC_006351.1	970806	970916	+	BPNC20071F
NC_006351.1	1123126	1123239	-	BPNC20071R
NC_006351.1	993239	993388	+	BPNC20072F
NC_006351.1	1130160	1130315	-	BPNC20072R
NC_006351.1	1019104	1019259	+	BPNC20073F
NC_006351.1	1134675	1134788	-	BPNC20073R
NC_006351.1	1019341	1019469	+	BPNC20074F
NC_006351.1	1141884	1142033	-	BPNC20074R
NC_006351.1	1029325	1029480	+	BPNC20075F
NC_006351.1	1034146	1034301	+	BPNC20076F
NC_006351.1	1174400	1174726	-	BPNC20076R
NC_006351.1	1034356	1034484	+	BPNC20077F
NC_006351.1	1214014	1214139	-	BPNC20077R
NC_006351.1	1062504	1062728	+	BPNC20078F
NC_006351.1	1246780	1247001	-	BPNC20078R
NC_006351.1	1072374	1072529	+	BPNC20079F
NC_006351.1	1289443	1289739	-	BPNC20079R
NC_006351.1	1080732	1080887	+	BPNC20080F
NC_006351.1	1083681	1083830	+	BPNC20081F
NC_006351.1	1291573	1291770	-	BPNC20081R
NC_006351.1	1085010	1085333	+	BPNC20082F
NC_006351.1	1305679	1305972	-	BPNC20082R
NC_006351.1	1102720	1102902	+	BPNC20083F
NC_006351.1	1312363	1312551	-	BPNC20083R
NC_006351.1	1112554	1112676	+	BPNC20084F
NC_006351.1	1325941	1326105	-	BPNC20084R
NC_006351.1	1113010	1113129	+	BPNC20085F
NC_006351.1	1123126	1123239	+	BPNC20086F
NC_006351.1	1414186	1414515	-	BPNC20086R
NC_006351.1	1127107	1127234	+	BPNC20087F
NC_006351.1	1423801	1424062	-	BPNC20087R
NC_006351.1	1141884	1142033	+	BPNC20088F
NC_006351.1	1152906	1153094	+	BPNC20089F
NC_006351.1	1463986	1464138	-	BPNC20089R
NC_006351.1	1208946	1209206	+	BPNC20090F
NC_006351.1	1473715	1473870	-	BPNC20090R
NC_006351.1	1245127	1245318	+	BPNC20091F
NC_006351.1	1474420	1474605	-	BPNC20091R
NC_006351.1	1246780	1246893	+	BPNC20092F
NC_006351.1	1475500	1475616	-	BPNC20092R
NC_006351.1	1279216	1279338	+	BPNC20093F
NC_006351.1	1517812	1518006	-	BPNC20093R
NC_006351.1	1312363	1312587	+	BPNC20094F
NC_006351.1	1535911	1536036	-	BPNC20094R
NC_006351.1	1555894	1556082	-	BPNC20095R
NC_006351.1	1382686	1382796	+	BPNC20096F
NC_006351.1	1583755	1583881	-	BPNC20096R
NC_006351.1	1382860	1383006	+	BPNC20097F
NC_006351.1	1594817	1594966	-	BPNC20097R
NC_006351.1	1400461	1400586	+	BPNC20098F
NC_006351.1	1654075	1654257	-	BPNC20098R
NC_006351.1	1480048	1480203	+	BPNC20099F
NC_006351.1	1654348	1654467	-	BPNC20099R
NC_006351.1	1528210	1528362	+	BPNC20100F
NC_006351.1	1654486	1654643	-	BPNC20100R
NC_006351.1	1552189	1552305	+	BPNC20101F
NC_006351.1	1663071	1663187	-	BPNC20101R
NC_006351.1	1553761	1553916	+	BPNC20102F
NC_006351.1	1672659	1672781	-	BPNC20102R
NC_006351.1	1583755	1583881	+	BPNC20103F
NC_006351.1	1676331	1676456	-	BPNC20103R
NC_006351.1	1587392	1587553	+	BPNC20104F
NC_006351.1	1693722	1693847	-	BPNC20104R
NC_006351.1	1593244	1593357	+	BPNC20105F
NC_006351.1	1701709	1701822	-	BPNC20105R
NC_006351.1	1642902	1643099	+	BPNC20106F
NC_006351.1	1707307	1707423	-	BPNC20106R
NC_006351.1	1647250	1647501	+	BPNC20107F
NC_006351.1	1735066	1735221	-	BPNC20107R
NC_006351.1	1778002	1778124	-	BPNC20108R
NC_006351.1	1649629	1649784	+	BPNC20109F
NC_006351.1	1798581	1798706	-	BPNC20109R
NC_006351.1	1654144	1654257	+	BPNC20110F
NC_006351.1	1821366	1821494	-	BPNC20110R
NC_006351.1	1691028	1691147	+	BPNC20111F
NC_006351.1	1826171	1826288	-	BPNC20111R
NC_006351.1	1693722	1693847	+	BPNC20112F
NC_006351.1	1827354	1827473	-	BPNC20112R
NC_006351.1	1741321	1741485	+	BPNC20113F
NC_006351.1	1853085	1853203	-	BPNC20113R
NC_006351.1	1758337	1758458	+	BPNC20114F
NC_006351.1	1924791	1924946	-	BPNC20114R
NC_006351.1	1771639	1771794	+	BPNC20115F
NC_006351.1	1935711	1935836	-	BPNC20115R
NC_006351.1	1778038	1778157	+	BPNC20116F
NC_006351.1	1798581	1798706	+	BPNC20117F
NC_006351.1	1947717	1947983	-	BPNC20117R
NC_006351.1	1798731	1798844	+	BPNC20118F
NC_006351.1	2020171	2020296	-	BPNC20118R
NC_006351.1	1826171	1826288	+	BPNC20119F
NC_006351.1	2064765	2064911	-	BPNC20119R
NC_006351.1	1826799	1826912	+	BPNC20120F
NC_006351.1	2068335	2068658	-	BPNC20120R
NC_006351.1	1829457	1829606	+	BPNC20121F
NC_006351.1	2071233	2071361	-	BPNC20121R
NC_006351.1	1866036	1866221	+	BPNC20122F
NC_006351.1	2073336	2073599	-	BPNC20122R
NC_006351.1	1935711	1935836	+	BPNC20123F
NC_006351.1	2078898	2079020	-	BPNC20123R
NC_006351.1	1943001	1943186	+	BPNC20124F
NC_006351.1	2113827	2113946	-	BPNC20124R
NC_006351.1	1957272	1957496	+	BPNC20125F
NC_006351.1	2129691	2129801	-	BPNC20125R
NC_006351.1	1959933	1960061	+	BPNC20126F
NC_006351.1	2154078	2154206	-	BPNC20126R
NC_006351.1	2162028	2162219	-	BPNC20127R
NC_006351.1	1976031	1976228	+	BPNC20128F
NC_006351.1	2252533	2252829	-	BPNC20128R
NC_006351.1	1994653	1995267	+	BPNC20129F
NC_006351.1	2271541	2271804	-	BPNC20129R
NC_006351.1	2301742	2301865	-	BPNC20130R
NC_006351.1	2302166	2302318	-	BPNC20131R
NC_006351.1	2014537	2014695	+	BPNC20132F
NC_006351.1	2312426	2312536	-	BPNC20132R
NC_006351.1	2020132	2020296	+	BPNC20133F
NC_006351.1	2346476	2346670	-	BPNC20133R
NC_006351.1	2073336	2073599	+	BPNC20134F
NC_006351.1	2376021	2376176	-	BPNC20134R
NC_006351.1	2078898	2079020	+	BPNC20135F
NC_006351.1	2396913	2397026	-	BPNC20135R
NC_006351.1	2111175	2111531	+	BPNC20136F
NC_006351.1	2397543	2397767	-	BPNC20136R
NC_006351.1	2131047	2131211	+	BPNC20137F
NC_006351.1	2406321	2406443	-	BPNC20137R
NC_006351.1	2162091	2162219	+	BPNC20138F
NC_006351.1	2409021	2409284	-	BPNC20138R
NC_006351.1	2279797	2280030	+	BPNC20139F
NC_006351.1	2432432	2432587	-	BPNC20139R
NC_006351.1	2303915	2304040	+	BPNC20140F
NC_006351.1	2440700	2440819	-	BPNC20140R
NC_006351.1	2305739	2305861	+	BPNC20141F
NC_006351.1	2463379	2463675	-	BPNC20141R
NC_006351.1	2307587	2307706	+	BPNC20142F
NC_006351.1	2474404	2474631	-	BPNC20142R
NC_006351.1	2360436	2360558	+	BPNC20143F
NC_006351.1	2480947	2481069	-	BPNC20143R
NC_006351.1	2406120	2406302	+	BPNC20144F
NC_006351.1	2506423	2506542	-	BPNC20144R
NC_006351.1	2406321	2406443	+	BPNC20145F
NC_006351.1	2540029	2540145	-	BPNC20145R
NC_006351.1	2409021	2409206	+	BPNC20146F
NC_006351.1	2550283	2550432	-	BPNC20146R
NC_006351.1	2440490	2440606	+	BPNC20147F
NC_006351.1	2596555	2596983	-	BPNC20147R
NC_006351.1	2458864	2458980	+	BPNC20148F
NC_006351.1	2601937	2602128	-	BPNC20148R
NC_006351.1	2463379	2463501	+	BPNC20149F
NC_006351.1	2603905	2604021	-	BPNC20149R
NC_006351.1	2528305	2528496	+	BPNC20150F
NC_006351.1	2604709	2604891	-	BPNC20150R
NC_006351.1	2530684	2530806	+	BPNC20151F
NC_006351.1	2629692	2629847	-	BPNC20151R
NC_006351.1	2587972	2588163	+	BPNC20152F
NC_006351.1	2697067	2697228	-	BPNC20152R
NC_006351.1	2594734	2594856	+	BPNC20153F
NC_006351.1	2707498	2707866	-	BPNC20153R
NC_006351.1	2596729	2596953	+	BPNC20154F
NC_006351.1	2726926	2727114	-	BPNC20154R
NC_006351.1	2598121	2598381	+	BPNC20155F
NC_006351.1	2770288	2770407	-	BPNC20155R
NC_006351.1	2601133	2601321	+	BPNC20156F
NC_006351.1	2780719	2780871	-	BPNC20156R
NC_006351.1	2601937	2602128	+	BPNC20157F
NC_006351.1	2789506	2789700	-	BPNC20157R
NC_006351.1	2604676	2604789	+	BPNC20158F
NC_006351.1	2854538	2854756	-	BPNC20158R
NC_006351.1	2650873	2650989	+	BPNC20159F
NC_006351.1	2854784	2854972	-	BPNC20159R
NC_006351.1	2664418	2664642	+	BPNC20160F
NC_006351.1	2681458	2681795	+	BPNC20161F
NC_006351.1	2867031	2867330	-	BPNC20161R
NC_006351.1	2874201	2874326	-	BPNC20162R
NC_006351.1	2707498	2707866	+	BPNC20163F
NC_006351.1	2881734	2881886	-	BPNC20163R
NC_006351.1	2892647	2892805	-	BPNC20164R
NC_006351.1	2733820	2734008	+	BPNC20165F
NC_006351.1	2945852	2946109	-	BPNC20165R
NC_006351.1	2761369	2761485	+	BPNC20166F
NC_006351.1	2966399	2966554	-	BPNC20166R
NC_006351.1	2828639	2829172	+	BPNC20167F
NC_006351.1	2972906	2973022	-	BPNC20167R
NC_006351.1	2872320	2872433	+	BPNC20168F
NC_006351.1	2973083	2973205	-	BPNC20168R
NC_006351.1	2872461	2872577	+	BPNC20169F
NC_006351.1	2998286	2998396	-	BPNC20169R
NC_006351.1	2874201	2874326	+	BPNC20170F
NC_006351.1	3000209	3000322	-	BPNC20170R
NC_006351.1	2874342	2874470	+	BPNC20171F
NC_006351.1	3003395	3003550	-	BPNC20171R
NC_006351.1	2892689	2892805	+	BPNC20172F
NC_006351.1	3003563	3003682	-	BPNC20172R
NC_006351.1	2900984	2901169	+	BPNC20173F
NC_006351.1	3009659	3009778	-	BPNC20173R
NC_006351.1	2903224	2903373	+	BPNC20174F
NC_006351.1	3046718	3046873	-	BPNC20174R
NC_006351.1	2982359	2982481	+	BPNC20175F
NC_006351.1	3048020	3048175	-	BPNC20175R
NC_006351.1	2982641	2982751	+	BPNC20176F
NC_006351.1	3065408	3065638	-	BPNC20176R
NC_006351.1	3000170	3000322	+	BPNC20177F
NC_006351.1	3075416	3075574	-	BPNC20177R
NC_006351.1	3002309	3002464	+	BPNC20178F
NC_006351.1	3091695	3091811	-	BPNC20178R
NC_006351.1	3003500	3003682	+	BPNC20179F
NC_006351.1	3097440	3097559	-	BPNC20179R
NC_006351.1	3055466	3055666	+	BPNC20180F
NC_006351.1	3106042	3106446	-	BPNC20180R
NC_006351.1	3122221	3122334	-	BPNC20181R
NC_006351.1	3055781	3056047	+	BPNC20182F
NC_006351.1	3160678	3160797	-	BPNC20182R
NC_006351.1	3066395	3066577	+	BPNC20183F
NC_006351.1	3164431	3164577	-	BPNC20183R
NC_006351.1	3071987	3072106	+	BPNC20184F
NC_006351.1	3170232	3170459	-	BPNC20184R
NC_006351.1	3091695	3091856	+	BPNC20185F
NC_006351.1	3171324	3171476	-	BPNC20185R
NC_006351.1	3097362	3097559	+	BPNC20186F
NC_006351.1	3172338	3172457	-	BPNC20186R
NC_006351.1	3098944	3099198	+	BPNC20187F
NC_006351.1	3172795	3172908	-	BPNC20187R
NC_006351.1	3106288	3106446	+	BPNC20188F
NC_006351.1	3115570	3115683	+	BPNC20189F
NC_006351.1	3165577	3165704	+	BPNC20190F
NC_006351.1	3171351	3171476	+	BPNC20191F

## Sheet: (G) D286_predicted_srna_chrL
(G) Final sRNAs prediction in large chromosome of Bp_D286 using all integrated programs
Chromosome	Start	Stop	Strand	Description
D286_1	2458	2613	-	ID=D286.1_srna_0001;Name=BPNC10001R;Expressed RNA-seq transcript;Expressed sRNA-seq transcript;Identify by Patrick et al. (2012)
D286_1	5118	5383	-	ID=D286.1_srna_0002;Name=Candidate_1188_SIPHT;Expressed RNA-seq transcript;Expressed sRNA-seq transcript;predicted by SIPHT
D286_1	5768	5885	+	ID=D286.1_srna_0003;Name=Candidate_46_SIPHT;Expressed RNA-seq transcript;Expressed sRNA-seq transcript;predicted by SIPHT
D286_1	5785	5868	-	ID=D286.1_srna_0004;Name=Candidate_1202_SIPHT;Expressed RNA-seq transcript;Expressed sRNA-seq transcript;predicted by SIPHT
D286_1	7256	7439	-	ID=D286.1_srna_0005;Name=Candidate_1221_45_SIPHT;Expressed RNA-seq transcript;Expressed sRNA-seq transcript;predicted by SIPHT
D286_1	8058	8385	-	ID=D286.1_srna_0006;Name=Candidate_1229_SIPHT;Expressed RNA-seq transcript;Expressed sRNA-seq transcript;predicted by SIPHT
D286_1	8130	8329	+	ID=D286.1_srna_0007;Name=BPNC10001F;Expressed RNA-seq transcript;Expressed sRNA-seq transcript;Identify by Patrick et al. (2012)
D286_1	22169	22369	+	ID=D286.1_srna_0008;Name=Candidate_826_SIPHT;Expressed RNA-seq transcript;Expressed sRNA-seq transcript;predicted by SIPHT
D286_1	23448	23490	-	ID=D286.1_srna_0009;Name=Candidate_855_SIPHT;predicted by SIPHT;Expressed sRNA-seq transcript
D286_1	27621	27655	+	ID=D286.1_srna_0010;Name=Candidate_47_SIPHT;predicted by SIPHT;Expressed sRNA-seq transcript
D286_1	27912	28013	+	ID=D286.1_srna_0011;Name=Candidate_931_SIPHT;predicted by SIPHT;Expressed sRNA-seq transcript
D286_1	38072	38188	-	ID=D286.1_srna_0012;Name=Candidate_1125_SIPHT;predicted by SIPHT;Expressed sRNA-seq transcript
D286_1	47322	47390	+	ID=D286.1_srna_0013;Name=Candidate_49_SIPHT;predicted by SIPHT;Expressed sRNA-seq transcript
D286_1	47444	47504	+	ID=D286.1_srna_0014;Name=Candidate_1181_SIPHT;predicted by SIPHT;Expressed sRNA-seq transcript
D286_1	48934	49076	+	ID=D286.1_srna_0015;Name=Candidate_1185_SIPHT;predicted by SIPHT;Expressed sRNA-seq transcript
D286_1	61442	61567	+	ID=D286.1_srna_0016;Name=BPNC10002F;Identify by Patrick et al. (2012);Expressed sRNA-seq transcript
D286_1	63225	63315	+	ID=D286.1_srna_0017;Name=Candidate_50_SIPHT;Expressed RNA-seq transcript;Expressed sRNA-seq transcript;predicted by SIPHT
D286_1	63310	63517	-	ID=D286.1_srna_0018;Name=BPNC10002R;Expressed RNA-seq transcript;Expressed sRNA-seq transcript;Identify by Patrick et al. (2012)
D286_1	63417	63480	+	ID=D286.1_srna_0019;Name=Candidate_1207_SIPHT;predicted by SIPHT;Expressed sRNA-seq transcript
D286_1	65905	66058	-	ID=D286.1_srna_0020;Name=BPNC10003R;Identify by Patrick et al. (2012);Expressed sRNA-seq transcript
D286_1	65905	66058	+	ID=D286.1_srna_0021;Name=BPNC10003F;Identify by Patrick et al. (2012)
D286_1	68523	68716	-	ID=D286.1_srna_0022;Name=Candidate_1213_SIPHT;Expressed RNA-seq transcript;Expressed sRNA-seq transcript;predicted by SIPHT
D286_1	68717	68872	+	ID=D286.1_srna_0023;Name=BPNC10004F;Identify by Patrick et al. (2012);Expressed sRNA-seq transcript
D286_1	68888	69040	+	ID=D286.1_srna_0024;Name=BPNC10005F;Identify by Patrick et al. (2012);Expressed sRNA-seq transcript
D286_1	72577	72676	+	ID=D286.1_srna_0025;Name=Candidate_51_SIPHT;predicted by SIPHT
D286_1	74909	75040	-	ID=D286.1_srna_0026;Name=BPNC10004R;Identify by Patrick et al. (2012)
D286_1	76978	77043	+	ID=D286.1_srna_0027;Name=Candidate_52_SIPHT;predicted by SIPHT
D286_1	84051	84178	-	ID=D286.1_srna_0028;Name=Candidate_53_SIPHT_1;Expressed RNA-seq transcript;predicted by SIPHT
D286_1	87251	87380	-	ID=D286.1_srna_0029;Name=BPNC10005R;Expressed RNA-seq transcript;Expressed sRNA-seq transcript;Identify by Patrick et al. (2012)
D286_1	90134	90308	-	ID=D286.1_srna_0030;Name=Candidate_1235_SIPHT;Expressed RNA-seq transcript;Expressed sRNA-seq transcript;predicted by SIPHT
D286_1	90220	90311	+	ID=D286.1_srna_0031;Name=Candidate_55_SIPHT;predicted by SIPHT;Expressed sRNA-seq transcript
D286_1	92478	92642	+	ID=D286.1_srna_0032;Name=Candidate_56_SIPHT;Expressed RNA-seq transcript;Expressed sRNA-seq transcript;predicted by SIPHT
D286_1	94026	94238	-	ID=D286.1_srna_0033;Name=Candidate_1245_SIPHT;Expressed RNA-seq transcript;Expressed sRNA-seq transcript;predicted by SIPHT
D286_1	98322	98413	-	ID=D286.1_srna_0034;Name=C4.1;Expressed RNA-seq transcript;Expressed sRNA-seq transcript;known sRNAs (Rfam)
D286_1	98434	98510	-	ID=D286.1_srna_0035;Name=isrK.1;Expressed RNA-seq transcript;Expressed sRNA-seq transcript;known sRNAs (Rfam)
D286_1	100135	100296	-	ID=D286.1_srna_0036;Name=BPNC10007R;Expressed RNA-seq transcript;Expressed sRNA-seq transcript;Identify by Patrick et al. (2012)
D286_1	100219	100311	+	ID=D286.1_srna_0037;Name=Candidate_598_SIPHT;Expressed RNA-seq transcript;Expressed sRNA-seq transcript;predicted by SIPHT
D286_1	103915	104034	-	ID=D286.1_srna_0038;Name=BPNC10008R_609_SIPHT;Identify by Patrick et al. (2012);predicted by SIPHT
D286_1	106855	106984	-	ID=D286.1_srna_0039;Name=BPNC10009R;Identify by Patrick et al. (2012);Expressed sRNA-seq transcript
D286_1	108056	108116	+	ID=D286.1_srna_0040;Name=Candidate_623_58_SIPHT;predicted by SIPHT;Expressed sRNA-seq transcript
D286_1	108262	108453	-	ID=D286.1_srna_0041;Name=Candidate_625_SIPHT;Expressed RNA-seq transcript;Expressed sRNA-seq transcript;predicted by SIPHT
D286_1	108906	108943	+	ID=D286.1_srna_0042;Name=Candidate_59_SIPHT;predicted by SIPHT
D286_1	110345	110421	-	ID=D286.1_srna_0043;Name=Betaproteobacteria_toxic_sRNA.1;known sRNAs (Rfam);Expressed sRNA-seq transcript
D286_1	110350	110577	+	ID=D286.1_srna_0044;Name=BPNC10006F;Expressed RNA-seq transcript;Expressed sRNA-seq transcript;Identify by Patrick et al. (2012)
D286_1	122958	123243	+	ID=D286.1_srna_0045;Name=Candidate_60_SIPHT;Expressed RNA-seq transcript;Expressed sRNA-seq transcript;predicted by SIPHT
D286_1	124860	124899	+	ID=D286.1_srna_0046;Name=Candidate_61_762_SIPHT;predicted by SIPHT
D286_1	124876	125034	-	ID=D286.1_srna_0047;Name=BPNC10014R;Expressed RNA-seq transcript;Expressed sRNA-seq transcript;Identify by Patrick et al. (2012)
D286_1	125083	125267	+	ID=D286.1_srna_0048;Name=Candidate_763_SIPHT;Expressed RNA-seq transcript;Expressed sRNA-seq transcript;predicted by SIPHT
D286_1	129407	129590	-	ID=D286.1_srna_0049;Name=BPNC10012R;Expressed RNA-seq transcript;Expressed sRNA-seq transcript;Identify by Patrick et al. (2012)
D286_1	130785	130861	+	ID=D286.1_srna_0050;Name=Candidate_669_SIPHT;predicted by SIPHT;Expressed sRNA-seq transcript
D286_1	138930	139047	+	ID=D286.1_srna_0051;Name=Candidate_63_SIPHT;Expressed RNA-seq transcript;Expressed sRNA-seq transcript;predicted by SIPHT
D286_1	147004	147091	+	ID=D286.1_srna_0052;Name=Candidate_64_SIPHT;predicted by SIPHT;Expressed sRNA-seq transcript
D286_1	147152	147237	+	ID=D286.1_srna_0053;Name=Candidate_780_SIPHT;Expressed RNA-seq transcript;Expressed sRNA-seq transcript;predicted by SIPHT
D286_1	159526	159650	+	ID=D286.1_srna_0054;Name=Candidate_65_SIPHT;Expressed RNA-seq transcript;Expressed sRNA-seq transcript;predicted by SIPHT
D286_1	161343	161427	+	ID=D286.1_srna_0055;Name=Candidate_66_SIPHT;Expressed RNA-seq transcript;Expressed sRNA-seq transcript;predicted by SIPHT
D286_1	161377	161509	-	ID=D286.1_srna_0056;Name=Candidate_789_SIPHT;predicted by SIPHT;Expressed sRNA-seq transcript
D286_1	168462	168559	-	ID=D286.1_srna_0057;Name=Candidate_67_SIPHT;predicted by SIPHT;Expressed sRNA-seq transcript
D286_1	171201	171326	+	ID=D286.1_srna_0058;Name=BPNC10010F;Expressed RNA-seq transcript;Expressed sRNA-seq transcript;Identify by Patrick et al. (2012)
D286_1	173542	173881	+	ID=D286.1_srna_0059;Name=BPNC10011F_69_SIPHT;Expressed RNA-seq transcript;Expressed sRNA-seq transcript;Identify by Patrick et al. (2012);predicted by SIPHT
D286_1	173562	173823	-	ID=D286.1_srna_0060;Name=BPNC10016R;Expressed RNA-seq transcript;Expressed sRNA-seq transcript;Identify by Patrick et al. (2012)
D286_1	175963	176010	-	ID=D286.1_srna_0061;Name=Candidate_801_SIPHT;predicted by SIPHT;Expressed sRNA-seq transcript
D286_1	176540	176878	-	ID=D286.1_srna_0062;Name=BPNC10018R_804_SIPHT;Expressed RNA-seq transcript;Expressed sRNA-seq transcript;Identify by Patrick et al. (2012);predicted by SIPHT
D286_1	176606	176734	+	ID=D286.1_srna_0063;Name=BPNC10012F;Expressed RNA-seq transcript;Expressed sRNA-seq transcript;Identify by Patrick et al. (2012)
D286_1	178135	178229	-	ID=D286.1_srna_0064;Name=Candidate_806_SIPHT;Expressed RNA-seq transcript;Expressed sRNA-seq transcript;predicted by SIPHT
D286_1	179548	179651	+	ID=D286.1_srna_0065;Name=Candidate_807_SIPHT;Expressed RNA-seq transcript;Expressed sRNA-seq transcript;predicted by SIPHT
D286_1	184648	184747	-	ID=D286.1_srna_0066;Name=Candidate_822_SIPHT;predicted by SIPHT;Expressed sRNA-seq transcript
D286_1	185144	185430	+	ID=D286.1_srna_0067;Name=Candidate_823_SIPHT;Expressed RNA-seq transcript;Expressed sRNA-seq transcript;predicted by SIPHT
D286_1	186316	186561	+	ID=D286.1_srna_0068;Name=Candidate_70_71_SIPHT;Expressed RNA-seq transcript;Expressed sRNA-seq transcript;predicted by SIPHT
D286_1	186501	186541	-	ID=D286.1_srna_0069;Name=Candidate_827_SIPHT;predicted by SIPHT;Expressed sRNA-seq transcript
D286_1	188366	188473	-	ID=D286.1_srna_0070;Name=Candidate_72_SIPHT;predicted by SIPHT;Expressed sRNA-seq transcript
D286_1	191069	191118	+	ID=D286.1_srna_0071;Name=Candidate_838_SIPHT;predicted by SIPHT;Expressed sRNA-seq transcript
D286_1	196542	196611	+	ID=D286.1_srna_0072;Name=Candidate_854_SIPHT;predicted by SIPHT;Expressed sRNA-seq transcript
D286_1	205337	205538	+	ID=D286.1_srna_0073;Name=Candidate_863_SIPHT;predicted by SIPHT;Expressed sRNA-seq transcript
D286_1	205891	206015	+	ID=D286.1_srna_0074;Name=Candidate_73_SIPHT;Expressed RNA-seq transcript;Expressed sRNA-seq transcript;predicted by SIPHT
D286_1	206773	206888	-	ID=D286.1_srna_0075;Name=Candidate_43_SIPHT;predicted by SIPHT;Expressed sRNA-seq transcript
D286_1	210858	210954	-	ID=D286.1_srna_0076;Name=Candidate_75_SIPHT;predicted by SIPHT;Expressed sRNA-seq transcript
D286_1	212403	212552	-	ID=D286.1_srna_0077;Name=Candidate_874_SIPHT;Expressed RNA-seq transcript;Expressed sRNA-seq transcript;predicted by SIPHT
D286_1	214159	214507	+	ID=D286.1_srna_0078;Name=Candidate_876_SIPHT;Expressed RNA-seq transcript;Expressed sRNA-seq transcript;predicted by SIPHT
D286_1	214195	214317	-	ID=D286.1_srna_0079;Name=BPNC10020R;Expressed RNA-seq transcript;Expressed sRNA-seq transcript;Identify by Patrick et al. (2012)
D286_1	215329	215492	-	ID=D286.1_srna_0080;Name=Candidate_880_SIPHT;Expressed RNA-seq transcript;Expressed sRNA-seq transcript;predicted by SIPHT
D286_1	220610	220684	+	ID=D286.1_srna_0081;Name=Candidate_891_SIPHT;predicted by SIPHT;Expressed sRNA-seq transcript
D286_1	220644	220740	-	ID=D286.1_srna_0082;Name=Candidate_890_SIPHT;predicted by SIPHT;Expressed sRNA-seq transcript
D286_1	229582	229860	+	ID=D286.1_srna_0083;Name=BPNC10013F_80_81_SIPHT;Expressed RNA-seq transcript;Expressed sRNA-seq transcript;Identify by Patrick et al. (2012);predicted by SIPHT
D286_1	229873	229918	+	ID=D286.1_srna_0084;Name=Candidate_906_SIPHT;predicted by SIPHT;Expressed sRNA-seq transcript
D286_1	231908	231983	+	ID=D286.1_srna_0085;Name=Candidate_908_909_SIPHT;predicted by SIPHT;Expressed sRNA-seq transcript
D286_1	241788	241908	+	ID=D286.1_srna_0086;Name=BPNC10015F;Identify by Patrick et al. (2012);Expressed sRNA-seq transcript
D286_1	241815	241935	-	ID=D286.1_srna_0087;Name=BPNC10021R;Expressed RNA-seq transcript;Expressed sRNA-seq transcript;Identify by Patrick et al. (2012)
D286_1	242485	242676	-	ID=D286.1_srna_0088;Name=BPNC10022R;Expressed RNA-seq transcript;Expressed sRNA-seq transcript;Identify by Patrick et al. (2012)
D286_1	253225	253280	+	ID=D286.1_srna_0089;Name=Candidate_82_SIPHT;predicted by SIPHT;Expressed sRNA-seq transcript
D286_1	257695	257902	+	ID=D286.1_srna_0090;Name=BPNC10016F_83_84_SIPHT;Expressed RNA-seq transcript;Expressed sRNA-seq transcript;Identify by Patrick et al. (2012)
D286_1	261846	261896	-	ID=D286.1_srna_0091;Name=Candidate_85_SIPHT;predicted by SIPHT;Expressed sRNA-seq transcript
D286_1	272042	272239	-	ID=D286.1_srna_0092;Name=BPNC10025R;Expressed RNA-seq transcript;Expressed sRNA-seq transcript;Identify by Patrick et al. (2012)
D286_1	274890	275183	+	ID=D286.1_srna_0093;Name=BPNC10017F;Expressed RNA-seq transcript;Expressed sRNA-seq transcript;Identify by Patrick et al. (2012)
D286_1	275500	275551	+	ID=D286.1_srna_0094;Name=Candidate_86_SIPHT;predicted by SIPHT;Expressed sRNA-seq transcript
D286_1	278684	278874	+	ID=D286.1_srna_0095;Name=BPNC10018F;Expressed RNA-seq transcript;Expressed sRNA-seq transcript;Identify by Patrick et al. (2012)
D286_1	282665	282992	+	ID=D286.1_srna_0096;Name=BPNC10020F_88_SIPHT;Expressed RNA-seq transcript;Expressed sRNA-seq transcript;Identify by Patrick et al. (2012);predicted by SIPHT
D286_1	299327	299515	-	ID=D286.1_srna_0097;Name=BPNC10027R;Identify by Patrick et al. (2012);Expressed sRNA-seq transcript
D286_1	299405	299515	+	ID=D286.1_srna_0098;Name=BPNC10021F;Identify by Patrick et al. (2012);Expressed sRNA-seq transcript
D286_1	307884	307992	-	ID=D286.1_srna_0099;Name=Candidate_89_SIPHT;Expressed RNA-seq transcript;Expressed sRNA-seq transcript;predicted by SIPHT
D286_1	309783	309938	+	ID=D286.1_srna_0100;Name=BPNC10022F;Identify by Patrick et al. (2012);Expressed sRNA-seq transcript
D286_1	313686	313763	+	ID=D286.1_srna_0101;Name=Candidate_1053_90_SIPHT;predicted by SIPHT
D286_1	314840	315174	-	ID=D286.1_srna_0102;Name=BPNC10029R_1057_SIPHT;Expressed RNA-seq transcript;Expressed sRNA-seq transcript;Identify by Patrick et al. (2012);predicted by SIPHT
D286_1	315061	315174	+	ID=D286.1_srna_0103;Name=BPNC10023F;Identify by Patrick et al. (2012);Expressed sRNA-seq transcript
D286_1	319190	319229	+	ID=D286.1_srna_0104;Name=Candidate_1065_92_SIPHT;predicted by SIPHT;Expressed sRNA-seq transcript
D286_1	319221	319289	-	ID=D286.1_srna_0105;Name=Candidate_974_SIPHT;predicted by SIPHT;Expressed sRNA-seq transcript
D286_1	320655	320928	+	ID=D286.1_srna_0106;Name=BPNC10024F_93_SIPHT;Expressed RNA-seq transcript;Expressed sRNA-seq transcript;Identify by Patrick et al. (2012);predicted by SIPHT
D286_1	323955	323996	-	ID=D286.1_srna_0107;Name=Candidate_1080_SIPHT;predicted by SIPHT;Expressed sRNA-seq transcript
D286_1	330429	330577	-	ID=D286.1_srna_0108;Name=Candidate_94_SIPHT;predicted by SIPHT;Expressed sRNA-seq transcript
D286_1	334647	334766	-	ID=D286.1_srna_0109;Name=BPNC10030R;Expressed RNA-seq transcript;Expressed sRNA-seq transcript;Identify by Patrick et al. (2012)
D286_1	334738	334780	+	ID=D286.1_srna_0110;Name=Candidate_1102_SIPHT;predicted by SIPHT;Expressed sRNA-seq transcript
D286_1	334794	334916	-	ID=D286.1_srna_0111;Name=BPNC10031R;Expressed RNA-seq transcript;Expressed sRNA-seq transcript;Identify by Patrick et al. (2012)
D286_1	336081	336201	+	ID=D286.1_srna_0112;Name=Candidate_1105_SIPHT;Expressed RNA-seq transcript;Expressed sRNA-seq transcript;predicted by SIPHT
D286_1	336922	337149	-	ID=D286.1_srna_0113;Name=BPNC10032R;Expressed RNA-seq transcript;Expressed sRNA-seq transcript;Identify by Patrick et al. (2012)
D286_1	338785	338941	-	ID=D286.1_srna_0114;Name=BPNC10033R;Identify by Patrick et al. (2012)
D286_1	338785	339082	+	ID=D286.1_srna_0115;Name=BPNC10025F;Expressed RNA-seq transcript;Expressed sRNA-seq transcript;Identify by Patrick et al. (2012)
D286_1	338957	339082	-	ID=D286.1_srna_0116;Name=BPNC10034R;Identify by Patrick et al. (2012);Expressed sRNA-seq transcript
D286_1	341318	341698	+	ID=D286.1_srna_0117;Name=Candidate_1117_SIPHT;Expressed RNA-seq transcript;Expressed sRNA-seq transcript;predicted by SIPHT
D286_1	348892	348991	+	ID=D286.1_srna_0118;Name=Candidate_96_SIPHT;Expressed RNA-seq transcript;Expressed sRNA-seq transcript;predicted by SIPHT
D286_1	357387	357549	+	ID=D286.1_srna_0119;Name=BPNC10026F;Expressed RNA-seq transcript;Expressed sRNA-seq transcript;Identify by Patrick et al. (2012)
D286_1	358400	358496	+	ID=D286.1_srna_0120;Name=Candidate_1150_SIPHT;predicted by SIPHT;Expressed sRNA-seq transcript
D286_1	362857	363182	-	ID=D286.1_srna_0121;Name=Candidate_1160_SIPHT;Expressed RNA-seq transcript;Expressed sRNA-seq transcript;predicted by SIPHT
D286_1	382342	382508	-	ID=D286.1_srna_0122;Name=Candidate_1176_SIPHT;Expressed RNA-seq transcript;Expressed sRNA-seq transcript;predicted by SIPHT
D286_1	382354	382386	+	ID=D286.1_srna_0123;Name=Candidate_99_SIPHT;predicted by SIPHT
D286_1	386475	386552	-	ID=D286.1_srna_0124;Name=Candidate_101_SIPHT;predicted by SIPHT;Expressed sRNA-seq transcript
D286_1	395077	395149	+	ID=D286.1_srna_0125;Name=Candidate_102_SIPHT;predicted by SIPHT;Expressed sRNA-seq transcript
D286_1	398125	398322	-	ID=D286.1_srna_0126;Name=BPNC10035R;Identify by Patrick et al. (2012);Expressed sRNA-seq transcript
D286_1	409673	409758	+	ID=D286.1_srna_0127;Name=Candidate_103_SIPHT;predicted by SIPHT;Expressed sRNA-seq transcript
D286_1	414246	414302	+	ID=D286.1_srna_0128;Name=Candidate_1177_SIPHT;predicted by SIPHT;Expressed sRNA-seq transcript
D286_1	416819	416937	+	ID=D286.1_srna_0129;Name=BPNC10027F;Identify by Patrick et al. (2012);Expressed sRNA-seq transcript
D286_1	427653	427775	+	ID=D286.1_srna_0130;Name=BPNC10028F;Expressed RNA-seq transcript;Expressed sRNA-seq transcript;Identify by Patrick et al. (2012)
D286_1	434571	434606	+	ID=D286.1_srna_0131;Name=Candidate_1178_SIPHT;predicted by SIPHT
D286_1	434628	434849	+	ID=D286.1_srna_0132;Name=Candidate_106_SIPHT;Expressed RNA-seq transcript;Expressed sRNA-seq transcript;predicted by SIPHT
D286_1	435894	435926	-	ID=D286.1_srna_0133;Name=Candidate_1180_SIPHT;predicted by SIPHT
D286_1	449759	449806	+	ID=D286.1_srna_0134;Name=Candidate_1182_SIPHT;predicted by SIPHT;Expressed sRNA-seq transcript
D286_1	452445	452534	+	ID=D286.1_srna_0135;Name=Candidate_107_SIPHT;predicted by SIPHT;Expressed sRNA-seq transcript
D286_1	453436	453466	+	ID=D286.1_srna_0136;Name=Candidate_108_SIPHT;predicted by SIPHT;Expressed sRNA-seq transcript
D286_1	455419	455471	+	ID=D286.1_srna_0137;Name=Candidate_1183_SIPHT;predicted by SIPHT
D286_1	461507	461576	+	ID=D286.1_srna_0138;Name=Candidate_109_SIPHT;predicted by SIPHT;Expressed sRNA-seq transcript
D286_1	462337	462460	+	ID=D286.1_srna_0139;Name=Candidate_111_SIPHT;Expressed RNA-seq transcript;Expressed sRNA-seq transcript;predicted by SIPHT
D286_1	470968	471102	-	ID=D286.1_srna_0140;Name=Candidate_112_SIPHT;Expressed RNA-seq transcript;Expressed sRNA-seq transcript;predicted by SIPHT
D286_1	475547	475665	+	ID=D286.1_srna_0141;Name=Candidate_115_SIPHT;predicted by SIPHT;Expressed sRNA-seq transcript
D286_1	487712	487861	+	ID=D286.1_srna_0142;Name=BPNC10029F;Identify by Patrick et al. (2012)
D286_1	487712	487861	-	ID=D286.1_srna_0143;Name=BPNC10036R;Identify by Patrick et al. (2012)
D286_1	510871	511130	-	ID=D286.1_srna_0144;Name=BPNC10037R;Expressed RNA-seq transcript;Expressed sRNA-seq transcript;Identify by Patrick et al. (2012)
D286_1	520417	520699	-	ID=D286.1_srna_0145;Name=Candidate_1189_SIPHT;Expressed RNA-seq transcript;Expressed sRNA-seq transcript;predicted by SIPHT
D286_1	520424	520472	+	ID=D286.1_srna_0146;Name=Candidate_119_SIPHT;predicted by SIPHT
D286_1	520735	520859	-	ID=D286.1_srna_0147;Name=Candidate_1191_1192_SIPHT;predicted by SIPHT;Expressed sRNA-seq transcript
D286_1	520791	520975	+	ID=D286.1_srna_0148;Name=Candidate_120_SIPHT;Expressed RNA-seq transcript;Expressed sRNA-seq transcript;predicted by SIPHT
D286_1	524486	524552	-	ID=D286.1_srna_0149;Name=Candidate_122_SIPHT;predicted by SIPHT;Expressed sRNA-seq transcript
D286_1	524493	524830	+	ID=D286.1_srna_0150;Name=Candidate_1194_SIPHT;Expressed RNA-seq transcript;Expressed sRNA-seq transcript;predicted by SIPHT
D286_1	524675	524737	-	ID=D286.1_srna_0151;Name=Candidate_1193_SIPHT;predicted by SIPHT
D286_1	528452	528488	-	ID=D286.1_srna_0152;Name=Candidate_1195_SIPHT;predicted by SIPHT;Expressed sRNA-seq transcript
D286_1	530959	531062	+	ID=D286.1_srna_0153;Name=Candidate_123_SIPHT;predicted by SIPHT;Expressed sRNA-seq transcript
D286_1	532877	533089	-	ID=D286.1_srna_0154;Name=BPNC10038R_24_sRNAscanner;Expressed RNA-seq transcript;Expressed sRNA-seq transcript;Identify by Patrick et al. (2012);predicted by sRNAscanner
D286_1	534239	534396	+	ID=D286.1_srna_0155;Name=BPNC10030F;Expressed RNA-seq transcript;Expressed sRNA-seq transcript;Identify by Patrick et al. (2012)
D286_1	534346	534475	-	ID=D286.1_srna_0156;Name=BPNC10039R;Expressed RNA-seq transcript;Expressed sRNA-seq transcript;Identify by Patrick et al. (2012)
D286_1	541649	541726	+	ID=D286.1_srna_0157;Name=Candidate_1197_SIPHT;predicted by SIPHT;Expressed sRNA-seq transcript
D286_1	542477	542588	-	ID=D286.1_srna_0158;Name=Candidate_1198_SIPHT;predicted by SIPHT;Expressed sRNA-seq transcript
D286_1	545762	545841	+	ID=D286.1_srna_0159;Name=Candidate_124_SIPHT;predicted by SIPHT;Expressed sRNA-seq transcript
D286_1	547737	547799	-	ID=D286.1_srna_0160;Name=Candidate_1199_SIPHT;predicted by SIPHT;Expressed sRNA-seq transcript
D286_1	548450	548543	-	ID=D286.1_srna_0161;Name=Candidate_1200_SIPHT;Expressed RNA-seq transcript;Expressed sRNA-seq transcript;predicted by SIPHT
D286_1	548478	548554	+	ID=D286.1_srna_0162;Name=Candidate_1201_SIPHT;Expressed RNA-seq transcript;Expressed sRNA-seq transcript;predicted by SIPHT
D286_1	555184	555306	-	ID=D286.1_srna_0163;Name=BPNC10040R;Expressed RNA-seq transcript;Expressed sRNA-seq transcript;Identify by Patrick et al. (2012)
D286_1	555218	555498	+	ID=D286.1_srna_0164;Name=Candidate_1203_SIPHT;Expressed RNA-seq transcript;Expressed sRNA-seq transcript;predicted by SIPHT
D286_1	558120	558229	-	ID=D286.1_srna_0165;Name=Candidate_125_SIPHT;Expressed RNA-seq transcript;Expressed sRNA-seq transcript;predicted by SIPHT
D286_1	570104	570216	+	ID=D286.1_srna_0166;Name=Candidate_128_SIPHT;Expressed RNA-seq transcript;Expressed sRNA-seq transcript;predicted by SIPHT
D286_1	570150	570313	-	ID=D286.1_srna_0167;Name=Candidate_127_SIPHT;Expressed RNA-seq transcript;Expressed sRNA-seq transcript;predicted by SIPHT
D286_1	579353	579477	+	ID=D286.1_srna_0168;Name=Candidate_131_SIPHT;Expressed RNA-seq transcript;Expressed sRNA-seq transcript;predicted by SIPHT
D286_1	579771	579889	+	ID=D286.1_srna_0169;Name=Candidate_4_SIPHT;Expressed RNA-seq transcript;Expressed sRNA-seq transcript;predicted by SIPHT
D286_1	580341	580442	-	ID=D286.1_srna_0170;Name=BPNC10041R;Identify by Patrick et al. (2012);Expressed sRNA-seq transcript
D286_1	592835	593164	-	ID=D286.1_srna_0171;Name=BPNC10044R;Expressed RNA-seq transcript;Expressed sRNA-seq transcript;Identify by Patrick et al. (2012)
D286_1	593201	593574	-	ID=D286.1_srna_0172;Name=Candidate_1209_SIPHT;Expressed RNA-seq transcript;Expressed sRNA-seq transcript;predicted by SIPHT
D286_1	593647	593788	-	ID=D286.1_srna_0173;Name=BPNC10045R_1210_SIPHT;Expressed RNA-seq transcript;Expressed sRNA-seq transcript;Identify by Patrick et al. (2012);predicted by SIPHT
D286_1	594900	594990	-	ID=D286.1_srna_0174;Name=Candidate_132_SIPHT;predicted by SIPHT;Expressed sRNA-seq transcript
D286_1	595677	595824	-	ID=D286.1_srna_0175;Name=Candidate_1211_SIPHT;Expressed RNA-seq transcript;Expressed sRNA-seq transcript;predicted by SIPHT
D286_1	615916	616389	+	ID=D286.1_srna_0176;Name=BPNC10035F_1215_SIPHT;Expressed RNA-seq transcript;Expressed sRNA-seq transcript;Identify by Patrick et al. (2012);predicted by SIPHT
D286_1	616084	616161	-	ID=D286.1_srna_0177;Name=Candidate_1214_SIPHT;Expressed RNA-seq transcript;Expressed sRNA-seq transcript;predicted by SIPHT
D286_1	627139	627351	+	ID=D286.1_srna_0178;Name=Cand_2_sRNAscanner;Expressed RNA-seq transcript;Expressed sRNA-seq transcript;predicted by sRNAscanner
D286_1	631536	631594	+	ID=D286.1_srna_0179;Name=Candidate_133_SIPHT;predicted by SIPHT
D286_1	634259	634304	-	ID=D286.1_srna_0180;Name=Candidate_1216_SIPHT;predicted by SIPHT;Expressed sRNA-seq transcript
D286_1	643872	643940	-	ID=D286.1_srna_0181;Name=Candidate_1217_SIPHT;Expressed RNA-seq transcript;Expressed sRNA-seq transcript;predicted by SIPHT
D286_1	644372	644576	-	ID=D286.1_srna_0182;Name=Candidate_1218_SIPHT;Expressed RNA-seq transcript;Expressed sRNA-seq transcript;predicted by SIPHT
D286_1	644378	644426	+	ID=D286.1_srna_0183;Name=Candidate_135_SIPHT;predicted by SIPHT;Expressed sRNA-seq transcript
D286_1	647294	647413	+	ID=D286.1_srna_0184;Name=BPNC10036F;Expressed RNA-seq transcript;Expressed sRNA-seq transcript;Identify by Patrick et al. (2012)
D286_1	657609	657690	+	ID=D286.1_srna_0185;Name=Candidate_138_SIPHT;predicted by SIPHT;Expressed sRNA-seq transcript
D286_1	660699	660783	+	ID=D286.1_srna_0186;Name=Candidate_140_SIPHT;Expressed RNA-seq transcript;Expressed sRNA-seq transcript;predicted by SIPHT
D286_1	669192	669275	+	ID=D286.1_srna_0187;Name=Candidate_141_SIPHT;predicted by SIPHT;Expressed sRNA-seq transcript
D286_1	672138	672257	+	ID=D286.1_srna_0188;Name=BPNC10038F;Expressed RNA-seq transcript;Expressed sRNA-seq transcript;Identify by Patrick et al. (2012)
D286_1	674358	674400	+	ID=D286.1_srna_0189;Name=Candidate_1223_SIPHT;predicted by SIPHT;Expressed sRNA-seq transcript
D286_1	674460	674546	+	ID=D286.1_srna_0190;Name=Candidate_142_SIPHT;predicted by SIPHT;Expressed sRNA-seq transcript
D286_1	693133	693291	+	ID=D286.1_srna_0191;Name=BPNC10039F;Identify by Patrick et al. (2012)
D286_1	693133	693357	-	ID=D286.1_srna_0192;Name=BPNC10046R;Expressed RNA-seq transcript;Expressed sRNA-seq transcript;Identify by Patrick et al. (2012)
D286_1	695212	695428	-	ID=D286.1_srna_0193;Name=BPNC10048R;Expressed RNA-seq transcript;Expressed sRNA-seq transcript;Identify by Patrick et al. (2012)
D286_1	695485	695601	+	ID=D286.1_srna_0194;Name=BPNC10040F;Identify by Patrick et al. (2012);Expressed sRNA-seq transcript
D286_1	698245	698370	+	ID=D286.1_srna_0195;Name=BPNC10041F;Identify by Patrick et al. (2012);Expressed sRNA-seq transcript
D286_1	701701	701735	+	ID=D286.1_srna_0196;Name=Candidate_143_SIPHT;predicted by SIPHT;Expressed sRNA-seq transcript
D286_1	711261	711291	+	ID=D286.1_srna_0197;Name=Cand_3_sRNAscanner;Expressed sRNA-seq transcript;predicted by sRNAscanner
D286_1	711329	711445	+	ID=D286.1_srna_0198;Name=BPNC10042F;Expressed RNA-seq transcript;Expressed sRNA-seq transcript;Identify by Patrick et al. (2012)
D286_1	711441	711538	-	ID=D286.1_srna_0199;Name=Candidate_1225_SIPHT;predicted by SIPHT;Expressed sRNA-seq transcript
D286_1	719487	719520	-	ID=D286.1_srna_0200;Name=Candidate_1226_SIPHT;predicted by SIPHT;Expressed sRNA-seq transcript
D286_1	720999	721123	-	ID=D286.1_srna_0201;Name=Candidate_1227_SIPHT;Expressed RNA-seq transcript;Expressed sRNA-seq transcript;predicted by SIPHT
D286_1	727939	728136	-	ID=D286.1_srna_0202;Name=BPNC10049R;Identify by Patrick et al. (2012);Expressed sRNA-seq transcript
D286_1	727975	728166	+	ID=D286.1_srna_0203;Name=BPNC10043F;Identify by Patrick et al. (2012);Expressed sRNA-seq transcript
D286_1	734883	734921	-	ID=D286.1_srna_0204;Name=Candidate_1228_SIPHT;predicted by SIPHT
D286_1	735831	735964	+	ID=D286.1_srna_0205;Name=Candidate_146_SIPHT;predicted by SIPHT;Expressed sRNA-seq transcript
D286_1	735906	735961	-	ID=D286.1_srna_0206;Name=Candidate_145_SIPHT;predicted by SIPHT
D286_1	743923	744014	-	ID=D286.1_srna_0207;Name=Candidate_1231_SIPHT;predicted by SIPHT;Expressed sRNA-seq transcript
D286_1	755034	755232	+	ID=D286.1_srna_0208;Name=BPNC10044F_1232_SIPHT;Expressed RNA-seq transcript;Expressed sRNA-seq transcript;Identify by Patrick et al. (2012);predicted by SIPHT
D286_1	763483	763636	+	ID=D286.1_srna_0209;Name=BPNC10045F_5_SIPHT;Identify by Patrick et al. (2012);Expressed sRNA-seq transcript;predicted by SIPHT
D286_1	763517	763672	-	ID=D286.1_srna_0210;Name=BPNC10050R;Identify by Patrick et al. (2012);Expressed sRNA-seq transcript
D286_1	778437	778562	+	ID=D286.1_srna_0211;Name=BPNC10046F;Expressed RNA-seq transcript;Expressed sRNA-seq transcript;Identify by Patrick et al. (2012)
D286_1	779406	779794	-	ID=D286.1_srna_0212;Name=Candidate_147_SIPHT;Expressed RNA-seq transcript;Expressed sRNA-seq transcript;predicted by SIPHT
D286_1	779791	779827	+	ID=D286.1_srna_0213;Name=Candidate_148_SIPHT;predicted by SIPHT;Expressed sRNA-seq transcript
D286_1	780315	780375	-	ID=D286.1_srna_0214;Name=BPNC10053R_1233_1234_SIPHT;Identify by Patrick et al. (2012);predicted by SIPHT
D286_1	803108	803164	+	ID=D286.1_srna_0215;Name=Candidate_6_150_SIPHT;predicted by SIPHT;Expressed sRNA-seq transcript
D286_1	806108	806194	+	ID=D286.1_srna_0216;Name=Candidate_151_SIPHT;Expressed RNA-seq transcript;Expressed sRNA-seq transcript;predicted by SIPHT
D286_1	807149	807180	-	ID=D286.1_srna_0217;Name=Candidate_1237_SIPHT;predicted by SIPHT;Expressed sRNA-seq transcript
D286_1	808015	808117	+	ID=D286.1_srna_0218;Name=Candidate_152_SIPHT;predicted by SIPHT;Expressed sRNA-seq transcript
D286_1	810757	810838	+	ID=D286.1_srna_0219;Name=Candidate_154_SIPHT;predicted by SIPHT;Expressed sRNA-seq transcript
D286_1	810848	810945	-	ID=D286.1_srna_0220;Name=BPNC10054R;Identify by Patrick et al. (2012)
D286_1	810848	810996	+	ID=D286.1_srna_0221;Name=BPNC10050F;Expressed RNA-seq transcript;Expressed sRNA-seq transcript;Identify by Patrick et al. (2012)
D286_1	815107	815194	+	ID=D286.1_srna_0222;Name=BPNC10051F;Identify by Patrick et al. (2012);Expressed sRNA-seq transcript
D286_1	818602	818693	-	ID=D286.1_srna_0223;Name=Candidate_155_SIPHT;predicted by SIPHT;Expressed sRNA-seq transcript
D286_1	819958	820096	+	ID=D286.1_srna_0224;Name=Candidate_1241_SIPHT;Expressed RNA-seq transcript;Expressed sRNA-seq transcript;predicted by SIPHT
D286_1	820047	820114	-	ID=D286.1_srna_0225;Name=Candidate_1240_SIPHT;Expressed RNA-seq transcript;Expressed sRNA-seq transcript;predicted by SIPHT
D286_1	822815	823001	+	ID=D286.1_srna_0226;Name=Candidate_156_SIPHT;Expressed RNA-seq transcript;Expressed sRNA-seq transcript;predicted by SIPHT
D286_1	824470	824541	+	ID=D286.1_srna_0227;Name=Candidate_157_SIPHT;predicted by SIPHT;Expressed sRNA-seq transcript
D286_1	825863	825948	+	ID=D286.1_srna_0228;Name=Candidate_158_SIPHT;predicted by SIPHT;Expressed sRNA-seq transcript
D286_1	829933	829983	-	ID=D286.1_srna_0229;Name=Candidate_160_SIPHT;predicted by SIPHT;Expressed sRNA-seq transcript
D286_1	832440	832565	+	ID=D286.1_srna_0230;Name=Candidate_1243_SIPHT;predicted by SIPHT;Expressed sRNA-seq transcript
D286_1	834183	834216	-	ID=D286.1_srna_0231;Name=Candidate_1244_SIPHT;predicted by SIPHT
D286_1	838254	838327	+	ID=D286.1_srna_0232;Name=Candidate_1246_SIPHT;predicted by SIPHT;Expressed sRNA-seq transcript
D286_1	840233	840275	-	ID=D286.1_srna_0233;Name=Candidate_162_SIPHT;predicted by SIPHT;Expressed sRNA-seq transcript
D286_1	841151	841377	+	ID=D286.1_srna_0234;Name=Candidate_7_SIPHT;Expressed RNA-seq transcript;Expressed sRNA-seq transcript;predicted by SIPHT
D286_1	847517	847585	+	ID=D286.1_srna_0235;Name=Candidate_1248_SIPHT;predicted by SIPHT;Expressed sRNA-seq transcript
D286_1	847548	847632	-	ID=D286.1_srna_0236;Name=Candidate_1247_SIPHT;predicted by SIPHT;Expressed sRNA-seq transcript
D286_1	847673	847875	-	ID=D286.1_srna_0237;Name=BPNC10055R_1249_SIPHT;Expressed RNA-seq transcript;Expressed sRNA-seq transcript;Identify by Patrick et al. (2012);predicted by SIPHT
D286_1	854866	854948	-	ID=D286.1_srna_0238;Name=Candidate_1250_SIPHT;predicted by SIPHT;Expressed sRNA-seq transcript
D286_1	857630	857684	-	ID=D286.1_srna_0239;Name=Candidate_165_SIPHT;predicted by SIPHT;Expressed sRNA-seq transcript
D286_1	868528	868680	-	ID=D286.1_srna_0240;Name=Candidate_1252_SIPHT;predicted by SIPHT;Expressed sRNA-seq transcript
D286_1	868574	868604	+	ID=D286.1_srna_0241;Name=Candidate_1253_SIPHT;predicted by SIPHT
D286_1	881987	882106	+	ID=D286.1_srna_0242;Name=BPNC10052F;Expressed RNA-seq transcript;Expressed sRNA-seq transcript;Identify by Patrick et al. (2012)
D286_1	882186	882225	-	ID=D286.1_srna_0243;Name=Candidate_1254_SIPHT;predicted by SIPHT;Expressed sRNA-seq transcript
D286_1	889204	889307	+	ID=D286.1_srna_0244;Name=Candidate_1255_SIPHT;Expressed RNA-seq transcript;Expressed sRNA-seq transcript;predicted by SIPHT
D286_1	894144	894180	-	ID=D286.1_srna_0245;Name=Candidate_1256_SIPHT;predicted by SIPHT;Expressed sRNA-seq transcript
D286_1	896091	896193	-	ID=D286.1_srna_0246;Name=Candidate_1257_SIPHT;Expressed RNA-seq transcript;Expressed sRNA-seq transcript;predicted by SIPHT
D286_1	897341	897540	-	ID=D286.1_srna_0247;Name=BPNC10056R_1258_SIPHT;Expressed RNA-seq transcript;Expressed sRNA-seq transcript;Identify by Patrick et al. (2012);predicted by SIPHT
D286_1	907597	907726	-	ID=D286.1_srna_0248;Name=Candidate_166_SIPHT;Expressed RNA-seq transcript;Expressed sRNA-seq transcript;predicted by SIPHT
D286_1	908882	908992	+	ID=D286.1_srna_0249;Name=BPNC10053F;Expressed RNA-seq transcript;Expressed sRNA-seq transcript;Identify by Patrick et al. (2012)
D286_1	909580	909639	-	ID=D286.1_srna_0250;Name=Candidate_599_SIPHT;predicted by SIPHT
D286_1	909580	909699	+	ID=D286.1_srna_0251;Name=Candidate_167_SIPHT;Expressed RNA-seq transcript;Expressed sRNA-seq transcript;predicted by SIPHT
D286_1	909939	910000	+	ID=D286.1_srna_0252;Name=Candidate_601_SIPHT;Expressed RNA-seq transcript;Expressed sRNA-seq transcript;predicted by SIPHT
D286_1	910037	910156	-	ID=D286.1_srna_0253;Name=BPNC10057R;Expressed RNA-seq transcript;Expressed sRNA-seq transcript;Identify by Patrick et al. (2012)
D286_1	910180	910293	+	ID=D286.1_srna_0254;Name=Candidate_602_SIPHT;predicted by SIPHT;Expressed sRNA-seq transcript
D286_1	912806	913062	+	ID=D286.1_srna_0255;Name=Candidate_170_SIPHT;Expressed RNA-seq transcript;Expressed sRNA-seq transcript;predicted by SIPHT
D286_1	912900	912933	-	ID=D286.1_srna_0256;Name=Candidate_169_SIPHT;predicted by SIPHT;Expressed sRNA-seq transcript
D286_1	915660	915783	-	ID=D286.1_srna_0257;Name=Candidate_603_SIPHT;Expressed RNA-seq transcript;Expressed sRNA-seq transcript;predicted by SIPHT
D286_1	918885	918963	+	ID=D286.1_srna_0258;Name=Candidate_604_171_SIPHT;Expressed RNA-seq transcript;Expressed sRNA-seq transcript;predicted by SIPHT
D286_1	919634	919739	+	ID=D286.1_srna_0259;Name=Candidate_605_SIPHT;predicted by SIPHT;Expressed sRNA-seq transcript
D286_1	919804	920063	+	ID=D286.1_srna_0260;Name=Candidate_173_SIPHT;Expressed RNA-seq transcript;Expressed sRNA-seq transcript;predicted by SIPHT
D286_1	921603	921654	-	ID=D286.1_srna_0261;Name=Candidate_175_SIPHT;predicted by SIPHT;Expressed sRNA-seq transcript
D286_1	926084	926197	-	ID=D286.1_srna_0262;Name=BPNC10058R;Identify by Patrick et al. (2012);Expressed sRNA-seq transcript
D286_1	926225	926304	+	ID=D286.1_srna_0263;Name=BPNC10054F;Identify by Patrick et al. (2012)
D286_1	926225	926304	-	ID=D286.1_srna_0264;Name=BPNC10059R;Identify by Patrick et al. (2012)
D286_1	928526	928703	-	ID=D286.1_srna_0265;Name=Candidate_607_SIPHT;predicted by SIPHT;Expressed sRNA-seq transcript
D286_1	933048	933161	+	ID=D286.1_srna_0266;Name=Candidate_608_SIPHT;predicted by SIPHT;Expressed sRNA-seq transcript
D286_1	935264	935377	+	ID=D286.1_srna_0267;Name=Candidate_176_SIPHT;predicted by SIPHT;Expressed sRNA-seq transcript
D286_1	938112	938231	-	ID=D286.1_srna_0268;Name=BPNC10060R;Identify by Patrick et al. (2012);Expressed sRNA-seq transcript
D286_1	938303	938383	-	ID=D286.1_srna_0269;Name=Candidate_177_SIPHT;predicted by SIPHT;Expressed sRNA-seq transcript
D286_1	938450	938480	-	ID=D286.1_srna_0270;Name=Candidate_610_SIPHT;predicted by SIPHT;Expressed sRNA-seq transcript
D286_1	940778	940813	+	ID=D286.1_srna_0271;Name=Candidate_611_SIPHT;predicted by SIPHT;Expressed sRNA-seq transcript
D286_1	941538	942044	-	ID=D286.1_srna_0272;Name=BPNC10061R_613_SIPHT;Expressed RNA-seq transcript;Expressed sRNA-seq transcript;Identify by Patrick et al. (2012);predicted by SIPHT
D286_1	944227	944320	+	ID=D286.1_srna_0273;Name=Candidate_179_SIPHT;predicted by SIPHT;Expressed sRNA-seq transcript
D286_1	946049	946113	+	ID=D286.1_srna_0274;Name=Candidate_614_SIPHT;predicted by SIPHT;Expressed sRNA-seq transcript
D286_1	946602	946796	+	ID=D286.1_srna_0275;Name=BPNC10055F;Expressed RNA-seq transcript;Expressed sRNA-seq transcript;Identify by Patrick et al. (2012)
D286_1	949485	949560	+	ID=D286.1_srna_0276;Name=Candidate_180_SIPHT;predicted by SIPHT;Expressed sRNA-seq transcript
D286_1	963850	963901	+	ID=D286.1_srna_0277;Name=Candidate_615_SIPHT;predicted by SIPHT;Expressed sRNA-seq transcript
D286_1	966035	966182	+	ID=D286.1_srna_0278;Name=Candidate_182_SIPHT;Expressed RNA-seq transcript;Expressed sRNA-seq transcript;predicted by SIPHT
D286_1	966114	966177	-	ID=D286.1_srna_0279;Name=Candidate_181_SIPHT;predicted by SIPHT;Expressed sRNA-seq transcript
D286_1	967867	967951	+	ID=D286.1_srna_0280;Name=Candidate_617_SIPHT;predicted by SIPHT;Expressed sRNA-seq transcript
D286_1	968472	968597	-	ID=D286.1_srna_0281;Name=BPNC10062R;Expressed RNA-seq transcript;Expressed sRNA-seq transcript;Identify by Patrick et al. (2012)
D286_1	973259	973318	+	ID=D286.1_srna_0282;Name=Candidate_183_SIPHT;predicted by SIPHT;Expressed sRNA-seq transcript
D286_1	977185	977270	+	ID=D286.1_srna_0283;Name=Candidate_184_SIPHT;predicted by SIPHT;Expressed sRNA-seq transcript
D286_1	979998	980183	-	ID=D286.1_srna_0284;Name=Candidate_622_SIPHT;Expressed RNA-seq transcript;Expressed sRNA-seq transcript;predicted by SIPHT
D286_1	984883	984957	+	ID=D286.1_srna_0285;Name=Candidate_626_SIPHT;predicted by SIPHT;Expressed sRNA-seq transcript
D286_1	987106	987143	-	ID=D286.1_srna_0286;Name=Candidate_41_SIPHT;predicted by SIPHT
D286_1	998952	999086	+	ID=D286.1_srna_0287;Name=Candidate_186_SIPHT;predicted by SIPHT;Expressed sRNA-seq transcript
D286_1	999035	999079	-	ID=D286.1_srna_0288;Name=Candidate_630_SIPHT;predicted by SIPHT;Expressed sRNA-seq transcript
D286_1	1005141	1005177	-	ID=D286.1_srna_0289;Name=Candidate_632_SIPHT;predicted by SIPHT
D286_1	1009334	1009512	+	ID=D286.1_srna_0290;Name=Candidate_187_SIPHT;Expressed RNA-seq transcript;Expressed sRNA-seq transcript;predicted by SIPHT
D286_1	1009464	1009500	-	ID=D286.1_srna_0291;Name=Candidate_633_SIPHT;predicted by SIPHT;Expressed sRNA-seq transcript
D286_1	1010965	1011187	-	ID=D286.1_srna_0292;Name=BPNC10065R_6S_1;Expressed RNA-seq transcript;Expressed sRNA-seq transcript;Identify by Patrick et al. (2012);known sRNAs (Rfam)
D286_1	1025255	1025424	-	ID=D286.1_srna_0293;Name=Candidate_635_SIPHT;Expressed RNA-seq transcript;Expressed sRNA-seq transcript;predicted by SIPHT
D286_1	1025875	1025940	+	ID=D286.1_srna_0294;Name=Candidate_188_SIPHT;predicted by SIPHT;Expressed sRNA-seq transcript
D286_1	1025977	1026039	+	ID=D286.1_srna_0295;Name=Candidate_636_SIPHT;predicted by SIPHT;Expressed sRNA-seq transcript
D286_1	1026830	1026916	-	ID=D286.1_srna_0296;Name=Candidate_190_SIPHT;predicted by SIPHT;Expressed sRNA-seq transcript
D286_1	1029992	1030035	+	ID=D286.1_srna_0297;Name=Candidate_637_SIPHT;predicted by SIPHT;Expressed sRNA-seq transcript
D286_1	1036270	1036395	+	ID=D286.1_srna_0298;Name=BPNC10058F;Expressed RNA-seq transcript;Expressed sRNA-seq transcript;Identify by Patrick et al. (2012)
D286_1	1036365	1036477	-	ID=D286.1_srna_0299;Name=Candidate_638_40_SIPHT;predicted by SIPHT;Expressed sRNA-seq transcript
D286_1	1038302	1038455	+	ID=D286.1_srna_0300;Name=BPNC10059F;Identify by Patrick et al. (2012);Expressed sRNA-seq transcript
D286_1	1040862	1040969	-	ID=D286.1_srna_0301;Name=BPNC10066R;Expressed RNA-seq transcript;Expressed sRNA-seq transcript;Identify by Patrick et al. (2012)
D286_1	1040994	1041124	-	ID=D286.1_srna_0302;Name=BPNC10067R_639_SIPHT;Expressed RNA-seq transcript;Expressed sRNA-seq transcript;Identify by Patrick et al. (2012);predicted by SIPHT
D286_1	1041944	1042132	-	ID=D286.1_srna_0303;Name=BPNC10068R;Expressed RNA-seq transcript;Expressed sRNA-seq transcript;Identify by Patrick et al. (2012)
D286_1	1043330	1043465	-	ID=D286.1_srna_0304;Name=Candidate_640_SIPHT;Expressed RNA-seq transcript;Expressed sRNA-seq transcript;predicted by SIPHT
D286_1	1044014	1044098	+	ID=D286.1_srna_0305;Name=Candidate_191_SIPHT;predicted by SIPHT;Expressed sRNA-seq transcript
D286_1	1052787	1052896	-	ID=D286.1_srna_0306;Name=BPNC10069R;Identify by Patrick et al. (2012);Expressed sRNA-seq transcript
D286_1	1054636	1054863	-	ID=D286.1_srna_0307;Name=BPNC10071R;Expressed RNA-seq transcript;Expressed sRNA-seq transcript;Identify by Patrick et al. (2012)
D286_1	1058137	1058167	-	ID=D286.1_srna_0308;Name=Candidate_641_SIPHT;predicted by SIPHT
D286_1	1065740	1065827	+	ID=D286.1_srna_0309;Name=Candidate_194_SIPHT;predicted by SIPHT;Expressed sRNA-seq transcript
D286_1	1075485	1075748	-	ID=D286.1_srna_0310;Name=Candidate_643_SIPHT;Expressed RNA-seq transcript;Expressed sRNA-seq transcript;predicted by SIPHT
D286_1	1075569	1075800	+	ID=D286.1_srna_0311;Name=BPNC10060F_196_SIPHT;Expressed RNA-seq transcript;Expressed sRNA-seq transcript;Identify by Patrick et al. (2012);predicted by SIPHT
D286_1	1075881	1075942	-	ID=D286.1_srna_0312;Name=Candidate_644_SIPHT;predicted by SIPHT;Expressed sRNA-seq transcript
D286_1	1077174	1077296	-	ID=D286.1_srna_0313;Name=BPNC10072R;Expressed RNA-seq transcript;Expressed sRNA-seq transcript;Identify by Patrick et al. (2012)
D286_1	1077522	1077677	-	ID=D286.1_srna_0314;Name=BPNC10073R;Identify by Patrick et al. (2012)
D286_1	1077522	1077854	+	ID=D286.1_srna_0315;Name=BPNC10061F;Expressed RNA-seq transcript;Expressed sRNA-seq transcript;Identify by Patrick et al. (2012)
D286_1	1082419	1082471	-	ID=D286.1_srna_0316;Name=Candidate_645_SIPHT;predicted by SIPHT;Expressed sRNA-seq transcript
D286_1	1090889	1091019	-	ID=D286.1_srna_0317;Name=Candidate_646_SIPHT;Expressed RNA-seq transcript;Expressed sRNA-seq transcript;predicted by SIPHT
D286_1	1093428	1093551	+	ID=D286.1_srna_0318;Name=Candidate_199_SIPHT;Expressed RNA-seq transcript;Expressed sRNA-seq transcript;predicted by SIPHT
D286_1	1094820	1094873	-	ID=D286.1_srna_0319;Name=Candidate_647_SIPHT;predicted by SIPHT;Expressed sRNA-seq transcript
D286_1	1098451	1098612	-	ID=D286.1_srna_0320;Name=BPNC10074R;Identify by Patrick et al. (2012);Expressed sRNA-seq transcript
D286_1	1099278	1099343	-	ID=D286.1_srna_0321;Name=Candidate_648_SIPHT;predicted by SIPHT
D286_1	1099996	1100184	-	ID=D286.1_srna_0322;Name=BPNC10076R;Expressed RNA-seq transcript;Expressed sRNA-seq transcript;Identify by Patrick et al. (2012)
D286_1	1104144	1104332	-	ID=D286.1_srna_0323;Name=BPNC10077R_650_SIPHT;Expressed RNA-seq transcript;Expressed sRNA-seq transcript;Identify by Patrick et al. (2012);predicted by SIPHT
D286_1	1118127	1118315	-	ID=D286.1_srna_0324;Name=BPNC10078R;Expressed RNA-seq transcript;Expressed sRNA-seq transcript;Identify by Patrick et al. (2012)
D286_1	1120005	1120478	+	ID=D286.1_srna_0325;Name=BPNC10063F_200_SIPHT;Expressed RNA-seq transcript;Expressed sRNA-seq transcript;Identify by Patrick et al. (2012);predicted by SIPHT
D286_1	1123854	1124119	-	ID=D286.1_srna_0326;Name=BPNC10079R_201_SIPHT;Expressed RNA-seq transcript;Expressed sRNA-seq transcript;Identify by Patrick et al. (2012);predicted by SIPHT
D286_1	1127335	1127519	-	ID=D286.1_srna_0327;Name=Candidate_652_SIPHT;Expressed RNA-seq transcript;Expressed sRNA-seq transcript;predicted by SIPHT
D286_1	1131941	1132263	+	ID=D286.1_srna_0328;Name=BPNC10064F_653_203_204_SIPHT;Expressed RNA-seq transcript;Expressed sRNA-seq transcript;Identify by Patrick et al. (2012);predicted by SIPHT
D286_1	1134672	1134711	+	ID=D286.1_srna_0329;Name=Candidate_654_SIPHT;predicted by SIPHT
D286_1	1156495	1156633	+	ID=D286.1_srna_0330;Name=Candidate_205_SIPHT;predicted by SIPHT;Expressed sRNA-seq transcript
D286_1	1156526	1156610	-	ID=D286.1_srna_0331;Name=Candidate_656_SIPHT;predicted by SIPHT;Expressed sRNA-seq transcript
D286_1	1157118	1157304	+	ID=D286.1_srna_0332;Name=BPNC10065F;Expressed RNA-seq transcript;Expressed sRNA-seq transcript;Identify by Patrick et al. (2012)
D286_1	1157190	1157304	-	ID=D286.1_srna_0333;Name=BPNC10080R;Expressed RNA-seq transcript;Expressed sRNA-seq transcript;Identify by Patrick et al. (2012)
D286_1	1162472	1162531	-	ID=D286.1_srna_0334;Name=Candidate_657_SIPHT;predicted by SIPHT;Expressed sRNA-seq transcript
D286_1	1163351	1163448	+	ID=D286.1_srna_0335;Name=Candidate_658_206_SIPHT;predicted by SIPHT;Expressed sRNA-seq transcript
D286_1	1164558	1164641	+	ID=D286.1_srna_0336;Name=Candidate_659_SIPHT;Expressed RNA-seq transcript;Expressed sRNA-seq transcript;predicted by SIPHT
D286_1	1173706	1173742	-	ID=D286.1_srna_0337;Name=Candidate_660_SIPHT;predicted by SIPHT
D286_1	1180563	1180756	+	ID=D286.1_srna_0338;Name=Candidate_662_SIPHT;predicted by SIPHT;Expressed sRNA-seq transcript
D286_1	1183118	1183396	+	ID=D286.1_srna_0339;Name=Candidate_663_SIPHT;Expressed RNA-seq transcript;Expressed sRNA-seq transcript;predicted by SIPHT
D286_1	1184885	1184979	+	ID=D286.1_srna_0340;Name=Candidate_664_210_SIPHT;predicted by SIPHT;Expressed sRNA-seq transcript
D286_1	1184987	1185148	-	ID=D286.1_srna_0341;Name=BPNC10081R;Expressed RNA-seq transcript;Expressed sRNA-seq transcript;Identify by Patrick et al. (2012)
D286_1	1185056	1185242	+	ID=D286.1_srna_0342;Name=BPNC10066F;Expressed RNA-seq transcript;Expressed sRNA-seq transcript;Identify by Patrick et al. (2012)
D286_1	1187406	1187758	+	ID=D286.1_srna_0343;Name=BPNC10067F_665_SIPHT;Expressed RNA-seq transcript;Expressed sRNA-seq transcript;Identify by Patrick et al. (2012);predicted by SIPHT
D286_1	1200630	1201013	+	ID=D286.1_srna_0344;Name=Candidate_666_SIPHT;Expressed RNA-seq transcript;Expressed sRNA-seq transcript;predicted by SIPHT
D286_1	1206154	1206276	+	ID=D286.1_srna_0345;Name=BPNC10069F;Identify by Patrick et al. (2012);Expressed sRNA-seq transcript
D286_1	1206226	1206347	-	ID=D286.1_srna_0346;Name=BPNC10082R;Identify by Patrick et al. (2012);Expressed sRNA-seq transcript
D286_1	1208410	1208449	+	ID=D286.1_srna_0347;Name=Candidate_667_SIPHT;predicted by SIPHT;Expressed sRNA-seq transcript
D286_1	1208769	1208993	+	ID=D286.1_srna_0348;Name=BPNC10070F;Identify by Patrick et al. (2012);Expressed sRNA-seq transcript
D286_1	1208832	1208993	-	ID=D286.1_srna_0349;Name=BPNC10083R;Identify by Patrick et al. (2012);Expressed sRNA-seq transcript
D286_1	1209472	1209804	-	ID=D286.1_srna_0350;Name=Candidate_670_SIPHT;Expressed RNA-seq transcript;Expressed sRNA-seq transcript;predicted by SIPHT
D286_1	1210072	1210227	+	ID=D286.1_srna_0351;Name=BPNC10071F;Expressed RNA-seq transcript;Expressed sRNA-seq transcript;Identify by Patrick et al. (2012)
D286_1	1210456	1210490	+	ID=D286.1_srna_0352;Name=Candidate_212_SIPHT;predicted by SIPHT
D286_1	1214272	1214463	-	ID=D286.1_srna_0353;Name=BPNC10084R;Expressed RNA-seq transcript;Expressed sRNA-seq transcript;Identify by Patrick et al. (2012)
D286_1	1214272	1214463	+	ID=D286.1_srna_0354;Name=BPNC10072F;Expressed RNA-seq transcript;Identify by Patrick et al. (2012)
D286_1	1219359	1219421	-	ID=D286.1_srna_0355;Name=Candidate_213_SIPHT;predicted by SIPHT;Expressed sRNA-seq transcript
D286_1	1220752	1220834	-	ID=D286.1_srna_0356;Name=Candidate_214_SIPHT;predicted by SIPHT;Expressed sRNA-seq transcript
D286_1	1222836	1222921	+	ID=D286.1_srna_0357;Name=Candidate_671_SIPHT;predicted by SIPHT;Expressed sRNA-seq transcript
D286_1	1224470	1224537	+	ID=D286.1_srna_0358;Name=Candidate_215_SIPHT;predicted by SIPHT;Expressed sRNA-seq transcript
D286_1	1224641	1224869	+	ID=D286.1_srna_0359;Name=BPNC10075F_672_216_217_SIPHT;Expressed RNA-seq transcript;Expressed sRNA-seq transcript;Identify by Patrick et al. (2012);predicted by SIPHT
D286_1	1226373	1226639	+	ID=D286.1_srna_0360;Name=Candidate_218_219_SIPHT;Expressed RNA-seq transcript;Expressed sRNA-seq transcript;predicted by SIPHT
D286_1	1226425	1226553	-	ID=D286.1_srna_0361;Name=BPNC10086R;Identify by Patrick et al. (2012);Expressed sRNA-seq transcript
D286_1	1228683	1228764	+	ID=D286.1_srna_0362;Name=Candidate_220_SIPHT;predicted by SIPHT;Expressed sRNA-seq transcript
D286_1	1231522	1231679	+	ID=D286.1_srna_0363;Name=Candidate_221_SIPHT;Expressed RNA-seq transcript;Expressed sRNA-seq transcript;predicted by SIPHT
D286_1	1235587	1235750	+	ID=D286.1_srna_0364;Name=Candidate_222_SIPHT;predicted by SIPHT;Expressed sRNA-seq transcript
D286_1	1236218	1236264	+	ID=D286.1_srna_0365;Name=mini-ykkC.1;known sRNAs (Rfam);Expressed sRNA-seq transcript
D286_1	1242182	1242344	+	ID=D286.1_srna_0366;Name=Candidate_223_SIPHT;Expressed RNA-seq transcript;Expressed sRNA-seq transcript;predicted by SIPHT
D286_1	1247576	1247630	+	ID=D286.1_srna_0367;Name=Candidate_676_SIPHT;predicted by SIPHT;Expressed sRNA-seq transcript
D286_1	1247748	1247906	+	ID=D286.1_srna_0368;Name=BPNC10076F;Expressed RNA-seq transcript;Expressed sRNA-seq transcript;Identify by Patrick et al. (2012)
D286_1	1249010	1249157	+	ID=D286.1_srna_0369;Name=BPNC10077F;Expressed RNA-seq transcript;Expressed sRNA-seq transcript;Identify by Patrick et al. (2012)
D286_1	1249068	1249187	-	ID=D286.1_srna_0370;Name=BPNC10087R;Expressed RNA-seq transcript;Expressed sRNA-seq transcript;Identify by Patrick et al. (2012)
D286_1	1259653	1259705	+	ID=D286.1_srna_0371;Name=Candidate_678_SIPHT;predicted by SIPHT;Expressed sRNA-seq transcript
D286_1	1259663	1259719	-	ID=D286.1_srna_0372;Name=Candidate_677_SIPHT;predicted by SIPHT;Expressed sRNA-seq transcript
D286_1	1261416	1261592	+	ID=D286.1_srna_0373;Name=Candidate_226_SIPHT;Expressed RNA-seq transcript;Expressed sRNA-seq transcript;predicted by SIPHT
D286_1	1263194	1263306	+	ID=D286.1_srna_0374;Name=Candidate_228_SIPHT;Expressed RNA-seq transcript;Expressed sRNA-seq transcript;predicted by SIPHT
D286_1	1263236	1263314	-	ID=D286.1_srna_0375;Name=Candidate_227_SIPHT;predicted by SIPHT;Expressed sRNA-seq transcript
D286_1	1265773	1265831	-	ID=D286.1_srna_0376;Name=Candidate_229_SIPHT;predicted by SIPHT;Expressed sRNA-seq transcript
D286_1	1266570	1266799	-	ID=D286.1_srna_0377;Name=Candidate_682_SIPHT;predicted by SIPHT;Expressed sRNA-seq transcript
D286_1	1268560	1268753	+	ID=D286.1_srna_0378;Name=BPNC10078F_230_SIPHT;Expressed RNA-seq transcript;Expressed sRNA-seq transcript;Identify by Patrick et al. (2012);predicted by SIPHT
D286_1	1270988	1271052	+	ID=D286.1_srna_0379;Name=Candidate_231_SIPHT;predicted by SIPHT;Expressed sRNA-seq transcript
D286_1	1276671	1276724	+	ID=D286.1_srna_0380;Name=Candidate_233_SIPHT;predicted by SIPHT;Expressed sRNA-seq transcript
D286_1	1300082	1300253	+	ID=D286.1_srna_0381;Name=Candidate_236_SIPHT;Expressed RNA-seq transcript;Expressed sRNA-seq transcript;predicted by SIPHT
D286_1	1304174	1304263	+	ID=D286.1_srna_0382;Name=Candidate_686_SIPHT;predicted by SIPHT;Expressed sRNA-seq transcript
D286_1	1304223	1304351	-	ID=D286.1_srna_0383;Name=Candidate_685_SIPHT;predicted by SIPHT;Expressed sRNA-seq transcript
D286_1	1306857	1306942	-	ID=D286.1_srna_0384;Name=Candidate_687_SIPHT;predicted by SIPHT;Expressed sRNA-seq transcript
D286_1	1314277	1314434	+	ID=D286.1_srna_0385;Name=BPNC10079F;Expressed RNA-seq transcript;Expressed sRNA-seq transcript;Identify by Patrick et al. (2012)
D286_1	1316781	1316847	+	ID=D286.1_srna_0386;Name=Candidate_689_SIPHT;predicted by SIPHT;Expressed sRNA-seq transcript
D286_1	1316807	1316882	-	ID=D286.1_srna_0387;Name=Candidate_688_SIPHT;predicted by SIPHT;Expressed sRNA-seq transcript
D286_1	1319323	1319436	+	ID=D286.1_srna_0388;Name=BPNC10080F;Expressed RNA-seq transcript;Expressed sRNA-seq transcript;Identify by Patrick et al. (2012)
D286_1	1321915	1322174	-	ID=D286.1_srna_0389;Name=BPNC10088R;Expressed RNA-seq transcript;Expressed sRNA-seq transcript;Identify by Patrick et al. (2012)
D286_1	1321915	1322174	+	ID=D286.1_srna_0390;Name=BPNC10082F;Expressed RNA-seq transcript;Identify by Patrick et al. (2012)
D286_1	1323794	1324064	+	ID=D286.1_srna_0391;Name=Candidate_690_SIPHT;Expressed RNA-seq transcript;Expressed sRNA-seq transcript;predicted by SIPHT
D286_1	1333146	1333218	+	ID=D286.1_srna_0392;Name=Candidate_693_SIPHT;predicted by SIPHT
D286_1	1333179	1333414	-	ID=D286.1_srna_0393;Name=Candidate_692_SIPHT;Expressed RNA-seq transcript;Expressed sRNA-seq transcript;predicted by SIPHT
D286_1	1336914	1336989	+	ID=D286.1_srna_0394;Name=Candidate_694_SIPHT;predicted by SIPHT;Expressed sRNA-seq transcript
D286_1	1337839	1338057	+	ID=D286.1_srna_0395;Name=BPNC10084F;Expressed RNA-seq transcript;Expressed sRNA-seq transcript;Identify by Patrick et al. (2012)
D286_1	1347321	1347512	-	ID=D286.1_srna_0396;Name=Candidate_243_696_SIPHT;Expressed RNA-seq transcript;Expressed sRNA-seq transcript;predicted by SIPHT
D286_1	1348868	1348948	+	ID=D286.1_srna_0397;Name=Candidate_697_SIPHT;predicted by SIPHT;Expressed sRNA-seq transcript
D286_1	1349063	1349136	-	ID=D286.1_srna_0398;Name=Candidate_698_SIPHT;predicted by SIPHT;Expressed sRNA-seq transcript
D286_1	1351135	1351258	-	ID=D286.1_srna_0399;Name=Candidate_699_SIPHT;Expressed RNA-seq transcript;Expressed sRNA-seq transcript;predicted by SIPHT
D286_1	1352550	1352643	+	ID=D286.1_srna_0400;Name=Candidate_244_SIPHT;predicted by SIPHT;Expressed sRNA-seq transcript
D286_1	1353429	1354018	-	ID=D286.1_srna_0401;Name=BPNC10089R_90R_701_245_SIPHT;Expressed RNA-seq transcript;Expressed sRNA-seq transcript;Identify by Patrick et al. (2012);predicted by SIPHT
D286_1	1353450	1353664	+	ID=D286.1_srna_0402;Name=BPNC10085F;Expressed RNA-seq transcript;Expressed sRNA-seq transcript;Identify by Patrick et al. (2012)
D286_1	1353719	1353874	+	ID=D286.1_srna_0403;Name=BPNC10086F;Expressed RNA-seq transcript;Expressed sRNA-seq transcript;Identify by Patrick et al. (2012)
D286_1	1355477	1355565	+	ID=D286.1_srna_0404;Name=Candidate_246_SIPHT;predicted by SIPHT;Expressed sRNA-seq transcript
D286_1	1376440	1376559	+	ID=D286.1_srna_0405;Name=BPNC10087F;Identify by Patrick et al. (2012);Expressed sRNA-seq transcript
D286_1	1376542	1376715	-	ID=D286.1_srna_0406;Name=Candidate_247_SIPHT;Expressed RNA-seq transcript;Expressed sRNA-seq transcript;predicted by SIPHT
D286_1	1378495	1378525	-	ID=D286.1_srna_0407;Name=Candidate_248_SIPHT;predicted by SIPHT;Expressed sRNA-seq transcript
D286_1	1378886	1378996	+	ID=D286.1_srna_0408;Name=Candidate_702_SIPHT;predicted by SIPHT
D286_1	1381071	1381188	-	ID=D286.1_srna_0409;Name=TPP.1;Expressed RNA-seq transcript;Expressed sRNA-seq transcript;known sRNAs (Rfam)
D286_1	1381908	1381973	+	ID=D286.1_srna_0410;Name=Candidate_10_SIPHT;predicted by SIPHT;Expressed sRNA-seq transcript
D286_1	1384832	1384970	+	ID=D286.1_srna_0411;Name=Candidate_703_250_SIPHT;predicted by SIPHT;Expressed sRNA-seq transcript
D286_1	1387796	1387922	+	ID=D286.1_srna_0412;Name=Candidate_11_SIPHT;predicted by SIPHT;Expressed sRNA-seq transcript
D286_1	1388837	1388901	+	ID=D286.1_srna_0413;Name=Candidate_704_SIPHT;predicted by SIPHT;Expressed sRNA-seq transcript
D286_1	1393231	1393281	-	ID=D286.1_srna_0414;Name=Candidate_251_SIPHT;predicted by SIPHT
D286_1	1393459	1393623	+	ID=D286.1_srna_0415;Name=BPNC10089F;Expressed RNA-seq transcript;Expressed sRNA-seq transcript;Identify by Patrick et al. (2012)
D286_1	1393498	1393555	-	ID=D286.1_srna_0416;Name=Candidate_705_SIPHT;predicted by SIPHT;Expressed sRNA-seq transcript
D286_1	1393882	1394005	+	ID=D286.1_srna_0417;Name=BPNC10090F;Expressed RNA-seq transcript;Expressed sRNA-seq transcript;Identify by Patrick et al. (2012)
D286_1	1409338	1409572	-	ID=D286.1_srna_0418;Name=Candidate_252_SIPHT;Expressed RNA-seq transcript;Expressed sRNA-seq transcript;predicted by SIPHT
D286_1	1411095	1411241	-	ID=D286.1_srna_0419;Name=BPNC10091R;Identify by Patrick et al. (2012);Expressed sRNA-seq transcript
D286_1	1415079	1415334	+	ID=D286.1_srna_0420;Name=Candidate_706_SIPHT;Expressed RNA-seq transcript;Expressed sRNA-seq transcript;predicted by SIPHT
D286_1	1420534	1420736	+	ID=D286.1_srna_0421;Name=Candidate_255_SIPHT;Expressed RNA-seq transcript;Expressed sRNA-seq transcript;predicted by SIPHT
D286_1	1420580	1420648	-	ID=D286.1_srna_0422;Name=Candidate_254_SIPHT;predicted by SIPHT
D286_1	1431612	1431829	-	ID=D286.1_srna_0423;Name=BPNC10092R;Expressed RNA-seq transcript;Expressed sRNA-seq transcript;Identify by Patrick et al. (2012)
D286_1	1432044	1432083	-	ID=D286.1_srna_0424;Name=Candidate_709_SIPHT;predicted by SIPHT;Expressed sRNA-seq transcript
D286_1	1434253	1434300	-	ID=D286.1_srna_0425;Name=Candidate_711_SIPHT;predicted by SIPHT
D286_1	1434303	1434404	+	ID=D286.1_srna_0426;Name=Candidate_712_257_SIPHT;predicted by SIPHT;Expressed sRNA-seq transcript
D286_1	1437990	1438171	+	ID=D286.1_srna_0427;Name=Candidate_259_SIPHT;Expressed RNA-seq transcript;Expressed sRNA-seq transcript;predicted by SIPHT
D286_1	1449891	1450007	+	ID=D286.1_srna_0428;Name=BPNC10092F;Identify by Patrick et al. (2012);Expressed sRNA-seq transcript
D286_1	1450964	1451105	+	ID=D286.1_srna_0429;Name=BPNC10093F;Expressed RNA-seq transcript;Expressed sRNA-seq transcript;Identify by Patrick et al. (2012)
D286_1	1451143	1451196	-	ID=D286.1_srna_0430;Name=Candidate_714_SIPHT;predicted by SIPHT;Expressed sRNA-seq transcript
D286_1	1452837	1453215	-	ID=D286.1_srna_0431;Name=BPNC10094R_715_SIPHT;Expressed RNA-seq transcript;Expressed sRNA-seq transcript;Identify by Patrick et al. (2012);predicted by SIPHT
D286_1	1453139	1453244	+	ID=D286.1_srna_0432;Name=Candidate_717_SIPHT;Expressed RNA-seq transcript;Expressed sRNA-seq transcript;predicted by SIPHT
D286_1	1459946	1460095	+	ID=D286.1_srna_0433;Name=Candidate_262_SIPHT;predicted by SIPHT;Expressed sRNA-seq transcript
D286_1	1462562	1462675	-	ID=D286.1_srna_0434;Name=BPNC10095R;Expressed RNA-seq transcript;Expressed sRNA-seq transcript;Identify by Patrick et al. (2012)
D286_1	1472651	1472717	+	ID=D286.1_srna_0435;Name=Candidate_265_SIPHT;predicted by SIPHT;Expressed sRNA-seq transcript
D286_1	1475190	1475309	-	ID=D286.1_srna_0436;Name=BPNC10096R;Identify by Patrick et al. (2012);Expressed sRNA-seq transcript
D286_1	1489971	1490147	+	ID=D286.1_srna_0437;Name=Candidate_722_SIPHT;Expressed RNA-seq transcript;Expressed sRNA-seq transcript;predicted by SIPHT
D286_1	1490049	1490142	-	ID=D286.1_srna_0438;Name=Candidate_720_SIPHT;predicted by SIPHT;Expressed sRNA-seq transcript
D286_1	1492329	1492445	-	ID=D286.1_srna_0439;Name=Candidate_38_SIPHT;Expressed RNA-seq transcript;Expressed sRNA-seq transcript;predicted by SIPHT
D286_1	1493284	1493346	+	ID=D286.1_srna_0440;Name=Candidate_267_SIPHT;predicted by SIPHT;Expressed sRNA-seq transcript
D286_1	1493338	1493500	-	ID=D286.1_srna_0441;Name=BPNC10097R;Expressed RNA-seq transcript;Expressed sRNA-seq transcript;Identify by Patrick et al. (2012)
D286_1	1499150	1499269	-	ID=D286.1_srna_0442;Name=BPNC10098R;Expressed RNA-seq transcript;Expressed sRNA-seq transcript;Identify by Patrick et al. (2012)
D286_1	1500401	1500706	+	ID=D286.1_srna_0443;Name=BPNC10097F;Expressed RNA-seq transcript;Expressed sRNA-seq transcript;Identify by Patrick et al. (2012)
D286_1	1501657	1501767	+	ID=D286.1_srna_0444;Name=Candidate_268_SIPHT;predicted by SIPHT;Expressed sRNA-seq transcript
D286_1	1538617	1538652	+	ID=D286.1_srna_0445;Name=Candidate_873_SIPHT;predicted by SIPHT
D286_1	1538770	1538919	-	ID=D286.1_srna_0446;Name=BPNC10138F;Identify by Patrick et al. (2012);Expressed sRNA-seq transcript
D286_1	1540484	1540588	+	ID=D286.1_srna_0447;Name=Candidate_872_SIPHT;predicted by SIPHT
D286_1	1540720	1540865	-	ID=D286.1_srna_0448;Name=Candidate_871_SIPHT;predicted by SIPHT;Expressed sRNA-seq transcript
D286_1	1542402	1542551	+	ID=D286.1_srna_0449;Name=BPNC10141R;Identify by Patrick et al. (2012)
D286_1	1544533	1544691	+	ID=D286.1_srna_0450;Name=BPNC10140R;Identify by Patrick et al. (2012);Expressed sRNA-seq transcript
D286_1	1545707	1546076	+	ID=D286.1_srna_0451;Name=Candidate_368_SIPHT;Expressed RNA-seq transcript;Expressed sRNA-seq transcript;predicted by SIPHT
D286_1	1548077	1548193	-	ID=D286.1_srna_0452;Name=BPNC10137F;Identify by Patrick et al. (2012);Expressed sRNA-seq transcript
D286_1	1560321	1560421	+	ID=D286.1_srna_0453;Name=Candidate_869_SIPHT;predicted by SIPHT;Expressed sRNA-seq transcript
D286_1	1562327	1562380	+	ID=D286.1_srna_0454;Name=Candidate_367_SIPHT;predicted by SIPHT
D286_1	1566232	1566421	+	ID=D286.1_srna_0455;Name=Candidate_867_SIPHT;Expressed RNA-seq transcript;Expressed sRNA-seq transcript;predicted by SIPHT
D286_1	1566363	1566479	-	ID=D286.1_srna_0456;Name=BPNC10136F;Expressed RNA-seq transcript;Expressed sRNA-seq transcript;Identify by Patrick et al. (2012)
D286_1	1566536	1566655	-	ID=D286.1_srna_0457;Name=BPNC10135F;Identify by Patrick et al. (2012);Expressed sRNA-seq transcript
D286_1	1566536	1566655	+	ID=D286.1_srna_0458;Name=BPNC10139R;Identify by Patrick et al. (2012)
D286_1	1587474	1587777	+	ID=D286.1_srna_0459;Name=Candidate_366_SIPHT;Expressed RNA-seq transcript;Expressed sRNA-seq transcript;predicted by SIPHT
D286_1	1588519	1588711	-	ID=D286.1_srna_0460;Name=Candidate_866_SIPHT;Expressed RNA-seq transcript;Expressed sRNA-seq transcript;predicted by SIPHT
D286_1	1589059	1589227	-	ID=D286.1_srna_0461;Name=Candidate_364_365_SIPHT;Expressed RNA-seq transcript;Expressed sRNA-seq transcript;predicted by SIPHT
D286_1	1589591	1589896	-	ID=D286.1_srna_0462;Name=BPNC10134F;Expressed RNA-seq transcript;Expressed sRNA-seq transcript;Identify by Patrick et al. (2012)
D286_1	1592381	1592581	+	ID=D286.1_srna_0463;Name=BPNC10138R;Expressed RNA-seq transcript;Expressed sRNA-seq transcript;Identify by Patrick et al. (2012)
D286_1	1593879	1594054	+	ID=D286.1_srna_0464;Name=Candidate_864_SIPHT;Expressed RNA-seq transcript;Expressed sRNA-seq transcript;predicted by SIPHT
D286_1	1594137	1594332	+	ID=D286.1_srna_0465;Name=BPNC10137R;Expressed RNA-seq transcript;Expressed sRNA-seq transcript;Identify by Patrick et al. (2012)
D286_1	1600582	1600701	+	ID=D286.1_srna_0466;Name=BPNC10136R;Identify by Patrick et al. (2012);Expressed sRNA-seq transcript
D286_1	1608701	1608849	-	ID=D286.1_srna_0467;Name=Candidate_363_SIPHT;predicted by SIPHT;Expressed sRNA-seq transcript
D286_1	1610552	1610619	-	ID=D286.1_srna_0468;Name=Candidate_361_SIPHT;predicted by SIPHT
D286_1	1618239	1618349	+	ID=D286.1_srna_0469;Name=BPNC10135R;Identify by Patrick et al. (2012);Expressed sRNA-seq transcript
D286_1	1618403	1618449	-	ID=D286.1_srna_0470;Name=Candidate_861_360_SIPHT;predicted by SIPHT;Expressed sRNA-seq transcript
D286_1	1620210	1620305	-	ID=D286.1_srna_0471;Name=Candidate_860_SIPHT;Expressed RNA-seq transcript;Expressed sRNA-seq transcript;predicted by SIPHT
D286_1	1620283	1620320	+	ID=D286.1_srna_0472;Name=Candidate_859_SIPHT;predicted by SIPHT
D286_1	1620778	1620930	+	ID=D286.1_srna_0473;Name=BPNC10134R_358_SIPHT;Expressed RNA-seq transcript;Expressed sRNA-seq transcript;Identify by Patrick et al. (2012);predicted by SIPHT
D286_1	1620871	1620909	-	ID=D286.1_srna_0474;Name=Candidate_359_SIPHT;predicted by SIPHT;Expressed sRNA-seq transcript
D286_1	1625656	1625789	+	ID=D286.1_srna_0475;Name=Candidate_858_SIPHT;Expressed RNA-seq transcript;Expressed sRNA-seq transcript;predicted by SIPHT
D286_1	1634332	1634367	+	ID=D286.1_srna_0476;Name=Candidate_857_SIPHT;predicted by SIPHT
D286_1	1646760	1646827	-	ID=D286.1_srna_0477;Name=Candidate_357_SIPHT;predicted by SIPHT;Expressed sRNA-seq transcript
D286_1	1652214	1652342	+	ID=D286.1_srna_0478;Name=BPNC10133R;Expressed RNA-seq transcript;Expressed sRNA-seq transcript;Identify by Patrick et al. (2012)
D286_1	1665040	1665232	+	ID=D286.1_srna_0479;Name=Candidate_35_SIPHT;Expressed RNA-seq transcript;Expressed sRNA-seq transcript;predicted by SIPHT
D286_1	1666484	1666526	+	ID=D286.1_srna_0480;Name=Candidate_856_SIPHT;predicted by SIPHT;Expressed sRNA-seq transcript
D286_1	1668645	1668759	+	ID=D286.1_srna_0481;Name=BPNC10132R_356_SIPHT;Identify by Patrick et al. (2012);Expressed sRNA-seq transcript
D286_1	1668679	1668724	-	ID=D286.1_srna_0482;Name=Candidate_355_SIPHT;predicted by SIPHT
D286_1	1685057	1685154	+	ID=D286.1_srna_0483;Name=Candidate_852_SIPHT;Expressed RNA-seq transcript;Expressed sRNA-seq transcript;predicted by SIPHT
D286_1	1686612	1686685	-	ID=D286.1_srna_0484;Name=Candidate_853_SIPHT;Expressed RNA-seq transcript;Expressed sRNA-seq transcript;predicted by SIPHT
D286_1	1689827	1690097	-	ID=D286.1_srna_0485;Name=BPNC10131R_33F_354_SIPHT;Expressed RNA-seq transcript;Identify by Patrick et al. (2012);predicted by SIPHT
D286_1	1691330	1691545	-	ID=D286.1_srna_0486;Name=BPNC10132F;Expressed RNA-seq transcript;Expressed sRNA-seq transcript;Identify by Patrick et al. (2012)
D286_1	1691429	1691545	+	ID=D286.1_srna_0487;Name=BPNC10130R;Expressed RNA-seq transcript;Expressed sRNA-seq transcript;Identify by Patrick et al. (2012)
D286_1	1691810	1692156	+	ID=D286.1_srna_0488;Name=BPNC10129R_851_SIPHT;Expressed RNA-seq transcript;Expressed sRNA-seq transcript;Identify by Patrick et al. (2012);predicted by SIPHT
D286_1	1691846	1692004	-	ID=D286.1_srna_0489;Name=BPNC10131F;Expressed RNA-seq transcript;Expressed sRNA-seq transcript;Identify by Patrick et al. (2012)
D286_1	1693850	1694002	-	ID=D286.1_srna_0490;Name=BPNC10130F;Expressed RNA-seq transcript;Expressed sRNA-seq transcript;Identify by Patrick et al. (2012)
D286_1	1696359	1696766	-	ID=D286.1_srna_0491;Name=BPNC10129F_353_SIPHT;Expressed RNA-seq transcript;Expressed sRNA-seq transcript;Identify by Patrick et al. (2012);predicted by SIPHT
D286_1	1696513	1696766	+	ID=D286.1_srna_0492;Name=BPNC10128R_850_SIPHT;Expressed RNA-seq transcript;Expressed sRNA-seq transcript;Identify by Patrick et al. (2012);predicted by SIPHT
D286_1	1705574	1705703	+	ID=D286.1_srna_0493;Name=Candidate_849_SIPHT;Expressed RNA-seq transcript;Expressed sRNA-seq transcript;predicted by SIPHT
D286_1	1709055	1709157	+	ID=D286.1_srna_0494;Name=Candidate_352_SIPHT;predicted by SIPHT;Expressed sRNA-seq transcript
D286_1	1709108	1709164	-	ID=D286.1_srna_0495;Name=Candidate_848_SIPHT;predicted by SIPHT;Expressed sRNA-seq transcript
D286_1	1712732	1712799	-	ID=D286.1_srna_0496;Name=Candidate_846_SIPHT;Expressed RNA-seq transcript;Expressed sRNA-seq transcript;predicted by SIPHT
D286_1	1713657	1713788	-	ID=D286.1_srna_0497;Name=Candidate_350_SIPHT;Expressed RNA-seq transcript;Expressed sRNA-seq transcript;predicted by SIPHT
D286_1	1713697	1713753	+	ID=D286.1_srna_0498;Name=Candidate_845_SIPHT;predicted by SIPHT;Expressed sRNA-seq transcript
D286_1	1716051	1716173	-	ID=D286.1_srna_0499;Name=BPNC10128F;Expressed RNA-seq transcript;Expressed sRNA-seq transcript;Identify by Patrick et al. (2012)
D286_1	1716123	1716299	+	ID=D286.1_srna_0500;Name=BPNC10127R;Expressed RNA-seq transcript;Expressed sRNA-seq transcript;Identify by Patrick et al. (2012)
D286_1	1717692	1717806	-	ID=D286.1_srna_0501;Name=BPNC10127F;Expressed RNA-seq transcript;Expressed sRNA-seq transcript;Identify by Patrick et al. (2012)
D286_1	1717878	1717999	-	ID=D286.1_srna_0502;Name=Candidate_349_SIPHT;Expressed RNA-seq transcript;Expressed sRNA-seq transcript;predicted by SIPHT
D286_1	1720123	1720277	+	ID=D286.1_srna_0503;Name=Candidate_844_SIPHT;Expressed RNA-seq transcript;Expressed sRNA-seq transcript;predicted by SIPHT
D286_1	1721936	1722032	+	ID=D286.1_srna_0504;Name=Candidate_842_SIPHT;Expressed RNA-seq transcript;Expressed sRNA-seq transcript;predicted by SIPHT
D286_1	1722783	1722848	-	ID=D286.1_srna_0505;Name=Candidate_348_SIPHT;predicted by SIPHT;Expressed sRNA-seq transcript
D286_1	1724630	1724731	-	ID=D286.1_srna_0506;Name=Candidate_347_SIPHT;Expressed RNA-seq transcript;Expressed sRNA-seq transcript;predicted by SIPHT
D286_1	1730569	1730685	+	ID=D286.1_srna_0507;Name=BPNC10126R;Expressed RNA-seq transcript;Expressed sRNA-seq transcript;Identify by Patrick et al. (2012)
D286_1	1737276	1737416	+	ID=D286.1_srna_0508;Name=Candidate_839_SIPHT;Expressed RNA-seq transcript;Expressed sRNA-seq transcript;predicted by SIPHT
D286_1	1737362	1737424	-	ID=D286.1_srna_0509;Name=Candidate_345_SIPHT;predicted by SIPHT;Expressed sRNA-seq transcript
D286_1	1742427	1742586	+	ID=D286.1_srna_0510;Name=Candidate_837_SIPHT;Expressed RNA-seq transcript;Expressed sRNA-seq transcript;predicted by SIPHT
D286_1	1742669	1742702	-	ID=D286.1_srna_0511;Name=Candidate_836_SIPHT;predicted by SIPHT;Expressed sRNA-seq transcript
D286_1	1744796	1744878	+	ID=D286.1_srna_0512;Name=sucA.1;Expressed RNA-seq transcript;Expressed sRNA-seq transcript;known sRNAs (Rfam)
D286_1	1750697	1750771	+	ID=D286.1_srna_0513;Name=Candidate_832_SIPHT;predicted by SIPHT;Expressed sRNA-seq transcript
D286_1	1752509	1752579	+	ID=D286.1_srna_0514;Name=Candidate_830_SIPHT;predicted by SIPHT;Expressed sRNA-seq transcript
D286_1	1752592	1752677	-	ID=D286.1_srna_0515;Name=Candidate_343_SIPHT;predicted by SIPHT;Expressed sRNA-seq transcript
D286_1	1753297	1753423	-	ID=D286.1_srna_0516;Name=Candidate_341_SIPHT;predicted by SIPHT;Expressed sRNA-seq transcript
D286_1	1772528	1772644	+	ID=D286.1_srna_0517;Name=Candidate_338_SIPHT;predicted by SIPHT;Expressed sRNA-seq transcript
D286_1	1772566	1772631	-	ID=D286.1_srna_0518;Name=Candidate_339_SIPHT;predicted by SIPHT;Expressed sRNA-seq transcript
D286_1	1773296	1773498	+	ID=D286.1_srna_0519;Name=Candidate_36_SIPHT;Expressed RNA-seq transcript;Expressed sRNA-seq transcript;predicted by SIPHT
D286_1	1773885	1773976	+	ID=D286.1_srna_0520;Name=Candidate_828_SIPHT;predicted by SIPHT;Expressed sRNA-seq transcript
D286_1	1776907	1777007	-	ID=D286.1_srna_0521;Name=Candidate_335_SIPHT;Expressed RNA-seq transcript;Expressed sRNA-seq transcript;predicted by SIPHT
D286_1	1782973	1783027	-	ID=D286.1_srna_0522;Name=BPNC20109F;Identify by Patrick et al. (2012);Expressed sRNA-seq transcript
D286_1	1789117	1789269	+	ID=D286.1_srna_0523;Name=Candidate_825_SIPHT;Expressed RNA-seq transcript;Expressed sRNA-seq transcript;predicted by SIPHT
D286_1	1792046	1792100	+	ID=D286.1_srna_0524;Name=Candidate_824_SIPHT;predicted by SIPHT;Expressed sRNA-seq transcript
D286_1	1793051	1793161	+	ID=D286.1_srna_0525;Name=Candidate_334_SIPHT;Expressed RNA-seq transcript;Expressed sRNA-seq transcript;predicted by SIPHT
D286_1	1795237	1795276	+	ID=D286.1_srna_0526;Name=Candidate_333_SIPHT;predicted by SIPHT;Expressed sRNA-seq transcript
D286_1	1796192	1796264	+	ID=D286.1_srna_0527;Name=Candidate_332_SIPHT;predicted by SIPHT;Expressed sRNA-seq transcript
D286_1	1797422	1797546	+	ID=D286.1_srna_0528;Name=Candidate_331_SIPHT;predicted by SIPHT;Expressed sRNA-seq transcript
D286_1	1798302	1798428	-	ID=D286.1_srna_0529;Name=Candidate_330_SIPHT;Expressed RNA-seq transcript;Expressed sRNA-seq transcript;predicted by SIPHT
D286_1	1802808	1803007	-	ID=D286.1_srna_0530;Name=BPNC10125F_821_SIPHT;Expressed RNA-seq transcript;Expressed sRNA-seq transcript;Identify by Patrick et al. (2012);predicted by SIPHT
D286_1	1810712	1810981	+	ID=D286.1_srna_0531;Name=BPNC10124R_328_SIPHT;Expressed RNA-seq transcript;Expressed sRNA-seq transcript;Identify by Patrick et al. (2012);predicted by SIPHT
D286_1	1810917	1811072	-	ID=D286.1_srna_0532;Name=Candidate_329_SIPHT;Expressed RNA-seq transcript;Expressed sRNA-seq transcript;predicted by SIPHT
D286_1	1811088	1811441	+	ID=D286.1_srna_0533;Name=Candidate_820_SIPHT;Expressed RNA-seq transcript;Expressed sRNA-seq transcript;predicted by SIPHT
D286_1	1812964	1813021	-	ID=D286.1_srna_0534;Name=Candidate_819_SIPHT;predicted by SIPHT;Expressed sRNA-seq transcript
D286_1	1814838	1814885	+	ID=D286.1_srna_0535;Name=Candidate_817_SIPHT;predicted by SIPHT
D286_1	1819615	1819820	+	ID=D286.1_srna_0536;Name=Candidate_815_SIPHT;Expressed RNA-seq transcript;Expressed sRNA-seq transcript;predicted by SIPHT
D286_1	1822253	1822289	+	ID=D286.1_srna_0537;Name=Candidate_814_SIPHT;predicted by SIPHT
D286_1	1822882	1823219	-	ID=D286.1_srna_0538;Name=BPNC10124F_813_SIPHT;Expressed RNA-seq transcript;Expressed sRNA-seq transcript;Identify by Patrick et al. (2012);predicted by SIPHT
D286_1	1822943	1823180	+	ID=D286.1_srna_0539;Name=BPNC10123R;Expressed RNA-seq transcript;Expressed sRNA-seq transcript;Identify by Patrick et al. (2012)
D286_1	1830629	1830814	+	ID=D286.1_srna_0540;Name=BPNC10122R;Expressed RNA-seq transcript;Expressed sRNA-seq transcript;Identify by Patrick et al. (2012)
D286_1	1831852	1831979	+	ID=D286.1_srna_0541;Name=Candidate_812_SIPHT;Expressed RNA-seq transcript;Expressed sRNA-seq transcript;predicted by SIPHT
D286_1	1839328	1839522	+	ID=D286.1_srna_0542;Name=BPNC10120R;Expressed RNA-seq transcript;Expressed sRNA-seq transcript;Identify by Patrick et al. (2012)
D286_1	1844717	1844906	+	ID=D286.1_srna_0543;Name=Candidate_810_SIPHT;Expressed RNA-seq transcript;Expressed sRNA-seq transcript;predicted by SIPHT
D286_1	1846437	1846527	+	ID=D286.1_srna_0544;Name=Candidate_809_SIPHT;predicted by SIPHT;Expressed sRNA-seq transcript
D286_1	1848207	1848264	+	ID=D286.1_srna_0545;Name=Candidate_808_SIPHT;predicted by SIPHT;Expressed sRNA-seq transcript
D286_1	1866367	1866416	-	ID=D286.1_srna_0546;Name=Candidate_325_SIPHT;predicted by SIPHT
D286_1	1873256	1873296	+	ID=D286.1_srna_0547;Name=Candidate_805_SIPHT;predicted by SIPHT;Expressed sRNA-seq transcript
D286_1	1873454	1873610	+	ID=D286.1_srna_0548;Name=Candidate_323_324_SIPHT;predicted by SIPHT;Expressed sRNA-seq transcript
D286_1	1874350	1874467	+	ID=D286.1_srna_0549;Name=Candidate_322_SIPHT;predicted by SIPHT;Expressed sRNA-seq transcript
D286_1	1884906	1885022	-	ID=D286.1_srna_0550;Name=BPNC10122F;Identify by Patrick et al. (2012);Expressed sRNA-seq transcript
D286_1	1885044	1885157	-	ID=D286.1_srna_0551;Name=BPNC10121F;Identify by Patrick et al. (2012)
D286_1	1925335	1925406	-	ID=D286.1_srna_0552;Name=Candidate_321_SIPHT;predicted by SIPHT;Expressed sRNA-seq transcript
D286_1	1928271	1928538	-	ID=D286.1_srna_0553;Name=BPNC10120F_Cobalamin_SIPHT;Expressed RNA-seq transcript;Expressed sRNA-seq transcript;Identify by Patrick et al. (2012);predicted by SIPHT;known sRNA (Rfam)
D286_1	1928659	1929159	+	ID=D286.1_srna_0554;Name=BPNC10118R_Cobalamin.3;Expressed RNA-seq transcript;Expressed sRNA-seq transcript;Identify by Patrick et al. (2012);known sRNA (Rfam)
D286_1	1939297	1939346	-	ID=D286.1_srna_0555;Name=Candidate_320_SIPHT;predicted by SIPHT
D286_1	1939905	1940015	-	ID=D286.1_srna_0556;Name=Candidate_318_SIPHT;predicted by SIPHT;Expressed sRNA-seq transcript
D286_1	1946501	1946707	-	ID=D286.1_srna_0557;Name=Cobalamin.1;Expressed RNA-seq transcript;Expressed sRNA-seq transcript;known sRNAs (Rfam)
D286_1	1954719	1954761	-	ID=D286.1_srna_0558;Name=Candidate_317_SIPHT;predicted by SIPHT;Expressed sRNA-seq transcript
D286_1	1956820	1956930	+	ID=D286.1_srna_0559;Name=BPNC10115R;Identify by Patrick et al. (2012);Expressed sRNA-seq transcript
D286_1	1957919	1958151	-	ID=D286.1_srna_0560;Name=Candidate_315_SIPHT;Expressed RNA-seq transcript;Expressed sRNA-seq transcript;predicted by SIPHT
D286_1	1958031	1958083	+	ID=D286.1_srna_0561;Name=Candidate_796_SIPHT;predicted by SIPHT;Expressed sRNA-seq transcript
D286_1	1970930	1970971	-	ID=D286.1_srna_0562;Name=Candidate_794_SIPHT;predicted by SIPHT;Expressed sRNA-seq transcript
D286_1	1979351	1979416	+	ID=D286.1_srna_0563;Name=Candidate_793_SIPHT;predicted by SIPHT
D286_1	1983259	1983304	-	ID=D286.1_srna_0564;Name=Candidate_312_SIPHT;predicted by SIPHT
D286_1	1983298	1983419	+	ID=D286.1_srna_0565;Name=Candidate_311_SIPHT;predicted by SIPHT;Expressed sRNA-seq transcript
D286_1	1985322	1985450	-	ID=D286.1_srna_0566;Name=BPNC10119F;Expressed RNA-seq transcript;Expressed sRNA-seq transcript;Identify by Patrick et al. (2012)
D286_1	1986019	1986182	+	ID=D286.1_srna_0567;Name=BPNC10113R;Expressed RNA-seq transcript;Expressed sRNA-seq transcript;Identify by Patrick et al. (2012)
D286_1	1987337	1987436	-	ID=D286.1_srna_0568;Name=Candidate_792_SIPHT;Expressed RNA-seq transcript;Expressed sRNA-seq transcript;predicted by SIPHT
D286_1	2024838	2024957	-	ID=D286.1_srna_0569;Name=BPNC10118F;Identify by Patrick et al. (2012);Expressed sRNA-seq transcript
D286_1	2025152	2025203	+	ID=D286.1_srna_0570;Name=Candidate_791_SIPHT;predicted by SIPHT;Expressed sRNA-seq transcript
D286_1	2030732	2030955	-	ID=D286.1_srna_0571;Name=BPNC10113F;Expressed RNA-seq transcript;Expressed sRNA-seq transcript;Identify by Patrick et al. (2012)
D286_1	2048087	2048300	+	ID=D286.1_srna_0572;Name=Candidate_787_SIPHT;Expressed RNA-seq transcript;Expressed sRNA-seq transcript;predicted by SIPHT
D286_1	2076413	2076528	+	ID=D286.1_srna_0573;Name=BPNC10110R;Identify by Patrick et al. (2012)
D286_1	2076413	2076528	-	ID=D286.1_srna_0574;Name=BPNC10112F;Identify by Patrick et al. (2012)
D286_1	2077564	2077622	+	ID=D286.1_srna_0575;Name=BPNC20031F;Identify by Patrick et al. (2012);Expressed sRNA-seq transcript
D286_1	2087283	2087411	-	ID=D286.1_srna_0576;Name=BPNC10111F;Expressed RNA-seq transcript;Expressed sRNA-seq transcript;Identify by Patrick et al. (2012)
D286_1	2088347	2088395	+	ID=D286.1_srna_0577;Name=Candidate_786_SIPHT;predicted by SIPHT;Expressed sRNA-seq transcript
D286_1	2102282	2102535	-	ID=D286.1_srna_0578;Name=BPNC10110F_308_SIPHT;Expressed RNA-seq transcript;Expressed sRNA-seq transcript;Identify by Patrick et al. (2012);predicted by SIPHT
D286_1	2111983	2112087	+	ID=D286.1_srna_0579;Name=BPNC10109R;Identify by Patrick et al. (2012);Expressed sRNA-seq transcript
D286_1	2119559	2119780	+	ID=D286.1_srna_0580;Name=Candidate_783_SIPHT;Expressed RNA-seq transcript;Expressed sRNA-seq transcript;predicted by SIPHT
D286_1	2136953	2137014	+	ID=D286.1_srna_0581;Name=Candidate_782_SIPHT;predicted by SIPHT;Expressed sRNA-seq transcript
D286_1	2137020	2137085	-	ID=D286.1_srna_0582;Name=Candidate_306_SIPHT;predicted by SIPHT;Expressed sRNA-seq transcript
D286_1	2143312	2143513	+	ID=D286.1_srna_0583;Name=BPNC10108R;Identify by Patrick et al. (2012)
D286_1	2143312	2143513	-	ID=D286.1_srna_0584;Name=BPNC10109F;Identify by Patrick et al. (2012)
D286_1	2145342	2145560	+	ID=D286.1_srna_0585;Name=Candidate_779_SIPHT;Expressed RNA-seq transcript;Expressed sRNA-seq transcript;predicted by SIPHT
D286_1	2147964	2148236	-	ID=D286.1_srna_0586;Name=BPNC10108F_778_SIPHT;Expressed RNA-seq transcript;Expressed sRNA-seq transcript;Identify by Patrick et al. (2012);predicted by SIPHT
D286_1	2152863	2152912	-	ID=D286.1_srna_0587;Name=Candidate_776_SIPHT;predicted by SIPHT
D286_1	2157432	2157606	-	ID=D286.1_srna_0588;Name=BPNC10107F_775_304_SIPHT;Expressed RNA-seq transcript;Expressed sRNA-seq transcript;Identify by Patrick et al. (2012);predicted by SIPHT
D286_1	2158295	2158436	+	ID=D286.1_srna_0589;Name=Candidate_774_SIPHT;Expressed RNA-seq transcript;Expressed sRNA-seq transcript;predicted by SIPHT
D286_1	2164814	2164870	+	ID=D286.1_srna_0590;Name=Candidate_772_SIPHT;predicted by SIPHT;Expressed sRNA-seq transcript
D286_1	2164884	2164925	-	ID=D286.1_srna_0591;Name=Candidate_771_SIPHT;predicted by SIPHT;Expressed sRNA-seq transcript
D286_1	2168465	2168518	-	ID=D286.1_srna_0592;Name=Candidate_770_SIPHT;predicted by SIPHT;Expressed sRNA-seq transcript
D286_1	2173747	2173920	-	ID=D286.1_srna_0593;Name=Candidate_769_SIPHT;predicted by SIPHT;Expressed sRNA-seq transcript
D286_1	2173756	2173821	+	ID=D286.1_srna_0594;Name=Candidate_767_SIPHT;predicted by SIPHT;Expressed sRNA-seq transcript
D286_1	2176860	2176929	+	ID=D286.1_srna_0595;Name=Candidate_766_SIPHT;predicted by SIPHT;Expressed sRNA-seq transcript
D286_1	2176870	2176917	-	ID=D286.1_srna_0596;Name=Candidate_303_SIPHT;predicted by SIPHT;Expressed sRNA-seq transcript
D286_1	2178129	2178254	-	ID=D286.1_srna_0597;Name=BPNC10106F;Expressed RNA-seq transcript;Expressed sRNA-seq transcript;Identify by Patrick et al. (2012)
D286_1	2179807	2180033	-	ID=D286.1_srna_0598;Name=BPNC10105F_765_SIPHT;Identify by Patrick et al. (2012);predicted by SIPHT
D286_1	2179807	2180088	+	ID=D286.1_srna_0599;Name=BPNC10107R_302_SIPHT;Expressed RNA-seq transcript;Expressed sRNA-seq transcript;Identify by Patrick et al. (2012);predicted by SIPHT
D286_1	2180390	2180476	-	ID=D286.1_srna_0600;Name=Candidate_301_SIPHT;predicted by SIPHT;Expressed sRNA-seq transcript
D286_1	2182431	2182573	-	ID=D286.1_srna_0601;Name=Candidate_300_SIPHT;Expressed RNA-seq transcript;Expressed sRNA-seq transcript;predicted by SIPHT
D286_1	2191270	2191572	-	ID=D286.1_srna_0602;Name=Candidate_299_SIPHT;Expressed RNA-seq transcript;Expressed sRNA-seq transcript;predicted by SIPHT
D286_1	2191880	2191915	-	ID=D286.1_srna_0603;Name=Candidate_761_SIPHT;predicted by SIPHT
D286_1	2193216	2193276	-	ID=D286.1_srna_0604;Name=Candidate_759_SIPHT;predicted by SIPHT;Expressed sRNA-seq transcript
D286_1	2197802	2197870	-	ID=D286.1_srna_0605;Name=Candidate_756_SIPHT;predicted by SIPHT;Expressed sRNA-seq transcript
D286_1	2200227	2200260	+	ID=D286.1_srna_0606;Name=Candidate_755_SIPHT;predicted by SIPHT
D286_1	2200405	2200469	-	ID=D286.1_srna_0607;Name=Candidate_754_SIPHT;predicted by SIPHT;Expressed sRNA-seq transcript
D286_1	2201382	2201474	-	ID=D286.1_srna_0608;Name=Candidate_296_SIPHT;Expressed RNA-seq transcript;Expressed sRNA-seq transcript;predicted by SIPHT
D286_1	2205510	2205734	-	ID=D286.1_srna_0609;Name=BPNC10104F;Expressed RNA-seq transcript;Expressed sRNA-seq transcript;Identify by Patrick et al. (2012)
D286_1	2205834	2205938	-	ID=D286.1_srna_0610;Name=Candidate_752_295_SIPHT;predicted by SIPHT;Expressed sRNA-seq transcript
D286_1	2205838	2205941	+	ID=D286.1_srna_0611;Name=Candidate_751_SIPHT;Expressed RNA-seq transcript;Expressed sRNA-seq transcript;predicted by SIPHT
D286_1	2208903	2208956	+	ID=D286.1_srna_0612;Name=Candidate_750_SIPHT;predicted by SIPHT;Expressed sRNA-seq transcript
D286_1	2208908	2209007	-	ID=D286.1_srna_0613;Name=Candidate_294_SIPHT;Expressed RNA-seq transcript;Expressed sRNA-seq transcript;predicted by SIPHT
D286_1	2214892	2215050	-	ID=D286.1_srna_0614;Name=Candidate_293_SIPHT;Expressed RNA-seq transcript;Expressed sRNA-seq transcript;predicted by SIPHT
D286_1	2226214	2226267	+	ID=D286.1_srna_0615;Name=Candidate_747_SIPHT;predicted by SIPHT;Expressed sRNA-seq transcript
D286_1	2226310	2226361	-	ID=D286.1_srna_0616;Name=Candidate_290_SIPHT;predicted by SIPHT;Expressed sRNA-seq transcript
D286_1	2246956	2247055	-	ID=D286.1_srna_0617;Name=Bacteria_SRP.1;Expressed RNA-seq transcript;Expressed sRNA-seq transcript;known sRNAs (Rfam)
D286_1	2247241	2247396	+	ID=D286.1_srna_0618;Name=BPNC10106R;Expressed RNA-seq transcript;Expressed sRNA-seq transcript;Identify by Patrick et al. (2012)
D286_1	2252834	2252889	+	ID=D286.1_srna_0619;Name=Candidate_746_SIPHT;predicted by SIPHT;Expressed sRNA-seq transcript
D286_1	2256267	2256380	-	ID=D286.1_srna_0620;Name=BPNC10103F;Expressed RNA-seq transcript;Expressed sRNA-seq transcript;Identify by Patrick et al. (2012)
D286_1	2257413	2257476	-	ID=D286.1_srna_0621;Name=Candidate_745_SIPHT;predicted by SIPHT;Expressed sRNA-seq transcript
D286_1	2257502	2257538	+	ID=D286.1_srna_0622;Name=Candidate_744_SIPHT;predicted by SIPHT;Expressed sRNA-seq transcript
D286_1	2258883	2259017	+	ID=D286.1_srna_0623;Name=Candidate_742_SIPHT;predicted by SIPHT;Expressed sRNA-seq transcript
D286_1	2258967	2259066	-	ID=D286.1_srna_0624;Name=Candidate_289_SIPHT;predicted by SIPHT;Expressed sRNA-seq transcript
D286_1	2261796	2261886	-	ID=D286.1_srna_0625;Name=Candidate_288_SIPHT;Expressed RNA-seq transcript;Expressed sRNA-seq transcript;predicted by SIPHT
D286_1	2265831	2265959	-	ID=D286.1_srna_0626;Name=Candidate_741_287_SIPHT;Expressed RNA-seq transcript;Expressed sRNA-seq transcript;predicted by SIPHT
D286_1	2271122	2271240	-	ID=D286.1_srna_0627;Name=Candidate_740_SIPHT;Expressed RNA-seq transcript;Expressed sRNA-seq transcript;predicted by SIPHT
D286_1	2273367	2273467	+	ID=D286.1_srna_0628;Name=Candidate_286_SIPHT;Expressed RNA-seq transcript;Expressed sRNA-seq transcript;predicted by SIPHT
D286_1	2281264	2281312	+	ID=D286.1_srna_0629;Name=Candidate_738_SIPHT;predicted by SIPHT;Expressed sRNA-seq transcript
D286_1	2282724	2282860	+	ID=D286.1_srna_0630;Name=Candidate_285_SIPHT;Expressed RNA-seq transcript;Expressed sRNA-seq transcript;predicted by SIPHT
D286_1	2282780	2282908	-	ID=D286.1_srna_0631;Name=Candidate_284_SIPHT;Expressed RNA-seq transcript;Expressed sRNA-seq transcript;predicted by SIPHT
D286_1	2286134	2286223	-	ID=D286.1_srna_0632;Name=Candidate_283_SIPHT;Expressed RNA-seq transcript;Expressed sRNA-seq transcript;predicted by SIPHT
D286_1	2296532	2296675	-	ID=D286.1_srna_0633;Name=Candidate_736_SIPHT;Expressed RNA-seq transcript;predicted by SIPHT
D286_1	2296882	2296914	-	ID=D286.1_srna_0634;Name=Candidate_15_SIPHT;predicted by SIPHT
D286_1	2297663	2297797	-	ID=D286.1_srna_0635;Name=Candidate_735_SIPHT;Expressed RNA-seq transcript;Expressed sRNA-seq transcript;predicted by SIPHT
D286_1	2298944	2299238	+	ID=D286.1_srna_0636;Name=Candidate_732_733_SIPHT;Expressed RNA-seq transcript;Expressed sRNA-seq transcript;predicted by SIPHT
D286_1	2299055	2299096	-	ID=D286.1_srna_0637;Name=Candidate_734_SIPHT;predicted by SIPHT;Expressed sRNA-seq transcript
D286_1	2299674	2299760	+	ID=D286.1_srna_0638;Name=Candidate_37_SIPHT;predicted by SIPHT;Expressed sRNA-seq transcript
D286_1	2301194	2301238	+	ID=D286.1_srna_0639;Name=Candidate_731_SIPHT;predicted by SIPHT;Expressed sRNA-seq transcript
D286_1	2316779	2316937	-	ID=D286.1_srna_0640;Name=BPNC10102F;Expressed RNA-seq transcript;Expressed sRNA-seq transcript;Identify by Patrick et al. (2012)
D286_1	2316809	2316937	+	ID=D286.1_srna_0641;Name=BPNC10104R;Expressed RNA-seq transcript;Expressed sRNA-seq transcript;Identify by Patrick et al. (2012)
D286_1	2317883	2317933	+	ID=D286.1_srna_0642;Name=Candidate_280_SIPHT;predicted by SIPHT;Expressed sRNA-seq transcript
D286_1	2322248	2322327	+	ID=D286.1_srna_0643;Name=Candidate_729_SIPHT;Expressed RNA-seq transcript;Expressed sRNA-seq transcript;predicted by SIPHT
D286_1	2322340	2322372	-	ID=D286.1_srna_0644;Name=Candidate_279_SIPHT;predicted by SIPHT
[truncated: 486 more rows]

## Sheet: (H) D286_predicted_srna_chrS
(H) Final sRNAs prediction in small chromosome of Bp_D286 using all integrated programs
[truncated: 693 more rows]
