# Supplementary material for: Identification of sRNA mediated responses to nutrient depletion in Burkholderia pseudomallei
Source: Sci Rep. 2017 Dec 7;7:17173. doi: 10.1038/s41598-017-17356-4 (PMC5719362; doi:10.1038/s41598-017-17356-4)
Supplement: Supplementary file 3 — Supplementary_Table_S2 [file 41598_2017_17356_MOESM3_ESM.xlsx]

## Sheet: (A) Validated_expressed_chrL
(A) sRNAs validation in large chromosome of Bp_D286 via transcriptome cross-referencing
RNA-seq_chrL		sRNA-seq_chrL			Validated_sRNAs_chrL_by_transcriptome_cross-reference
Expressed in BHIB	Expressed in M9	Expressed in BHIB	Expressed in M9
BPNC10032R	Candidate_35_SIPHT	Candidate_670_SIPHT	Candidate_1209_SIPHT		BPNC10032R
Candidate_1194_SIPHT	BPNC10011F_69_SIPHT	Candidate_732_733_SIPHT	Candidate_397_SIPHT		Candidate_1194_SIPHT
BPNC10170F_473_SIPHT	Candidate_732_733_SIPHT	Candidate_218_219_SIPHT	Candidate_905_SIPHT		BPNC10170F_473_SIPHT
Candidate_1174_SIPHT	Candidate_690_SIPHT	BPNC10192F	BPNC10070F		Candidate_1174_SIPHT
BPNC10215R_1138_SIPHT	Candidate_255_SIPHT	Candidate_1174_SIPHT	BPNC10159F		BPNC10215R_1138_SIPHT
BPNC10108F_778_SIPHT	Candidate_397_SIPHT	BPNC10129R_851_SIPHT	Candidate_670_SIPHT		BPNC10108F_778_SIPHT
Candidate_1209_SIPHT	Candidate_1194_SIPHT	BPNC10160R	BPNC10089R_90R_701_245_SIPHT		Candidate_1209_SIPHT
BPNC10124F_813_SIPHT	Candidate_783_SIPHT	Candidate_787_SIPHT	Candidate_18_SIPHT		BPNC10124F_813_SIPHT
BPNC10129F_353_SIPHT	Candidate_18_SIPHT	BPNC10089R_90R_701_245_SIPHT	BPNC10192F		BPNC10129F_353_SIPHT
Candidate_690_SIPHT	Candidate_218_219_SIPHT	BPNC10063F_200_SIPHT	Candidate_1189_SIPHT		Candidate_690_SIPHT
BPNC10129R_851_SIPHT	Candidate_787_SIPHT	Candidate_1194_SIPHT	Candidate_1194_SIPHT		BPNC10129R_851_SIPHT
Candidate_397_SIPHT	BPNC10075F_672_216_217_SIPHT	Candidate_255_SIPHT	Candidate_1046_SIPHT		Candidate_397_SIPHT
BPNC10192F	Candidate_315_SIPHT	BPNC10230R_582_583_SIPHT	Candidate_783_SIPHT		BPNC10192F
Cand_2_sRNAscanner	Candidate_1209_SIPHT	Candidate_905_SIPHT	Candidate_732_733_SIPHT		Cand_2_sRNAscanner
Candidate_670_SIPHT	Candidate_971_SIPHT	Candidate_682_SIPHT	BPNC10129R_851_SIPHT		Candidate_670_SIPHT
Candidate_170_SIPHT	BPNC10163F_451_SIPHT	Candidate_971_SIPHT	BPNC10007R		Candidate_170_SIPHT
Candidate_1117_SIPHT	BPNC10084R	BPNC10037R	Candidate_1117_SIPHT		Candidate_1117_SIPHT
Candidate_732_733_SIPHT	BPNC10072F	BPNC10020F_88_SIPHT	Candidate_971_SIPHT		Candidate_732_733_SIPHT
Candidate_1067_SIPHT	BPNC10016F_83_84_SIPHT	Candidate_480_SIPHT	BPNC10162R_419_420_SIPHT		Candidate_1067_SIPHT
Candidate_692_SIPHT	BPNC10170F_473_SIPHT	BPNC10007R	Candidate_625_SIPHT		Candidate_692_SIPHT
BPNC10145R	Candidate_810_SIPHT	BPNC10156F	Candidate_690_SIPHT		BPNC10145R
BPNC10017F	Candidate_329_SIPHT	BPNC10131F	BPNC10004F		BPNC10017F
BPNC10067F_665_SIPHT	BPNC10129R_851_SIPHT	BPNC10216R	BPNC10025F		BPNC10067F_665_SIPHT
Candidate_971_SIPHT	BPNC10061F	Candidate_607_SIPHT	BPNC10156F		Candidate_971_SIPHT
Candidate_173_SIPHT	Candidate_815_SIPHT	BPNC10044R	Candidate_315_SIPHT		Candidate_173_SIPHT
Candidate_480_SIPHT	Candidate_1218_SIPHT	BPNC10025F	BPNC10055R_1249_SIPHT		Candidate_480_SIPHT
BPNC10174R_455_SIPHT	Candidate_1245_SIPHT	Candidate_530_SIPHT	Candidate_478_SIPHT		BPNC10174R_455_SIPHT
Candidate_530_SIPHT	BPNC10231R_588_1172_SIPHT	Candidate_1189_SIPHT	BPNC10035F_1215_SIPHT		Candidate_530_SIPHT
BPNC10025F	Candidate_1160_SIPHT	BPNC10035F_1215_SIPHT	Candidate_255_SIPHT		BPNC10025F
BPNC10055R_1249_SIPHT	Candidate_259_SIPHT	Candidate_1117_SIPHT	Candidate_837_SIPHT		BPNC10055R_1249_SIPHT
BPNC10181R	Candidate_252_SIPHT	Candidate_1160_SIPHT	Candidate_262_SIPHT		BPNC10181R
Candidate_299_SIPHT	Cand_2_sRNAscanner	Candidate_1099_SIPHT	Candidate_483_SIPHT		Candidate_299_SIPHT
BPNC10020F_88_SIPHT	Candidate_670_SIPHT	BPNC10055R_1249_SIPHT	BPNC10035R		BPNC10020F_88_SIPHT
Candidate_1146_SIPHT	Candidate_866_SIPHT	Candidate_120_SIPHT	Candidate_1160_SIPHT		Candidate_1146_SIPHT
Candidate_147_SIPHT	Candidate_1174_SIPHT	BPNC10193F	Candidate_427_SIPHT		Candidate_147_SIPHT
Candidate_643_SIPHT	BPNC10022R	BPNC10059F	BPNC10145R		Candidate_643_SIPHT
BPNC10163F_451_SIPHT	Candidate_625_SIPHT	BPNC10049R	Candidate_666_SIPHT		BPNC10163F_451_SIPHT
Candidate_70_71_SIPHT	BPNC10046R	BPNC10017F	Candidate_787_SIPHT		Candidate_70_71_SIPHT
Candidate_1213_SIPHT	BPNC10085F	BPNC10044F_1232_SIPHT	BPNC10184R_1016_476_SIPHT		Candidate_1213_SIPHT
BPNC10205F_1168_SIPHT	BPNC10124F_813_SIPHT	Candidate_951_SIPHT	Candidate_864_SIPHT		BPNC10205F_1168_SIPHT
Candidate_106_SIPHT	BPNC10204R_539_SIPHT	BPNC10196R	Candidate_1185_SIPHT		Candidate_106_SIPHT
Candidate_1017_SIPHT	Candidate_1017_SIPHT	Candidate_315_SIPHT	BPNC10136R		Candidate_1017_SIPHT
BPNC10018F	BPNC10044F_1232_SIPHT	BPNC10155R_34_SIPHT	Candidate_939_SIPHT		BPNC10018F
Candidate_962_SIPHT	Candidate_299_SIPHT	Candidate_690_SIPHT	Candidate_867_SIPHT		Candidate_962_SIPHT
BPNC10029R_1057_SIPHT	BPNC10174F	BPNC10035R	Candidate_985_SIPHT		BPNC10029R_1057_SIPHT
BPNC10076R	BPNC10108F_778_SIPHT	Candidate_722_SIPHT	Candidate_607_SIPHT		BPNC10076R
BPNC10066F	BPNC10014R	BPNC10179R_80R_998_SIPHT	Candidate_1174_SIPHT		BPNC10066F
BPNC10107R_302_SIPHT	BPNC10017F	Candidate_586_SIPHT	BPNC10202F		BPNC10107R_302_SIPHT
BPNC10168F	Candidate_1117_SIPHT	BPNC10032R	Candidate_662_SIPHT		BPNC10168F
BPNC10044R	Candidate_173_SIPHT	BPNC10102R_273_SIPHT	BPNC10122R		BPNC10044R
BPNC10056R_1258_SIPHT	Candidate_826_SIPHT	BPNC10184R_1016_476_SIPHT	BPNC10044F_1232_SIPHT		BPNC10056R_1258_SIPHT
Candidate_120_SIPHT	BPNC10025F	Candidate_366_SIPHT	Candidate_789_SIPHT		Candidate_120_SIPHT
Candidate_1160_SIPHT	BPNC10032R	Candidate_871_SIPHT	BPNC10017F		Candidate_1160_SIPHT
Candidate_581_SIPHT	BPNC10124R_328_SIPHT	Candidate_60_SIPHT	BPNC20127R_93R_1084_SIPHT		Candidate_581_SIPHT
BPNC10061F	BPNC10107R_302_SIPHT	Candidate_864_SIPHT	BPNC10230R_582_583_SIPHT		BPNC10061F
BPNC10089R_90R_701_245_SIPHT	Candidate_963_SIPHT	BPNC10118R_Cobalamin.3	Candidate_938_SIPHT		BPNC10089R_90R_701_245_SIPHT
BPNC10185R	BPNC10089R_90R_701_245_SIPHT	Candidate_581_SIPHT	Candidate_1099_SIPHT		BPNC10185R
Candidate_706_SIPHT	Candidate_492_SIPHT	BPNC10182R_1002_SIPHT	Candidate_962_SIPHT		Candidate_706_SIPHT
BPNC10184R_1016_476_SIPHT	BPNC10097R	BPNC10122R	Candidate_1245_SIPHT		BPNC10184R_1016_476_SIPHT
Candidate_787_SIPHT	Candidate_643_SIPHT	BPNC10181F	BPNC10063F_200_SIPHT		Candidate_787_SIPHT
Candidate_315_SIPHT	Candidate_1043_SIPHT	Candidate_299_SIPHT	Candidate_722_SIPHT		Candidate_315_SIPHT
BPNC10132F	Candidate_990_SIPHT	Candidate_1252_SIPHT	Candidate_844_SIPHT		BPNC10132F
BPNC10201F_559_SIPHT	Candidate_652_SIPHT	BPNC10097F	Candidate_60_SIPHT		BPNC10201F_559_SIPHT
Candidate_218_219_SIPHT	Candidate_223_SIPHT	Candidate_666_SIPHT	Candidate_341_SIPHT		Candidate_218_219_SIPHT
BPNC10151F	BPNC10132F	Candidate_489_210_209_SIPHT	BPNC10216R		BPNC10151F
BPNC10037R	BPNC10174R_455_SIPHT	BPNC10129F_353_SIPHT	BPNC10157R_919_SIPHT		BPNC10037R
Candidate_990_SIPHT	BPNC10078F_230_SIPHT	Candidate_146_SIPHT	BPNC10026F		Candidate_990_SIPHT
Candidate_810_SIPHT	BPNC10100R	Candidate_173_SIPHT	Candidate_218_219_SIPHT		Candidate_810_SIPHT
BPNC10204R_539_SIPHT	Candidate_366_SIPHT	BPNC10154F	BPNC10102R_273_SIPHT		BPNC10204R_539_SIPHT
Candidate_837_SIPHT	Candidate_499_SIPHT	Candidate_625_SIPHT	Candidate_252_SIPHT		Candidate_837_SIPHT
BPNC20127R_93R_1084_SIPHT	Candidate_106_SIPHT	BPNC10120F_Cobalamin_SIPHT	Candidate_1049_SIPHT		BPNC20127R_93R_1084_SIPHT
BPNC10085F	BPNC10076F	BPNC10149F	Candidate_699_SIPHT		BPNC10085F
Candidate_1189_SIPHT	Candidate_70_71_SIPHT	BPNC10039R	Candidate_530_SIPHT		Candidate_1189_SIPHT
BPNC10099R	BPNC10071F	BPNC10175R_981_SIPHT	BPNC10181F		BPNC10099R
BPNC10205R_540_541_SIPHT	Candidate_592_SIPHT	BPNC10111F	BPNC10069F		BPNC10205R_540_541_SIPHT
BPNC10137R	Candidate_247_SIPHT	Candidate_947_SIPHT	BPNC10152F		BPNC10137R
Candidate_815_SIPHT	Candidate_170_SIPHT	BPNC10173F	BPNC10003R		Candidate_815_SIPHT
BPNC10025R	Candidate_874_SIPHT	Candidate_879_SIPHT	BPNC10003F		BPNC10025R
Candidate_1218_SIPHT	Candidate_980_SIPHT	BPNC10085F	Candidate_299_SIPHT		Candidate_1218_SIPHT
Candidate_223_SIPHT	BPNC10145R	BPNC10086F	BPNC10138F		Candidate_223_SIPHT
BPNC10178R	BPNC10090F	Candidate_706_SIPHT	BPNC10021R		BPNC10178R
BPNC10124R_328_SIPHT	BPNC10020F_88_SIPHT	BPNC10067F_665_SIPHT	BPNC10044R		BPNC10124R_328_SIPHT
BPNC10221R	BPNC10184R_1016_476_SIPHT	BPNC10024F_93_SIPHT	BPNC10088R		BPNC10221R
Candidate_989_SIPHT	BPNC10079F	BPNC10204R_539_SIPHT	BPNC10032R		Candidate_989_SIPHT
Candidate_293_SIPHT	BPNC10201F_559_SIPHT	BPNC10185R	Candidate_502_SIPHT		Candidate_293_SIPHT
Candidate_221_SIPHT	Candidate_1047_SIPHT	Candidate_1191_1192_SIPHT	Candidate_4_SIPHT		Candidate_221_SIPHT
Candidate_577_SIPHT	BPNC10181R	BPNC10134R_358_SIPHT	Candidate_769_SIPHT		Candidate_577_SIPHT
BPNC10006F	Candidate_1176_SIPHT	BPNC10145R	BPNC10076F		BPNC10006F
BPNC10071F	Candidate_147_SIPHT	BPNC10143F_886_SIPHT	BPNC10079R_201_SIPHT		BPNC10071F
BPNC10086F	Candidate_182_SIPHT	Candidate_1005_SIPHT	Candidate_338_SIPHT		BPNC10086F
Candidate_329_SIPHT	BPNC10030F	Candidate_867_SIPHT	BPNC10101F		Candidate_329_SIPHT
BPNC10173F	BPNC10160F	BPNC10142R	BPNC10067F_665_SIPHT		BPNC10173F
Candidate_1162_SIPHT	Candidate_60_SIPHT	BPNC20127R_93R_1084_SIPHT	BPNC10020F_88_SIPHT		Candidate_1162_SIPHT
Candidate_963_SIPHT	Candidate_913_SIPHT	Candidate_376_SIPHT	Candidate_480_SIPHT		Candidate_963_SIPHT
Candidate_1245_SIPHT	BPNC10081R	BPNC10092R	BPNC10011F_69_SIPHT		Candidate_1245_SIPHT
Candidate_368_SIPHT	BPNC10199R	Candidate_368_SIPHT	Candidate_608_SIPHT		Candidate_368_SIPHT
Candidate_912_SIPHT	BPNC10086F	BPNC10221R	Candidate_972_SIPHT		Candidate_912_SIPHT
Candidate_1085_SIPHT	Candidate_530_SIPHT	BPNC10043F	BPNC10193F		Candidate_1085_SIPHT
BPNC10097F	Candidate_736_SIPHT	BPNC10087R	BPNC10118R_Cobalamin.3		BPNC10097F
BPNC10230R_582_583_SIPHT	Candidate_199_SIPHT	BPNC10052F	BPNC10022F		BPNC10230R_582_583_SIPHT
BPNC10160F	Candidate_56_SIPHT	Candidate_962_SIPHT	BPNC10204R_539_SIPHT		BPNC10160F
Candidate_439_SIPHT	Candidate_774_SIPHT	BPNC10088R	Candidate_951_SIPHT		Candidate_439_SIPHT
Candidate_366_SIPHT	BPNC10162R_419_420_SIPHT	Candidate_1164_SIPHT	BPNC10064F_653_203_204_SIPHT		Candidate_366_SIPHT
BPNC10110F_308_SIPHT	Candidate_820_SIPHT	Candidate_380_SIPHT	Candidate_376_SIPHT		BPNC10110F_308_SIPHT
Candidate_666_SIPHT	Candidate_985_SIPHT	Candidate_1245_SIPHT	BPNC10120F_Cobalamin_SIPHT		Candidate_666_SIPHT
Candidate_867_SIPHT	BPNC10193F	BPNC10061F	Candidate_779_SIPHT		Candidate_867_SIPHT
Candidate_489_210_209_SIPHT	Candidate_1011_SIPHT	Candidate_963_SIPHT	BPNC10182R_1002_SIPHT		Candidate_489_210_209_SIPHT
Candidate_864_SIPHT	Candidate_666_SIPHT	Candidate_222_SIPHT	BPNC10142R		Candidate_864_SIPHT
BPNC10182R_1002_SIPHT	Candidate_1189_SIPHT	BPNC10065F	BPNC10059F		BPNC10182R_1002_SIPHT
BPNC10026F	Candidate_812_SIPHT	Candidate_322_SIPHT	BPNC10179R_80R_998_SIPHT		BPNC10026F
BPNC10016F_83_84_SIPHT	Candidate_1118_SIPHT	BPNC10029R_1057_SIPHT	BPNC10160R		BPNC10016F_83_84_SIPHT
BPNC10199R	Candidate_285_SIPHT	BPNC10223R	Candidate_902_SIPHT		BPNC10199R
BPNC10159F	BPNC10079R_201_SIPHT	BPNC10124R_328_SIPHT	BPNC10198R_510_SIPHT		BPNC10159F
BPNC10063F_200_SIPHT	BPNC10139F_373_SIPHT	BPNC10199R	Candidate_1098_SIPHT		BPNC10063F_200_SIPHT
Candidate_839_SIPHT	Candidate_646_SIPHT	BPNC10071R	BPNC10005F		Candidate_839_SIPHT
Candidate_370_SIPHT	Candidate_1155_SIPHT	BPNC10074R	BPNC10181R		Candidate_370_SIPHT
Candidate_985_SIPHT	BPNC10067F_665_SIPHT	BPNC10137F	BPNC10131F		Candidate_985_SIPHT
BPNC10174F	Candidate_640_SIPHT	Candidate_638_40_SIPHT	Candidate_7_SIPHT		BPNC10174F
BPNC10179R_80R_998_SIPHT	Candidate_912_SIPHT	BPNC10030F	BPNC10027R		BPNC10179R_80R_998_SIPHT
Candidate_625_SIPHT	BPNC10099R	Candidate_692_SIPHT	Candidate_643_SIPHT		Candidate_625_SIPHT
Candidate_1229_SIPHT	BPNC10102R_273_SIPHT	BPNC10011F_69_SIPHT	BPNC10071F		Candidate_1229_SIPHT
BPNC10107F_775_304_SIPHT	Candidate_960_SIPHT	BPNC10148R	BPNC10065F		BPNC10107F_775_304_SIPHT
BPNC10216R	Candidate_1188_SIPHT	BPNC10080F	BPNC10221R		BPNC10216R
Candidate_456_SIPHT	BPNC20048F	Candidate_176_SIPHT	BPNC10024F_93_SIPHT		Candidate_456_SIPHT
Candidate_826_SIPHT	Candidate_378_SIPHT	Candidate_643_SIPHT	Candidate_712_257_SIPHT		Candidate_826_SIPHT
BPNC10162R_419_420_SIPHT	BPNC10025R	BPNC10045R_1210_SIPHT	BPNC10155R_34_SIPHT		BPNC10162R_419_420_SIPHT
Candidate_35_SIPHT	Candidate_989_SIPHT	Candidate_483_SIPHT	Candidate_173_SIPHT		Candidate_35_SIPHT
BPNC10142R	Candidate_471_SIPHT	Candidate_646_SIPHT	Candidate_1203_SIPHT		BPNC10142R
Candidate_1046_SIPHT	Candidate_663_SIPHT	Candidate_985_SIPHT	Candidate_692_SIPHT		Candidate_1046_SIPHT
BPNC10194R_1041_SIPHT	Candidate_972_SIPHT	BPNC10157R_919_SIPHT	BPNC10029R_1057_SIPHT		BPNC10194R_1041_SIPHT
BPNC10161F_450_SIPHT	BPNC10099F_13_726_SIPHT	BPNC10079R_201_SIPHT	BPNC10050F		BPNC10161F_450_SIPHT
Candidate_1011_SIPHT	Candidate_350_SIPHT	BPNC10107R_302_SIPHT	Candidate_1118_SIPHT		Candidate_1011_SIPHT
BPNC10035F_1215_SIPHT	BPNC10178R	BPNC10076R	Candidate_947_SIPHT		BPNC10035F_1215_SIPHT
Candidate_56_SIPHT	BPNC10130F	BPNC10127R	Candidate_1017_SIPHT		Candidate_56_SIPHT
Candidate_1170_SIPHT	Candidate_763_SIPHT	Candidate_635_SIPHT	Candidate_489_210_209_SIPHT		Candidate_1170_SIPHT
BPNC10157R_919_SIPHT	BPNC10065F	Candidate_769_SIPHT	BPNC10074R		BPNC10157R_919_SIPHT
BPNC10131F	BPNC10018F	BPNC10130F	Candidate_960_SIPHT		BPNC10131F
Candidate_735_SIPHT	Candidate_1085_SIPHT	Candidate_823_SIPHT	Candidate_1164_SIPHT		Candidate_735_SIPHT
BPNC10084R	Candidate_899_SIPHT	Candidate_1101_542_SIPHT	BPNC10066F		BPNC10084R
BPNC10072F	Candidate_779_SIPHT	Candidate_106_SIPHT	Candidate_1146_SIPHT		BPNC10072F
BPNC10079R_201_SIPHT	Candidate_597_SIPHT	Candidate_89_SIPHT	Candidate_592_SIPHT		BPNC10079R_201_SIPHT
Candidate_663_SIPHT	BPNC10005R	Candidate_72_SIPHT	BPNC10154F		Candidate_663_SIPHT
BPNC10084F	BPNC10103R_275_SIPHT	BPNC10110F_308_SIPHT	Candidate_1252_SIPHT		BPNC10084F
BPNC10030F	BPNC10168R	BPNC10140F	Candidate_56_SIPHT		BPNC10030F
BPNC10158R_19_sRNAscanner	Candidate_1221_45_SIPHT	Candidate_703_250_SIPHT	BPNC10211R		BPNC10158R_19_sRNAscanner
BPNC10102F	Candidate_867_SIPHT	BPNC10161F_450_SIPHT	BPNC10085F		BPNC10102F
Candidate_899_SIPHT	BPNC10142R	Candidate_363_SIPHT	Candidate_820_SIPHT		Candidate_899_SIPHT
Candidate_999_SIPHT	Candidate_1010_SIPHT	Candidate_478_SIPHT	Candidate_499_SIPHT		Candidate_999_SIPHT
Candidate_252_SIPHT	BPNC10129F_353_SIPHT	BPNC10081R	Candidate_421_SIPHT		Candidate_252_SIPHT
Candidate_938_SIPHT	Candidate_569_SIPHT	BPNC10097R	Candidate_706_SIPHT		Candidate_938_SIPHT
BPNC10211R	Candidate_300_SIPHT	BPNC10051F	BPNC10058R		BPNC10211R
Candidate_243_696_SIPHT	BPNC10056R_1258_SIPHT	BPNC10171F_479_SIPHT	BPNC10139F_373_SIPHT		Candidate_243_696_SIPHT
Candidate_1235_SIPHT	BPNC10120R	BPNC10162R_419_420_SIPHT	Candidate_570_SIPHT		Candidate_1235_SIPHT
BPNC10104R	Candidate_1162_SIPHT	BPNC10064F_653_203_204_SIPHT	BPNC10092R		BPNC10104R
BPNC10048R	Candidate_1005_SIPHT	Candidate_1046_SIPHT	Candidate_176_SIPHT		BPNC10048R
BPNC10024F_93_SIPHT	Candidate_330_SIPHT	Candidate_56_SIPHT	Candidate_1235_SIPHT		BPNC10024F_93_SIPHT
BPNC10128R_850_SIPHT	BPNC10215R_1138_SIPHT	Candidate_147_SIPHT	BPNC10149F		BPNC10128R_850_SIPHT
Candidate_635_SIPHT	BPNC10173F	BPNC10190F	BPNC10046R		Candidate_635_SIPHT
Candidate_866_SIPHT	Candidate_1106_SIPHT	BPNC10198R_510_SIPHT	Candidate_322_SIPHT		Candidate_866_SIPHT
Candidate_592_SIPHT	Candidate_1235_SIPHT	BPNC10086R	Candidate_128_SIPHT		Candidate_592_SIPHT
Candidate_1007_SIPHT	BPNC10045R_1210_SIPHT	BPNC10166R	BPNC10164F		Candidate_1007_SIPHT
Candidate_247_SIPHT	BPNC10076R	Candidate_752_295_SIPHT	BPNC10002F		Candidate_247_SIPHT
BPNC10055F	Candidate_166_SIPHT	BPNC10109R	Candidate_368_SIPHT		BPNC10055F
Candidate_444_SIPHT	Candidate_489_210_209_SIPHT	BPNC10215R_1138_SIPHT	Candidate_222_SIPHT		Candidate_444_SIPHT
Candidate_586_SIPHT	Candidate_864_SIPHT	BPNC10120R	Candidate_809_SIPHT		Candidate_586_SIPHT
BPNC10169R	Candidate_456_SIPHT	BPNC10233R_28_SIPHT	BPNC10030F		BPNC10169R
BPNC10097R	BPNC10029R_1057_SIPHT	BPNC10211R	Candidate_366_SIPHT		BPNC10097R
Candidate_597_SIPHT	Candidate_1227_SIPHT	BPNC10108F_778_SIPHT	BPNC10122F		Candidate_597_SIPHT
BPNC10046F	Candidate_73_SIPHT	Candidate_32_SIPHT	Candidate_89_SIPHT		BPNC10046F
Candidate_1155_SIPHT	Candidate_951_SIPHT	Candidate_902_SIPHT	BPNC10140F		Candidate_1155_SIPHT
BPNC10163R_424_SIPHT	BPNC10087R	Candidate_1106_SIPHT	Candidate_1213_SIPHT		BPNC10163R_424_SIPHT
Candidate_823_SIPHT	Candidate_706_SIPHT	BPNC10181R	Candidate_586_SIPHT		Candidate_823_SIPHT
BPNC10001F	BPNC10134R_358_SIPHT	Candidate_502_SIPHT	BPNC10143F_886_SIPHT		BPNC10001F
BPNC10234R	BPNC10093F	Candidate_70_71_SIPHT	BPNC10043F		BPNC10234R
Candidate_1227_SIPHT	Candidate_1126_SIPHT	Candidate_566_SIPHT	BPNC10173F		Candidate_1227_SIPHT
BPNC10181F	BPNC10178F_498_1034_SIPHT	BPNC10124F_813_SIPHT	Candidate_64_SIPHT		BPNC10181F
BPNC10171F_479_SIPHT	BPNC10123R	Candidate_1176_SIPHT	BPNC10022R		BPNC10171F_479_SIPHT
Candidate_112_SIPHT	Candidate_491_SIPHT	Candidate_869_SIPHT	BPNC10061F		Candidate_112_SIPHT
BPNC10178F_498_1034_SIPHT	BPNC10167R	BPNC10189R	BPNC10025R		BPNC10178F_498_1034_SIPHT
BPNC10002R	Candidate_236_SIPHT	Candidate_810_SIPHT	Candidate_1176_SIPHT		BPNC10002R
BPNC10022R	BPNC10211R	BPNC10027R	BPNC10158F		BPNC10022R
Candidate_874_SIPHT	BPNC10063F_200_SIPHT	BPNC10031R	BPNC10031R		Candidate_874_SIPHT
BPNC10220R_SAH_riboswitch.1	Candidate_844_SIPHT	Candidate_96_SIPHT	Candidate_635_SIPHT		BPNC10220R_SAH_riboswitch.1
Candidate_1079_SIPHT	Candidate_722_SIPHT	BPNC10123R	Candidate_247_SIPHT		Candidate_1079_SIPHT
BPNC10028F	Candidate_603_SIPHT	Candidate_779_SIPHT	Candidate_866_SIPHT		BPNC10028F
BPNC10167R	BPNC10052F	BPNC10025R	BPNC10028F		BPNC10167R
BPNC10177R	BPNC10128F	Candidate_4_SIPHT	BPNC10103R_275_SIPHT		BPNC10177R
Candidate_1031_SIPHT	Candidate_368_SIPHT	Candidate_1211_SIPHT	BPNC10091R		Candidate_1031_SIPHT
BPNC10149F	Candidate_1081_SIPHT	BPNC10165F	BPNC10107R_302_SIPHT		BPNC10149F
BPNC10197R	BPNC10144F	Candidate_370_SIPHT	BPNC10009R		BPNC10197R
Candidate_994_SIPHT	BPNC10002R	Candidate_1017_SIPHT	Candidate_774_SIPHT		Candidate_994_SIPHT
Candidate_1188_SIPHT	Candidate_364_365_SIPHT	Candidate_1227_SIPHT	Candidate_566_SIPHT		Candidate_1188_SIPHT
Candidate_972_SIPHT	BPNC10230R_582_583_SIPHT	BPNC10102F	BPNC10223R		Candidate_972_SIPHT
Candidate_1221_45_SIPHT	Candidate_226_SIPHT	BPNC10206R	Candidate_1191_1192_SIPHT		Candidate_1221_45_SIPHT
BPNC10123R	Candidate_1031_SIPHT	Candidate_499_SIPHT	BPNC10118F		BPNC10123R
Candidate_1145_SIPHT	BPNC10151F	Candidate_960_SIPHT	BPNC10097R		Candidate_1145_SIPHT
BPNC10021R	Candidate_112_SIPHT	Candidate_941_SIPHT	BPNC10166R		BPNC10021R
Candidate_1105_SIPHT	Candidate_1158_SIPHT	Candidate_984_SIPHT	BPNC10037R		Candidate_1105_SIPHT
BPNC10067R_639_SIPHT	Candidate_699_SIPHT	RNaseP_bact_a	BPNC10042F		BPNC10067R_639_SIPHT
BPNC10103R_275_SIPHT	Candidate_410_411_SIPHT	Candidate_573_SIPHT	Candidate_1202_SIPHT		BPNC10103R_275_SIPHT
Candidate_1257_SIPHT	Candidate_46_SIPHT	Candidate_228_SIPHT	BPNC10124F_813_SIPHT		Candidate_1257_SIPHT
Candidate_36_SIPHT	Candidate_63_SIPHT	Candidate_338_SIPHT	BPNC10142F		Candidate_36_SIPHT
Candidate_640_SIPHT	Candidate_692_SIPHT	BPNC10175F	BPNC10106F		Candidate_640_SIPHT
Candidate_483_SIPHT	BPNC10220R_SAH_riboswitch.1	Candidate_972_SIPHT	BPNC10160F		Candidate_483_SIPHT
Candidate_410_411_SIPHT	Candidate_1145_SIPHT	BPNC10139F_373_SIPHT	Candidate_839_SIPHT		Candidate_410_411_SIPHT
BPNC10102R_273_SIPHT	Candidate_935_SIPHT	Candidate_839_SIPHT	BPNC10034R		BPNC10102R_273_SIPHT
Candidate_740_SIPHT	Candidate_916_SIPHT	BPNC10202F	BPNC10168R		Candidate_740_SIPHT
Candidate_722_SIPHT	BPNC10031R	Candidate_809_SIPHT	BPNC10048R		Candidate_722_SIPHT
Candidate_491_SIPHT	BPNC10232R_1173_SIPHT	BPNC10226R	BPNC10170R		Candidate_491_SIPHT
BPNC10130F	Candidate_413_SIPHT	BPNC10234R	BPNC10045R_1210_SIPHT		BPNC10130F
BPNC10065F	Candidate_880_SIPHT	Candidate_1203_SIPHT	Candidate_1125_SIPHT		BPNC10065F
Candidate_499_SIPHT	BPNC10196R	Candidate_247_SIPHT	BPNC10030R		Candidate_499_SIPHT
Candidate_779_SIPHT	BPNC10084F	BPNC10144F	Candidate_154_SIPHT		Candidate_779_SIPHT
BPNC10039R	BPNC10104R	BPNC10167R	Candidate_334_SIPHT		BPNC10039R
BPNC10101F	Candidate_577_SIPHT	BPNC10016F_83_84_SIPHT	BPNC10023F		BPNC10101F
Candidate_844_SIPHT	Candidate_574_SIPHT	Candidate_425_940_SIPHT	BPNC10156R		Candidate_844_SIPHT
BPNC10001R	BPNC10212R	Candidate_285_SIPHT	Candidate_1101_542_SIPHT		BPNC10001R
Candidate_167_SIPHT	BPNC10024F_93_SIPHT	BPNC10041F	Candidate_931_SIPHT		Candidate_167_SIPHT
BPNC10175R_981_SIPHT	Candidate_622_SIPHT	Candidate_1146_SIPHT	Candidate_147_SIPHT		BPNC10175R_981_SIPHT
Candidate_646_SIPHT	Candidate_409_SIPHT	BPNC10022F	Candidate_842_SIPHT		Candidate_646_SIPHT
Candidate_330_SIPHT	BPNC10046F	BPNC10122F	Candidate_1011_SIPHT		Candidate_330_SIPHT
Candidate_300_SIPHT	Candidate_1229_SIPHT	BPNC10050F	BPNC10201F_559_SIPHT		Candidate_300_SIPHT
BPNC10093F	BPNC10177F	Candidate_1047_SIPHT	Candidate_111_SIPHT		BPNC10093F
Candidate_386_SIPHT	BPNC10062R	BPNC10153F	BPNC10147F		Candidate_386_SIPHT
Candidate_284_SIPHT	BPNC10179R_80R_998_SIPHT	Candidate_504_SIPHT	Candidate_1243_SIPHT		Candidate_284_SIPHT
BPNC10131R_33F_354_SIPHT	BPNC10103F	BPNC10060F_196_SIPHT	BPNC10100R		BPNC10131R_33F_354_SIPHT
BPNC10139F_373_SIPHT	BPNC10127R	BPNC10042F	Candidate_370_SIPHT		BPNC10139F_373_SIPHT
Candidate_226_SIPHT	BPNC10136F	BPNC10069F	BPNC10188R		Candidate_226_SIPHT
BPNC10232R_1173_SIPHT	BPNC10012R	BPNC10087F	Candidate_364_365_SIPHT		BPNC10232R_1173_SIPHT
BPNC10138R	Cand_13_sRNAscanner_553_SIPHT	BPNC10231R_588_1172_SIPHT	BPNC10076R		BPNC10138R
Candidate_1158_SIPHT	BPNC10205R_540_541_SIPHT	Candidate_1188_SIPHT	Candidate_184_SIPHT		Candidate_1158_SIPHT
BPNC10095R	Candidate_1070_SIPHT	Candidate_792_SIPHT	BPNC10124R_328_SIPHT		BPNC10095R
Candidate_1047_SIPHT	BPNC10131R_33F_354_SIPHT	BPNC10093F	BPNC10016F_83_84_SIPHT		Candidate_1047_SIPHT
Candidate_876_SIPHT	Candidate_480_SIPHT	BPNC10046R	BPNC10093F		Candidate_876_SIPHT
BPNC10079F	BPNC10182R_1002_SIPHT	BPNC10163F_451_SIPHT	BPNC10167R		BPNC10079F
BPNC10106F	BPNC10088R	Candidate_866_SIPHT	Candidate_573_SIPHT		BPNC10106F
BPNC10089F	BPNC10082F	BPNC10021R	Candidate_780_SIPHT		BPNC10089F
Candidate_7_SIPHT	Candidate_823_SIPHT	Candidate_394_SIPHT	BPNC10215R_1138_SIPHT		Candidate_7_SIPHT
Candidate_935_SIPHT	BPNC10192R_497_SIPHT	Candidate_94_SIPHT	BPNC10027F		Candidate_935_SIPHT
BPNC10064F_653_203_204_SIPHT	BPNC10125F_821_SIPHT	Candidate_837_SIPHT	BPNC10079F		BPNC10064F_653_203_204_SIPHT
Candidate_228_SIPHT	Candidate_1063_SIPHT	Candidate_671_SIPHT	Candidate_638_40_SIPHT		Candidate_228_SIPHT
BPNC10058F	Candidate_7_SIPHT	Candidate_343_SIPHT	Candidate_285_SIPHT		BPNC10058F
Candidate_1010_SIPHT	BPNC10077F	BPNC10194R_1041_SIPHT	Candidate_72_SIPHT		Candidate_1010_SIPHT
BPNC10122R	BPNC10006F	Candidate_1049_SIPHT	BPNC10196R		BPNC10122R
BPNC10088R	BPNC10158F	Candidate_1098_SIPHT	Candidate_120_SIPHT		BPNC10088R
BPNC10082F	Candidate_549_SIPHT	Candidate_592_SIPHT	Candidate_1218_SIPHT		BPNC10082F
BPNC10012R	BPNC10064F_653_203_204_SIPHT	BPNC10084R	BPNC10170F_473_SIPHT		BPNC10012R
BPNC10078F_230_SIPHT	BPNC10055F	Candidate_789_SIPHT	BPNC10174F		BPNC10078F_230_SIPHT
BPNC10127R	Candidate_581_SIPHT	Candidate_999_SIPHT	Candidate_1158_SIPHT		BPNC10127R
BPNC10040R	BPNC10152R	BPNC10180F	Candidate_386_SIPHT		BPNC10040R
Candidate_1049_SIPHT	BPNC10035F_1215_SIPHT	Candidate_293_SIPHT	Candidate_30_SIPHT		Candidate_1049_SIPHT
BPNC10200R_519_SIPHT	BPNC10111F	Candidate_223_SIPHT	BPNC10161F_450_SIPHT		BPNC10200R_519_SIPHT
BPNC10213R	BPNC10168F	BPNC10022R	Candidate_984_SIPHT		BPNC10213R
Candidate_46_SIPHT	Candidate_65_SIPHT	BPNC10140R	BPNC10018R_804_SIPHT		Candidate_46_SIPHT
Candidate_378_SIPHT	BPNC10201R	BPNC10066F	BPNC10127R		Candidate_378_SIPHT
BPNC10071R	BPNC10216R	BPNC10174F	BPNC10144F		BPNC10071R
Candidate_4_SIPHT	BPNC10001R	BPNC10186F	Candidate_597_SIPHT		Candidate_4_SIPHT
Candidate_471_SIPHT	BPNC10175F	Candidate_1120_SIPHT	BPNC10094R_715_SIPHT		Candidate_471_SIPHT
BPNC10050F	Candidate_187_SIPHT	Candidate_259_SIPHT	BPNC10087F		BPNC10050F
Candidate_901_SIPHT	Candidate_380_SIPHT	Candidate_1243_SIPHT	BPNC10040R		Candidate_901_SIPHT
BPNC10128F	BPNC10122R	Candidate_278_SIPHT	Candidate_986_SIPHT		BPNC10128F
BPNC10030R	BPNC10158R_19_sRNAscanner	BPNC10023F	Candidate_1188_SIPHT		BPNC10030R
BPNC10092R	Candidate_1088_SIPHT	BPNC10077R_650_SIPHT	BPNC10165F		BPNC10092R
Candidate_1123_SIPHT	Candidate_576_SIPHT	BPNC10128F	Candidate_21_SIPHT		Candidate_1123_SIPHT
Candidate_187_SIPHT	BPNC10189F	Candidate_187_SIPHT	Candidate_146_SIPHT		Candidate_187_SIPHT
Candidate_1063_SIPHT	BPNC10161F_450_SIPHT	Candidate_1088_SIPHT	Candidate_70_71_SIPHT		Candidate_1063_SIPHT
BPNC10155R_34_SIPHT	Candidate_926_SIPHT	Candidate_597_SIPHT	BPNC10148R		BPNC10155R_34_SIPHT
BPNC10226R	BPNC10067R_639_SIPHT	Candidate_742_SIPHT	Candidate_698_SIPHT		BPNC10226R
BPNC10012F	BPNC10058F	BPNC10158F	Candidate_311_SIPHT		BPNC10012F
BPNC10098R	Candidate_1114_SIPHT	Candidate_288_SIPHT	Candidate_429_SIPHT		BPNC10098R
Candidate_63_SIPHT	Candidate_994_SIPHT	Candidate_658_206_SIPHT	RNaseP_bact_a		Candidate_63_SIPHT
BPNC10016R	TPP.1	BPNC10164F	Candidate_106_SIPHT		BPNC10016R
BPNC10060F_196_SIPHT	BPNC10044R	Candidate_221_SIPHT	BPNC10056R_1258_SIPHT		BPNC10060F_196_SIPHT
Candidate_622_SIPHT	BPNC10092R	Candidate_141_SIPHT	Candidate_32_SIPHT		Candidate_622_SIPHT
BPNC10158F	BPNC10138R	Candidate_910_SIPHT	Candidate_1106_SIPHT		BPNC10158F
Candidate_849_SIPHT	BPNC10189R	Candidate_1125_SIPHT	BPNC10204F		Candidate_849_SIPHT
BPNC10177F	BPNC10119F	BPNC10136R	Candidate_221_SIPHT		BPNC10177F
BPNC10100R	BPNC10126R	Candidate_589_SIPHT	Candidate_293_SIPHT		BPNC10100R
BPNC10143F_886_SIPHT	BPNC10001F	Candidate_401_SIPHT	BPNC10084R		BPNC10143F_886_SIPHT
Candidate_603_SIPHT	BPNC10185F_1090_SIPHT	BPNC10040R	BPNC10086R		Candidate_603_SIPHT
BPNC10154F	BPNC10213R	Candidate_1175_SIPHT	BPNC10189R		BPNC10154F
BPNC10046R	BPNC10200R_519_SIPHT	BPNC10188R	Candidate_741_287_SIPHT		BPNC10046R
Candidate_128_SIPHT	BPNC10036F	BPNC10201F_559_SIPHT	Candidate_491_SIPHT		Candidate_128_SIPHT
BPNC10192R_497_SIPHT	BPNC10010F	BPNC10160F	Candidate_646_SIPHT		BPNC10192R_497_SIPHT
BPNC10130R	BPNC10137R	BPNC10089F	BPNC10123R		BPNC10130R
BPNC10126R	BPNC10057R	BPNC10132R_356_SIPHT	BPNC10227R		BPNC10126R
Candidate_774_SIPHT	Candidate_349_SIPHT	Candidate_509_SIPHT	Candidate_29_SIPHT		Candidate_774_SIPHT
BPNC10176F	Candidate_589_SIPHT	Candidate_1011_SIPHT	Candidate_897_SIPHT		BPNC10176F
BPNC10077R_650_SIPHT	Candidate_1203_SIPHT	Candidate_699_SIPHT	BPNC10146R		BPNC10077R_650_SIPHT
Candidate_364_365_SIPHT	Candidate_987_SIPHT	Candidate_464_SIPHT	BPNC10060F_196_SIPHT		Candidate_364_365_SIPHT
Candidate_60_SIPHT	BPNC10196F_1129_SIPHT	Candidate_725_SIPHT	BPNC10163F_451_SIPHT		Candidate_60_SIPHT
Candidate_763_SIPHT	Candidate_596_SIPHT	BPNC10084F	Candidate_413_SIPHT		Candidate_763_SIPHT
BPNC10113R	BPNC10167F	BPNC10056R_1258_SIPHT	BPNC10199R		BPNC10113R
BPNC10018R_804_SIPHT	BPNC10149F	BPNC10103R_275_SIPHT	BPNC10077F		BPNC10018R_804_SIPHT
BPNC10165F	Candidate_347_SIPHT	BPNC10090F	Candidate_823_SIPHT		BPNC10165F
Candidate_820_SIPHT	BPNC10186R	BPNC10001F	BPNC10129F_353_SIPHT		Candidate_820_SIPHT
Candidate_125_SIPHT	BPNC10110F_308_SIPHT	Candidate_577_SIPHT	BPNC10041R		Candidate_125_SIPHT
BPNC10223R	BPNC10181F	Candidate_1162_SIPHT	Candidate_1151_SIPHT		BPNC10223R
Candidate_463_SIPHT	Candidate_1105_SIPHT	Candidate_1218_SIPHT	BPNC10191R		Candidate_463_SIPHT
BPNC10068R	Candidate_999_SIPHT	Candidate_907_SIPHT	Candidate_1170_SIPHT		BPNC10068R
Candidate_1203_SIPHT	BPNC10097F	Candidate_698_SIPHT	Candidate_11_SIPHT		Candidate_1203_SIPHT
Candidate_278_SIPHT	Candidate_1089_SIPHT	BPNC10101F	Candidate_671_SIPHT		Candidate_278_SIPHT
BPNC10160R	Candidate_335_SIPHT	Candidate_820_SIPHT	BPNC10113F		BPNC10160R
Candidate_166_SIPHT	BPNC10210R	BPNC10191R	Candidate_343_SIPHT		Candidate_166_SIPHT
Candidate_501_SIPHT	Candidate_402_SIPHT	BPNC10094R_715_SIPHT	Candidate_131_SIPHT		Candidate_501_SIPHT
Candidate_751_SIPHT	BPNC10209R	BPNC10027F	BPNC10078F_230_SIPHT		Candidate_751_SIPHT
BPNC10014R	BPNC10197F	Candidate_491_SIPHT	Candidate_187_SIPHT		BPNC10014R
BPNC10125F_821_SIPHT	BPNC10234R	Candidate_170_SIPHT	BPNC10107F_775_304_SIPHT		BPNC10125F_821_SIPHT
Candidate_464_SIPHT	BPNC10127F	BPNC10021F	Candidate_941_SIPHT		Candidate_464_SIPHT
Candidate_380_SIPHT	Candidate_294_SIPHT	Candidate_289_SIPHT	Candidate_179_SIPHT		Candidate_380_SIPHT
BPNC10167F	BPNC10066R	Candidate_835_SIPHT	BPNC10097F		BPNC10167F
Candidate_652_SIPHT	Candidate_96_SIPHT	Candidate_131_SIPHT	Candidate_278_SIPHT		Candidate_652_SIPHT
BPNC10118R_Cobalamin.3	BPNC10133R	Candidate_236_SIPHT	Candidate_1043_SIPHT		BPNC10118R_Cobalamin.3
Candidate_717_SIPHT	Candidate_953_SIPHT	BPNC10002R	Candidate_170_SIPHT		Candidate_717_SIPHT
Candidate_111_SIPHT	BPNC10128R_850_SIPHT	Candidate_246_SIPHT	Candidate_1071_SIPHT		Candidate_111_SIPHT
Candidate_1081_SIPHT	BPNC10190F	BPNC10147F	sucA.1		Candidate_1081_SIPHT
Candidate_334_SIPHT	Candidate_1111_SIPHT	BPNC10091R	BPNC10140R		Candidate_334_SIPHT
Candidate_73_SIPHT	BPNC10080F	BPNC10204F	BPNC10071R		Candidate_73_SIPHT
Candidate_1114_SIPHT	BPNC10166F	Candidate_1085_SIPHT	Candidate_1155_SIPHT		Candidate_1114_SIPHT
BPNC10013F_80_81_SIPHT	Candidate_36_SIPHT	BPNC10098R	BPNC10087R		BPNC10013F_80_81_SIPHT
BPNC10152R	BPNC10134F	Candidate_132_SIPHT	BPNC10039R		BPNC10152R
BPNC20048F	Candidate_53_SIPHT_1	Candidate_1111_SIPHT	BPNC10226R		BPNC20048F
Candidate_1089_SIPHT	BPNC10143F_886_SIPHT	BPNC10151F	Candidate_871_SIPHT		Candidate_1089_SIPHT
Candidate_894_SIPHT	Candidate_38_SIPHT	Candidate_830_SIPHT	Candidate_825_SIPHT		Candidate_894_SIPHT
Candidate_1082_SIPHT	BPNC10068R	Candidate_1202_SIPHT	BPNC10109R		Candidate_1082_SIPHT
Candidate_1111_SIPHT	BPNC10077R_650_SIPHT	BPNC10061R_613_SIPHT	BPNC10082R		Candidate_1111_SIPHT
BPNC10080F	Candidate_1127_SIPHT	BPNC10197R	Candidate_10_SIPHT		BPNC10080F
BPNC10066R	BPNC10185R	BPNC10127F	Candidate_155_SIPHT		BPNC10066R
TPP.1	BPNC10016R	Candidate_990_SIPHT	Candidate_409_SIPHT		TPP.1
Candidate_880_SIPHT	BPNC10202R	Candidate_300_SIPHT	Candidate_1127_SIPHT		Candidate_880_SIPHT
BPNC10185F_1090_SIPHT	Candidate_89_SIPHT	Candidate_815_SIPHT	BPNC10125F_821_SIPHT		BPNC10185F_1090_SIPHT
BPNC10166R	Candidate_278_SIPHT	Candidate_1257_SIPHT	BPNC10106R		BPNC10166R
Candidate_433_SIPHT	Candidate_1200_SIPHT	BPNC10107F_775_304_SIPHT	Candidate_183_SIPHT		Candidate_433_SIPHT
BPNC10007R	BPNC10060F_196_SIPHT	Candidate_712_257_SIPHT	Candidate_1227_SIPHT		BPNC10007R
Candidate_596_SIPHT	Candidate_852_SIPHT	Candidate_1043_SIPHT	Candidate_603_SIPHT		Candidate_596_SIPHT
Candidate_431_SIPHT	Candidate_523_406_595_SIPHT	Candidate_1145_SIPHT	BPNC10127F		Candidate_431_SIPHT
BPNC10053F	BPNC10160R	BPNC10058F	Candidate_815_SIPHT		BPNC10053F
BPNC10036F	Candidate_389_SIPHT	Candidate_912_SIPHT	Candidate_968_SIPHT		BPNC10036F
BPNC10057R	BPNC10007R	Candidate_854_SIPHT	Candidate_1055_SIPHT		BPNC10057R
BPNC10127F	Candidate_825_SIPHT	Candidate_766_SIPHT	Candidate_300_SIPHT		BPNC10127F
Candidate_792_SIPHT	BPNC10169R	Candidate_780_SIPHT	Candidate_501_SIPHT		Candidate_792_SIPHT
Candidate_417_SIPHT	Candidate_876_SIPHT	Candidate_7_SIPHT	BPNC10189F		Candidate_417_SIPHT
BPNC10104F	BPNC10223R	Candidate_812_SIPHT	Candidate_617_SIPHT		BPNC10104F
Candidate_825_SIPHT	Candidate_1045_SIPHT	Candidate_584_SIPHT	BPNC10120R		Candidate_825_SIPHT
BPNC10077F	Candidate_433_SIPHT	BPNC10170R	Candidate_331_SIPHT		BPNC10077F
BPNC10072R	Cand_12_sRNAscanner_580_SIPHT	BPNC10163R_424_SIPHT	Candidate_1085_SIPHT		BPNC10072R
BPNC10210R	BPNC10053F	Candidate_1030_SIPHT	Candidate_967_SIPHT		BPNC10210R
BPNC10031R	BPNC10202F	Candidate_123_SIPHT	Candidate_509_SIPHT		BPNC10031R
Candidate_1122_SIPHT	Candidate_29_SIPHT	Candidate_378_SIPHT	Candidate_577_SIPHT		Candidate_1122_SIPHT
BPNC10202R	BPNC10165F	Candidate_842_SIPHT	BPNC10077R_650_SIPHT		BPNC10202R
BPNC10062R	BPNC10205F_1168_SIPHT	BPNC10158R_19_sRNAscanner	Candidate_636_SIPHT		BPNC10062R
BPNC10190R_pfl.1	BPNC10012F	Candidate_243_696_SIPHT	BPNC10212R		BPNC10190R_pfl.1
Candidate_65_SIPHT	BPNC10130R	Candidate_318_SIPHT	BPNC10100F		Candidate_65_SIPHT
BPNC10134F	BPNC10106R	Candidate_890_SIPHT	Candidate_584_SIPHT		BPNC10134F
BPNC10201R	Cobalamin.1	Candidate_913_SIPHT	BPNC10197R		BPNC10201R
Cobalamin.1	BPNC10071R	BPNC10222R_1148_SIPHT	BPNC10108F_778_SIPHT		Cobalamin.1
Candidate_926_SIPHT	BPNC10018R_804_SIPHT	BPNC10128R_850_SIPHT	BPNC10132R_356_SIPHT		Candidate_926_SIPHT
Candidate_156_SIPHT	BPNC10163R_424_SIPHT	Candidate_101_SIPHT	Candidate_717_SIPHT		Candidate_156_SIPHT
Candidate_576_SIPHT	BPNC10118R_Cobalamin.3	Candidate_1151_SIPHT	Candidate_742_SIPHT		Candidate_576_SIPHT
BPNC10188R	Candidate_849_SIPHT	BPNC10041R	Candidate_380_SIPHT		BPNC10188R
Candidate_38_SIPHT	BPNC10020R	Candidate_386_SIPHT	BPNC10234R		Candidate_38_SIPHT
Candidate_349_SIPHT	BPNC10146F	BPNC10018R_804_SIPHT	Candidate_442_SIPHT		Candidate_349_SIPHT
BPNC10168R	BPNC10113R	Candidate_30_SIPHT	BPNC10061R_613_SIPHT		BPNC10168R
Candidate_860_SIPHT	BPNC10188R	Candidate_828_SIPHT	Candidate_544_SIPHT		Candidate_860_SIPHT
Candidate_1119_SIPHT	BPNC10154F	BPNC10030R	Candidate_1079_SIPHT		Candidate_1119_SIPHT
BPNC10094R_715_SIPHT	Cand_11_13_sRNAscanner	BPNC10152F	BPNC10135R		BPNC10094R_715_SIPHT
BPNC10113F	BPNC10176F	Candidate_501_SIPHT	BPNC10186F		BPNC10113F
Candidate_53_SIPHT_1	BPNC10104F	BPNC10100R	BPNC10179F		Candidate_53_SIPHT_1
Candidate_286_SIPHT	BPNC10113F	BPNC10177R	BPNC10086F		Candidate_286_SIPHT
BPNC10038R_24_sRNAscanner	Candidate_1122_SIPHT	BPNC10152R	Candidate_663_SIPHT		BPNC10038R_24_sRNAscanner
Candidate_806_SIPHT	BPNC10094R_715_SIPHT	Candidate_991_SIPHT	BPNC10084F		Candidate_806_SIPHT
BPNC10191R	BPNC10038R_24_sRNAscanner	BPNC10005R	BPNC10102F		BPNC10191R
BPNC10166F	Candidate_1131_SIPHT	Candidate_986_SIPHT	Candidate_259_SIPHT		BPNC10166F
Candidate_401_SIPHT	BPNC10155R_34_SIPHT	Candidate_364_365_SIPHT	BPNC10103F		Candidate_401_SIPHT
BPNC10020R	Candidate_156_SIPHT	Candidate_410_411_SIPHT	BPNC10153F		BPNC10020R
TPP	Candidate_598_SIPHT	BPNC10179F	Candidate_569_SIPHT		TPP
BPNC10196F_1129_SIPHT	Candidate_269_SIPHT	BPNC10106R	Candidate_1150_SIPHT		BPNC10196F_1129_SIPHT
Candidate_29_SIPHT	BPNC10146R	Candidate_413_SIPHT	BPNC10194R_1041_SIPHT		Candidate_29_SIPHT
BPNC10219R_1144_SIPHT	TPP	Candidate_1165_SIPHT	Candidate_810_SIPHT		BPNC10219R_1144_SIPHT
BPNC10148F	BPNC10166R	BPNC10169R	BPNC10177R		BPNC10148F
BPNC10106R	C4.1	Candidate_29_SIPHT	Candidate_223_SIPHT		BPNC10106R
Candidate_807_SIPHT	BPNC10078R	Candidate_1089_SIPHT	Candidate_1211_SIPHT		Candidate_807_SIPHT
Candidate_953_SIPHT	Candidate_288_SIPHT	Candidate_151_SIPHT	BPNC10183F		Candidate_953_SIPHT
Candidate_523_406_595_SIPHT	BPNC10013F_80_81_SIPHT	BPNC10170F_473_SIPHT	BPNC10134F		Candidate_523_406_595_SIPHT
Candidate_598_SIPHT	BPNC10225R_1156_SIPHT	Candidate_409_SIPHT	Candidate_956_SIPHT		Candidate_598_SIPHT
BPNC10202F	BPNC10037R	Candidate_717_SIPHT	Candidate_246_SIPHT		BPNC10202F
Candidate_504_SIPHT	BPNC10190R_pfl.1	BPNC10143R	Candidate_410_411_SIPHT		Candidate_504_SIPHT
BPNC10146F	BPNC10151R	BPNC10169F	Candidate_65_SIPHT		BPNC10146F
BPNC10187R	BPNC10183R_474_1015_SIPHT	Candidate_128_SIPHT	Candidate_980_SIPHT		BPNC10187R
Candidate_1126_SIPHT	BPNC10089F	BPNC10168R	Candidate_23_467_SIPHT		Candidate_1126_SIPHT
BPNC10183R_474_1015_SIPHT	BPNC10072R	Candidate_384_SIPHT	BPNC10021F		BPNC10183R_474_1015_SIPHT
Cand_11_13_sRNAscanner	BPNC10148F	Candidate_357_SIPHT	BPNC10134R_358_SIPHT		Cand_11_13_sRNAscanner
BPNC10120F_Cobalamin_SIPHT	Candidate_1027_SIPHT	BPNC10106F	BPNC10158R_19_sRNAscanner		BPNC10120F_Cobalamin_SIPHT
Candidate_1127_SIPHT	BPNC10120F_Cobalamin_SIPHT	Candidate_345_SIPHT	Candidate_677_SIPHT		Candidate_1127_SIPHT
BPNC10225R_1156_SIPHT	BPNC10219R_1144_SIPHT	BPNC10189F	BPNC10172F		BPNC10225R_1156_SIPHT
Cand_12_sRNAscanner_580_SIPHT	sucA.1	Candidate_1235_SIPHT	Candidate_157_SIPHT		Cand_12_sRNAscanner_580_SIPHT
BPNC10078R	Candidate_1214_SIPHT	Candidate_603_SIPHT	Candidate_141_SIPHT		BPNC10078R
Cand_13_sRNAscanner_553_SIPHT	Candidate_296_SIPHT	BPNC10131R_33F_354_SIPHT	BPNC10051F		Cand_13_sRNAscanner_553_SIPHT
Candidate_269_SIPHT	Candidate_729_SIPHT	Candidate_445_446_SIPHT	Candidate_807_SIPHT		Candidate_269_SIPHT
C4.1	BPNC10187R	BPNC10096R	Candidate_352_SIPHT		C4.1
Candidate_1131_SIPHT	BPNC10061R_613_SIPHT	Candidate_1197_SIPHT	Candidate_763_SIPHT		Candidate_1131_SIPHT
BPNC10151R	BPNC10176R	Candidate_669_SIPHT	Candidate_243_696_SIPHT		BPNC10151R
BPNC10209R	Candidate_458_SIPHT	Candidate_1029_SIPHT	Candidate_445_446_SIPHT		BPNC10209R
BPNC10197F	Candidate_893_SIPHT	Candidate_1056_SIPHT	BPNC10143R		BPNC10197F
BPNC10176R	Candidate_527_SIPHT	Candidate_782_SIPHT	BPNC10219R_1144_SIPHT		BPNC10176R
Candidate_1027_SIPHT	Candidate_853_SIPHT	Candidate_900_SIPHT	BPNC10175F		Candidate_1027_SIPHT
Candidate_140_SIPHT	RNaseP_bact_a	Candidate_11_SIPHT	Candidate_969_SIPHT		Candidate_140_SIPHT
Candidate_1202_SIPHT	isrK.1	BPNC10172F	Candidate_727_274_SIPHT		Candidate_1202_SIPHT
Candidate_66_SIPHT	Bacteria_SRP.1	BPNC10205R_540_541_SIPHT	BPNC10175R_981_SIPHT		Candidate_66_SIPHT
BPNC10061R_613_SIPHT	BPNC10065R_6S_1	Candidate_526_SIPHT	Candidate_151_SIPHT		BPNC10061R_613_SIPHT
Candidate_659_SIPHT	Cand_16_sRNAscanner	BPNC10200R_519_SIPHT	Candidate_464_SIPHT		Candidate_659_SIPHT
BPNC10146R		BPNC10092F	Candidate_289_SIPHT		BPNC10146R
BPNC10065R_6S_1		BPNC10148F	Candidate_1114_SIPHT		BPNC10065R_6S_1
Candidate_1200_SIPHT		BPNC10174R_455_SIPHT	BPNC10206R		Candidate_1200_SIPHT
sucA.1		Candidate_1247_SIPHT	Candidate_912_SIPHT		sucA.1
RNaseP_bact_a		Candidate_656_SIPHT	Candidate_876_SIPHT		RNaseP_bact_a
Candidate_1051_SIPHT		Candidate_334_SIPHT	Candidate_504_SIPHT		Candidate_1051_SIPHT
isrK.1		Candidate_306_SIPHT	Candidate_1006_SIPHT		isrK.1
Candidate_151_SIPHT		BPNC10077F	Candidate_928_SIPHT		Candidate_151_SIPHT
Bacteria_SRP.1		Candidate_974_SIPHT	BPNC10098R		Bacteria_SRP.1
Candidate_435_SIPHT		Candidate_156_SIPHT	Candidate_926_SIPHT		Candidate_435_SIPHT
Candidate_1240_SIPHT		Candidate_969_SIPHT	Candidate_6_150_SIPHT		Candidate_1240_SIPHT
Candidate_458_SIPHT		Candidate_444_SIPHT	Candidate_772_SIPHT		Candidate_458_SIPHT
Candidate_1201_SIPHT		BPNC10010F	BPNC10128F		Candidate_1201_SIPHT
Candidate_910_SIPHT		Candidate_181_SIPHT	BPNC10151F		Candidate_910_SIPHT
Cand_16_sRNAscanner		BPNC10048R	Candidate_1201_SIPHT		Cand_16_sRNAscanner
Candidate_387_SIPHT		Candidate_569_SIPHT	Candidate_999_SIPHT		Candidate_387_SIPHT
		Candidate_822_SIPHT	Candidate_987_SIPHT		BPNC10011F_69_SIPHT
		BPNC10219R_1144_SIPHT	BPNC10169F		Candidate_255_SIPHT
		BPNC10227R	BPNC10058F		Candidate_783_SIPHT
		BPNC10176R	BPNC10010F		Candidate_18_SIPHT
		BPNC10053R_1233_1234_SIPHT	Candidate_444_SIPHT		BPNC10075F_672_216_217_SIPHT
		Candidate_75_SIPHT	BPNC10202R		BPNC10231R_588_1172_SIPHT
		Candidate_1114_SIPHT	Candidate_1214_SIPHT		Candidate_259_SIPHT
		BPNC10066R	Candidate_132_SIPHT		BPNC10044F_1232_SIPHT
		Candidate_65_SIPHT	BPNC10090F		Candidate_492_SIPHT
		Candidate_1170_SIPHT	Candidate_1047_SIPHT		Candidate_1043_SIPHT
		BPNC10028F	Candidate_288_SIPHT		BPNC10076F
		Candidate_1155_SIPHT	BPNC10136F		Candidate_980_SIPHT
		Candidate_980_SIPHT	Candidate_1029_SIPHT		BPNC10090F
		Candidate_881_374_SIPHT	BPNC10052F		Candidate_1176_SIPHT
		BPNC10075F_672_216_217_SIPHT	Candidate_822_SIPHT		Candidate_182_SIPHT
		BPNC10078F_230_SIPHT	Candidate_1088_SIPHT		Candidate_913_SIPHT
		BPNC10188F	Candidate_948_SIPHT		BPNC10081R
		BPNC10104R	BPNC10152R		Candidate_736_SIPHT
		Candidate_874_SIPHT	Candidate_824_SIPHT		Candidate_199_SIPHT
		BPNC10079F	Candidate_626_SIPHT		BPNC10193F
		Candidate_926_SIPHT	BPNC10002R		Candidate_812_SIPHT
		Candidate_179_SIPHT	Candidate_1225_SIPHT		Candidate_1118_SIPHT
		Candidate_321_SIPHT	BPNC10168F		Candidate_285_SIPHT
		BPNC10201R	BPNC10005R		Candidate_960_SIPHT
		Candidate_1143_SIPHT	BPNC10184F		BPNC10099F_13_726_SIPHT
		Candidate_774_SIPHT	Candidate_991_SIPHT		Candidate_350_SIPHT
		Candidate_549_SIPHT	Candidate_1169_SIPHT		BPNC10005R
		BPNC10104F	Candidate_318_SIPHT		Candidate_569_SIPHT
		Candidate_876_SIPHT	Candidate_652_SIPHT		BPNC10120R
		Candidate_602_SIPHT	Candidate_899_SIPHT		Candidate_1005_SIPHT
		Candidate_1131_SIPHT	BPNC10040F		Candidate_1106_SIPHT
		BPNC10016R	Candidate_770_SIPHT		BPNC10045R_1210_SIPHT
		Candidate_544_SIPHT	Candidate_1081_SIPHT		Candidate_951_SIPHT
		BPNC10113R	Candidate_526_SIPHT		BPNC10087R
		Candidate_23_467_SIPHT	BPNC10130F		BPNC10134R_358_SIPHT
		Candidate_1221_45_SIPHT	Candidate_589_SIPHT		Candidate_236_SIPHT
		Candidate_728_SIPHT	Candidate_152_SIPHT		BPNC10052F
		BPNC10069R	BPNC10178F_498_1034_SIPHT		BPNC10144F
		BPNC10130R	Candidate_1162_SIPHT		Candidate_699_SIPHT
		Candidate_1214_SIPHT	BPNC10231R_588_1172_SIPHT		Candidate_916_SIPHT
		Candidate_215_SIPHT	Candidate_156_SIPHT		Candidate_413_SIPHT
		BPNC10103F	Candidate_414_SIPHT		BPNC10196R
		BPNC10205F_1168_SIPHT	Candidate_1175_SIPHT		Candidate_574_SIPHT
		BPNC10212R	Candidate_1056_SIPHT		BPNC10212R
		Candidate_417_SIPHT	Candidate_461_SIPHT		Candidate_409_SIPHT
		Candidate_763_SIPHT	Candidate_990_SIPHT		BPNC10103F
		Candidate_1132_SIPHT	Candidate_236_SIPHT		BPNC10136F
		Candidate_140_SIPHT	BPNC10089F		Candidate_1070_SIPHT
		Candidate_86_SIPHT	Candidate_796_SIPHT		Candidate_549_SIPHT
		Candidate_492_SIPHT	Candidate_875_SIPHT		BPNC10111F
		Candidate_663_SIPHT	Candidate_517_SIPHT		BPNC10175F
		Candidate_826_SIPHT	Candidate_1030_SIPHT		Candidate_1088_SIPHT
		BPNC10153R	Candidate_657_SIPHT		BPNC10189F
		BPNC10178F_498_1034_SIPHT	Candidate_913_SIPHT		BPNC10189R
		Candidate_574_SIPHT	Candidate_689_SIPHT		BPNC10119F
		Candidate_442_SIPHT	BPNC10092F		BPNC10010F
		Candidate_887_SIPHT	Candidate_901_SIPHT		Candidate_589_SIPHT
		Candidate_220_SIPHT	Candidate_552_SIPHT		Candidate_987_SIPHT
		Candidate_686_SIPHT	Candidate_963_SIPHT		Candidate_347_SIPHT
		Candidate_20_SIPHT	Candidate_101_SIPHT		BPNC10186R
		Candidate_1121_SIPHT	Candidate_922_1074_SIPHT		Candidate_335_SIPHT
		Candidate_1150_SIPHT	Candidate_1123_SIPHT		Candidate_402_SIPHT
		Candidate_928_SIPHT	Candidate_973_SIPHT		Candidate_294_SIPHT
		Candidate_1246_SIPHT	Candidate_350_SIPHT		Candidate_96_SIPHT
		BPNC10168F	Candidate_826_SIPHT		BPNC10133R
		BPNC10176F	Candidate_175_SIPHT		BPNC10190F
		Candidate_852_SIPHT	Candidate_791_SIPHT		Candidate_89_SIPHT
		BPNC10183F	Candidate_486_SIPHT		Candidate_852_SIPHT
		BPNC10178R	Candidate_86_SIPHT		Candidate_389_SIPHT
		Candidate_1225_SIPHT	Candidate_933_SIPHT		Candidate_1045_SIPHT
		Candidate_111_SIPHT	Candidate_401_SIPHT		Candidate_288_SIPHT
		Candidate_875_SIPHT	Candidate_574_SIPHT		Candidate_1214_SIPHT
		BPNC10040F	Candidate_828_SIPHT		Candidate_296_SIPHT
		BPNC10068R	BPNC10209R		Candidate_729_SIPHT
		BPNC10013F_80_81_SIPHT	BPNC10001F		Candidate_893_SIPHT
		Candidate_1229_SIPHT	Candidate_323_324_SIPHT		Candidate_527_SIPHT
		Candidate_1158_SIPHT	Candidate_335_SIPHT		Candidate_853_SIPHT
		Candidate_323_324_SIPHT	Candidate_1221_45_SIPHT		Candidate_905_SIPHT
		Candidate_931_SIPHT	Candidate_382_SIPHT		Candidate_682_SIPHT
		Candidate_155_SIPHT	Candidate_229_SIPHT		BPNC10156F
		Candidate_1255_SIPHT	Candidate_812_SIPHT		Candidate_607_SIPHT
		Candidate_377_SIPHT	Candidate_1120_SIPHT		Candidate_1099_SIPHT
		Candidate_552_SIPHT	Cand_12_sRNAscanner_580_SIPHT		BPNC10059F
		BPNC10210R	Candidate_645_SIPHT		BPNC10049R
		Candidate_1063_SIPHT	BPNC10185R		BPNC10035R
		Candidate_622_SIPHT	Candidate_228_SIPHT		Candidate_871_SIPHT
		Candidate_893_SIPHT	Candidate_1097_SIPHT		Candidate_1252_SIPHT
		Candidate_138_SIPHT	Candidate_1255_SIPHT		Candidate_146_SIPHT
		Candidate_1006_SIPHT	Candidate_1198_SIPHT		Candidate_947_SIPHT
		Candidate_456_SIPHT	BPNC10200R_519_SIPHT		Candidate_879_SIPHT
		Candidate_177_SIPHT	Candidate_1119_SIPHT		Candidate_1191_1192_SIPHT
		BPNC10119F	BPNC10153R		Candidate_376_SIPHT
		BPNC10133R	Candidate_1126_SIPHT		BPNC10043F
		Candidate_968_SIPHT	Candidate_911_SIPHT		Candidate_1164_SIPHT
		Candidate_441_SIPHT	Candidate_456_SIPHT		Candidate_222_SIPHT
		Candidate_735_SIPHT	Candidate_294_SIPHT		Candidate_322_SIPHT
		BPNC10183R_474_1015_SIPHT	Candidate_958_SIPHT		BPNC10074R
		BPNC10202R	Candidate_898_SIPHT		BPNC10137F
		Candidate_396_SIPHT	Candidate_1063_SIPHT		Candidate_638_40_SIPHT
		Candidate_10_SIPHT	Candidate_669_SIPHT		BPNC10148R
		Candidate_987_SIPHT	Candidate_1121_SIPHT		Candidate_176_SIPHT
		Candidate_759_SIPHT	Candidate_1131_SIPHT		Candidate_769_SIPHT
		Candidate_415_SIPHT	BPNC10132F		Candidate_1101_542_SIPHT
		Candidate_49_SIPHT	BPNC10096R		Candidate_72_SIPHT
		Candidate_652_SIPHT	BPNC10069R		BPNC10140F
		Candidate_493_SIPHT	BPNC10066R		Candidate_703_250_SIPHT
		Candidate_154_SIPHT	Candidate_907_SIPHT		Candidate_363_SIPHT
		Candidate_1079_SIPHT	Candidate_910_SIPHT		Candidate_478_SIPHT
		Candidate_182_SIPHT	Candidate_1137_SIPHT		BPNC10051F
		BPNC10014R	Candidate_893_SIPHT		BPNC10198R_510_SIPHT
		Candidate_645_SIPHT	Candidate_786_SIPHT		BPNC10086R
		Candidate_572_SIPHT	Candidate_26_SIPHT		Candidate_752_295_SIPHT
		BPNC10132F	Candidate_602_SIPHT		BPNC10109R
		Candidate_152_SIPHT	BPNC10128R_850_SIPHT		BPNC10233R_28_SIPHT
		BPNC10113F	Cand_11_13_sRNAscanner		Candidate_32_SIPHT
		Candidate_751_SIPHT	Candidate_492_SIPHT		Candidate_902_SIPHT
		Candidate_389_SIPHT	BPNC10014R		Candidate_502_SIPHT
		Candidate_1094_SIPHT	Candidate_123_SIPHT		Candidate_566_SIPHT
		Candidate_452_SIPHT	BPNC10205R_540_541_SIPHT		Candidate_869_SIPHT
		BPNC10138R	BPNC10041F		BPNC10027R
		BPNC10184F	BPNC10018F		Candidate_1211_SIPHT
		Candidate_1123_SIPHT	Candidate_417_SIPHT		BPNC10206R
		Candidate_158_SIPHT	BPNC10222R_1148_SIPHT		Candidate_941_SIPHT
		Candidate_82_SIPHT	Candidate_454_SIPHT		Candidate_984_SIPHT
		Candidate_1048_SIPHT	Candidate_378_SIPHT		Candidate_573_SIPHT
		Candidate_1055_SIPHT	Candidate_890_SIPHT		Candidate_338_SIPHT
		Candidate_657_SIPHT	Candidate_394_SIPHT		Candidate_809_SIPHT
		Candidate_687_SIPHT	BPNC10190F		Candidate_425_940_SIPHT
		Candidate_636_SIPHT	Candidate_186_SIPHT		BPNC10041F
		BPNC10012R	Candidate_215_SIPHT		BPNC10022F
		Candidate_930_SIPHT	Candidate_138_SIPHT		BPNC10122F
		Candidate_350_SIPHT	BPNC10169R		BPNC10153F
		Cobalamin.1	BPNC10192R_497_SIPHT		BPNC10042F
		BPNC10167F	Candidate_127_SIPHT		BPNC10069F
		Candidate_1231_SIPHT	Candidate_1229_SIPHT		BPNC10087F
		Candidate_1217_SIPHT	BPNC10016R		Candidate_394_SIPHT
		Candidate_102_SIPHT	BPNC10220R_SAH_riboswitch.1		Candidate_94_SIPHT
		BPNC10137R	Candidate_881_374_SIPHT		Candidate_671_SIPHT
		Candidate_1064_SIPHT	Candidate_887_SIPHT		Candidate_343_SIPHT
		Candidate_462_SIPHT	Candidate_861_360_SIPHT		Candidate_1098_SIPHT
		Candidate_741_287_SIPHT	BPNC10038F		Candidate_789_SIPHT
		Candidate_534_SIPHT	BPNC10188F		BPNC10180F
		Candidate_801_SIPHT	BPNC10163R_424_SIPHT		BPNC10140R
		Candidate_459_SIPHT	Candidate_1145_SIPHT		BPNC10186F
		Candidate_1248_SIPHT	BPNC10099F_13_726_SIPHT		Candidate_1120_SIPHT
		Candidate_494_SIPHT	Candidate_874_SIPHT		Candidate_1243_SIPHT
		Candidate_806_SIPHT	Candidate_564_SIPHT		BPNC10023F
		BPNC10135R	Candidate_735_SIPHT		Candidate_742_SIPHT
		Candidate_160_SIPHT	Candidate_906_SIPHT		Candidate_658_206_SIPHT
		Candidate_1250_SIPHT	BPNC10104R		BPNC10164F
		BPNC10156R	Candidate_1037_SIPHT		Candidate_141_SIPHT
		BPNC10192R_497_SIPHT	BPNC10110F_308_SIPHT		Candidate_1125_SIPHT
		Candidate_901_SIPHT	Candidate_754_SIPHT		BPNC10136R
		Candidate_953_SIPHT	BPNC10075F_672_216_217_SIPHT		Candidate_1175_SIPHT
		Candidate_1119_SIPHT	Candidate_140_SIPHT		BPNC10132R_356_SIPHT
		Candidate_1000_SIPHT	BPNC10174R_455_SIPHT		Candidate_509_SIPHT
		BPNC10134F	Candidate_107_SIPHT		Candidate_725_SIPHT
		BPNC10018F	Candidate_838_SIPHT		Candidate_907_SIPHT
		Candidate_1023_SIPHT	Candidate_1003_SIPHT		Candidate_698_SIPHT
		Candidate_911_SIPHT	Candidate_1132_SIPHT		BPNC10027F
		Candidate_848_SIPHT	BPNC10101R		BPNC10021F
		Candidate_107_SIPHT	Candidate_402_SIPHT		Candidate_289_SIPHT
		Candidate_1097_SIPHT	Candidate_1152_SIPHT		Candidate_835_SIPHT
		Candidate_37_SIPHT	BPNC10183R_474_1015_SIPHT		Candidate_131_SIPHT
		Cand_12_sRNAscanner_580_SIPHT	BPNC10201R		Candidate_246_SIPHT
		Candidate_454_SIPHT	BPNC10176F		BPNC10147F
		Candidate_46_SIPHT	Candidate_115_SIPHT		BPNC10091R
		Candidate_180_SIPHT	BPNC10137R		BPNC10204F
		Candidate_1025_SIPHT	BPNC10151R		Candidate_132_SIPHT
		Candidate_1087_SIPHT	Candidate_330_SIPHT		Candidate_830_SIPHT
		Candidate_1031_SIPHT	Candidate_1217_SIPHT		Candidate_712_257_SIPHT
		Candidate_973_SIPHT	BPNC10068R		Candidate_854_SIPHT
		Candidate_756_SIPHT	Candidate_1133_SIPHT		Candidate_766_SIPHT
		Candidate_1195_SIPHT	Candidate_1094_SIPHT		Candidate_780_SIPHT
		BPNC10187R	Candidate_102_SIPHT		Candidate_584_SIPHT
		BPNC10038R_24_sRNAscanner	Candidate_430_949_SIPHT		BPNC10170R
		Candidate_385_SIPHT	Candidate_858_SIPHT		Candidate_1030_SIPHT
		Candidate_807_SIPHT	BPNC10131R_33F_354_SIPHT		Candidate_123_SIPHT
		BPNC10125F_821_SIPHT	Cobalamin.1		Candidate_842_SIPHT
		Candidate_754_SIPHT	Candidate_900_SIPHT		Candidate_318_SIPHT
		Candidate_391_SIPHT	Candidate_463_SIPHT		Candidate_890_SIPHT
		Candidate_891_SIPHT	Candidate_1077_SIPHT		BPNC10222R_1148_SIPHT
		Candidate_564_SIPHT	Candidate_704_SIPHT		Candidate_101_SIPHT
		Candidate_845_SIPHT	Candidate_756_SIPHT		Candidate_1151_SIPHT
		Candidate_626_SIPHT	Candidate_1128_SIPHT		BPNC10041R
		Candidate_825_SIPHT	BPNC10148F		Candidate_30_SIPHT
		Candidate_746_SIPHT	Candidate_694_SIPHT		Candidate_828_SIPHT
		TPP.1	Candidate_1241_SIPHT		BPNC10152F
		Candidate_226_SIPHT	Candidate_46_SIPHT		Candidate_991_SIPHT
		Candidate_382_SIPHT	Candidate_835_SIPHT		Candidate_986_SIPHT
		BPNC10146R	Candidate_740_SIPHT		BPNC10179F
		Candidate_1027_SIPHT	Candidate_431_SIPHT		Candidate_1165_SIPHT
		Candidate_506_SIPHT	Candidate_1061_SIPHT		BPNC10143R
		Candidate_1127_SIPHT	BPNC10130R		BPNC10169F
		Candidate_819_SIPHT	BPNC10178R		Candidate_384_SIPHT
		Candidate_720_SIPHT	Candidate_35_SIPHT		Candidate_357_SIPHT
		Candidate_846_SIPHT	Candidate_622_SIPHT		Candidate_345_SIPHT
		Candidate_294_SIPHT	Candidate_205_SIPHT		Candidate_445_446_SIPHT
		BPNC10099F_13_726_SIPHT	Candidate_924_SIPHT		BPNC10096R
		Candidate_664_210_SIPHT	Candidate_1200_SIPHT		Candidate_1197_SIPHT
		Candidate_1128_SIPHT	Candidate_1031_SIPHT		Candidate_669_SIPHT
		Candidate_570_SIPHT	Candidate_283_SIPHT		Candidate_1029_SIPHT
		Candidate_205_SIPHT	Candidate_181_SIPHT		Candidate_1056_SIPHT
		Candidate_808_SIPHT	Candidate_725_SIPHT		Candidate_782_SIPHT
		Candidate_1045_SIPHT	BPNC10180F		Candidate_900_SIPHT
		Candidate_127_SIPHT	Candidate_686_SIPHT		Candidate_11_SIPHT
		Candidate_945_SIPHT	Candidate_688_SIPHT		BPNC10172F
		BPNC10020R	Candidate_685_SIPHT		Candidate_526_SIPHT
		BPNC10220R_SAH_riboswitch.1	Candidate_1028_SIPHT		BPNC10092F
		Candidate_908_909_SIPHT	Candidate_591_SIPHT		Candidate_1247_SIPHT
		Candidate_402_SIPHT	Candidate_506_SIPHT		Candidate_656_SIPHT
		Candidate_740_SIPHT	Candidate_647_SIPHT		Candidate_306_SIPHT
		Candidate_188_SIPHT	Candidate_182_SIPHT		Candidate_974_SIPHT
		Candidate_35_SIPHT	BPNC10053R_1233_1234_SIPHT		Candidate_969_SIPHT
		BPNC10151R	Candidate_43_SIPHT		Candidate_181_SIPHT
		Candidate_387_SIPHT	BPNC10167F		Candidate_822_SIPHT
		Candidate_199_SIPHT	BPNC10190R_pfl.1		BPNC10227R
		Candidate_186_SIPHT	Candidate_1082_SIPHT		BPNC10053R_1233_1234_SIPHT
		Candidate_1169_SIPHT	Candidate_656_SIPHT		Candidate_75_SIPHT
		Candidate_463_SIPHT	Candidate_728_SIPHT		Candidate_881_374_SIPHT
		Candidate_1080_SIPHT	Candidate_462_SIPHT		BPNC10188F
		BPNC10101R	BPNC10177F		Candidate_179_SIPHT
		Candidate_1198_SIPHT	Candidate_194_SIPHT		Candidate_321_SIPHT
		BPNC10190R_pfl.1	Candidate_67_SIPHT		Candidate_1143_SIPHT
		Candidate_767_SIPHT	Candidate_268_SIPHT		Candidate_602_SIPHT
		Candidate_958_SIPHT	Candidate_1254_SIPHT		Candidate_544_SIPHT
		Candidate_898_SIPHT	Candidate_965_SIPHT		Candidate_23_467_SIPHT
		Candidate_676_SIPHT	Candidate_1147_SIPHT		Candidate_728_SIPHT
		Candidate_330_SIPHT	Candidate_1089_SIPHT		BPNC10069R
		Candidate_523_406_595_SIPHT	Candidate_557_SIPHT		Candidate_215_SIPHT
		Candidate_983_SIPHT	Candidate_983_SIPHT		Candidate_1132_SIPHT
		Candidate_115_SIPHT	Candidate_852_SIPHT		Candidate_86_SIPHT
		Candidate_1207_SIPHT	BPNC10210R		BPNC10153R
		Candidate_956_SIPHT	Candidate_1032_SIPHT		Candidate_442_SIPHT
		Candidate_1068_SIPHT	Candidate_614_SIPHT		Candidate_887_SIPHT
		BPNC10001R	BPNC20109F		Candidate_220_SIPHT
		Candidate_1137_SIPHT	Candidate_359_SIPHT		Candidate_686_SIPHT
		Candidate_430_949_SIPHT	Candidate_1231_SIPHT		Candidate_20_SIPHT
		Candidate_948_SIPHT	Candidate_384_SIPHT		Candidate_1121_SIPHT
		Candidate_148_SIPHT	BPNC20048F		Candidate_1150_SIPHT
		Candidate_1147_SIPHT	Candidate_1027_SIPHT		Candidate_928_SIPHT
		BPNC10185F_1090_SIPHT	Candidate_226_SIPHT		Candidate_1246_SIPHT
		Candidate_1081_SIPHT	BPNC10185F_1090_SIPHT		BPNC10183F
		Candidate_194_SIPHT	Candidate_389_SIPHT		Candidate_1225_SIPHT
		Candidate_333_SIPHT	Candidate_227_SIPHT		Candidate_875_SIPHT
		Candidate_286_SIPHT	Candidate_357_SIPHT		BPNC10040F
		Candidate_1135_560_SIPHT	Candidate_1177_SIPHT		Candidate_323_324_SIPHT
		Candidate_1067_SIPHT	Candidate_396_SIPHT		Candidate_931_SIPHT
		Candidate_1102_SIPHT	Candidate_687_SIPHT		Candidate_155_SIPHT
		Candidate_448_SIPHT	BPNC10166F		Candidate_1255_SIPHT
		Candidate_400_SIPHT	Candidate_167_SIPHT		Candidate_377_SIPHT
		BPNC10177F	Candidate_513_SIPHT		Candidate_552_SIPHT
		Candidate_142_SIPHT	Candidate_953_SIPHT		Candidate_138_SIPHT
		Candidate_827_SIPHT	BPNC10233R_28_SIPHT		Candidate_1006_SIPHT
		Cand_11_13_sRNAscanner	Candidate_124_SIPHT		Candidate_177_SIPHT
		Candidate_135_SIPHT	BPNC10205F_1168_SIPHT		Candidate_968_SIPHT
		BPNC10038F	BPNC10038R_24_sRNAscanner		Candidate_441_SIPHT
		Candidate_861_360_SIPHT	Candidate_731_SIPHT		Candidate_396_SIPHT
		Candidate_685_SIPHT	Candidate_1250_SIPHT		Candidate_10_SIPHT
		BPNC10146F	Candidate_290_SIPHT		Candidate_759_SIPHT
		Candidate_965_SIPHT	Candidate_1025_SIPHT		Candidate_415_SIPHT
		Candidate_166_SIPHT	TPP.1		Candidate_49_SIPHT
		Candidate_517_SIPHT	Candidate_846_SIPHT		Candidate_493_SIPHT
		BPNC10046F	Candidate_391_SIPHT		Candidate_154_SIPHT
		Candidate_475_SIPHT	Candidate_720_SIPHT		Candidate_645_SIPHT
		Candidate_677_SIPHT	BPNC10225R_1156_SIPHT		Candidate_572_SIPHT
		Candidate_924_SIPHT	Candidate_792_SIPHT		Candidate_152_SIPHT
		Candidate_1241_SIPHT	Candidate_1110_SIPHT		Candidate_1094_SIPHT
		Candidate_805_SIPHT	Candidate_108_SIPHT		Candidate_452_SIPHT
		Candidate_734_SIPHT	Candidate_387_SIPHT		BPNC10184F
		Candidate_1216_SIPHT	BPNC10133R		Candidate_158_SIPHT
		Candidate_1082_SIPHT	Candidate_676_SIPHT		Candidate_82_SIPHT
		BPNC10213R	BPNC10012F		Candidate_1048_SIPHT
		Candidate_43_SIPHT	Candidate_974_SIPHT		Candidate_1055_SIPHT
		Candidate_771_SIPHT	Candidate_1165_SIPHT		Candidate_657_SIPHT
		Candidate_1110_SIPHT	Candidate_166_SIPHT		Candidate_687_SIPHT
		Candidate_352_SIPHT	Candidate_1045_SIPHT		Candidate_636_SIPHT
		Candidate_439_SIPHT	Candidate_148_SIPHT		Candidate_930_SIPHT
		Candidate_1037_SIPHT	Candidate_891_SIPHT		Candidate_1231_SIPHT
		Candidate_571_SIPHT	Candidate_581_SIPHT		Candidate_1217_SIPHT
		BPNC10055F	Candidate_1067_SIPHT		Candidate_102_SIPHT
		Candidate_557_SIPHT	Candidate_1216_SIPHT		Candidate_1064_SIPHT
		Candidate_633_SIPHT	Candidate_995_SIPHT		Candidate_462_SIPHT
		Candidate_694_SIPHT	BPNC10012R		Candidate_741_287_SIPHT
		Candidate_38_SIPHT	BPNC10104F		Candidate_534_SIPHT
		Candidate_977_SIPHT	BPNC10146F		Candidate_801_SIPHT
		Candidate_747_SIPHT	Candidate_1149_SIPHT		Candidate_459_SIPHT
		Candidate_637_SIPHT	BPNC10001R		Candidate_1248_SIPHT
		BPNC10209R	Candidate_751_SIPHT		Candidate_494_SIPHT
		BPNC10080R	Candidate_1143_SIPHT		BPNC10135R
		Candidate_124_SIPHT	Candidate_903_SIPHT		Candidate_160_SIPHT
		Candidate_1126_SIPHT	BPNC10176R		Candidate_1250_SIPHT
		Candidate_858_SIPHT	Candidate_801_SIPHT		BPNC10156R
		Betaproteobacteria_toxic_sRNA.1	Candidate_1108_SIPHT		Candidate_1000_SIPHT
		Candidate_731_SIPHT	Candidate_1248_SIPHT		Candidate_1023_SIPHT
		Candidate_855_SIPHT	Candidate_605_SIPHT		Candidate_911_SIPHT
		Candidate_227_SIPHT	Candidate_400_SIPHT		Candidate_848_SIPHT
		Candidate_744_SIPHT	Candidate_759_SIPHT		Candidate_107_SIPHT
		Candidate_1070_SIPHT	BPNC10095R		Candidate_1097_SIPHT
		BPNC10095R	BPNC10020R		Candidate_37_SIPHT
		Candidate_611_SIPHT	Candidate_1091_SIPHT		Candidate_454_SIPHT
		Candidate_67_SIPHT	Candidate_1182_SIPHT		Candidate_180_SIPHT
		Candidate_1201_SIPHT	Candidate_738_SIPHT		Candidate_1025_SIPHT
		Candidate_347_SIPHT	Candidate_806_SIPHT		Candidate_1087_SIPHT
		Candidate_1013_SIPHT	Candidate_459_SIPHT		Candidate_973_SIPHT
		Candidate_231_SIPHT	Candidate_596_SIPHT		Candidate_756_SIPHT
		Candidate_280_SIPHT	Candidate_771_SIPHT		Candidate_1195_SIPHT
		Candidate_1061_SIPHT	TPP		Candidate_385_SIPHT
		Candidate_143_SIPHT	BPNC10173R		Candidate_754_SIPHT
		Candidate_914_SIPHT	Candidate_1095_SIPHT		Candidate_391_SIPHT
		Candidate_487_SIPHT	Candidate_860_SIPHT		Candidate_891_SIPHT
		Candidate_903_SIPHT	Candidate_664_210_SIPHT		Candidate_564_SIPHT
		Candidate_283_SIPHT	Candidate_1000_SIPHT		Candidate_845_SIPHT
		Candidate_605_SIPHT	Candidate_280_SIPHT		Candidate_626_SIPHT
		Candidate_332_SIPHT	Candidate_47_SIPHT		Candidate_746_SIPHT
		Candidate_688_SIPHT	Candidate_1068_SIPHT		Candidate_382_SIPHT
		Candidate_933_SIPHT	Candidate_332_SIPHT		Candidate_506_SIPHT
		BPNC10173R	Candidate_142_SIPHT		Candidate_819_SIPHT
		Candidate_942_SIPHT	BPNC10080R		Candidate_720_SIPHT
		TPP	Candidate_1064_SIPHT		Candidate_846_SIPHT
		Candidate_1157_SIPHT	BPNC10046F		Candidate_664_210_SIPHT
		Candidate_1226_SIPHT	Candidate_286_SIPHT		Candidate_1128_SIPHT
		Candidate_849_SIPHT	Candidate_845_SIPHT		Candidate_570_SIPHT
		Candidate_167_SIPHT	Candidate_523_406_595_SIPHT		Candidate_205_SIPHT
		Candidate_644_SIPHT	Candidate_53_SIPHT_1		Candidate_808_SIPHT
		Candidate_125_SIPHT	Candidate_158_SIPHT		Candidate_127_SIPHT
		BPNC10012F	Candidate_534_SIPHT		Candidate_945_SIPHT
		Candidate_729_SIPHT	Candidate_549_SIPHT		Candidate_908_909_SIPHT
		Candidate_53_SIPHT_1	Candidate_970_SIPHT		Candidate_188_SIPHT
		Candidate_1133_SIPHT	Candidate_630_SIPHT		Candidate_186_SIPHT
		Candidate_970_SIPHT	Candidate_1087_SIPHT		Candidate_1169_SIPHT
		Candidate_1033_SIPHT	Candidate_942_SIPHT		Candidate_1080_SIPHT
		BPNC10126R	Candidate_863_SIPHT		BPNC10101R
		Candidate_899_SIPHT	Candidate_385_SIPHT		Candidate_1198_SIPHT
		Candidate_1010_SIPHT	Candidate_667_SIPHT		Candidate_767_SIPHT
		Candidate_109_SIPHT	Candidate_333_SIPHT		Candidate_958_SIPHT
		Candidate_244_SIPHT	Candidate_190_SIPHT		Candidate_898_SIPHT
		Candidate_860_SIPHT	BPNC10138R		Candidate_676_SIPHT
		Candidate_975_SIPHT	BPNC10013F_80_81_SIPHT		Candidate_983_SIPHT
		Candidate_50_SIPHT	Candidate_180_SIPHT		Candidate_115_SIPHT
		Candidate_596_SIPHT	Candidate_1207_SIPHT		Candidate_1207_SIPHT
		BPNC10225R_1156_SIPHT	Candidate_306_SIPHT		Candidate_956_SIPHT
		Candidate_1077_SIPHT	Candidate_1157_SIPHT		Candidate_1068_SIPHT
		Candidate_709_SIPHT	BPNC10126R		Candidate_1137_SIPHT
		BPNC10006F	BPNC10006F		Candidate_430_949_SIPHT
		BPNC10072R	Candidate_705_SIPHT		Candidate_948_SIPHT
		Candidate_1200_SIPHT	Candidate_37_SIPHT		Candidate_148_SIPHT
		Candidate_916_SIPHT	Candidate_135_SIPHT		Candidate_1147_SIPHT
		Candidate_265_SIPHT	Candidate_856_SIPHT		Candidate_194_SIPHT
		Candidate_103_SIPHT	Candidate_1070_SIPHT		Candidate_333_SIPHT
		Candidate_546_SIPHT	Candidate_303_SIPHT		Candidate_1135_560_SIPHT
		Candidate_576_SIPHT	Candidate_595_SIPHT		Candidate_1102_SIPHT
		Candidate_1095_SIPHT	Candidate_819_SIPHT		Candidate_448_SIPHT
		Candidate_339_SIPHT	BPNC10213R		Candidate_400_SIPHT
		Candidate_1108_SIPHT	Candidate_1246_SIPHT		Candidate_142_SIPHT
		Candidate_1072_SIPHT	Candidate_73_SIPHT		Candidate_827_SIPHT
		Candidate_190_SIPHT	Candidate_1007_SIPHT		Candidate_135_SIPHT
		Candidate_431_SIPHT	Candidate_1058_SIPHT		BPNC10038F
		Candidate_994_SIPHT	Candidate_191_SIPHT		Candidate_861_360_SIPHT
		BPNC10166F	Candidate_916_SIPHT		Candidate_685_SIPHT
		Candidate_296_SIPHT	Candidate_849_SIPHT		Candidate_965_SIPHT
		Candidate_36_SIPHT	Candidate_1010_SIPHT		Candidate_517_SIPHT
		Candidate_301_SIPHT	Candidate_1072_SIPHT		Candidate_475_SIPHT
		Candidate_1042_SIPHT	Candidate_546_SIPHT		Candidate_677_SIPHT
		Candidate_853_SIPHT	Candidate_468_SIPHT		Candidate_924_SIPHT
		Candidate_1058_SIPHT	Candidate_594_SIPHT		Candidate_1241_SIPHT
		Candidate_270_SIPHT	BPNC10119F		Candidate_805_SIPHT
		Candidate_989_SIPHT	Candidate_945_SIPHT		Candidate_734_SIPHT
		Candidate_290_SIPHT	Candidate_880_SIPHT		Candidate_1216_SIPHT
		Candidate_268_SIPHT	Candidate_930_SIPHT		Candidate_43_SIPHT
		BPNC20048F	Candidate_1226_SIPHT		Candidate_771_SIPHT
		Candidate_1112_SIPHT	Candidate_112_SIPHT		Candidate_1110_SIPHT
		Candidate_594_SIPHT	Candidate_493_SIPHT		Candidate_352_SIPHT
		Candidate_329_SIPHT	BPNC10196F_1129_SIPHT		Candidate_1037_SIPHT
		Candidate_112_SIPHT	Candidate_125_SIPHT		Candidate_571_SIPHT
		Candidate_468_SIPHT	Candidate_244_SIPHT		Candidate_557_SIPHT
		isrK.1	BPNC10113R		Candidate_633_SIPHT
		Candidate_880_SIPHT	Candidate_610_SIPHT		Candidate_694_SIPHT
		Candidate_863_SIPHT	BPNC10055F		Candidate_977_SIPHT
		Candidate_996_SIPHT	Candidate_1256_SIPHT		Candidate_747_SIPHT
		Candidate_727_274_SIPHT	Betaproteobacteria_toxic_sRNA.1		Candidate_637_SIPHT
		Candidate_1091_SIPHT	Candidate_1004_SIPHT		BPNC10080R
		Candidate_640_SIPHT	Candidate_832_SIPHT		Candidate_124_SIPHT
		Candidate_453_SIPHT	Candidate_640_SIPHT		Candidate_858_SIPHT
		Candidate_1007_SIPHT	Cand_3_sRNAscanner		Betaproteobacteria_toxic_sRNA.1
		Candidate_303_SIPHT	Candidate_109_SIPHT		Candidate_731_SIPHT
		Candidate_447_SIPHT	Candidate_977_SIPHT		Candidate_855_SIPHT
		BPNC10078R	Candidate_265_SIPHT		Candidate_227_SIPHT
		Candidate_233_SIPHT	isrK.1		Candidate_744_SIPHT
		Candidate_191_SIPHT	Candidate_571_SIPHT		Candidate_611_SIPHT
		BPNC10196F_1129_SIPHT	BPNC10186R		Candidate_67_SIPHT
		Candidate_269_SIPHT	Candidate_853_SIPHT		Candidate_1013_SIPHT
		Candidate_165_SIPHT	Candidate_1105_SIPHT		Candidate_231_SIPHT
		Candidate_995_SIPHT	Candidate_339_SIPHT		Candidate_280_SIPHT
		Candidate_1051_SIPHT	BPNC10187R		Candidate_1061_SIPHT
		BPNC10053F	Candidate_576_SIPHT		Candidate_143_SIPHT
		Candidate_832_SIPHT	Candidate_38_SIPHT		Candidate_914_SIPHT
		Candidate_1122_SIPHT	BPNC10072R		Candidate_487_SIPHT
		Candidate_1004_SIPHT	BPNC10053F		Candidate_903_SIPHT
		BPNC10065R_6S_1	Candidate_729_SIPHT		Candidate_283_SIPHT
		Candidate_598_SIPHT	Candidate_782_SIPHT		Candidate_605_SIPHT
		Candidate_1105_SIPHT	BPNC10078R		Candidate_332_SIPHT
		mini-ykkC.1	Candidate_103_SIPHT		Candidate_688_SIPHT
		Candidate_73_SIPHT	Candidate_935_SIPHT		Candidate_933_SIPHT
		Candidate_284_SIPHT	Candidate_162_SIPHT		BPNC10173R
		Candidate_433_SIPHT	Candidate_347_SIPHT		Candidate_942_SIPHT
		Candidate_1052_SIPHT	Candidate_1001_SIPHT		Candidate_1157_SIPHT
		Candidate_496_SIPHT	Candidate_1042_SIPHT		Candidate_1226_SIPHT
		Candidate_615_SIPHT	Candidate_1195_SIPHT		Candidate_644_SIPHT
		BPNC10067R_639_SIPHT	Candidate_989_SIPHT		Candidate_1133_SIPHT
		Candidate_403_SIPHT	Candidate_914_SIPHT		Candidate_970_SIPHT
		Candidate_954_SIPHT	Candidate_269_SIPHT		Candidate_1033_SIPHT
		C4.1	Candidate_199_SIPHT		Candidate_109_SIPHT
		Candidate_61_762_SIPHT	Candidate_50_SIPHT		Candidate_244_SIPHT
		Candidate_514_SIPHT	Candidate_36_SIPHT		Candidate_975_SIPHT
		Candidate_1140_SIPHT	Candidate_808_SIPHT		Candidate_50_SIPHT
		Candidate_412_SIPHT	Candidate_908_909_SIPHT		Candidate_1077_SIPHT
		Candidate_471_SIPHT	Candidate_975_SIPHT		Candidate_709_SIPHT
		Candidate_935_SIPHT	Candidate_827_SIPHT		Candidate_265_SIPHT
		Candidate_959_SIPHT	Candidate_994_SIPHT		Candidate_103_SIPHT
		Candidate_503_SIPHT	Candidate_439_SIPHT		Candidate_546_SIPHT
		Candidate_55_SIPHT	Candidate_433_SIPHT		Candidate_1095_SIPHT
		Candidate_348_SIPHT	Candidate_248_SIPHT		Candidate_339_SIPHT
		Candidate_1065_92_SIPHT	Candidate_233_SIPHT		Candidate_1108_SIPHT
		BPNC10057R	Candidate_447_SIPHT		Candidate_1072_SIPHT
		Candidate_697_SIPHT	Candidate_966_SIPHT		Candidate_190_SIPHT
		Cand_13_sRNAscanner_553_SIPHT	Candidate_1051_SIPHT		Candidate_301_SIPHT
		Candidate_966_SIPHT	Candidate_598_SIPHT		Candidate_1042_SIPHT
		Bacteria_SRP.1	Candidate_1033_SIPHT		Candidate_1058_SIPHT
		Cand_10_sRNAscanner	mini-ykkC.1		Candidate_270_SIPHT
		BPNC10036F	Candidate_1112_SIPHT		Candidate_290_SIPHT
		Candidate_601_SIPHT	Cand_13_sRNAscanner_553_SIPHT		Candidate_268_SIPHT
		Candidate_1199_SIPHT	Candidate_412_SIPHT		Candidate_1112_SIPHT
		BPNC10232R_1173_SIPHT	Cand_10_sRNAscanner		Candidate_594_SIPHT
		Cand_16_sRNAscanner	Candidate_165_SIPHT		Candidate_468_SIPHT
		Candidate_63_SIPHT	BPNC10057R		Candidate_863_SIPHT
		Candidate_1026_SIPHT	Candidate_270_SIPHT		Candidate_996_SIPHT
		Candidate_388_SIPHT	Candidate_403_SIPHT		Candidate_727_274_SIPHT
		Candidate_551_SIPHT	Candidate_1140_SIPHT		Candidate_1091_SIPHT
		Candidate_714_SIPHT	Candidate_1020_SIPHT		Candidate_453_SIPHT
		Betaproteobacteria_toxic_sRNA.3	Candidate_601_SIPHT		Candidate_303_SIPHT
		Candidate_349_SIPHT	BPNC10065R_6S_1		Candidate_447_SIPHT
		Candidate_527_SIPHT	Candidate_959_SIPHT		Candidate_233_SIPHT
		BPNC10062R	Candidate_1052_SIPHT		Candidate_191_SIPHT
		Candidate_1240_SIPHT	Candidate_487_SIPHT		Candidate_165_SIPHT
		Candidate_214_SIPHT	Candidate_503_SIPHT		Candidate_995_SIPHT
		Candidate_528_SIPHT	BPNC10062R		Candidate_832_SIPHT
		Betaproteobacteria_toxic_sRNA.5	Candidate_1199_SIPHT		Candidate_1004_SIPHT
		Candidate_555_SIPHT	Candidate_471_SIPHT		mini-ykkC.1
		Candidate_836_SIPHT	Candidate_348_SIPHT		Candidate_1052_SIPHT
		Candidate_458_SIPHT	Candidate_329_SIPHT		Candidate_496_SIPHT
		Candidate_554_SIPHT	Candidate_496_SIPHT		Candidate_615_SIPHT
			Candidate_954_SIPHT		Candidate_403_SIPHT
			Candidate_284_SIPHT		Candidate_954_SIPHT
			C4.1		Candidate_61_762_SIPHT
			Candidate_453_SIPHT		Candidate_514_SIPHT
			Candidate_349_SIPHT		Candidate_1140_SIPHT
			Candidate_709_SIPHT		Candidate_412_SIPHT
			Candidate_296_SIPHT		Candidate_959_SIPHT
			Candidate_615_SIPHT		Candidate_503_SIPHT
			Candidate_1240_SIPHT		Candidate_55_SIPHT
			Candidate_458_SIPHT		Candidate_348_SIPHT
			Candidate_644_SIPHT		Candidate_1065_92_SIPHT
			Candidate_55_SIPHT		Candidate_697_SIPHT
			Candidate_697_SIPHT		Candidate_966_SIPHT
			Candidate_514_SIPHT		Cand_10_sRNAscanner
			Candidate_1026_SIPHT		Candidate_601_SIPHT
			BPNC10036F		Candidate_1199_SIPHT
			Candidate_996_SIPHT		Candidate_1026_SIPHT
			Candidate_1065_92_SIPHT		Candidate_388_SIPHT
			Candidate_1122_SIPHT		Candidate_551_SIPHT
			BPNC10067R_639_SIPHT		Candidate_714_SIPHT
			Betaproteobacteria_toxic_sRNA.3		Betaproteobacteria_toxic_sRNA.3
			Candidate_388_SIPHT		Candidate_214_SIPHT
			Candidate_551_SIPHT		Candidate_528_SIPHT
			Candidate_836_SIPHT		Betaproteobacteria_toxic_sRNA.5
			BPNC10232R_1173_SIPHT		Candidate_555_SIPHT
			Cand_16_sRNAscanner		Candidate_836_SIPHT
			Candidate_555_SIPHT		Candidate_554_SIPHT
			Candidate_63_SIPHT		BPNC10070F
			Betaproteobacteria_toxic_sRNA.5		BPNC10004F
			Candidate_214_SIPHT		Candidate_262_SIPHT
			Candidate_527_SIPHT		Candidate_427_SIPHT
			Bacteria_SRP.1		Candidate_1185_SIPHT
			Candidate_714_SIPHT		Candidate_939_SIPHT
			Candidate_301_SIPHT		Candidate_662_SIPHT
			Candidate_554_SIPHT		Candidate_341_SIPHT
			Candidate_528_SIPHT		BPNC10003R
					BPNC10003F
					BPNC10138F
					Candidate_608_SIPHT
					BPNC10005F
					Candidate_421_SIPHT
					BPNC10058R
					BPNC10002F
					Candidate_64_SIPHT
					BPNC10009R
					BPNC10118F
					BPNC10142F
					BPNC10034R
					Candidate_184_SIPHT
					Candidate_21_SIPHT
					Candidate_311_SIPHT
					Candidate_429_SIPHT
					Candidate_897_SIPHT
					Candidate_1071_SIPHT
					BPNC10082R
					Candidate_183_SIPHT
					Candidate_617_SIPHT
					Candidate_331_SIPHT
					Candidate_967_SIPHT
					BPNC10100F
					Candidate_157_SIPHT
					Candidate_6_150_SIPHT
					Candidate_772_SIPHT
					Candidate_824_SIPHT
					Candidate_770_SIPHT
					Candidate_414_SIPHT
					Candidate_461_SIPHT
					Candidate_796_SIPHT
					Candidate_689_SIPHT
					Candidate_922_1074_SIPHT
					Candidate_175_SIPHT
					Candidate_791_SIPHT
					Candidate_486_SIPHT
					Candidate_229_SIPHT
					Candidate_786_SIPHT
					Candidate_26_SIPHT
					Candidate_906_SIPHT
					Candidate_838_SIPHT
					Candidate_1003_SIPHT
					Candidate_1152_SIPHT
					Candidate_704_SIPHT
					Candidate_1028_SIPHT
					Candidate_591_SIPHT
					Candidate_647_SIPHT
					Candidate_1254_SIPHT
					Candidate_1032_SIPHT
					Candidate_614_SIPHT
					BPNC20109F
					Candidate_359_SIPHT
					Candidate_1177_SIPHT
					Candidate_513_SIPHT
					Candidate_108_SIPHT
					Candidate_1149_SIPHT
					Candidate_1182_SIPHT
					Candidate_738_SIPHT
					Candidate_47_SIPHT
					Candidate_630_SIPHT
					Candidate_667_SIPHT
					Candidate_705_SIPHT
					Candidate_856_SIPHT
					Candidate_595_SIPHT
					Candidate_610_SIPHT
					Candidate_1256_SIPHT
					Cand_3_sRNAscanner
					Candidate_162_SIPHT
					Candidate_1001_SIPHT
					Candidate_248_SIPHT
					Candidate_1020_SIPHT

## Sheet: (B) Validated_expressed_chrS
(B) sRNAs validation in small chromosome of Bp_D286 via transcriptome cross-referencing
RNA-seq_chrS		sRNA-seq_chrS			Validated_sRNAs
Expressed in BHIB	Expressed in M9	Expressed in BHIB	Expressed in M9
BPNC20152F_280_SIPHT	BPNC20087R	Candidate_436_SIPHT	BPNC20129R_246_SIPHT		BPNC20152F_280_SIPHT
Candidate_465_SIPHT	Candidate_506_SIPHT	Candidate_506_SIPHT	BPNC20063F		Candidate_465_SIPHT
BPNC20129R_246_SIPHT	BPNC20152F_280_SIPHT	BPNC20152F_280_SIPHT	Candidate_384_SIPHT		BPNC20129R_246_SIPHT
Candidate_323_SIPHT	Candidate_272_SIPHT	Candidate_441_SIPHT	Candidate_506_SIPHT		Candidate_323_SIPHT
Candidate_408_SIPHT	Candidate_16_SIPHT	BPNC20005F	Candidate_436_SIPHT		Candidate_408_SIPHT
BPNC20047R_579_SIPHT	Candidate_408_SIPHT	Candidate_408_SIPHT	Cand_6_sRNAscanner		BPNC20047R_579_SIPHT
Candidate_593_SIPHT	BPNC20088F_166_332_167_SIPHT	Candidate_465_SIPHT	BPNC20125F		Candidate_593_SIPHT
BPNC20127R	BPNC20161F	Candidate_323_SIPHT	Candidate_408_SIPHT		BPNC20127R
BPNC20163F	BPNC20139F	Candidate_384_SIPHT	Candidate_474_SIPHT		BPNC20163F
BPNC20153R	Candidate_593_SIPHT	BPNC20147R_281_SIPHT	BPNC20024R		BPNC20153R
BPNC20019F_3_SIPHT	BPNC20020R_60_SIPHT	BPNC20139F	Candidate_575_SIPHT		BPNC20019F_3_SIPHT
Candidate_16_SIPHT	BPNC20159R_9_sRNAscanner	BPNC20165F_291_SIPHT	BPNC20087R		Candidate_16_SIPHT
Candidate_474_SIPHT	Candidate_436_SIPHT	BPNC20084R	Candidate_441_SIPHT		Candidate_474_SIPHT
BPNC20020R_60_SIPHT	BPNC20066F	Candidate_276_277_SIPHT	BPNC20161F		BPNC20020R_60_SIPHT
BPNC20125F	BPNC20021R	BPNC20107F	BPNC20165F_291_SIPHT		BPNC20125F
Candidate_276_277_SIPHT	BPNC20059F	BPNC20154F	BPNC20148R		Candidate_276_277_SIPHT
BPNC20037R	Candidate_316_SIPHT	Candidate_272_SIPHT	BPNC20157F_282_SIPHT		BPNC20037R
BPNC20147R_281_SIPHT	BPNC20013F	BPNC20157R	Candidate_374_SIPHT		BPNC20147R_281_SIPHT
BPNC20161F	Candidate_476_SIPHT	BPNC20063F	BPNC20005F		BPNC20161F
BPNC20042R_121_SIPHT	BPNC20091F_180_SIPHT	Candidate_575_SIPHT	Candidate_140_SIPHT		BPNC20042R_121_SIPHT
Cand_10_sRNAscanner	Candidate_601_SIPHT	BPNC20165R_303_SIPHT	BPNC20158R_492_SIPHT		Cand_10_sRNAscanner
BPNC20158R_492_SIPHT	Candidate_323_SIPHT	Candidate_474_SIPHT	BPNC20084R		BPNC20158R_492_SIPHT
Candidate_61_SIPHT	BPNC20089F_333_168_334_SIPHT	BPNC20161F	BPNC20129F		Candidate_61_SIPHT
Candidate_273_SIPHT	Candidate_350_SIPHT	BPNC20003R	Candidate_9_SIPHT		Candidate_273_SIPHT
Candidate_558_SIPHT	BPNC20165R_303_SIPHT	BPNC20025F	BPNC20016F_75_SIPHT		Candidate_558_SIPHT
Candidate_374_SIPHT	Candidate_392_SIPHT	Candidate_157_SIPHT	BPNC20159R_9_sRNAscanner		Candidate_374_SIPHT
BPNC20156R	BPNC20061F_587_588_SIPHT	BPNC20016F_75_SIPHT	Candidate_485_SIPHT		BPNC20156R
BPNC20022F_537_SIPHT	Candidate_283_SIPHT	BPNC20124F	BPNC20165R_303_SIPHT		BPNC20022F_537_SIPHT
Candidate_575_SIPHT	BPNC20151R	Candidate_485_SIPHT	BPNC20047R_579_SIPHT		Candidate_575_SIPHT
BPNC20061F_587_588_SIPHT	Candidate_465_SIPHT	BPNC20019F_3_SIPHT	Candidate_273_SIPHT		BPNC20061F_587_588_SIPHT
BPNC20071F_143_SIPHT	BPNC20165F_291_SIPHT	BPNC20159R_9_sRNAscanner	BPNC20152F_280_SIPHT		BPNC20071F_143_SIPHT
BPNC20182F	Candidate_483_SIPHT_2	Candidate_374_SIPHT	BPNC20046F_126_576_SIPHT		BPNC20182F
Candidate_384_SIPHT	Candidate_111_113_SIPHT	BPNC20046F_126_576_SIPHT	Candidate_235_SIPHT		Candidate_384_SIPHT
Candidate_316_SIPHT	Candidate_384_SIPHT	Candidate_414_SIPHT	Candidate_307_SIPHT		Candidate_316_SIPHT
BPNC20090F	BPNC20022F_537_SIPHT	Candidate_467_SIPHT	BPNC20157R		BPNC20090F
Candidate_350_SIPHT	BPNC20025R	Candidate_111_113_SIPHT	BPNC20185F		Candidate_350_SIPHT
BPNC20063F	Candidate_389_SIPHT	Candidate_483_SIPHT_2	BPNC20182F		BPNC20063F
BPNC20021F_80_SIPHT	BPNC20021F_80_SIPHT	BPNC20002R	Candidate_476_SIPHT		BPNC20021F_80_SIPHT
Candidate_157_SIPHT	Candidate_235_SIPHT	Candidate_273_SIPHT	Candidate_240_SIPHT		Candidate_157_SIPHT
Candidate_400_SIPHT	Candidate_273_SIPHT	BPNC20095R	BPNC20054F		Candidate_400_SIPHT
Candidate_240_SIPHT	BPNC20154R	BPNC20163F	BPNC20058F		Candidate_240_SIPHT
Candidate_476_SIPHT	Candidate_409_SIPHT	BPNC20021F_80_SIPHT	BPNC20073F		Candidate_476_SIPHT
Candidate_392_SIPHT	BPNC20122F	BPNC20050F	BPNC20133F		Candidate_392_SIPHT
BPNC20066F	Candidate_140_SIPHT	Candidate_235_SIPHT	BPNC20095R		BPNC20066F
BPNC20091F_180_SIPHT	BPNC20158R_492_SIPHT	BPNC20022F_537_SIPHT	Candidate_272_SIPHT		BPNC20091F_180_SIPHT
Candidate_40_SIPHT	Candidate_575_SIPHT	BPNC20129F	Candidate_409_SIPHT		Candidate_40_SIPHT
Candidate_228_230_SIPHT	Candidate_157_SIPHT	BPNC20020R_60_SIPHT	BPNC20050F		Candidate_228_230_SIPHT
BPNC20154F	BPNC20129R_246_SIPHT	BPNC20183F	Candidate_250_SIPHT		BPNC20154F
Candidate_417_SIPHT	BPNC20182F	Cand_6_sRNAscanner	BPNC20066R_27_SIPHT		Candidate_417_SIPHT
BPNC20046F_126_576_SIPHT	Candidate_8_SIPHT	Candidate_40_SIPHT	BPNC20066F		BPNC20046F_126_576_SIPHT
BPNC20051R	BPNC20163F	BPNC20061F_587_588_SIPHT	BPNC20071F_143_SIPHT		BPNC20051R
BPNC20128F	BPNC20153R	BPNC20024R	Candidate_593_SIPHT		BPNC20128F
BPNC20128R	Candidate_524_SIPHT	Candidate_14_SIPHT	Candidate_323_SIPHT		BPNC20128R
BPNC20042F	BPNC20157R	BPNC20117R	Candidate_8_SIPHT		BPNC20042F
Candidate_389_SIPHT	Candidate_159_SIPHT	Candidate_602_SIPHT	BPNC20113F		Candidate_389_SIPHT
BPNC20159R_9_sRNAscanner	BPNC20016F_75_SIPHT	BPNC20155F	Candidate_350_SIPHT		BPNC20159R_9_sRNAscanner
BPNC20011F_59_SIPHT	Candidate_276_277_SIPHT	BPNC20013R	BPNC20167F		BPNC20011F_59_SIPHT
Candidate_23_SIPHT	Candidate_431_SIPHT	Candidate_350_SIPHT	Candidate_55_SIPHT		Candidate_23_SIPHT
Candidate_111_113_SIPHT	BPNC20071F_143_SIPHT	BPNC20073F	BPNC20059F		Candidate_111_113_SIPHT
BPNC20016F_75_SIPHT	BPNC20038R_106_SIPHT	BPNC20167F	BPNC20117R		BPNC20016F_75_SIPHT
BPNC20095R	BPNC20053F	BPNC20114R	BPNC20094F		BPNC20095R
Candidate_235_SIPHT	BPNC20046F_126_576_SIPHT	Candidate_55_SIPHT	BPNC20128F		Candidate_235_SIPHT
BPNC20094R	Candidate_525_SIPHT	BPNC20128R	BPNC20107F		BPNC20094R
BPNC20100R	Candidate_387_SIPHT	BPNC20071F_143_SIPHT	BPNC20121R		BPNC20100R
BPNC20161R	Candidate_414_SIPHT	BPNC20131R	BPNC20100R		BPNC20161R
Candidate_456_SIPHT	BPNC20005F	BPNC20048F	BPNC20038R_106_SIPHT		Candidate_456_SIPHT
BPNC20020F_1_sRNAscanner	BPNC20095R	BPNC20021R	BPNC20103R		BPNC20020F_1_sRNAscanner
Candidate_414_SIPHT	Candidate_155_SIPHT	BPNC20061R	Candidate_465_SIPHT		Candidate_414_SIPHT
Candidate_485_SIPHT	BPNC20129F	BPNC20091R	BPNC20175F		Candidate_485_SIPHT
Candidate_461_SIPHT	BPNC20042R_121_SIPHT	Candidate_2_SIPHT	BPNC20126F		Candidate_461_SIPHT
BPNC20004R	Candidate_54_SIPHT	Candidate_515_516_SIPHT	BPNC20083F		BPNC20004R
Cand_7_sRNAscanner	BPNC20020F_1_sRNAscanner	Candidate_184_SIPHT	BPNC20122F		Cand_7_sRNAscanner
Candidate_381_SIPHT	Candidate_417_SIPHT	BPNC20006R	BPNC20178F		Candidate_381_SIPHT
Candidate_181_SIPHT	Candidate_374_SIPHT	BPNC20090F	Candidate_184_SIPHT		Candidate_181_SIPHT
BPNC20033R	Candidate_61_SIPHT	BPNC20094F	BPNC20097R		BPNC20033R
BPNC20040R_565_SIPHT	Candidate_468_SIPHT	BPNC20178F	BPNC20061F_587_588_SIPHT		BPNC20040R_565_SIPHT
BPNC20122F	BPNC20164R	Candidate_218_SIPHT	BPNC20061R		BPNC20122F
BPNC20056F	Candidate_184_SIPHT	BPNC20014F	BPNC20019F_3_SIPHT		BPNC20056F
BPNC20068F	BPNC20081F	BPNC20058F	Candidate_493_SIPHT		BPNC20068F
BPNC20104F	Candidate_474_SIPHT	Candidate_23_SIPHT	BPNC20072R		BPNC20104F
BPNC20180F	BPNC20136R_262_SIPHT	BPNC20037R	BPNC20035F		BPNC20180F
BPNC20005F	Candidate_577_SIPHT	Candidate_315_SIPHT	Candidate_155_SIPHT		BPNC20005F
BPNC20054F	Cand_10_sRNAscanner	BPNC20120R	BPNC20022R		BPNC20054F
Candidate_454_SIPHT	BPNC20102F_201_SIPHT	Candidate_476_SIPHT	Candidate_283_SIPHT		Candidate_454_SIPHT
Candidate_8_SIPHT	Candidate_464_SIPHT	BPNC20176R	BPNC20166R		Candidate_8_SIPHT
BPNC20027F_541_SIPHT	BPNC20084R	BPNC20136F	BPNC20108R		BPNC20027F_541_SIPHT
Candidate_203_SIPHT	BPNC20090F	BPNC20029F_553_96_SIPHT	BPNC20139F		Candidate_203_SIPHT
BPNC20178F	Candidate_441_SIPHT	BPNC20174F	Candidate_524_SIPHT		BPNC20178F
BPNC20139F	Candidate_263_SIPHT	BPNC20049R	Candidate_300_SIPHT		BPNC20139F
BPNC20025F	Candidate_49_SIPHT	Candidate_250_SIPHT	BPNC20136F		BPNC20025F
BPNC20165R_303_SIPHT	Candidate_400_SIPHT	BPNC20130R	BPNC20074R		BPNC20165R_303_SIPHT
BPNC20181R_319_SIPHT	BPNC20058F	Candidate_49_SIPHT	BPNC20020F_1_sRNAscanner		BPNC20181R_319_SIPHT
BPNC20129F	Candidate_23_SIPHT	BPNC20150R	Candidate_212_SIPHT		BPNC20129F
BPNC20058F	Candidate_461_SIPHT	BPNC20186F	BPNC20033F		BPNC20058F
BPNC20081F	BPNC20071R_161_SIPHT	BPNC20020F_1_sRNAscanner	Candidate_480_SIPHT		BPNC20081F
Candidate_165_SIPHT	BPNC20024R	Candidate_464_SIPHT	BPNC20171F		Candidate_165_SIPHT
Candidate_47_SIPHT	Cand_7_sRNAscanner	Candidate_577_SIPHT	BPNC20105R_22_SIPHT		Candidate_47_SIPHT
BPNC20136R_262_SIPHT	BPNC20002R	BPNC20161R	BPNC20176F		BPNC20136R_262_SIPHT
BPNC20049R	BPNC20143R	Candidate_524_SIPHT	Candidate_381_SIPHT		BPNC20049R
BPNC20103F	BPNC20113F	Candidate_165_SIPHT	Candidate_377_SIPHT		BPNC20103F
BPNC20096R	Candidate_266_SIPHT	BPNC20040R_565_SIPHT	Candidate_306_SIPHT		BPNC20096R
BPNC20025R	BPNC20107F	Candidate_287_SIPHT	Candidate_295_SIPHT		BPNC20025R
BPNC20134R_18_SIPHT	BPNC20056F	BPNC20171F	BPNC20142R		BPNC20134R_18_SIPHT
Candidate_525_SIPHT	Candidate_40_SIPHT	BPNC20079F_4_sRNAscanner	BPNC20002R		Candidate_525_SIPHT
BPNC20176R	BPNC20049F_581_SIPHT	BPNC20054R	BPNC20051R		BPNC20176R
Candidate_81_SIPHT	Candidate_558_SIPHT	BPNC20140F	BPNC20021R		Candidate_81_SIPHT
BPNC20048F	BPNC20114R	BPNC20166R	Candidate_159_SIPHT		BPNC20048F
BPNC20082R	Candidate_456_SIPHT	BPNC20022R	BPNC20052F		BPNC20082R
BPNC20029F_553_96_SIPHT	Candidate_47_SIPHT	Candidate_417_SIPHT	Candidate_116_SIPHT		BPNC20029F_553_96_SIPHT
BPNC20006F	BPNC20183F	BPNC20014R	BPNC20184R		BPNC20006F
Candidate_2_SIPHT	BPNC20019F_3_SIPHT	BPNC20100F	Candidate_417_SIPHT		Candidate_2_SIPHT
BPNC20002R	BPNC20065F	BPNC20033F	BPNC20025R		BPNC20002R
BPNC20113F	Candidate_123_SIPHT	BPNC20001F	BPNC20028R_82_SIPHT		BPNC20113F
BPNC20117R	BPNC20014F	Candidate_159_SIPHT	BPNC20176R		BPNC20117R
Candidate_544_SIPHT	BPNC20074F	Candidate_409_SIPHT	Candidate_109_SIPHT		Candidate_544_SIPHT
Candidate_371_SIPHT	BPNC20026R	BPNC20141R	BPNC20155F		Candidate_371_SIPHT
BPNC20093R_200_SIPHT	BPNC20181R_319_SIPHT	BPNC20008F	BPNC20120R		BPNC20093R_200_SIPHT
BPNC20186F	BPNC20161R	BPNC20026R	BPNC20131R		BPNC20186F
BPNC20089F_333_168_334_SIPHT	BPNC20072R	Candidate_543_SIPHT	BPNC20014R		BPNC20089F_333_168_334_SIPHT
BPNC20022R	Cand_11_sRNAscanner	BPNC20035F	BPNC20119R		BPNC20022R
BPNC20099F	Candidate_185_SIPHT	BPNC20124R	Candidate_529_SIPHT		BPNC20099F
BPNC20014R	BPNC20001F	BPNC20078R	Candidate_276_277_SIPHT		BPNC20014R
BPNC20139R_449_SIPHT	BPNC20100R	Candidate_47_SIPHT	BPNC20079F_4_sRNAscanner		BPNC20139R_449_SIPHT
Candidate_298_SIPHT	BPNC20083F	Candidate_81_SIPHT	BPNC20078R		Candidate_298_SIPHT
Candidate_100_SIPHT	Candidate_247_SIPHT	Candidate_529_SIPHT	BPNC20153F		Candidate_100_SIPHT
BPNC20049F_581_SIPHT	BPNC20117R	Cand_10_sRNAscanner	BPNC20067F		BPNC20049F_581_SIPHT
Cand_6_sRNAscanner	BPNC20094R	BPNC20184R	Candidate_49_SIPHT		Cand_6_sRNAscanner
BPNC20028R_82_SIPHT	BPNC20079F_4_sRNAscanner	BPNC20026F	Cand_10_sRNAscanner		BPNC20028R_82_SIPHT
BPNC20079F_4_sRNAscanner	Cand_6_sRNAscanner	BPNC20118R	Candidate_39_SIPHT		BPNC20079F_4_sRNAscanner
BPNC20137F	Candidate_81_SIPHT	BPNC20043R_572_SIPHT	BPNC20029F_553_96_SIPHT		BPNC20137F
BPNC20136F	Candidate_137_SIPHT	BPNC20072R	Cand_11_sRNAscanner		BPNC20136F
Candidate_14_SIPHT	Candidate_423_SIPHT	BPNC20113F	BPNC20101R		Candidate_14_SIPHT
BPNC20120F_393_SIPHT	BPNC20055R_590_SIPHT	BPNC20065F	Candidate_224_SIPHT		BPNC20120F_393_SIPHT
BPNC20034F	Candidate_14_SIPHT	Candidate_307_SIPHT	Candidate_467_SIPHT		BPNC20034F
BPNC20143R	BPNC20012R	Candidate_300_SIPHT	BPNC20049R		BPNC20143R
BPNC20120R	BPNC20011F_59_SIPHT	BPNC20068F	BPNC20179R		BPNC20120R
BPNC20186R	Candidate_165_SIPHT	Candidate_353_SIPHT	Candidate_157_SIPHT		BPNC20186R
Candidate_578_SIPHT	Candidate_515_516_SIPHT	Cand_11_sRNAscanner	Candidate_165_SIPHT		Candidate_578_SIPHT
Candidate_441_SIPHT	Candidate_602_SIPHT	Candidate_109_SIPHT	Candidate_42_SIPHT		Candidate_441_SIPHT
BPNC20083F	BPNC20035F	Candidate_155_SIPHT	BPNC20026F		BPNC20083F
BPNC20061R	BPNC20186R	Candidate_263_SIPHT	BPNC20114R		BPNC20061R
BPNC20081R	BPNC20037R	BPNC20083F	Candidate_100_SIPHT		BPNC20081R
BPNC20008F	BPNC20190F	Candidate_431_SIPHT	Candidate_40_SIPHT		BPNC20008F
BPNC20111F	BPNC20045R	Candidate_146_SIPHT	BPNC20025F		BPNC20111F
Candidate_278_SIPHT_2	BPNC20061R	Candidate_170_SIPHT	Candidate_23_SIPHT		Candidate_278_SIPHT_2
Candidate_340_SIPHT	BPNC20150R	BPNC20132F	BPNC20128R		Candidate_340_SIPHT
BPNC20155F	BPNC20166R	BPNC20097R	Candidate_403_SIPHT		BPNC20155F
BPNC20001F	Candidate_371_SIPHT	Candidate_206_SIPHT	Candidate_62_SIPHT		BPNC20001F
BPNC20036R_555_SIPHT	BPNC20027F_541_SIPHT	BPNC20012R	Candidate_558_SIPHT		BPNC20036R_555_SIPHT
BPNC20062R	Candidate_467_SIPHT	BPNC20099R_373_SIPHT	Candidate_463_SIPHT		BPNC20062R
BPNC20113R	Candidate_244_SIPHT	BPNC10093R	BPNC20091R		BPNC20113R
BPNC20114F	Candidate_38_SIPHT	Candidate_312_SIPHT	BPNC20045R		BPNC20114F
BPNC20190F	BPNC20134R_18_SIPHT	BPNC20051R	BPNC20161R		BPNC20190F
BPNC20166R	BPNC20042F	Candidate_463_SIPHT	Candidate_245_SIPHT		BPNC20166R
BPNC20089R	BPNC20018F	Candidate_140_SIPHT	BPNC20074F		BPNC20089R
Candidate_137_SIPHT	BPNC20156F	Candidate_316_SIPHT	Candidate_76_SIPHT		Candidate_137_SIPHT
BPNC20037F	Candidate_531_SIPHT	BPNC20179R	Candidate_353_SIPHT		BPNC20037F
BPNC20102F_201_SIPHT	BPNC20149R	Candidate_247_SIPHT	BPNC20096F		BPNC20102F_201_SIPHT
BPNC20065F	Candidate_513_SIPHT	BPNC20112F	Candidate_602_SIPHT		BPNC20065F
BPNC20141R	BPNC20144F	BPNC20013F	BPNC20141F		BPNC20141R
BPNC20028F	BPNC20073R	Candidate_240_SIPHT	BPNC20147R_281_SIPHT		BPNC20028F
BPNC20116F	BPNC20105F	BPNC20039R	BPNC20127R		BPNC20116F
BPNC20045R	BPNC20151F	BPNC20105R_22_SIPHT	BPNC20042R_121_SIPHT		BPNC20045R
BPNC20076R	Candidate_181_SIPHT	Candidate_67_SIPHT	Candidate_14_SIPHT		BPNC20076R
BPNC20071R_161_SIPHT	BPNC20184R	BPNC20127R	Candidate_392_SIPHT		BPNC20071R_161_SIPHT
BPNC20010F	BPNC20055F	BPNC20191F	Candidate_111_113_SIPHT		BPNC20010F
BPNC20073R	BPNC20140F	BPNC20034F	Candidate_56_57_SIPHT		BPNC20073R
BPNC20110F	BPNC20136F	Candidate_164_SIPHT	Candidate_456_SIPHT		BPNC20110F
BPNC20173F	Candidate_298_SIPHT	Candidate_8_SIPHT	Candidate_137_SIPHT		BPNC20173F
BPNC20167F	BPNC20036R_555_SIPHT	Candidate_456_SIPHT	Candidate_263_SIPHT		BPNC20167F
Candidate_123_SIPHT	BPNC20006R	BPNC20068R	BPNC20014F		Candidate_123_SIPHT
BPNC20030F	Candidate_85_SIPHT	BPNC20003F	BPNC20163F		BPNC20030F
BPNC20144F	BPNC20125R	BPNC20144F	BPNC20050R		BPNC20144F
BPNC20079R	Candidate_294_SIPHT	Candidate_494_SIPHT	BPNC20188F		BPNC20079R
BPNC20007F	BPNC20147R_281_SIPHT	BPNC20008R_567_SIPHT	Candidate_577_SIPHT		BPNC20007F
Candidate_263_SIPHT	BPNC20120F_393_SIPHT	BPNC20057F	BPNC20098R		Candidate_263_SIPHT
BPNC20174R	BPNC20006F	BPNC20053F	BPNC20003F		BPNC20174R
BPNC20026F	BPNC20174F	BPNC20156F	BPNC20173F		BPNC20026F
Candidate_330_SIPHT	BPNC20052F	Candidate_42_SIPHT	BPNC20144F		Candidate_330_SIPHT
Candidate_518_SIPHT	BPNC20139R_449_SIPHT	BPNC20084F	BPNC20144R_451_SIPHT		Candidate_518_SIPHT
BPNC20055F	BPNC20146R	BPNC20082R	BPNC20172F		BPNC20055F
BPNC20152R	BPNC20143F	BPNC20011F_59_SIPHT	BPNC20046R		BPNC20152R
BPNC20029R_83_SIPHT	BPNC20054F	BPNC20099F	BPNC20037R		BPNC20029R_83_SIPHT
BPNC20118F	BPNC20040R_565_SIPHT	Candidate_558_SIPHT	BPNC20044F		BPNC20118F
BPNC20039F	BPNC20156R	Candidate_357_SIPHT	BPNC20054R		BPNC20039F
Candidate_294_SIPHT	BPNC20086R_360_SIPHT	Candidate_137_SIPHT	Candidate_431_SIPHT		Candidate_294_SIPHT
Candidate_299_SIPHT	BPNC20106R	BPNC20007F	BPNC20183F		Candidate_299_SIPHT
BPNC20078R	Candidate_100_SIPHT	BPNC20142F	BPNC20012R		BPNC20078R
Candidate_164_SIPHT	Cand_11_13_sRNAscanner	BPNC20089F_333_168_334_SIPHT	Candidate_414_SIPHT		Candidate_164_SIPHT
BPNC20082F_156_SIPHT	BPNC20069R	Candidate_169_SIPHT	BPNC20069R		BPNC20082F_156_SIPHT
BPNC20184R	BPNC20072F	BPNC20066R_27_SIPHT	BPNC20006R		BPNC20184R
Candidate_261_SIPHT	Candidate_261_SIPHT	BPNC20043F	Candidate_254_SIPHT		Candidate_261_SIPHT
BPNC20138F	BPNC20180F	BPNC20103R	BPNC20022F_537_SIPHT		BPNC20138F
BPNC20080F	BPNC20014R	BPNC20156R	BPNC20140R		BPNC20080F
Candidate_353_SIPHT	BPNC20189F	BPNC20069R	BPNC20036R_555_SIPHT		Candidate_353_SIPHT
BPNC20106R	BPNC20173F	Candidate_403_SIPHT	Candidate_518_SIPHT		BPNC20106R
Candidate_172_SIPHT	Candidate_578_SIPHT	BPNC20106F	BPNC20180F		Candidate_172_SIPHT
Candidate_38_SIPHT	Candidate_356_SIPHT	BPNC20018F	Candidate_225_SIPHT		Candidate_38_SIPHT
BPNC20033F	Candidate_71_SIPHT	BPNC20087F	BPNC20101F		BPNC20033F
Candidate_266_SIPHT	BPNC20112R	BPNC20101R	Candidate_43_SIPHT		Candidate_266_SIPHT
BPNC20174F	BPNC20186F	BPNC20176F	BPNC20089R		BPNC20174F
Candidate_356_SIPHT	BPNC20082R	BPNC20030F	BPNC20001F		Candidate_356_SIPHT
BPNC20039R	BPNC20120R	BPNC20045R	BPNC20058R		BPNC20039R
BPNC20069R	BPNC20109F	BPNC20077R	Candidate_515_516_SIPHT		BPNC20069R
BPNC20167R_68R_508_SIPHT	BPNC20141R	BPNC20153F	BPNC20124R		BPNC20167R_68R_508_SIPHT
Candidate_597_SIPHT	BPNC20004R	BPNC20173F	Candidate_203_SIPHT		Candidate_597_SIPHT
BPNC20070R	Candidate_518_SIPHT	BPNC20188F	BPNC20090F		BPNC20070R
BPNC20024F	BPNC20154F	BPNC20067R	BPNC20100F		BPNC20024F
BPNC20154R	BPNC20025F	Candidate_214_SIPHT	BPNC20184F		BPNC20154R
BPNC20142R	BPNC20179R	BPNC20104F	Candidate_231_SIPHT		BPNC20142R
BPNC20043F	BPNC20111F	BPNC20181R_319_SIPHT	Candidate_221_SIPHT		BPNC20043F
BPNC20106F	BPNC20138R	Candidate_148_SIPHT	BPNC20141R		BPNC20106F
BPNC20183R	BPNC20187R	Candidate_199_SIPHT	BPNC20182R		BPNC20183R
BPNC20163R	BPNC20176R	BPNC20042R_121_SIPHT	BPNC20018R		BPNC20163R
Candidate_431_SIPHT	BPNC20024F	BPNC20018R	Candidate_543_SIPHT		Candidate_431_SIPHT
BPNC20041R	BPNC20167R_68R_508_SIPHT	BPNC20093R_200_SIPHT	BPNC20110F		BPNC20041R
BPNC20008R_567_SIPHT	Candidate_13_SIPHT	Candidate_454_SIPHT	BPNC20089F_333_168_334_SIPHT		BPNC20008R_567_SIPHT
BPNC20189F	BPNC20137F	BPNC20082F_156_SIPHT	BPNC20016R		BPNC20189F
BPNC20064F	BPNC20039R	Candidate_198_SIPHT	Candidate_315_SIPHT		BPNC20064F
Cand_11_13_sRNAscanner	BPNC20033F	BPNC20042F	BPNC20140F		Cand_11_13_sRNAscanner
BPNC20086R_360_SIPHT	BPNC20113R	Candidate_413_SIPHT	BPNC20040R_565_SIPHT		BPNC20086R_360_SIPHT
BPNC20138R	BPNC20076R	BPNC20101F	Candidate_71_SIPHT		BPNC20138R
Candidate_42_SIPHT	BPNC20183R	Candidate_387_SIPHT	Candidate_119_SIPHT		Candidate_42_SIPHT
BPNC20187R	BPNC20093R_200_SIPHT	BPNC20079R	Candidate_597_SIPHT		BPNC20187R
Candidate_482_SIPHT	BPNC20030F	Candidate_584_SIPHT	Candidate_47_SIPHT		Candidate_482_SIPHT
BPNC20109F	Candidate_164_SIPHT	Candidate_392_SIPHT	BPNC20015R_388_SIPHT		BPNC20109F
BPNC20017F	BPNC20068F	BPNC20036R_555_SIPHT	BPNC20039R		BPNC20017F
BPNC20150F	BPNC20078R	BPNC20062R	BPNC20181R_319_SIPHT		BPNC20150F
BPNC20038F	TPP.1	BPNC20183R	BPNC20053F		BPNC20038F
Candidate_214_SIPHT	BPNC20028F	BPNC20182R	BPNC20010F		Candidate_214_SIPHT
Candidate_444_SIPHT	Candidate_491_SIPHT	BPNC20184F	Candidate_525_SIPHT		Candidate_444_SIPHT
	Candidate_177_SIPHT	Candidate_371_SIPHT	Candidate_74_SIPHT		BPNC20087R
	BPNC20174R	BPNC20120F_393_SIPHT	Candidate_164_SIPHT		Candidate_506_SIPHT
	BPNC20081R	BPNC20139R_449_SIPHT	Candidate_169_SIPHT		Candidate_272_SIPHT
	BPNC20104F	Candidate_68_SIPHT	BPNC20037F		BPNC20088F_166_332_167_SIPHT
	BPNC20128R	Candidate_381_SIPHT	Candidate_191_SIPHT		Candidate_436_SIPHT
	BPNC20080F	Candidate_98_SIPHT	BPNC20026R		BPNC20021R
	BPNC20049R	BPNC20037F	Candidate_81_SIPHT		BPNC20059F
	BPNC20079R	BPNC20110F	Candidate_198_SIPHT		BPNC20013F
	Candidate_172_SIPHT	Candidate_244_SIPHT	Candidate_274_SIPHT		Candidate_601_SIPHT
	BPNC20103F	BPNC20016R	BPNC20169F		Candidate_283_SIPHT
	BPNC20096R	BPNC20073R	BPNC20164R		BPNC20151R
	BPNC20155F	BPNC20028R_82_SIPHT	BPNC20033R		BPNC20165F_291_SIPHT
	BPNC20037F	BPNC20055F	Candidate_176_SIPHT		Candidate_483_SIPHT_2
	BPNC20114F	Candidate_518_SIPHT	Candidate_118_SIPHT		Candidate_409_SIPHT
	BPNC20026F	Candidate_400_SIPHT	Candidate_491_SIPHT		Candidate_140_SIPHT
	BPNC20029R_83_SIPHT	Candidate_174_SIPHT	BPNC20154F		Candidate_524_SIPHT
	BPNC20099F	BPNC20105F	Candidate_73_SIPHT		BPNC20157R
	BPNC20167F	BPNC20134R_18_SIPHT	BPNC20079R		Candidate_159_SIPHT
	BPNC20070R	Candidate_182_183_SIPHT	BPNC20086R_360_SIPHT		BPNC20038R_106_SIPHT
	BPNC20106F	Candidate_227_SIPHT	BPNC20142F		BPNC20053F
	BPNC20082F_156_SIPHT	BPNC20080F	Candidate_146_SIPHT		Candidate_387_SIPHT
	BPNC20029F_553_96_SIPHT	BPNC20050R	BPNC20147F		Candidate_155_SIPHT
	BPNC20043F	BPNC20010F	BPNC20001R		Candidate_54_SIPHT
	Candidate_42_SIPHT	Candidate_412_SIPHT	Candidate_513_SIPHT		Candidate_468_SIPHT
	BPNC20038F	Candidate_127_SIPHT	Candidate_54_SIPHT		BPNC20164R
	BPNC20041R	BPNC20076R	BPNC20156R		Candidate_184_SIPHT
	BPNC20064F	Candidate_525_SIPHT	BPNC20042F		Candidate_577_SIPHT
	BPNC20048F	Candidate_526_SIPHT	Candidate_382_SIPHT		Candidate_464_SIPHT
	Candidate_43_SIPHT	BPNC20049F_581_SIPHT	BPNC20005R		BPNC20084R
	BPNC20142R	Candidate_226_SIPHT	BPNC20126R		Candidate_49_SIPHT
	Candidate_562_SIPHT	Candidate_203_SIPHT	BPNC20013F		BPNC20024R
	BPNC20150F	Candidate_491_SIPHT	Candidate_182_183_SIPHT		BPNC20107F
	BPNC20008R_567_SIPHT	BPNC20106R	BPNC20057F		BPNC20114R
	Candidate_398_SIPHT	BPNC20123F	BPNC20076R		BPNC20183F
	Candidate_526_SIPHT	BPNC20135F_234_SIPHT	BPNC20006F		BPNC20014F
	BPNC20017F	Candidate_306_SIPHT	Candidate_454_SIPHT		BPNC20074F
	Candidate_29_SIPHT	BPNC20112R	BPNC20065F		BPNC20026R
		Candidate_176_SIPHT	Candidate_974_SIPHT		BPNC20072R
		Candidate_267_SIPHT	Candidate_190_SIPHT		Cand_11_sRNAscanner
		BPNC20085F_158_SIPHT	BPNC20106R		Candidate_185_SIPHT
		BPNC20116F	Candidate_532_SIPHT		Candidate_247_SIPHT
		BPNC20146R	BPNC20154R		Candidate_423_SIPHT
		BPNC20040F	Candidate_68_SIPHT		BPNC20055R_590_SIPHT
		BPNC20113R	BPNC20068F		BPNC20012R
		BPNC20024F	Candidate_423_SIPHT		Candidate_515_516_SIPHT
		BPNC20164R	Candidate_270_SIPHT		Candidate_602_SIPHT
		Candidate_54_SIPHT	BPNC20084F		BPNC20035F
		BPNC20147F	BPNC20106F		BPNC20150R
		Candidate_61_SIPHT	Candidate_123_SIPHT		Candidate_467_SIPHT
		Candidate_185_SIPHT	BPNC20012F		Candidate_244_SIPHT
		Candidate_13_SIPHT	BPNC20150R		BPNC20018F
		BPNC20005R	BPNC20093R_200_SIPHT		BPNC20156F
		Candidate_578_SIPHT	BPNC20062R		Candidate_531_SIPHT
		Candidate_547_SIPHT	BPNC20081R		BPNC20149R
		Candidate_530_SIPHT	Candidate_175_SIPHT		Candidate_513_SIPHT
		BPNC20103F	BPNC20191F		BPNC20105F
		BPNC20109F	BPNC20077R		BPNC20151F
		BPNC20002F_41_SIPHT	BPNC20082F_156_SIPHT		BPNC20140F
		BPNC20114F	BPNC20112F		BPNC20006R
		BPNC20007R	Candidate_128_SIPHT		Candidate_85_SIPHT
		BPNC20001R	BPNC20130R		BPNC20125R
		Candidate_254_SIPHT	BPNC20151R		BPNC20052F
		Candidate_382_SIPHT	Candidate_401_SIPHT		BPNC20146R
		Candidate_278_SIPHT_2	Candidate_227_SIPHT		BPNC20143F
		BPNC20074F	BPNC20190F		BPNC20072F
		Candidate_45_SIPHT	BPNC20139R_449_SIPHT		Candidate_71_SIPHT
		BPNC20094R	BPNC20018F		BPNC20112R
		BPNC20052F	Candidate_7_SIPHT		BPNC20179R
		Candidate_395_SIPHT	Candidate_85_SIPHT		Candidate_13_SIPHT
		Candidate_17_SIPHT	Candidate_247_SIPHT		TPP.1
		Candidate_415_SIPHT	Candidate_72_SIPHT		Candidate_491_SIPHT
		BPNC20006F	Candidate_380_SIPHT		Candidate_177_SIPHT
		BPNC20136R_262_SIPHT	Candidate_461_SIPHT		Candidate_43_SIPHT
		TPP.1	BPNC20002F_41_SIPHT		Candidate_562_SIPHT
		Candidate_318_SIPHT	Candidate_38_SIPHT		Candidate_398_SIPHT
		Candidate_401_SIPHT	BPNC20163R		Candidate_526_SIPHT
		BPNC20086R_360_SIPHT	Candidate_21_SIPHT		Candidate_29_SIPHT
		BPNC20081R	BPNC20186F		BPNC20003R
		BPNC20174R	BPNC20134R_18_SIPHT		BPNC20124F
		Candidate_114_SIPHT	Candidate_170_SIPHT		BPNC20050F
		Candidate_145_SIPHT	Candidate_387_SIPHT		BPNC20013R
		Candidate_317_SIPHT	BPNC20008F		BPNC20073F
		Candidate_123_SIPHT	Candidate_206_SIPHT		Candidate_55_SIPHT
		BPNC20041R	BPNC20114F		BPNC20131R
		BPNC20186R	Candidate_337_SIPHT		BPNC20091R
		BPNC20089R	Candidate_33_SIPHT		BPNC20094F
		BPNC20004R	Candidate_226_SIPHT		Candidate_218_SIPHT
		BPNC20190F	Candidate_330_SIPHT		Candidate_315_SIPHT
		BPNC20151F	Candidate_194_SIPHT		Candidate_250_SIPHT
		BPNC20140R	BPNC20082R		BPNC20130R
		BPNC20071R_161_SIPHT	BPNC20135F_234_SIPHT		Candidate_287_SIPHT
		Candidate_430_SIPHT	BPNC20055F		BPNC20171F
		BPNC20143R	BPNC20043F		BPNC20054R
		Candidate_574_SIPHT	Candidate_115_SIPHT		BPNC20100F
		Candidate_191_SIPHT	Candidate_371_SIPHT		Candidate_543_SIPHT
		Candidate_71_SIPHT	Candidate_141_SIPHT		BPNC20124R
		Candidate_544_SIPHT	BPNC10093R		Candidate_529_SIPHT
		BPNC20148F	Candidate_578_SIPHT		BPNC20118R
		Candidate_72_SIPHT	Candidate_145_SIPHT		BPNC20043R_572_SIPHT
		Candidate_478_SIPHT	Candidate_398_SIPHT		Candidate_307_SIPHT
		P9.1	Candidate_161_SIPHT		Candidate_300_SIPHT
		Candidate_38_SIPHT	BPNC20136R_262_SIPHT		Candidate_109_SIPHT
		Candidate_299_SIPHT	BPNC20011F_59_SIPHT		Candidate_146_SIPHT
		BPNC20187R	BPNC20187R		Candidate_170_SIPHT
		Candidate_534_SIPHT	Candidate_502_302_SIPHT		BPNC20132F
		Candidate_461_SIPHT	BPNC20068R		BPNC20097R
		Candidate_443_SIPHT	Candidate_267_SIPHT		Candidate_206_SIPHT
		Candidate_73_SIPHT	Cand_8_sRNAscanner		BPNC20099R_373_SIPHT
		Candidate_340_SIPHT	Candidate_189_SIPHT		BPNC10093R
		BPNC20055R_590_SIPHT	BPNC20120F_393_SIPHT		Candidate_312_SIPHT
		BPNC20138F	Candidate_261_SIPHT		Candidate_463_SIPHT
		Candidate_380_SIPHT	Candidate_413_SIPHT		BPNC20112F
		Candidate_341_SIPHT	Candidate_110_SIPHT		BPNC20105R_22_SIPHT
		Candidate_266_SIPHT	BPNC20183R		Candidate_67_SIPHT
		Candidate_35_SIPHT	Candidate_78_SIPHT		BPNC20191F
		Candidate_136_596_SIPHT	BPNC20186R		BPNC20068R
		Candidate_189_SIPHT	BPNC20143F		BPNC20003F
		Candidate_330_SIPHT	BPNC20030F		Candidate_494_SIPHT
		BPNC20167R_68R_508_SIPHT	BPNC20105F		BPNC20057F
		Candidate_531_SIPHT	BPNC20138R		BPNC20084F
		Cand_3_sRNAscanner	BPNC20085F_158_SIPHT		Candidate_357_SIPHT
		Candidate_172_SIPHT	Candidate_44_SIPHT		BPNC20142F
		BPNC20027F_541_SIPHT	BPNC20109F		Candidate_169_SIPHT
		Candidate_130_SIPHT	Candidate_404_SIPHT		BPNC20066R_27_SIPHT
		Candidate_550_SIPHT	Candidate_136_596_SIPHT		BPNC20103R
		BPNC20132R	BPNC20048F		Candidate_403_SIPHT
		Candidate_455_SIPHT	Candidate_341_SIPHT		BPNC20087F
		BPNC20081F	Candidate_507_SIPHT		BPNC20101R
		Candidate_560_SIPHT	Candidate_61_SIPHT		BPNC20176F
		BPNC20137F	Candidate_412_SIPHT		BPNC20077R
		Candidate_271_SIPHT	P9.1		BPNC20153F
		BPNC20154R	BPNC20055R_590_SIPHT		BPNC20188F
		BPNC20064F	Candidate_15_SIPHT		BPNC20067R
		Candidate_548_SIPHT	BPNC20080F		Candidate_148_SIPHT
		BPNC20123R	Candidate_320_SIPHT		Candidate_199_SIPHT
		Candidate_177_SIPHT	Candidate_316_SIPHT		BPNC20018R
		Candidate_562_SIPHT	BPNC20156F		Candidate_198_SIPHT
		Candidate_33_SIPHT	Candidate_395_SIPHT		Candidate_413_SIPHT
		Candidate_7_SIPHT	BPNC20123F		BPNC20101F
		Candidate_290_SIPHT	Candidate_13_SIPHT		Candidate_584_SIPHT
		Candidate_261_SIPHT	Candidate_545_SIPHT		BPNC20182R
		Candidate_545_SIPHT	Candidate_174_SIPHT		BPNC20184F
		Candidate_427_SIPHT	Candidate_427_SIPHT		Candidate_68_SIPHT
		BPNC20033R	Candidate_266_SIPHT		Candidate_98_SIPHT
		BPNC10076F	BPNC20087F		BPNC20016R
		Candidate_468_SIPHT	BPNC20112R		Candidate_174_SIPHT
		Candidate_21_SIPHT	Candidate_90_SIPHT		Candidate_182_183_SIPHT
		BPNC20091F_180_SIPHT	BPNC20007R		Candidate_227_SIPHT
		Candidate_356_SIPHT	Candidate_455_SIPHT		BPNC20050R
		BPNC20039F	BPNC20146R		Candidate_412_SIPHT
		Candidate_404_SIPHT	BPNC20104F		Candidate_127_SIPHT
		Candidate_580_SIPHT	BPNC20008R_567_SIPHT		Candidate_226_SIPHT
		Candidate_193_SIPHT	BPNC20028F		BPNC20123F
		Candidate_346_SIPHT	Candidate_430_SIPHT		BPNC20135F_234_SIPHT
		BPNC20126R	Candidate_278_SIPHT_2		Candidate_306_SIPHT
		BPNC20143F	BPNC20138F		Candidate_176_SIPHT
		BPNC20111F	Candidate_464_SIPHT		Candidate_267_SIPHT
		Candidate_429_252_SIPHT	Candidate_494_SIPHT		BPNC20085F_158_SIPHT
		Candidate_460_SIPHT	BPNC20094R		BPNC20040F
		Candidate_389_SIPHT	TPP.1		BPNC20147F
		crcB.1	BPNC20148F		BPNC20005R
		BPNC20029R_83_SIPHT	BPNC20151F		Candidate_547_SIPHT
		Candidate_15_SIPHT	Candidate_560_SIPHT		Candidate_530_SIPHT
		Candidate_364_SIPHT	Candidate_318_SIPHT		BPNC20002F_41_SIPHT
		Candidate_592_SIPHT	BPNC20149R		BPNC20007R
		Candidate_270_SIPHT	Candidate_299_SIPHT		BPNC20001R
		Candidate_589_SIPHT	Candidate_547_SIPHT		Candidate_254_SIPHT
		Candidate_337_SIPHT	Candidate_389_SIPHT		Candidate_382_SIPHT
		Candidate_563_SIPHT	BPNC20099F		Candidate_45_SIPHT
		Candidate_194_SIPHT	BPNC20039F		Candidate_395_SIPHT
		Candidate_421_SIPHT	BPNC20143R		Candidate_17_SIPHT
		BPNC20138R	Candidate_435_SIPHT		Candidate_415_SIPHT
		BPNC20163R	Candidate_187_SIPHT		Candidate_318_SIPHT
		BPNC20102F_201_SIPHT	BPNC20103F		Candidate_401_SIPHT
		Candidate_444_SIPHT	Candidate_439_SIPHT		Candidate_114_SIPHT
		Candidate_207_SIPHT	Candidate_574_SIPHT		Candidate_145_SIPHT
		BPNC20028F	Candidate_550_SIPHT		Candidate_317_SIPHT
		Candidate_503_SIPHT	Candidate_290_SIPHT		BPNC20140R
		BPNC20070R	BPNC20113R		Candidate_430_SIPHT
		Candidate_36_SIPHT	Candidate_544_SIPHT		Candidate_574_SIPHT
		Candidate_275_SIPHT	Candidate_429_252_SIPHT		Candidate_191_SIPHT
		Candidate_583_SIPHT	BPNC20132R		BPNC20148F
		Candidate_239_SIPHT	Candidate_134_SIPHT		Candidate_72_SIPHT
		Candidate_181_SIPHT	BPNC20174R		Candidate_478_SIPHT
		BPNC20125R	Candidate_562_SIPHT		P9.1
		Candidate_153_SIPHT	Candidate_478_SIPHT		Candidate_534_SIPHT
		BPNC20189F	Candidate_45_SIPHT		Candidate_443_SIPHT
		Candidate_294_SIPHT	Candidate_298_SIPHT		Candidate_73_SIPHT
		Candidate_190_SIPHT	Candidate_443_SIPHT		Candidate_380_SIPHT
		Candidate_320_SIPHT	Candidate_130_SIPHT		Candidate_341_SIPHT
		Candidate_335_SIPHT	Candidate_114_SIPHT		Candidate_35_SIPHT
		Cand_11_13_sRNAscanner	BPNC20004R		Candidate_136_596_SIPHT
		Candidate_97_SIPHT	BPNC20158F		Candidate_189_SIPHT
		Candidate_527_SIPHT	BPNC20040F		Cand_3_sRNAscanner
		Candidate_298_SIPHT	BPNC20189F		Candidate_130_SIPHT
		Candidate_255_SIPHT	Cand_3_sRNAscanner		Candidate_550_SIPHT
		Candidate_495_SIPHT	BPNC20064F		BPNC20132R
		Candidate_228_230_SIPHT	BPNC20081F		Candidate_455_SIPHT
		Candidate_554_SIPHT	Cand_11_13_sRNAscanner		Candidate_560_SIPHT
		Candidate_450_SIPHT	Candidate_207_SIPHT		Candidate_271_SIPHT
		Candidate_260_SIPHT	Candidate_216_SIPHT		Candidate_548_SIPHT
		Candidate_600_SIPHT	Candidate_340_SIPHT		BPNC20123R
		Candidate_70_SIPHT	Candidate_197_SIPHT		Candidate_33_SIPHT
		Candidate_29_SIPHT	Candidate_346_SIPHT		Candidate_7_SIPHT
		BPNC20150F	Candidate_177_SIPHT		Candidate_290_SIPHT
		Candidate_528_SIPHT	Candidate_317_SIPHT		Candidate_545_SIPHT
		Candidate_435_SIPHT	Candidate_244_SIPHT		Candidate_427_SIPHT
		Candidate_445_SIPHT	Candidate_185_SIPHT		BPNC10076F
		Candidate_195_SIPHT	BPNC20041R		Candidate_21_SIPHT
		Candidate_314_SIPHT	Candidate_509_SIPHT		Candidate_404_SIPHT
		Candidate_197_SIPHT	BPNC20123R		Candidate_580_SIPHT
		Candidate_345_SIPHT	BPNC20071R_161_SIPHT		Candidate_193_SIPHT
		Candidate_369_SIPHT	Candidate_415_SIPHT		Candidate_346_SIPHT
		BPNC20152R	BPNC20024F		BPNC20126R
		Candidate_278_SIPHT_1	Candidate_356_SIPHT		Candidate_429_252_SIPHT
		Candidate_11_SIPHT	BPNC20167R_68R_508_SIPHT		Candidate_460_SIPHT
		Candidate_496_SIPHT	Candidate_97_SIPHT		crcB.1
		Candidate_438_SIPHT	BPNC10076F		Candidate_15_SIPHT
		Candidate_551_SIPHT	Candidate_228_230_SIPHT		Candidate_364_SIPHT
		Candidate_446_SIPHT	Candidate_503_SIPHT		Candidate_592_SIPHT
		Candidate_66_SIPHT	Candidate_36_SIPHT		Candidate_270_SIPHT
		Candidate_497_SIPHT	Candidate_444_SIPHT		Candidate_589_SIPHT
		Candidate_77_SIPHT	Candidate_181_SIPHT		Candidate_337_SIPHT
		BPNC20038F	crcB.1		Candidate_563_SIPHT
		BPNC20017F	Candidate_450_SIPHT		Candidate_194_SIPHT
		Candidate_69_SIPHT	BPNC20091F_180_SIPHT		Candidate_421_SIPHT
		Candidate_447_SIPHT	Candidate_563_SIPHT		Candidate_207_SIPHT
		Candidate_223_SIPHT	Candidate_539_SIPHT		Candidate_503_SIPHT
			Candidate_294_SIPHT		Candidate_36_SIPHT
			BPNC20027F_541_SIPHT		Candidate_275_SIPHT
			BPNC20137F		Candidate_583_SIPHT
			BPNC20102F_201_SIPHT		Candidate_239_SIPHT
			Candidate_546_SIPHT		Candidate_153_SIPHT
			Candidate_548_SIPHT		Candidate_190_SIPHT
			BPNC20038F		Candidate_320_SIPHT
			Candidate_335_SIPHT		Candidate_335_SIPHT
			Candidate_70_SIPHT		Candidate_97_SIPHT
			Candidate_446_SIPHT		Candidate_527_SIPHT
			BPNC20070R		Candidate_255_SIPHT
			Candidate_501_SIPHT		Candidate_495_SIPHT
			Candidate_260_SIPHT		Candidate_554_SIPHT
			BPNC20125R		Candidate_450_SIPHT
			BPNC20049F_581_SIPHT		Candidate_260_SIPHT
			BPNC20111F		Candidate_600_SIPHT
			Candidate_500_SIPHT		Candidate_70_SIPHT
			Candidate_534_SIPHT		Candidate_528_SIPHT
			Candidate_460_SIPHT		Candidate_435_SIPHT
			BPNC20150F		Candidate_445_SIPHT
			Candidate_153_SIPHT		Candidate_195_SIPHT
			Candidate_438_SIPHT		Candidate_314_SIPHT
			Candidate_35_SIPHT		Candidate_197_SIPHT
			BPNC20029R_83_SIPHT		Candidate_345_SIPHT
			Candidate_172_SIPHT		Candidate_369_SIPHT
			Candidate_11_SIPHT		Candidate_278_SIPHT_1
			Candidate_468_SIPHT		Candidate_11_SIPHT
			Candidate_400_SIPHT		Candidate_496_SIPHT
			Candidate_522_SIPHT		Candidate_438_SIPHT
			Candidate_600_SIPHT		Candidate_551_SIPHT
			Candidate_538_SIPHT		Candidate_446_SIPHT
			Candidate_67_SIPHT		Candidate_66_SIPHT
			Candidate_28_595_SIPHT		Candidate_497_SIPHT
			Candidate_66_SIPHT		Candidate_77_SIPHT
			Candidate_421_SIPHT		Candidate_69_SIPHT
			Candidate_528_SIPHT		Candidate_447_SIPHT
			Candidate_29_SIPHT		Candidate_223_SIPHT
			Candidate_580_SIPHT		BPNC20148R
			Candidate_497_SIPHT		BPNC20157F_282_SIPHT
			Candidate_531_SIPHT		Candidate_9_SIPHT
			Candidate_1_SIPHT		BPNC20185F
			Candidate_445_SIPHT		BPNC20133F
			BPNC20152R		BPNC20121R
			Candidate_69_SIPHT		BPNC20175F
			Candidate_527_SIPHT		BPNC20126F
			Candidate_314_SIPHT		Candidate_493_SIPHT
			Candidate_239_SIPHT		BPNC20108R
			Candidate_345_SIPHT		BPNC20074R
			Candidate_278_SIPHT_1		Candidate_212_SIPHT
			BPNC20017F		Candidate_480_SIPHT
			Candidate_447_SIPHT		Candidate_377_SIPHT
			Candidate_551_SIPHT		Candidate_295_SIPHT
			Candidate_77_SIPHT		Candidate_116_SIPHT
			Candidate_369_SIPHT		BPNC20119R
			Candidate_223_SIPHT		BPNC20067F
					Candidate_39_SIPHT
					Candidate_224_SIPHT
					Candidate_62_SIPHT
					Candidate_245_SIPHT
					Candidate_76_SIPHT
					BPNC20096F
					BPNC20141F
					Candidate_56_57_SIPHT
					BPNC20098R
					BPNC20144R_451_SIPHT
					BPNC20172F
					BPNC20046R
					BPNC20044F
					Candidate_225_SIPHT
					BPNC20058R
					Candidate_231_SIPHT
					Candidate_221_SIPHT
					Candidate_119_SIPHT
					BPNC20015R_388_SIPHT
					Candidate_74_SIPHT
					Candidate_274_SIPHT
					BPNC20169F
					Candidate_118_SIPHT
					Candidate_974_SIPHT
					Candidate_532_SIPHT
					BPNC20012F
					Candidate_175_SIPHT
					Candidate_128_SIPHT
					Candidate_115_SIPHT
					Candidate_141_SIPHT
					Candidate_161_SIPHT
					Candidate_502_302_SIPHT
					Cand_8_sRNAscanner
					Candidate_110_SIPHT
					Candidate_78_SIPHT
					Candidate_44_SIPHT
					Candidate_507_SIPHT
					Candidate_90_SIPHT
					Candidate_187_SIPHT
					Candidate_439_SIPHT
					Candidate_134_SIPHT
					BPNC20158F
					Candidate_216_SIPHT
					Candidate_509_SIPHT
					Candidate_539_SIPHT
					Candidate_546_SIPHT
					Candidate_501_SIPHT
					Candidate_500_SIPHT
					Candidate_522_SIPHT
					Candidate_538_SIPHT
					Candidate_28_595_SIPHT
					Candidate_1_SIPHT
