# Supplementary material for: Identification of sRNA mediated responses to nutrient depletion in Burkholderia pseudomallei
Source: Sci Rep. 2017 Dec 7;7:17173. doi: 10.1038/s41598-017-17356-4 (PMC5719362; doi:10.1038/s41598-017-17356-4)
Supplement: Supplementary file 4 — Supplementary_Table_S3 [file 41598_2017_17356_MOESM4_ESM.xls]

## Sheet: (A) CDS_bhibvsm9_chrL
(A) The differential gene expression results between BHIB and M9 condition in large chromosome of Bp_D286 (RNA-seq data)
Genes	k96243_homolog	Start	Stop	Strand	Protein Name	Status	BHIB_FPKM	M9_FPKM	Log2(fold_change)	Significant	Expression
D286.1_0001	BPSL0001	1	1116	-	carboxylate-amine ligase	OK	233.221	324.26	0.475455	no	expressed
D286.1_0002	BPSL0002	1161	2375	-	sodium hydrogen exchanger family protein	OK	285.986	339.163	0.246036	no	expressed
D286.1_0003	BPSL0003	3114	5096	-	trna u-34 5-methylaminomethyl-2-thiouridine biosynthesis protein	OK	73.5584	74.7932	0.0240169	no	expressed
D286.1_0004	BPSL0004	5488	5766	+	dna-binding protein hu-beta	OK	57157.2	136482	1.2557	yes	up_regulated
D286.1_0005	BPSL0005	5869	7209	-	cobw nucleotide-binding domain protein	OK	269.081	127.214	-1.08078	yes	down_regulated
D286.1_0006	BPSL0006	7528	8013	-	c-type lysozyme alpha-lactalbumin family protein	OK	1055.08	1058.91	0.00521985	no	expressed
D286.1_0007	BPSL0007	8395	10668	+	type ii secretion system protein d	OK	318.494	226.917	-0.489101	no	expressed
D286.1_0008	BPSL0008	10665	12158	+	type ii secretion system protein e	OK	542.612	318.257	-0.769729	yes	down_regulated
D286.1_0009	BPSL0009	12163	13380	+	type ii secretion system protein f	OK	151.731	132.012	-0.200846	no	expressed
D286.1_0010	BPSL0010	13452	13862	-	type iv pilus biogenesis family protein	OK	401.282	390.65	-0.0387406	no	expressed
D286.1_0011	BPSL0011	14010	14462	+	type ii secretion system protein g	OK	628.027	598.763	-0.0688408	no	expressed
D286.1_0012	BPSL0012	14506	15096	+	type ii secretion system protein h	OK	194.833	130.6	-0.577088	no	expressed
D286.1_0013	BPSL0013	15099	15503	+	type ii secretion system protein i	OK	129.586	142.282	0.13485	no	expressed
D286.1_0014	BPSL0014	15481	16209	+	general secretion pathway protein j	OK	119.011	166.155	0.481431	no	expressed
D286.1_0015	BPSL0015	16211	17461	+	type ii secretion system k family protein	OK	69.1102	52.7712	-0.389148	no	expressed
D286.1_0016	BPSL0016	17486	18916	+	type ii secretion system protein l	OK	124.056	74.804	-0.729803	yes	down_regulated
D286.1_0017	BPSL0017	18913	19419	+	type ii secretion system m family protein	OK	100.623	75.0723	-0.422613	no	expressed
D286.1_0018	BPSL0018	19458	20249	+	type ii secretion system n family protein	OK	57.7259	37.8416	-0.609246	no	expressed
D286.1_0019	BPSL0019	20543	22159	-	efflux outer membrane factor family protein	OK	45.8919	26.9362	-0.768693	yes	down_regulated
D286.1_0020	BPSL0020	22381	22653	-	membrane protein	OK	122.791	85.2314	-0.526751	no	expressed
D286.1_0021	BPSL0021	22852	23343	+	marr family protein	OK	82.5489	61.4643	-0.4255	no	expressed
D286.1_0022	BPSL0022	23491	25053	+	drug resistance mfs drug:h+ antiporter-2 family protein	OK	121.49	47.4114	-1.35754	yes	down_regulated
D286.1_0023	BPSL0023	25113	26036	-	bacterial regulatory helix-turn-helix lysr family protein	OK	138.181	70.8857	-0.962991	yes	down_regulated
D286.1_0024	BPSL0024	26176	26646	+	lrga family protein	OK	75.1294	31.051	-1.27474	yes	down_regulated
D286.1_0025	BPSL0025	26715	27437	+	lrgb-like family protein	OK	420.066	59.9783	-2.8081	yes	down_regulated
D286.1_0026	BPSL0026	28265	28762	+	flagellar basal body-associated family protein	OK	394.012	57.0792	-2.7872	yes	down_regulated
D286.1_0027	BPSL0027	28785	29783	+	flagellar motor switch protein	OK	378.672	53.8662	-2.8135	yes	down_regulated
D286.1_0028	BPSL0028	29776	30273	+	flagellar motor switch protein	OK	544.312	127.178	-2.09758	yes	down_regulated
D286.1_0029	BPSL0029	30270	30935	+	flagellar biosynthetic protein	OK	111.86	31.4418	-1.83094	no	expressed
D286.1_0030	BPSL0030	30937	31767	+	flagellar biosynthetic protein	OK	208.619	49.0289	-2.08917	yes	down_regulated
D286.1_0031	BPSL0031	31793	32065	+	flagellar biosynthetic protein	OK	170.786	24.4592	-2.80374	yes	down_regulated
D286.1_0032	BPSL0032	32184	32966	+	flagellar biosynthetic protein	OK	117.702	44.2551	-1.41122	yes	down_regulated
D286.1_0033	BPSL0033	33286	33714	-	merr regulatory family protein	OK	78.4423	74.062	-0.0828996	no	expressed
D286.1_0034	BPSL0034	33796	34671	+	methyltransferase domain protein	OK	9.9091	8.50377	-0.220651	no	expressed
D286.1_0035	BPSL0035	34824	35183	+	membrane protein	NOTEST	1.61248	0	#NAME?	no	not_expressed
D286.1_0036	BPSL0036	35341	36354	+	bacterial extracellular solute-binding 3 family protein	OK	36.2776	64.1118	0.821513	yes	up_regulated
D286.1_0037	BPSL0037	36438	37235	+	abc transporter family protein	OK	5.67884	5.51728	-0.0416389	no	expressed
D286.1_0038	BPSL0038	37263	38111	+	binding--dependent transport system inner membrane component family protein	OK	2.9499	7.48802	1.34392	no	expressed
D286.1_0039	BPSL0039	38189	39568	+	his kinase a domain protein	OK	10.5257	15.9319	0.597996	no	expressed
D286.1_0040	BPSL0040	39579	40256	+	dna-binding response regulator	OK	12.2398	13.6049	0.152555	no	expressed
D286.1_0041	BPSL0041	40546	41706	+	gram-negative porin family protein	OK	6.86642	3.13093	-1.13297	no	expressed
D286.1_0042	BPSL0042	42182	44194	+	dna methylase family protein	OK	120.043	20.1195	-2.57689	yes	down_regulated
D286.1_0043	BPSL0043	44235	47264	+	dead deah box helicase family protein	OK	183.346	22.214	-3.04503	yes	down_regulated
D286.1_0044	BPSL0044	47802	48902	+	gram-negative porin family protein	OK	22.9365	4.04234	-2.50438	yes	down_regulated
D286.1_0045	BPSL0045	49305	50261	+	helix-turn-helix domain protein	OK	11.5032	11.6107	0.013422	no	expressed
D286.1_0046	BPSL0046	50384	51115	-	abc transporter family protein	OK	6.31492	1.72281	-1.874	no	expressed
D286.1_0047	BPSL0047	51488	52210	-	abc transporter family protein	NOTEST	0.995489	2.60863	1.38981	no	expressed
D286.1_0048	BPSL0048	52207	53256	-	branched-chain amino acid transport system permease component family protein	NOTEST	2.80605	1.93003	-0.539914	no	expressed
D286.1_0049	BPSL0049	53253	54131	-	branched-chain amino acid transport system permease component family protein	NOTEST	0.361259	2.88746	2.99869	no	expressed
D286.1_0050	BPSL0050	54136	55395	-	periplasmic binding domain protein	NOTEST	3.42256	3.2909	-0.056592	no	expressed
D286.1_0051	BPSL0051	55612	57117	-	aldehyde dehydrogenase family protein	OK	5.29546	4.95806	-0.0949803	no	expressed
D286.1_0052	BPSL0052	57172	57564	-	ketosteroid isomerase	OK	10.1098	7.66426	-0.399533	no	expressed
D286.1_0053	BPSL0053	57575	58384	-	molybdenum cofactor biosynthesis f family protein	OK	4.67575	4.85603	0.0545808	no	expressed
D286.1_0054	BPSL0054	58430	59227	-	short chain dehydrogenase family protein	NOTEST	4.08813	4.32176	0.0801795	no	expressed
D286.1_0055	BPSL0055	59312	60982	-	alcohol dehydrogenase acceptor	OK	8.84479	7.72691	-0.194936	no	expressed
D286.1_0056	BPSL0056	61709	62050	+	transcriptional regulator -like family protein	OK	58.5507	49.5347	-0.241246	no	expressed
D286.1_0057	BPSL0057	62047	63216	+	hypothetical protein	OK	67.6776	43.678	-0.631772	no	expressed
D286.1_0058	BPSL0058	63889	64875	-	fatty acid desaturase family protein	OK	46.8108	58.2096	0.314417	no	expressed
D286.1_0059	BPSL0059	64905	65741	-	paax-like family protein	OK	48.2505	85.5212	0.825738	yes	up_regulated
D286.1_0060	BPSL0060	66181	67296	-	helix-turn-helix domain protein	OK	13.9772	15.5935	0.157867	no	expressed
D286.1_0061	BPSL0061	67409	68545	+	acyl- dehydrogenase	OK	5.66659	17.0259	1.58718	yes	up_regulated
D286.1_0062	BPSL0062	69200	70405	+	acetyl- c-acetyltransferase family protein	NOTEST	4.13155	4.54017	0.136063	no	expressed
D286.1_0063	BPSL0063	70418	72541	+	enoyl- hydratase isomerase family protein	OK	6.85762	7.03054	0.0359287	no	expressed
D286.1_0064	BPSL0064	72995	74128	+	coa-transferase iii family protein	OK	27.5484	24.4549	-0.171843	no	expressed
D286.1_0065	BPSL0065	74205	74771	-	lipoprotein	OK	195.874	288.298	0.557638	no	expressed
D286.1_0066	BPSL0066	75119	75583	-	conserved domain protein	OK	9.31738	16.9146	0.860277	no	expressed
D286.1_0067	BPSL0067	76139	76579	+	MULTISPECIES: hypothetical protein	OK	126.904	114.887	-0.143529	no	expressed
D286.1_0068	BPSL0068	76566	76934	+	lipoprotein	OK	107.352	61.3189	-0.807942	no	expressed
D286.1_0069	#N/A	76855	77583	-	hypothetical protein DP48_3334	OK	97.2258	64.1673	-0.599502	no	expressed
D286.1_0070	BPSL0069	77620	78378	-	transmembrane regulator	OK	16.8292	14.6009	-0.204907	no	expressed
D286.1_0071	BPSL0070	78375	78890	-	rna polymerase sigma sigma-70 family protein	OK	18.9468	9.91883	-0.933713	no	expressed
D286.1_0072	BPSL0071	79051	80136	+	catalase family protein	OK	11.6637	5.34546	-1.12564	no	expressed
D286.1_0073	BPSL0072	80133	80660	+	prokaryotic cytochrome b561 family protein	OK	46.1692	4.17868	-3.46581	yes	down_regulated
D286.1_0074	BPSL0073	81528	83996	-	dna b subunit	OK	716.506	182.962	-1.96943	yes	down_regulated
D286.1_0075	BPSL0074	84184	85287	-	dna polymerase beta subunit	OK	1755.46	868.111	-1.0159	yes	down_regulated
D286.1_0076	BPSL0075	85450	87051	-	chromosomal replication initiator protein	OK	256.342	166.16	-0.625491	yes	down_regulated
D286.1_0077	BPSL0075a	87498	87632	+	ribosomal protein l34	OK	8718.73	4945.26	-0.81807	no	expressed
D286.1_0078	BPSL0076	87778	88116	+	ribonuclease p protein component	OK	1006.22	224.768	-2.16244	yes	down_regulated
D286.1_0079	BPSL0078	88474	90150	+	membrane protein oxa1 family	OK	647.994	243.597	-1.41149	yes	down_regulated
D286.1_0080	BPSL0079	90309	90728	-	helix-turn-helix family protein	OK	5944.52	8300.41	0.481623	no	expressed
D286.1_0081	BPSL0080	91066	92469	+	trna modification gtpase	OK	132.494	71.1226	-0.897549	yes	down_regulated
D286.1_0082	BPSL0081	92638	93867	+	phage integrase family protein	OK	81.1529	81.276	0.0021852	no	expressed
D286.1_0083	BPSL0082	94515	97367	-	membrane protein	OK	35.7301	27.1597	-0.395674	no	expressed
D286.1_0084	BPSL0083	97507	97848	-	MULTISPECIES: hypothetical protein	OK	162.307	73.8663	-1.13574	yes	down_regulated
D286.1_0085	BPSL0084	97845	98102	-	hypothetical protein	OK	111.524	52.1821	-1.09572	no	expressed
D286.1_0086	BPSL0085	98095	98271	-	crossover junction endodeoxyribonuclease	OK	283.247	33.4376	-3.08252	no	expressed
D286.1_0087	BPSL0086	98639	99118	-	hypothetical protein	OK	117.244	57.6658	-1.02372	no	expressed
D286.1_0088	#N/A	99118	99381	-	prophage cp4-57 regulatory family protein	OK	1471.37	464.944	-1.66203	yes	down_regulated
D286.1_0089	BPSL0087	99511	99990	-	dna-binding protein	OK	405.255	555.874	0.455929	no	expressed
D286.1_0090	BPSL0088	100440	101381	-	MULTISPECIES: hypothetical protein	OK	313.846	233.637	-0.425786	no	expressed
D286.1_0091	BPSL0089	101350	102450	-	hypothetical protein	OK	338.278	238.122	-0.506507	no	expressed
D286.1_0092	BPSL3117	102711	103544	-	transposase	OK	9.03765	2.30139	-1.97344	no	expressed
D286.1_0093	BPSL3116	103568	103831	-	transposase family protein	NOTEST	0	0	0	no	not_expressed
D286.1_0094	BPSL0092	104130	104849	-	lipoprotein	OK	38.5266	93.4362	1.27813	yes	up_regulated
D286.1_0095	BPSL0093	105385	106542	+	lipoprotein	OK	6.56904	32.8415	2.32177	yes	up_regulated
D286.1_0096	BPSL0094	106605	106760	+	lipoprotein	OK	0	353.563	inf	no	expressed
D286.1_0097	#N/A	107105	107287	-	membrane protein	OK	0	381.175	inf	yes	up_regulated
D286.1_0098	BPSL0096	107437	107997	+	spermidine n -acetyltransferase	OK	238.015	1215.73	2.3527	yes	up_regulated
D286.1_0099	BPSL0097	108483	108830	+	exported protein	OK	136.327	248.104	0.863875	yes	up_regulated
D286.1_0100	BPSL0098	109046	109600	+	yaeq family protein	OK	131.318	75.8744	-0.791377	yes	down_regulated
D286.1_0101	BPSL0099	109844	110260	-	glyoxalase bleomycin resistance dioxygenase superfamily protein	OK	279.366	285.564	0.0316582	no	expressed
D286.1_0102	#N/A	110397	110630	+	hypothetical protein BBJ_2700	OK	109.584	348.121	1.66754	yes	up_regulated
D286.1_0103	BPSL0100	110662	111756	+	bifunctional transcriptional activator dna repair enzyme ada	OK	16.7215	23.2284	0.474189	no	expressed
D286.1_0104	BPSL0101	111753	112694	+	hhh-gpd superbase excision dna repair family protein	OK	46.0577	70.4459	0.613074	no	expressed
D286.1_0105	BPSL0102	112853	114466	+	glutamate--cysteine ligase	OK	159.7	126.733	-0.333574	no	expressed
D286.1_0106	BPSL0103	114485	114970	-	rna polymerase sigma sigma-70 family protein	OK	79.2188	89.2055	0.171291	no	expressed
D286.1_0107	BPSL0103	115396	115932	-	rna polymerase sigma sigma-70 family protein	OK	204.555	186.218	-0.135491	no	expressed
D286.1_0108	BPSL0104	116195	116743	-	hypothetical protein	OK	24.8992	88.239	1.82532	yes	up_regulated
D286.1_0109	BPSL0106	117360	117929	-	ltxxq motif family protein	OK	76.7382	672.23	3.13094	yes	up_regulated
D286.1_0110	BPSL0107	118032	119000	-	bacterial regulatory helix-turn-helix lysr family protein	OK	37.5756	103.928	1.46772	yes	up_regulated
D286.1_0111	BPSL0108	119143	120237	+	bacterial extracellular solute-binding family protein	OK	27.9547	45.4705	0.701842	yes	up_regulated
D286.1_0112	BPSL0109	120266	121378	+	histone deacetylase-like amidohydrolase	OK	41.7509	36.145	-0.208009	no	expressed
D286.1_0113	BPSL0110	121389	122264	+	n-carbamoylputrescine amidase	OK	101.54	75.0039	-0.437007	no	expressed
D286.1_0114	#N/A	122401	122865	-	hypothetical protein	OK	81.3203	139.827	0.78195	yes	up_regulated
D286.1_0115	BPSL0111	123417	124355	+	phage portal pbsx family	OK	516.213	280.525	-0.87984	yes	down_regulated
D286.1_0116	BPSL0174	124399	124755	-	phage dna-binding protein	OK	1985.09	1741.07	-0.189224	no	expressed
D286.1_0117	#N/A	125380	126204	-	hypothetical protein	OK	2575.63	941.262	-1.45225	yes	down_regulated
D286.1_0118	#N/A	126208	126381	-	hypothetical protein	OK	19228.2	48396.9	1.33169	yes	up_regulated
D286.1_0119	BPSL0114	126806	127210	+	thioesterase family protein	OK	54.7831	34.0498	-0.686082	no	expressed
D286.1_0120	BPSL0115	127248	128117	+	patatin-like phospholipase family protein	OK	122.945	105.456	-0.221372	no	expressed
D286.1_0121	BPSL0116	128238	129254	-	d-3-phosphoglycerate dehydrogenase oxidoreductase protein	OK	197.964	210.521	0.0887219	no	expressed
D286.1_0122	BPSL0117	129693	130748	+	bacterial regulatory helix-turn-helix lysr family protein	OK	1288.8	1088.25	-0.244018	no	expressed
D286.1_0123	BPSL0118	130973	133582	-	dna topoisomerase iii family protein	OK	507.855	313.504	-0.695936	yes	down_regulated
D286.1_0124	BPSL0119	133793	134164	-	thioredoxin family protein	OK	169.803	78.437	-1.11425	yes	down_regulated
D286.1_0125	BPSL0120	134224	135414	-	dna protecting protein	OK	7.16364	13.3009	0.892758	no	expressed
D286.1_0126	BPSL0121	135643	136146	+	peptide deformylase	OK	1011.61	608.83	-0.732544	yes	down_regulated
D286.1_0127	BPSL0122	136178	137161	+	methionyl-trna formyltransferase	OK	134.812	75.949	-0.827846	yes	down_regulated
D286.1_0128	BPSL0123	137282	137917	+	lyse type translocator family protein	OK	269.518	203.756	-0.403537	no	expressed
D286.1_0129	BPSL0124	138027	138884	+	peptidase m48 family protein	OK	1492.59	1849.69	0.309458	no	expressed
D286.1_0130	BPSL0125	139486	140895	+	ribosomal rna small subunit methyltransferase b	OK	134.814	62.0993	-1.11832	yes	down_regulated
D286.1_0131	BPSL0126	140892	141482	+	signal peptide protein	OK	324.381	477.98	0.559263	no	expressed
D286.1_0132	BPSL0127	141484	143892	+	hamp domain protein	OK	228.128	202.044	-0.175171	no	expressed
D286.1_0133	BPSL0128	143893	144576	+	bacterial regulatory fis family protein	OK	253.138	321.302	0.344006	no	expressed
D286.1_0134	#N/A	144843	145064	+	hypothetical protein BURPS1106A_0170	OK	3089.16	2474.49	-0.32008	no	expressed
D286.1_0135	BPSL0177	145045	145779	+	queuosine biosynthesis protein	OK	199.297	112.68	-0.822679	yes	down_regulated
D286.1_0136	BPSL0178	145873	146505	+	radical sam superfamily protein	OK	228.126	85.8155	-1.41052	yes	down_regulated
D286.1_0137	BPSL0179	146525	146977	+	queuosine biosynthesis protein	OK	251.994	210.143	-0.26202	no	expressed
D286.1_0138	BPSL0180	147402	148187	+	5-keto-4-deoxy-d-glucarate aldolase	OK	36.2288	49.8291	0.459853	no	expressed
D286.1_0139	BPSL0181	148184	148960	+	sel1 repeat family protein	OK	30.8596	23.333	-0.403349	no	expressed
D286.1_0140	BPSL0182	149281	150429	-	rod shape-determining protein	OK	95.7066	34.5677	-1.4692	yes	down_regulated
D286.1_0141	BPSL0183	150441	152852	-	penicillin-binding protein 2	OK	112.382	37.1505	-1.59695	yes	down_regulated
D286.1_0142	BPSL0184	153036	153548	-	rod shape-determining protein	OK	135.104	68.9014	-0.971462	no	expressed
D286.1_0143	BPSL0185	153545	154618	-	rod shape-determining protein	OK	151.949	52.5793	-1.53102	yes	down_regulated
D286.1_0144	BPSL0186	154738	155781	-	rod shape-determining protein	OK	718.542	444.138	-0.694064	yes	down_regulated
D286.1_0145	BPSL0187	156147	156446	+	aspartyl glutamyl-trna(asn gln) c subunit	OK	482.951	323.492	-0.578144	no	expressed
D286.1_0146	BPSL0188	156559	158049	+	aspartyl glutamyl-trna(asn gln) a subunit	OK	282.525	140.919	-1.00351	yes	down_regulated
D286.1_0147	BPSL0189	158052	159524	+	aspartyl glutamyl-trna(asn gln) b subunit	OK	694.954	240.379	-1.53161	yes	down_regulated
D286.1_0148	BPSL0190	159651	160490	+	polyphosphate kinase 2 family protein	OK	354.029	162.657	-1.12204	yes	down_regulated
D286.1_0149	BPSL0191	160522	161292	+	exodeoxyribonuclease iii	OK	194.779	108.256	-0.847383	yes	down_regulated
D286.1_0150	BPSL0192	161601	162665	-	zinc-binding dehydrogenase family protein	OK	31.6868	17.302	-0.872945	yes	down_regulated
D286.1_0151	BPSL0193	162875	163819	+	helix-turn-helix domain protein	OK	54.0201	11.8375	-2.19014	yes	down_regulated
D286.1_0152	BPSL0194	164193	165245	-	peptidase m48 family protein	OK	335.604	184.127	-0.866059	no	expressed
D286.1_0153	BPSL0195	165235	166548	-	major facilitator superfamily protein	OK	589.311	298.977	-0.978998	yes	down_regulated
D286.1_0154	BPSL0196	166560	167174	-	methionine biosynthesis protein	OK	116.438	91.7873	-0.343196	no	expressed
D286.1_0155	BPSL0197	167171	168316	-	homoserine o-acetyltransferase	OK	263.742	83.7705	-1.65461	yes	down_regulated
D286.1_0156	BPSL0198	168669	169358	-	bacterial regulatory tetr family protein	OK	292.351	196.662	-0.571983	no	expressed
D286.1_0157	BPSL0199	169325	170128	-	had variant 3 family protein	OK	366.268	101.28	-1.85454	no	expressed
D286.1_0158	BPSL0200	170125	171024	-	acetylglutamate kinase	OK	1172.45	724.99	-0.693494	no	expressed
D286.1_0159	#N/A	171349	171600	+	cysteine-rich cwc family protein	OK	16.4646	39.6599	1.26832	no	expressed
D286.1_0160	BPSL0201	171618	172898	+	his kinase a domain protein	OK	225.656	198.947	-0.18174	no	expressed
D286.1_0161	BPSL0202	172918	173460	+	bacterial regulatory fis family protein	OK	732.836	1351.05	0.882522	yes	up_regulated
D286.1_0162	BPSL0203	173887	175230	-	atp-dependent protease atpase subunit	OK	890.448	505.232	-0.817584	yes	down_regulated
D286.1_0163	BPSL0204	175240	175776	-	atp-dependent protease peptidase subunit	OK	1062.64	573.238	-0.890443	yes	down_regulated
D286.1_0164	BPSL0205	176038	176454	-	rna polymerase-binding protein	OK	355.348	396.434	0.157846	no	expressed
D286.1_0165	BPSL0206	177015	178091	-	cobw nucleotide-binding domain protein	OK	681.574	381.286	-0.837996	yes	down_regulated
D286.1_0166	BPSL0207	178269	179546	-	met-10+ like-family protein	OK	82.6462	40.1988	-1.0398	yes	down_regulated
D286.1_0167	BPSL0208	179635	180567	-	tyrosine recombinase	OK	137.12	53.7448	-1.35124	yes	down_regulated
D286.1_0168	BPSL0209	180612	181325	-	MULTISPECIES: hypothetical protein	OK	215.901	116.077	-0.89529	yes	down_regulated
D286.1_0169	BPSL0210	181373	182242	-	diaminopimelate epimerase	OK	248.704	138.206	-0.847615	yes	down_regulated
D286.1_0170	BPSL0211	182283	183167	-	bacterial lipid a biosynthesis acyltransferase family protein	OK	233.437	208.222	-0.164914	no	expressed
D286.1_0171	BPSL0212	183434	184621	+	methionine adenosyltransferase	OK	1406.22	1280.05	-0.135631	no	expressed
D286.1_0172	BPSL0212A	184789	185142	-	MULTISPECIES: hypothetical protein	OK	186.874	672.434	1.84733	yes	up_regulated
D286.1_0173	BPSL0213	185452	186279	+	phytanoyl- dioxygenase family protein	OK	401.692	351.111	-0.19416	no	expressed
D286.1_0174	#N/A	186562	186768	-	membrane protein	OK	171.511	43.8759	-1.9668	no	expressed
D286.1_0175	BPSL0215	186877	187986	+	aldo keto reductase family protein	OK	161.615	245.237	0.601616	yes	up_regulated
D286.1_0176	BPSL0216	188073	188258	-	membrane protein	OK	206.277	331.553	0.684655	no	expressed
D286.1_0177	BPSL0217	188526	189389	-	eama-like transporter family protein	OK	36.3064	20.0823	-0.854298	yes	down_regulated
D286.1_0178	BPSL0218	189744	191033	-	sugar (and other) transporter family protein	OK	72.6745	64.7322	-0.166965	no	expressed
D286.1_0179	BPSL0219	191387	191599	+	MULTISPECIES: hypothetical protein	OK	958.403	732.427	-0.387946	no	expressed
D286.1_0180	BPSL0220	191631	192671	+	phosphotransferase enzyme family protein	OK	120.452	100.071	-0.267429	no	expressed
D286.1_0181	#N/A	192948	193100	-	transcriptional family	NOTEST	229.765	72.6386	-1.66135	no	expressed
D286.1_0182	BPSL0222	193340	194758	-	aldehyde dehydrogenase family protein	OK	44.1015	64.802	0.55521	no	expressed
D286.1_0183	BPSL0223	194793	196472	-	acyl- dehydrogenase	OK	34.2076	42.5283	0.314109	no	expressed
D286.1_0184	BPSL0224	196706	198349	+	gmc oxidoreductase family protein	OK	49.693	41.6283	-0.255476	no	expressed
D286.1_0185	BPSL0225	198389	199789	-	flagellar hook-length control family protein	OK	117.66	70.5372	-0.738167	yes	down_regulated
D286.1_0186	BPSL0226	199822	200274	-	flagellar export protein	OK	184.792	86.4043	-1.09672	yes	down_regulated
D286.1_0187	BPSL0227	200280	201851	-	flagellar protein export atpase	OK	542.118	126.959	-2.09425	yes	down_regulated
D286.1_0188	BPSL0228	201845	202525	-	flagellar assembly family protein	OK	128.716	42.9759	-1.58259	no	expressed
D286.1_0189	BPSL0229	202518	203513	-	flagellar motor switch protein	OK	288.746	84.0879	-1.77983	yes	down_regulated
D286.1_0190	BPSL0230	203503	205299	-	flagellar m-ring protein	OK	229.243	46.9616	-2.28732	no	expressed
D286.1_0191	BPSL0231	205548	205889	+	flagellar hook-basal body complex protein	OK	1089.33	332.558	-1.71176	yes	down_regulated
D286.1_0192	BPSL0232	206022	206456	+	flagellar protein	OK	378.777	236.757	-0.677943	no	expressed
D286.1_0193	BPSL0233	206453	206779	+	flagellar family protein	OK	666.149	825.741	0.309844	no	expressed
D286.1_0194	BPSL0234	206889	208391	+	flagellar hook-length control family protein	OK	12.076	4.46615	-1.43504	yes	down_regulated
D286.1_0195	BPSL0235	208388	208705	+	flhb family protein	OK	47.7492	21.3887	-1.15863	no	expressed
D286.1_0196	BPSL0236	208925	209644	+	pepsy-associated tm helix family protein	OK	70.7922	17.5369	-2.0132	yes	down_regulated
D286.1_0197	BPSL0237	209732	210757	-	xdhc and family protein	OK	97.9787	55.7357	-0.813865	yes	down_regulated
D286.1_0198	BPSL0238	210956	212359	-	amino acid permease family protein	OK	273.562	43.6331	-2.64837	yes	down_regulated
D286.1_0199	BPSL0239	212601	213257	-	bacterial regulatory luxr family protein	OK	457.201	386.692	-0.241643	no	expressed
D286.1_0200	#N/A	213254	214114	-	histidine kinase family protein	OK	214.966	101.699	-1.0798	yes	down_regulated
D286.1_0201	BPSL0241	214528	215298	-	ferredoxin--nadp reductase	OK	1290.1	567.684	-1.18432	yes	down_regulated
D286.1_0202	BPSL0242	215511	216164	-	lyse type translocator family protein	OK	59.4192	86.9021	0.548461	no	expressed
D286.1_0203	BPSL0243	216230	217042	-	endonuclease exonuclease phosphatase family protein	OK	150.646	71.4008	-1.07715	yes	down_regulated
D286.1_0204	BPSL0244	217049	217612	-	exported protein	OK	387.609	236.896	-0.710351	yes	down_regulated
D286.1_0205	BPSL0245	217973	218953	+	aaa domain family protein	OK	51.9014	72.9634	0.491399	no	expressed
D286.1_0206	BPSL0246	219025	220146	+	fad dependent oxidoreductase family protein	OK	162.02	166.36	0.0381362	no	expressed
D286.1_0207	BPSL0247	220281	220595	+	high-potential iron-sulfur domain protein	OK	951.062	3282.85	1.78734	yes	up_regulated
D286.1_0208	BPSL0248	220827	222119	+	sugar (and other) transporter family protein	OK	37.4098	58.9405	0.655845	no	expressed
D286.1_0209	BPSL0249	222544	224172	+	bacterial extracellular solute-binding 5 middle family protein	OK	579.926	939.835	0.696538	yes	up_regulated
D286.1_0210	BPSL0250	224284	225294	+	binding--dependent transport system inner membrane component family protein	OK	133.452	95.7281	-0.479309	no	expressed
D286.1_0211	BPSL0251	225393	226310	+	binding--dependent transport system inner membrane component family protein	OK	124.299	64.8523	-0.938585	yes	down_regulated
D286.1_0212	BPSL0252	226312	227304	+	peptide abc transporter atp-binding protein	OK	340.619	387.321	0.185371	no	expressed
D286.1_0213	BPSL0253	227301	228317	+	dipeptide abc atp-binding protein	OK	259.565	256.336	-0.0180543	no	expressed
D286.1_0214	BPSL0254	228310	229458	+	trab family protein	OK	83.1262	55.7309	-0.576827	no	expressed
D286.1_0215	BPSL0255	229936	230892	-	membrane protein	OK	69.0002	114.593	0.731845	no	expressed
D286.1_0216	BPSL0256	230889	231641	-	membrane protein	OK	66.355	102.924	0.633305	no	expressed
D286.1_0217	BPSL0257	232251	233015	-	family protein	OK	266.959	318.77	0.255899	no	expressed
D286.1_0218	BPSL0258	233074	234153	-	allophanate subunit 2	OK	217.484	162.551	-0.420018	no	expressed
D286.1_0219	BPSL0259	234150	234806	-	allophanate hydrolase subunit 1 family protein	OK	264.127	213.384	-0.307779	no	expressed
D286.1_0220	BPSL0260	234956	235468	+	winged helix dna-binding domain protein	OK	521.081	334.517	-0.639428	yes	down_regulated
D286.1_0221	BPSL0261	235820	236416	-	5-formyltetrahydrofolate cyclo-ligase	OK	48.9137	55.6968	0.187354	no	expressed
D286.1_0222	BPSL0262	236438	238393	+	transglycosylase slt domain protein	OK	412.633	397.944	-0.0522953	no	expressed
D286.1_0223	BPSL0263	238515	239474	+	3-beta hydroxysteroid dehydrogenase isomerase family protein	OK	103.223	145.194	0.492214	no	expressed
D286.1_0224	BPSL0264	239538	240185	+	glutathione s- n-terminal domain protein	OK	163.704	203.505	0.313976	no	expressed
D286.1_0225	BPSL0265	240182	241423	+	poly a polymerase head domain protein	OK	163.498	157.754	-0.0515982	no	expressed
D286.1_0226	BPSL0266	242072	242293	-	killing trait family protein	OK	110.297	37.3376	-1.56269	no	expressed
D286.1_0227	BPSL0267	242788	243273	-	flgn family protein	OK	563.876	479.987	-0.23238	no	expressed
D286.1_0228	BPSL0268	243308	243652	-	flagellar biosynthesis anti-sigma factor	OK	758.085	839.816	0.147713	no	expressed
D286.1_0229	BPSL0269	243756	245279	-	flagella basal body p-ring formation protein	OK	126.823	29.1315	-2.12217	yes	down_regulated
D286.1_0230	BPSL0270	245539	246030	+	flagellar basal-body rod protein	OK	372.723	99.8417	-1.90039	yes	down_regulated
D286.1_0231	BPSL0271	246114	246539	+	flagellar basal-body rod protein	OK	703.421	117.845	-2.5775	yes	down_regulated
D286.1_0232	BPSL0272	246593	247435	+	flagellar basal body rod modification protein	OK	841.364	159.289	-2.40109	yes	down_regulated
D286.1_0233	BPSL0273	247463	248704	+	flagellar hook-basal body family protein	OK	1322.79	371.071	-1.83382	yes	down_regulated
D286.1_0234	BPSL0274	248731	249492	+	flagellar basal-body rod protein	OK	518.894	156.416	-1.73006	yes	down_regulated
D286.1_0235	BPSL0275	249526	250314	+	flagellar basal-body rod protein	OK	932.811	313.83	-1.5716	yes	down_regulated
D286.1_0236	BPSL0276	250335	251057	+	flagellar l-ring family protein	OK	696.988	137.328	-2.34351	yes	down_regulated
D286.1_0237	BPSL0277	251147	252256	+	flagellar p-ring family protein	OK	218.451	67.1502	-1.70185	yes	down_regulated
D286.1_0238	BPSL0278	252257	253192	+	flagellar rod assembly protein muramidase	OK	289.436	112.32	-1.36562	yes	down_regulated
D286.1_0239	BPSL0279	253408	254166	+	pilz domain protein	OK	547.452	572.686	0.0650126	no	expressed
D286.1_0240	BPSL0280	254361	256364	+	flagellar hook-associated protein	OK	726.201	564.268	-0.363987	no	expressed
D286.1_0241	BPSL0281	256380	257612	+	flagellar hook-associated protein 3	OK	428.279	464.737	0.117863	no	expressed
D286.1_0242	BPSL0282	257980	259287	+	pyrimidine permease	OK	91.4884	35.8848	-1.35022	yes	down_regulated
D286.1_0243	BPSL0283	259502	260290	-	bacterial regulatory helix-turn-helix lysr family protein	OK	82.031	38.8538	-1.07811	yes	down_regulated
D286.1_0244	BPSL0284	260481	261080	+	chromate transporter family protein	OK	46.2418	59.921	0.373864	no	expressed
D286.1_0245	BPSL0285	261077	261607	+	chromate transporter family protein	OK	60.8847	50.0414	-0.282959	no	expressed
D286.1_0246	BPSL0286	261938	262276	-	membrane protein	OK	134.829	102.72	-0.392417	no	expressed
D286.1_0247	BPSL0287	262390	262734	+	phna zinc-ribbon family protein	OK	446.757	301.472	-0.567465	no	expressed
D286.1_0248	BPSL0288	262752	263492	+	membrane protein	OK	299.621	142.451	-1.07268	yes	down_regulated
D286.1_0249	BPSL0289	264033	265166	+	gram-negative porin family protein	OK	226.594	183.209	-0.306625	no	expressed
D286.1_0250	BPSL0290	265324	266157	-	exported protein	OK	37.7956	54.6784	0.532755	no	expressed
D286.1_0251	BPSL0291	266205	266768	-	membrane protein	OK	19.0173	17.9371	-0.0843668	no	expressed
D286.1_0252	BPSL0292	267136	268164	-	membrane protein	OK	3.31021	5.01001	0.597891	no	expressed
D286.1_0253	BPSL0293	268199	269446	-	glycosyl transferase 2 family protein	OK	10.5331	9.80675	-0.10308	no	expressed
D286.1_0254	BPSL0294	269849	271189	-	carbohydrate-selective family protein	OK	117.582	18.8447	-2.64143	yes	down_regulated
D286.1_0255	#N/A	271464	271724	-	conserved hypothetical protein	NOTEST	0	0	0	no	not_expressed
D286.1_0256	#N/A	271906	272562	-	hypothetical protein BURPSPAST_Z0631	OK	68.0324	202.708	1.57511	yes	up_regulated
D286.1_0257	#N/A	272757	272897	+	MULTISPECIES: hypothetical protein	OK	0	674.584	inf	no	expressed
D286.1_0258	BPSL0295	273016	274692	+	natural resistance-associated macrophage family protein	OK	5.69677	6.36015	0.158918	no	expressed
D286.1_0259	BPSL0296	275251	275475	+	conserved hypothetical protein	OK	27.1878	255.114	3.23011	no	expressed
D286.1_0260	#N/A	275554	276774	-	transposase family protein	NOTEST	0.492077	0.212494	-1.21146	no	expressed
D286.1_0261	BPSL0297	276985	278346	+	glutathione-disulfide reductase	OK	159.942	218.474	0.449916	no	expressed
D286.1_0262	BPSL0298	278939	280279	+	argininosuccinate synthase	OK	875.209	331.364	-1.40121	yes	down_regulated
D286.1_0263	BPSL0299	280573	281076	+	membrane protein	OK	55.5352	42.567	-0.383668	no	expressed
D286.1_0264	BPSL0300	281166	281891	+	exported protein	OK	93.457	75.9582	-0.299096	no	expressed
D286.1_0265	BPSL0301	282261	282461	+	heavy-metal-associated domain protein	OK	165.177	110.142	-0.584646	no	expressed
D286.1_0266	BPSL0302	283080	285503	-	copper-translocating p-type atpase	OK	14.4972	75.6333	2.38324	yes	up_regulated
D286.1_0267	BPSL0303	286157	286831	+	lema family protein	OK	61.6795	593.337	3.26599	yes	up_regulated
D286.1_0268	BPSL0304	286828	287676	+	psb32 and molo-1 founding s of phosphatase family protein	OK	18.4194	165.655	3.16889	yes	up_regulated
D286.1_0269	BPSL0305	287676	288173	+	psb32 and molo-1 founding s of phosphatase family protein	OK	41.1391	282.541	2.77987	yes	up_regulated
D286.1_0270	BPSL0306	288297	288683	+	membrane protein	OK	476.789	542.432	0.18609	no	expressed
D286.1_0271	BPSL0307	288782	290083	+	outer membrane efflux family protein	OK	7.89335	4.78868	-0.72101	no	expressed
D286.1_0272	BPSL0308	290094	291674	+	efflux rnd mfp subunit	OK	12.8403	13.6935	0.0928097	no	expressed
D286.1_0273	BPSL0309	291671	294883	+	heavy metal efflux family protein	OK	14.956	5.42472	-1.4631	yes	down_regulated
D286.1_0274	BPSL0310	294880	295221	+	copper binding periplasmic family protein	OK	31.9413	7.64542	-2.06275	no	expressed
D286.1_0275	BPSL0311	295494	295877	+	avidin family protein	OK	328.871	68.2998	-2.26757	yes	down_regulated
D286.1_0276	BPSL0312	295952	297784	-	glutamine-fructose-6-phosphate transaminase	OK	430.747	129.814	-1.73039	yes	down_regulated
D286.1_0277	BPSL0313	297848	299209	-	udp-n-acetylglucosamine diphosphorylase glucosamine-1-phosphate n-acetyltransferase	OK	466.438	135.655	-1.78175	yes	down_regulated
D286.1_0278	BPSL0314	299790	300785	-	pp-loop family protein	OK	321.186	182.502	-0.815499	yes	down_regulated
D286.1_0279	BPSL0315	300782	301186	-	domain protein	OK	387.546	99.1437	-1.96677	yes	down_regulated
D286.1_0280	BPSL0316	301268	302203	-	short chain dehydrogenase family protein	OK	25.8138	15.3454	-0.750337	no	expressed
D286.1_0281	BPSL0317	302217	303407	+	s-adenosyl-l-methionine-dependent methyltransferase family protein	OK	200.838	213.249	0.0865045	no	expressed
D286.1_0282	BPSL0318	303425	303619	+	membrane protein	OK	294.504	178.45	-0.722766	no	expressed
D286.1_0283	BPSL0319	303908	304132	-	MULTISPECIES: hypothetical protein	OK	3057.9	7481.41	1.29077	yes	up_regulated
D286.1_0284	BPSL0320	304444	305352	-	pfkb carbohydrate kinase family protein	OK	80.9963	161.825	0.998505	yes	up_regulated
D286.1_0285	BPSL0321	305349	306578	-	n-acylglucosamine 2-epimerase family protein	OK	67.5326	69.793	0.0474982	no	expressed
D286.1_0286	BPSL0322	306823	307842	-	bacterial regulatory laci family protein	OK	38.3868	85.2629	1.15131	yes	up_regulated
D286.1_0287	BPSL0323	308013	309572	-	methyl-accepting chemotaxis protein	NOTEST	2.19665	3.21341	0.5488	no	expressed
D286.1_0288	BPSL0324	310279	311319	-	sodium bile acid symporter family protein	OK	158.686	462.5	1.54328	yes	up_regulated
D286.1_0289	BPSL0325	311702	312178	+	exported protein	OK	0.905497	12.8208	3.82364	no	expressed
D286.1_0290	BPSL0326	312586	313662	+	gram-negative porin family protein	OK	44.2251	22.193	-0.994761	yes	down_regulated
D286.1_0291	BPSL0327	313822	314784	+	bacterial regulatory helix-turn-helix lysr family protein	OK	79.7046	162.819	1.03054	yes	up_regulated
D286.1_0292	BPSL0328	315239	316198	-	nitronate monooxygenase family protein	OK	85.6243	167.971	0.97212	yes	up_regulated
D286.1_0293	BPSL0329	316494	317387	+	alpha beta hydrolase fold family protein	OK	62.2149	248.206	1.99621	yes	up_regulated
D286.1_0294	BPSL0330	317468	317956	-	asnc family protein	OK	29.8918	35.6861	0.255609	no	expressed
D286.1_0295	BPSL0331	318068	318982	+	eama-like transporter family protein	OK	23.9031	13.3845	-0.836641	no	expressed
D286.1_0296	#N/A	319310	320530	+	transposase family protein	NOTEST	0.253215	0	#NAME?	no	not_expressed
D286.1_0297	#N/A	320581	320913	-	prolyl-trna synthetase	OK	70.8808	104.259	0.556709	no	expressed
D286.1_0298	BPSL0332	320910	321416	-	aminoacyl-trna editing domain protein	OK	62.0014	89.905	0.5361	no	expressed
D286.1_0299	BPSL0333	321472	322407	-	hmgl-like family protein	OK	176.593	187.135	0.0836487	no	expressed
D286.1_0300	BPSL0334	322493	323434	-	d-isomer specific 2-hydroxyacid nad binding domain protein	OK	75.9054	78.5471	0.0493565	no	expressed
D286.1_0301	BPSL0335	323439	323876	-	glyoxalase bleomycin resistance dioxygenase superfamily protein	OK	317.795	367.115	0.208136	no	expressed
D286.1_0302	BPSL0336	324026	324655	+	serine hydrolase family protein	OK	12.1402	14.1027	0.216173	no	expressed
D286.1_0303	BPSL0337	324684	325094	-	nudix domain protein	OK	14.3479	18.0795	0.333517	no	expressed
D286.1_0304	BPSL0338	325232	327349	-	phospholipase phosphocholine-specific	OK	56.0279	37.1982	-0.590915	no	expressed
D286.1_0305	BPSL0339	327479	327691	-	lipoprotein	OK	55.2833	37.6195	-0.555365	no	expressed
D286.1_0306	BPSL0340	327929	328387	-	asnc family protein	OK	66.4882	78.0693	0.231656	no	expressed
D286.1_0307	BPSL0341	328512	329240	+	azlc family protein	OK	302.628	192.846	-0.650095	no	expressed
D286.1_0308	BPSL0342	329237	329539	+	branched-chain amino acid transport family protein	OK	198.339	169.495	-0.226725	no	expressed
D286.1_0309	BPSL0343	329536	330369	+	alpha beta hydrolase fold family protein	OK	72.4293	52.4759	-0.464917	no	expressed
D286.1_0310	BPSL0344	330733	331341	-	ahpc tsa family protein	OK	32.3427	11.2639	-1.52173	yes	down_regulated
D286.1_0311	BPSL0345	331354	334083	-	galactose oxidase	OK	37.7358	9.9783	-1.91907	yes	down_regulated
D286.1_0312	BPSL0346	335152	336048	-	dihydrodipicolinate synthase	OK	201.73	77.3327	-1.38327	yes	down_regulated
D286.1_0313	#N/A	336545	337351	+	transposase-like domain protein	OK	29.4151	57.8264	0.97517	no	expressed
D286.1_0314	BPSL0348	337223	337789	-	inclusion body family protein	OK	30.8938	94.4827	1.61273	yes	up_regulated
D286.1_0315	BPSL0349	338142	338699	+	inclusion body family protein	OK	57.8537	354.973	2.61723	yes	up_regulated
D286.1_0316	BPSL0350	339323	339508	+	sigma54-dependent activator protein	NOTEST	0	21.6922	inf	no	expressed
D286.1_0317	#N/A	339648	339878	+	bacterial regulatory fis family protein	OK	19.906	97.8599	2.29752	no	expressed
D286.1_0318	BPSL0352	340295	341308	+	sulfate-binding protein	OK	169.551	111.49	-0.604802	yes	down_regulated
D286.1_0319	BPSL0353	341799	342278	+	serine carboxypeptidase family protein	OK	8.98637	8.70022	-0.0466871	no	expressed
D286.1_0320	BPSL0353	342221	343501	+	serine carboxypeptidase family protein	OK	38.241	50.7748	0.408992	no	expressed
D286.1_0321	BPSL0354	343573	343977	+	exported protein	OK	18.3242	30.8708	0.752496	no	expressed
D286.1_0322	BPSL0355	344091	345092	+	inward rectifier potassium channel	OK	72.9033	39.9171	-0.868977	yes	down_regulated
D286.1_0323	BPSL0356	345309	348884	+	pyruvate ferredoxin oxidoreductase	OK	175.757	84.5535	-1.05565	yes	down_regulated
D286.1_0324	BPSL0357	349168	350835	-	na+ h+ antiporter	OK	59.7403	21.4233	-1.47952	yes	down_regulated
D286.1_0325	BPSL0358	351147	352436	+	eal domain protein	OK	8.36292	7.52296	-0.152707	no	expressed
D286.1_0326	BPSL0359	352891	353271	+	membrane protein	OK	10.9544	34.7239	1.66442	no	expressed
D286.1_0327	BPSL0360	353567	355006	+	alkaline phosphatase family protein	NOTEST	2.92529	2.72688	-0.101328	no	expressed
D286.1_0328	BPSL0361	355039	356442	+	alkaline phosphatase family protein	OK	10.1181	6.63021	-0.609818	no	expressed
D286.1_0329	BPSL0362	356457	357296	+	exported protein	OK	23.6532	33.9508	0.521414	no	expressed
D286.1_0330	BPSL0363	357674	358387	+	cutc family protein	OK	80.0089	73.217	-0.127982	no	expressed
D286.1_0331	BPSL0364	358514	359524	-	biotin synthase	OK	423.662	110.94	-1.93313	yes	down_regulated
D286.1_0332	BPSL0365	359597	360319	-	dethiobiotin synthase	OK	44.5773	10.7854	-2.04723	no	expressed
D286.1_0333	BPSL0366	360316	361500	-	8-amino-7-oxononanoate synthase	OK	129.108	52.5633	-1.29645	yes	down_regulated
D286.1_0334	BPSL0367	361497	362894	-	adenosylmethionine-8-amino-7-oxononanoate transaminase	OK	154.04	68.9517	-1.15964	yes	down_regulated
D286.1_0335	BPSL0368	363407	364735	-	x-pro dipeptidyl-peptidase family protein	OK	55.8039	108.788	0.96308	yes	up_regulated
D286.1_0336	BPSL0369	364918	365370	-	protein	OK	177.294	111.093	-0.674381	yes	down_regulated
D286.1_0337	BPSL0370	365402	366079	-	short chain dehydrogenase family protein	OK	107.668	101.204	-0.0893134	no	expressed
D286.1_0338	BPSL0371	366110	367303	-	acetyl- c-acetyltransferase family protein	OK	350.445	324.872	-0.109318	no	expressed
D286.1_0339	BPSL0372	367290	368060	-	carbonic anhydrase family protein	OK	473.313	240.212	-0.978488	no	expressed
D286.1_0340	BPSL0373	368118	369929	-	isocitrate dehydrogenase kinase phosphatase family protein	OK	502.145	218.345	-1.2015	yes	down_regulated
D286.1_0341	BPSL0374	370219	371298	+	metallo-beta-lactamase superfamily protein	OK	83.2359	55.655	-0.580695	no	expressed
D286.1_0342	BPSL0375	371585	373231	-	abc transporter family protein	OK	23.9077	7.96523	-1.58569	yes	down_regulated
D286.1_0343	BPSL0376	373465	375051	-	bacterial extracellular solute-binding 5 middle family protein	OK	186.688	174.977	-0.0934611	no	expressed
D286.1_0344	BPSL0377	375149	375820	-	acetyl- acetyltransferase	OK	12.1319	18.844	0.635293	no	expressed
D286.1_0345	BPSL0378	376028	376495	-	marr family protein	OK	234.549	159.938	-0.552381	no	expressed
D286.1_0346	BPSL0379	376734	377447	+	short chain dehydrogenase family protein	OK	280.406	287.609	0.036594	no	expressed
D286.1_0347	BPSL0380	377592	378371	-	short chain dehydrogenase family protein	OK	441.436	476.238	0.10948	no	expressed
D286.1_0348	BPSL0381	378388	379026	-	disulfide interchange protein	OK	1291.17	1134.27	-0.186903	no	expressed
D286.1_0349	BPSL0382	379078	379926	-	sporulation related domain protein	OK	195.702	133.32	-0.553762	no	expressed
D286.1_0350	BPSL0383	380005	381789	-	arginine--trna ligase	OK	521.647	258.135	-1.01495	yes	down_regulated
D286.1_0351	BPSL0384	381992	382315	+	pf08895 domain protein	OK	781.156	1203.11	0.623084	yes	up_regulated
D286.1_0352	BPSL0385	382559	385276	-	methionine synthase	OK	382.963	232.335	-0.720996	yes	down_regulated
D286.1_0353	BPSL0386	385322	386401	-	homocysteine s-methyltransferase family protein	OK	347.596	214.06	-0.699394	yes	down_regulated
D286.1_0354	BPSL0387	386589	386846	-	pf12091 family protein	OK	2227.2	3925.01	0.817469	yes	up_regulated
D286.1_0355	BPSL0388	387029	388348	-	hypothetical protein	OK	62.5992	33.5053	-0.901755	yes	down_regulated
D286.1_0356	BPSL0389	388427	389374	-	bacterial transcriptional regulator family protein	OK	112.396	62.7761	-0.840305	yes	down_regulated
D286.1_0357	BPSL0390	389400	390392	+	fumarylacetoacetate hydrolase family protein	OK	180.33	118.453	-0.606326	yes	down_regulated
D286.1_0358	BPSL0391	390611	391438	+	enoyl- hydratase 15	OK	258.708	179.21	-0.529669	no	expressed
D286.1_0359	BPSL0392	391528	392319	+	alginate regulatory protein	OK	30.4667	13.5349	-1.17055	no	expressed
D286.1_0360	BPSL0393	392356	393600	+	patatin-like phospholipase family protein	OK	151.551	223.857	0.562769	no	expressed
D286.1_0361	#N/A	393450	394175	-	hypothetical protein DP42_6384	OK	219.177	281.393	0.360491	no	expressed
D286.1_0362	BPSL0394	394198	395073	+	p-aminobenzoate n-oxygenase family protein	OK	1624.82	799.808	-1.02256	yes	down_regulated
D286.1_0363	BPSL0395	395214	395699	+	bifunctional protein	OK	343.83	67.436	-2.3501	yes	down_regulated
D286.1_0364	BPSL0396	395745	396167	-	exported protein	OK	35.5854	15.2605	-1.22149	no	expressed
D286.1_0365	BPSL0397	396277	397056	-	pantothenate type iii family protein	OK	47.297	40.0131	-0.241276	no	expressed
D286.1_0366	BPSL0398	397053	398012	-	biotin--	OK	23.3101	21.5067	-0.116171	no	expressed
D286.1_0367	BPSL0399	398393	399280	-	sel1 repeat family protein	OK	7.81151	5.32527	-0.552747	no	expressed
D286.1_0368	BPSL0400	399354	401414	-	2 -cyclic nucleotide 2 -phosphodiesterase 3 -nucleotidase bifunctional periplasmic protein	OK	17.3533	13.5517	-0.356732	no	expressed
D286.1_0369	BPSL0401	401680	402804	+	abc transport permease subunit	OK	121.255	116.676	-0.0555368	no	expressed
D286.1_0370	BPSL0402	402801	403643	+	abc transporter family protein	OK	108.332	91.2799	-0.247087	no	expressed
D286.1_0371	BPSL0403	403667	404596	+	mce related family protein	OK	302.801	825.824	1.44746	yes	up_regulated
D286.1_0372	BPSL0404	404615	405253	+	lipoprotein	OK	209.274	451.727	1.11006	yes	up_regulated
D286.1_0373	BPSL0405	405303	406496	+	vanz like family protein	OK	24.398	40.2143	0.72095	no	expressed
D286.1_0374	BPSL0406	406602	406931	+	thioredoxin-like	OK	169.776	132.185	-0.361078	no	expressed
D286.1_0375	BPSL0407	406979	407623	+	prolyl oligopeptidase family protein	OK	169.781	170.032	0.00213533	no	expressed
D286.1_0376	BPSL0408	408358	409671	+	d-alanyl-d-alanine carboxypeptidase family protein	OK	398.59	263.595	-0.596579	yes	down_regulated
D286.1_0377	BPSL0409	409761	410708	+	aminotransferase class iv family protein	OK	284.882	308.586	0.115305	no	expressed
D286.1_0378	BPSL0410	410705	411013	+	pf04359 family protein	OK	1588.06	2912	0.874742	yes	up_regulated
D286.1_0379	BPSL0411	411024	411989	-	glycine cleavage system transcriptional activator	OK	105.463	74.2595	-0.506093	no	expressed
D286.1_0380	BPSL0412	412090	412416	+	MULTISPECIES: hypothetical protein	OK	11.97	33.191	1.47137	no	expressed
D286.1_0381	BPSL0413	412485	413249	+	lipoyl transferase	OK	389.333	211.235	-0.882156	no	expressed
D286.1_0382	BPSL0414	413242	414231	+	lipoyl synthase	OK	688.263	277.57	-1.31011	yes	down_regulated
D286.1_0383	#N/A	414416	414688	-	zinc-binding dehydrogenase family protein	OK	82.2276	36.7648	-1.1613	no	expressed
D286.1_0384	BPSL0416	414816	416699	-	gamma-glutamyltransferase	OK	13.2794	11.6311	-0.1912	no	expressed
D286.1_0385	BPSL0417	417553	417954	+	membrane protein	OK	20.1037	28.6886	0.513019	no	expressed
D286.1_0386	BPSL0418	418127	419029	-	bacterial regulatory helix-turn-helix lysr family protein	OK	21.7963	23.116	0.0848054	no	expressed
D286.1_0387	BPSL0419	419184	421310	+	enoyl- hydratase isomerase family protein	OK	20.3201	120.372	2.56651	yes	up_regulated
D286.1_0388	BPSL0420	421365	422573	+	acyl- dehydrogenase	OK	27.7598	108.548	1.96726	yes	up_regulated
D286.1_0389	BPSL0421	422583	423713	+	acyl- dehydrogenase	OK	17.2436	105.053	2.60699	yes	up_regulated
D286.1_0390	BPSL0422	423739	424944	+	coa-transferase iii family protein	OK	8.44108	72.9768	3.11194	yes	up_regulated
D286.1_0391	BPSL0423	425457	425762	+	membrane protein	OK	4.86713	21.4826	2.14203	no	expressed
D286.1_0392	BPSL0424	425774	427489	+	solute:sodium symporter family protein	OK	23.8942	41.2418	0.787448	yes	up_regulated
D286.1_0393	BPSL0425	427857	429143	+	dicarboxylate symporter family protein	OK	88.7147	16.733	-2.40648	yes	down_regulated
D286.1_0394	BPSL0426	429146	431179	+	his kinase a domain protein	OK	94.5124	47.8375	-0.982362	yes	down_regulated
D286.1_0395	BPSL0427	431228	432583	+	aaa domain family protein	OK	107.483	84.7842	-0.342239	no	expressed
D286.1_0396	BPSL0428	432699	433235	-	ahpc tsa family protein	OK	337.418	161.286	-1.06492	yes	down_regulated
D286.1_0397	BPSL0429	433528	434118	+	transmembrane protein	OK	19.4155	24.2958	0.3235	no	expressed
D286.1_0398	BPSL0430	434805	435584	-	thioesterase domain protein	OK	150.937	174.626	0.210316	no	expressed
D286.1_0399	BPSL0431	436081	436545	+	acetyltransferase domain protein	OK	32.5619	80.8393	1.31187	yes	up_regulated
D286.1_0400	BPSL0432	436960	438423	-	aaa domain family protein	NOTEST	4.30158	4.0912	-0.0723404	no	expressed
D286.1_0401	#N/A	443851	445029	-	predicted novel protein	OK	734.711	508.892	-0.529816	no	expressed
D286.1_0402	#N/A	445026	446249	-	dna-cytosine methyltransferase	OK	485.452	307.778	-0.657437	no	expressed
D286.1_0403	#N/A	446634	446825	+	predicted novel protein	OK	333.267	50.8837	-2.7114	no	expressed
D286.1_0404	BPSL0433	447212	447463	-	membrane fusogenic activity family protein	OK	287.916	245.465	-0.230134	no	expressed
D286.1_0405	BPSL0434	447832	448170	+	nitrogen regulatory p-ii family protein	OK	35.2611	15.0639	-1.22698	no	expressed
D286.1_0406	BPSL0435	448203	449705	+	ammonium transporter family protein	OK	15.0976	12.868	-0.230526	no	expressed
D286.1_0407	BPSL0436	450119	451408	+	glutamate--cysteine ligase	OK	529.219	250.472	-1.07921	yes	down_regulated
D286.1_0408	BPSL0437	451436	452392	+	glutathione synthase	OK	233.643	130.648	-0.838625	yes	down_regulated
D286.1_0409	BPSL0438	452565	453038	+	pts system fructose iia component family protein	OK	535.447	494.325	-0.115284	no	expressed
D286.1_0410	BPSL0439	453115	453384	+	hpr family protein	OK	909.686	262.757	-1.79164	yes	down_regulated
D286.1_0411	BPSL0440	453580	455352	+	phosphoenolpyruvate-protein phosphotransferase	OK	426.594	587.359	0.461379	no	expressed
D286.1_0412	BPSL0441	455610	456368	-	thif family protein	OK	98.5819	76.0068	-0.375194	no	expressed
D286.1_0413	BPSL0442	456473	458065	-	peptidase s41	OK	1227.31	867.473	-0.500607	no	expressed
D286.1_0414	BPSL0443	458286	459035	-	bisphosphoglycerate-dependent phosphoglycerate mutase	OK	611.73	453.361	-0.432235	no	expressed
D286.1_0415	BPSL0444	459169	459576	+	rhodanese-like domain protein	OK	504.999	154.203	-1.71145	yes	down_regulated
D286.1_0416	BPSL0445	459588	459848	+	glutaredoxin 3	OK	769.021	563.509	-0.448584	no	expressed
D286.1_0417	BPSL0446	459965	460444	+	protein-export chaperone	OK	2901.78	621.614	-2.22284	yes	down_regulated
D286.1_0418	BPSL0447	460470	461468	+	nad-dependent glycerol-3-phosphate dehydrogenase family protein	OK	386.397	160.125	-1.27089	yes	down_regulated
D286.1_0419	BPSL0448	461621	462154	+	macro domain protein	OK	42.4591	34.0246	-0.319494	no	expressed
D286.1_0420	BPSL0449	462574	463044	-	trna (cytidine -2 -o)-methyltransferase	OK	67.3753	41.2442	-0.70803	no	expressed
D286.1_0421	BPSL0450	463110	463877	-	phosphoribosyl transferase domain protein	OK	30.3301	23.5313	-0.366169	no	expressed
D286.1_0422	BPSL0451	463910	464926	+	methyltransferase domain protein	OK	242.747	252.762	0.0583288	no	expressed
D286.1_0423	BPSL0452	465163	465639	+	membrane protein	OK	267.106	351.314	0.395348	no	expressed
D286.1_0424	BPSL0453	465689	467266	+	cytochrome c oxidase subunit ii	OK	1188.2	911.653	-0.38222	no	expressed
D286.1_0425	BPSL0454	467310	468917	+	cytochrome c oxidase subunit i	OK	1151.74	744.937	-0.628629	yes	down_regulated
D286.1_0426	BPSL0456	469148	469753	+	cytochrome c oxidase assembly cox11 family protein	OK	927.717	694.577	-0.41755	no	expressed
D286.1_0427	BPSL0457	469770	469973	+	membrane protein	OK	1658.85	882.603	-0.910344	yes	down_regulated
D286.1_0428	BPSL0458	470108	470605	+	cytochrome c oxidase subunit iii family protein	OK	1328.6	1087.61	-0.288749	no	expressed
D286.1_0429	BPSL0458	470608	470964	+	cytochrome c oxidase subunit iii family protein	OK	1251.26	1172.69	-0.0935587	no	expressed
D286.1_0430	BPSL0458a	471124	471333	-	atp synthase a chain family protein	OK	1017.9	1046.49	0.0399631	no	expressed
D286.1_0431	BPSL0459	471421	472134	+	surf1 family protein	OK	215.259	141.286	-0.60746	no	expressed
D286.1_0432	BPSL0460	472199	472840	+	glutathione peroxidase	OK	321.332	210.652	-0.609201	yes	down_regulated
D286.1_0433	BPSL0461	472884	473993	+	cytochrome oxidase assembly family protein	OK	151.891	77.0367	-0.979418	yes	down_regulated
D286.1_0434	BPSL0462	474006	474908	+	protoheme ix farnesyltransferase	OK	756.915	687.357	-0.139071	no	expressed
D286.1_0435	BPSL0463	474928	475545	+	redoxin family protein	OK	562.515	173.737	-1.69498	yes	down_regulated
D286.1_0436	BPSL0464	475625	476002	-	ycii-related domain protein	OK	143.772	107.935	-0.413615	no	expressed
D286.1_0437	BPSL0465	476105	477745	+	methyl-accepting chemotaxis signaling domain protein	OK	191.839	93.0302	-1.04413	yes	down_regulated
D286.1_0438	BPSL0466	477896	478714	+	family protein	OK	524.157	288.527	-0.86129	yes	down_regulated
D286.1_0439	#N/A	478615	478809	-	hypothetical protein	OK	307.967	173.46	-0.828171	no	expressed
D286.1_0440	BPSL0467	478965	479936	+	abc transporter substrate binding family protein	OK	204.25	213.584	0.0644663	no	expressed
D286.1_0441	BPSL0468	480255	481151	+	branched-chain amino acid transport system permease component family protein	OK	30.5605	15.4546	-0.983629	yes	down_regulated
D286.1_0442	BPSL0469	481152	481946	+	abc transporter family protein	OK	38.4922	47.1046	0.2913	no	expressed
D286.1_0443	#N/A	482153	482863	+	cell division inhibitor protein	OK	11.5924	26.2052	1.17667	yes	up_regulated
D286.1_0444	BPSL0471	482805	484271	+	impb mucb samb family protein	OK	4.23732	6.51213	0.619976	no	expressed
D286.1_0445	BPSL0472	484277	487495	+	dna polymerase alpha subunit	OK	15.1146	22.5887	0.579654	no	expressed
D286.1_0446	BPSL0473	487948	488769	-	MULTISPECIES: hypothetical protein	OK	16.7805	100.939	2.58863	yes	up_regulated
D286.1_0447	BPSL0474	488813	490171	-	sugar (and other) transporter family protein	OK	13.9512	81.6916	2.5498	yes	up_regulated
D286.1_0448	BPSL0475	490208	491239	-	fatty acid desaturase family protein	OK	6.44279	42.3646	2.7171	yes	up_regulated
D286.1_0449	BPSL0476	491285	492637	-	-diaminobutyrate 4-transaminase family protein	OK	3.67655	33.0123	3.16658	yes	up_regulated
D286.1_0450	BPSL0477	492682	493215	-	membrane protein	NOTEST	1.7853	3.42662	0.940618	no	expressed
D286.1_0451	BPSL0478	493290	494381	-	abc-2 type transporter family protein	OK	5.6858	22.4904	1.98387	yes	up_regulated
D286.1_0452	BPSL0479	494374	495417	-	abc transporter family protein	OK	4.73008	36.0754	2.93108	yes	up_regulated
D286.1_0453	BPSL0480	495423	496490	-	taurine catabolism dioxygenase family protein	OK	5.29892	85.7257	4.01596	yes	up_regulated
D286.1_0454	BPSL0481	496487	497152	-	methyltransferase domain protein	OK	3.91868	35.6175	3.18415	no	expressed
D286.1_0455	BPSL0482	497192	498343	-	citrate synthase family protein	OK	1.1037	23.1461	4.39035	yes	up_regulated
D286.1_0456	BPSL0483	498345	500216	-	acyl- dehydrogenase	OK	4.25533	52.5464	3.62625	yes	up_regulated
D286.1_0457	BPSL0484	500213	501253	-	3-oxoacyl-acp synthase	OK	0.58164	25.0882	5.43074	no	expressed
D286.1_0458	BPSL0485	501271	502839	-	amp-binding enzyme family protein	OK	3.38094	31.1883	3.20551	yes	up_regulated
D286.1_0459	BPSL0486	502847	504043	-	pyridoxal-dependent decarboxylase	OK	3.28242	52.3225	3.9946	yes	up_regulated
D286.1_0460	BPSL0487	504033	505031	-	3-oxoacyl-	OK	5.41799	61.0838	3.49496	yes	up_regulated
D286.1_0461	BPSL0488	505036	506019	-	p-aminobenzoate n-oxygenase family protein	OK	3.81782	80.7579	4.40278	yes	up_regulated
D286.1_0462	BPSL0489	506038	506604	-	hypothetical protein	OK	2.08646	16.6719	2.99829	no	expressed
D286.1_0463	BPSL0490	506601	507488	-	hypothetical protein	OK	4.73568	58.5672	3.62845	yes	up_regulated
D286.1_0464	BPSL0491	507521	507769	-	phosphopantetheine attachment site family protein	OK	0	190.761	inf	yes	up_regulated
D286.1_0465	BPSL0492	507825	508934	-	hypothetical protein	OK	2.19729	37.9469	4.11018	yes	up_regulated
D286.1_0466	BPSL0493	509014	510780	-	amp-binding enzyme family protein	OK	47.3065	239.221	2.33823	yes	up_regulated
D286.1_0467	BPSL0494	511214	512137	+	bacterial regulatory helix-turn-helix lysr family protein	OK	32.8129	64.3877	0.972523	yes	up_regulated
D286.1_0468	BPSL0495	512873	513607	+	utra domain protein	OK	10.8686	9.92831	-0.13055	no	expressed
D286.1_0469	BPSL0496	513706	514809	+	n-acetylglucosamine-6-phosphate deacetylase	OK	29.848	20.3977	-0.549228	no	expressed
D286.1_0470	BPSL0497	514793	515809	+	sis domain protein	OK	24.3888	26.9397	0.143515	no	expressed
D286.1_0471	BPSL0498	515843	518479	+	phosphoenolpyruvate-protein phosphotransferase	OK	21.9755	14.4078	-0.609042	no	expressed
D286.1_0472	BPSL0499	518592	520352	+	pts n-acetylglucosamine-specific iibc component	OK	28.4959	27.1032	-0.072288	no	expressed
D286.1_0473	BPSL0500	520972	523473	-	chitobiase	OK	3.89588	11.4303	1.55284	yes	up_regulated
D286.1_0474	#N/A	524142	524855	+	amp-binding domain protein	OK	18.1967	5.51709	-1.7217	yes	down_regulated
D286.1_0475	BPSL0500A	524812	524910	-	membrane protein	NOTEST	0	0	0	no	not_expressed
D286.1_0476	BPSL0501	525001	526137	-	cytochrome d ubiquinol subunit ii	OK	134.216	58.5523	-1.19676	yes	down_regulated
D286.1_0477	BPSL0502	526175	527770	-	cytochrome d ubiquinol oxidase subunit 1	OK	146.183	49.7475	-1.55508	yes	down_regulated
D286.1_0478	BPSL0503	527760	528044	-	membrane protein	OK	217.639	72.836	-1.57922	no	expressed
D286.1_0479	BPSL0504	528525	529460	-	alternative sigma factor	OK	1154.34	1105.56	-0.0622946	no	expressed
D286.1_0480	BPSL0505	529825	530394	+	lipid a 3-o-deacylase family protein	OK	399.115	262.772	-0.602994	yes	down_regulated
D286.1_0481	BPSL0506	530436	530822	+	snoal-like domain protein	OK	197.755	359.546	0.862466	yes	up_regulated
D286.1_0482	BPSL0507	531137	532777	-	2-isopropylmalate synthase	OK	136.008	49.3774	-1.46177	yes	down_regulated
D286.1_0483	BPSL0508	533212	534033	-	acetyltransferase domain protein	OK	165.115	135.528	-0.284882	no	expressed
D286.1_0484	BPSL0509	534680	535660	-	glycosyl transferase helical bundle domain protein	OK	95.0723	108.178	0.186305	no	expressed
D286.1_0485	BPSL0510	535657	538512	-	molybdopterin oxidoreductase family protein	NOTEST	4.23647	2.64505	-0.679569	no	expressed
D286.1_0486	BPSL0511	538509	538904	-	nitrite reductase	NOTEST	6.1856	0	#NAME?	no	not_expressed
D286.1_0487	BPSL0512	538980	541424	-	nitrite reductase	OK	15.6144	7.46908	-1.06388	yes	down_regulated
D286.1_0488	BPSL0513	541809	542453	+	maleylacetoacetate isomerase	OK	172.731	142.799	-0.274544	no	expressed
D286.1_0489	BPSL0514	542610	543929	-	signal recognition particle-docking protein	OK	175.787	79.5373	-1.14413	yes	down_regulated
D286.1_0490	BPSL0515	544181	544807	+	rna family	OK	10.1265	9.37134	-0.111814	no	expressed
D286.1_0491	BPSL0516	544918	545418	+	pantetheine-phosphate adenylyltransferase	OK	393.925	451.458	0.196671	no	expressed
D286.1_0492	BPSL0517	545481	545747	+	4fe-4s dicluster domain protein	OK	877.918	1183.73	0.431181	no	expressed
D286.1_0493	BPSL0518	545925	546995	-	histidinol-phosphate transaminase	OK	399.943	173.476	-1.20506	yes	down_regulated
D286.1_0494	BPSL0519	547084	547689	-	peptidyl-trna hydrolase	OK	463.169	45.013	-3.36313	yes	down_regulated
D286.1_0495	BPSL0520	547803	548417	-	ribosomal protein ctc-form	OK	8817.06	717.528	-3.61919	yes	down_regulated
D286.1_0496	BPSL0521	548581	549537	-	ribose-phosphate pyrophosphokinase	OK	4088.6	532.651	-2.94034	yes	down_regulated
D286.1_0497	BPSL0523	549715	550596	-	4-(cytidine 5 -diphospho)-2-c-methyl-d-erythritol kinase	OK	1816.98	935.485	-0.957753	yes	down_regulated
D286.1_0498	BPSL0524	550630	551256	-	outer membrane lipoprotein	OK	178.815	110.893	-0.689306	yes	down_regulated
D286.1_0499	BPSL0525	551262	553082	-	tetratricopeptide repeat family protein	OK	800.551	589.603	-0.441248	no	expressed
D286.1_0500	BPSL0526	553171	554001	+	formamidopyrimidine-dna glycosylase	OK	87.7763	62.1378	-0.49836	no	expressed
D286.1_0501	BPSL0527	554006	555112	+	a g-specific adenine glycosylase	OK	68.2906	44.9357	-0.603823	no	expressed
D286.1_0502	BPSL0528	555500	556132	-	atp-dependent protease la domain protein	OK	161.952	86.1105	-0.911302	yes	down_regulated
D286.1_0503	BPSL0529	556159	557052	-	p-loop atpase family protein	OK	442.737	259.887	-0.768569	yes	down_regulated
D286.1_0504	BPSL0530	557138	558106	-	hpr kinase phosphatase	OK	560.271	270.167	-1.05227	yes	down_regulated
D286.1_0505	BPSL0531	558235	558690	-	pts iia-like nitrogen-regulatory protein	OK	751.624	315.249	-1.25352	yes	down_regulated
D286.1_0506	BPSL0532	558977	559336	-	ribosomal subunit interface protein	OK	2988.09	9033.64	1.59609	yes	up_regulated
D286.1_0507	#N/A	559354	559581	+	hypothetical protein	OK	836.72	628.621	-0.412553	no	expressed
D286.1_0508	BPSL0533	559486	560994	-	rna polymerase sigma-54 factor	OK	1057.77	1095.41	0.0504531	no	expressed
D286.1_0509	BPSL0534	561163	561939	-	abc transporter family protein	OK	563.337	333.12	-0.757957	no	expressed
D286.1_0510	BPSL0535	561936	562601	-	lipopolysaccharide transport periplasmic protein	OK	1170	596.232	-0.972559	yes	down_regulated
D286.1_0511	BPSL0536	562620	563234	-	lipopolysaccharide- -related family protein	OK	317.424	226.431	-0.487342	no	expressed
D286.1_0512	BPSL0537	563240	563779	-	3-deoxy-d-manno-octulosonate 8-phosphate family protein	OK	330.687	337.75	0.030488	no	expressed
D286.1_0513	BPSL0538	563779	564762	-	sugar family protein	OK	1354.3	866.009	-0.645098	yes	down_regulated
D286.1_0514	BPSL0539	564890	566899	+	trka-n domain protein	OK	101.01	157.5	0.640857	yes	up_regulated
D286.1_0515	BPSL0540	566984	567547	+	adenine phosphoribosyltransferase	OK	174.329	87.6086	-0.992666	yes	down_regulated
D286.1_0516	BPSL0541	567641	568255	+	lyse type translocator family protein	OK	78.0525	27.8759	-1.48543	yes	down_regulated
D286.1_0517	BPSL0542	568268	569125	+	nudix domain protein	OK	229.909	166.98	-0.461385	no	expressed
D286.1_0518	BPSL0543	569177	570058	+	formyltetrahydrofolate deformylase	OK	336.074	145.989	-1.20292	yes	down_regulated
D286.1_0519	BPSL0544	570357	571442	-	membrane protein	OK	211.631	162.406	-0.381944	no	expressed
D286.1_0520	BPSL0545	571643	574510	-	excinuclease abc subunit a	OK	519.707	123.414	-2.0742	yes	down_regulated
D286.1_0521	BPSL0546	574724	575911	+	sugar (and other) transporter family protein	OK	412.992	163.169	-1.33975	yes	down_regulated
D286.1_0522	BPSL0547	576025	576579	+	single-stranded dna-binding family protein	OK	1463.86	440.927	-1.73117	yes	down_regulated
D286.1_0523	BPSL0578	576691	577422	-	phospholipase carboxylesterase family protein	OK	76.0197	55.4555	-0.455044	no	expressed
D286.1_0524	BPSL0579	577770	579350	+	hydrolase	OK	41.1932	27.84	-0.565249	no	expressed
D286.1_0525	BPSL0580	579512	579763	-	transcriptional regulator	OK	104.659	111.352	0.0894349	no	expressed
D286.1_0526	BPSL0581	579936	580253	-	MULTISPECIES: hypothetical protein	OK	106.223	183.786	0.790927	no	expressed
D286.1_0527	#N/A	580708	582474	-	divergent aaa domain protein	OK	622.956	938.604	0.591387	no	expressed
D286.1_0528	BPSL0589	582726	583076	-	alkylhydroperoxidase family core domain protein	OK	45.9677	32.3822	-0.505422	no	expressed
D286.1_0529	BPSL0590	583346	589441	-	rhs repeat-associated core domain protein	NOTEST	3.28584	1.53208	-1.10077	no	expressed
D286.1_0530	BPSL0591	589463	592729	-	hypothetical protein	OK	5.02675	5.7112	0.184168	no	expressed
D286.1_0531	#N/A	593292	593966	+	hypothetical protein Y026_2632	OK	5.72456	74.4115	3.70029	yes	up_regulated
D286.1_0532	BPSL0592	593926	594267	-	MULTISPECIES: hypothetical protein	OK	11.1831	18.3116	0.711431	no	expressed
D286.1_0533	BPSL0593	594327	594704	-	hypothetical protein BURPS1710A_0914	OK	18.4637	18.8172	0.0273602	no	expressed
D286.1_0534	BPSL0594	594991	595368	-	hypothetical protein	OK	18.1965	14.7804	-0.29997	no	expressed
D286.1_0535	BPSL0595	595852	596205	-	hypothetical protein	OK	11.5572	68.6363	2.57018	yes	up_regulated
D286.1_0536	BPSL0596	596465	597472	+	fha domain protein	OK	27.1021	140.071	2.36968	yes	up_regulated
D286.1_0537	BPSL0597	597483	601562	+	tyrosine kinase family protein	OK	14.3121	44.8978	1.64941	yes	up_regulated
D286.1_0538	BPSL0598	601559	601921	+	ribosomal natural two-chain tomm family protein	OK	84.2173	678.474	3.0101	yes	up_regulated
D286.1_0539	BPSL0599	601923	602285	+	ribosomal natural two-chain tomm family protein	OK	80.7531	430.723	2.41517	yes	up_regulated
D286.1_0540	BPSL0600	602377	604668	+	bacteriocin biosynthesis cyclodehydratase domain protein	OK	5.37976	23.0052	2.09635	yes	up_regulated
D286.1_0541	BPSL0601	604738	605514	+	aldolase	OK	5.50477	22.8415	2.0529	yes	up_regulated
D286.1_0542	BPSL0602	605940	608360	+	diguanylate cyclase domain protein	NOTEST	2.13973	4.14682	0.954578	no	expressed
D286.1_0543	BPSL0603	608538	609806	-	polysaccharide biosynthesis family protein	OK	5.55662	3.03541	-0.872317	no	expressed
D286.1_0544	BPSL0604	609883	611079	-	glycosyl transferases group 1 family protein	OK	6.44102	5.43292	-0.24556	no	expressed
D286.1_0545	BPSL0605	611114	612706	-	mannose-1-phosphate guanylyltransferase mannose-6-phosphate isomerase	OK	14.4536	2.41452	-2.58162	no	expressed
D286.1_0546	BPSL0606	612703	613353	-	acyltransferase-like protein	OK	8.10216	4.4918	-0.851013	no	expressed
D286.1_0547	BPSL0607	613731	614972	+	glycosyl transferases group 1 family protein	OK	14.8792	6.41777	-1.21315	yes	down_regulated
D286.1_0548	BPSL0608	615039	615734	+	pap2 superfamily protein	NOTEST	3.67104	3.19124	-0.202071	no	expressed
D286.1_0549	BPSL0609	616479	617867	+	bacterial regulatory fis family protein	OK	21.5869	24.9932	0.211377	no	expressed
D286.1_0550	BPSL0610	617922	619910	-	alpha beta hydrolase family protein	OK	267.667	92.0184	-1.54044	yes	down_regulated
D286.1_0551	BPSL0611	619907	622426	-	beta-mannosidase	OK	31.1022	20.2721	-0.617522	no	expressed
D286.1_0552	BPSL0612	622423	623511	-	hypothetical protein	OK	563.439	340.798	-0.725344	no	expressed
D286.1_0553	BPSL0613	623508	624473	-	amino acid--	OK	11.5838	17.7212	0.613363	no	expressed
D286.1_0554	BPSL0614	624479	625702	-	acyl- dehydrogenase	OK	24.3453	12.4846	-0.963494	yes	down_regulated
D286.1_0555	BPSL0615	625699	625950	-	aminoacyl carrier protein	OK	101.328	60.2183	-0.750767	no	expressed
D286.1_0556	BPSL0616	626202	626996	-	cyclic nucleotide-binding domain protein	OK	28.6571	31.4595	0.134603	no	expressed
D286.1_0557	BPSL0617	627920	628729	+	crp-like helix-turn-helix domain protein	OK	9.53089	6.09769	-0.644349	no	expressed
D286.1_0558	BPSL0618	628762	630144	+	undecaprenyl-phosphate glucose phosphotransferase	OK	11.6624	9.78146	-0.253747	no	expressed
D286.1_0559	BPSL0619	630305	631504	+	polysaccharide biosynthesis export family protein	OK	15.2082	4.82028	-1.65766	yes	down_regulated
D286.1_0560	BPSL0620	631685	632929	+	glycosyl transferases group 1 family protein	OK	28.7557	12.45	-1.2077	yes	down_regulated
D286.1_0561	BPSL0621	632958	633857	-	outer membrane insertion c-terminal signal domain protein	OK	71.8097	43.0838	-0.737034	yes	down_regulated
D286.1_0562	BPSL0622	634613	635047	+	chrd domain protein	OK	153.132	262.227	0.776034	yes	up_regulated
D286.1_0563	BPSL0623	635139	636104	+	alpha beta hydrolase fold family protein	OK	41.048	48.1183	0.229274	no	expressed
D286.1_0564	BPSL0624	636074	636988	-	ecsc family protein	OK	119.224	153.728	0.366699	no	expressed
D286.1_0565	BPSL0625	637095	638690	+	sugar (and other) transporter family protein	OK	102.178	38.5153	-1.40757	yes	down_regulated
D286.1_0566	BPSL0626	638739	639173	+	marr family protein	OK	172.703	233.355	0.434231	no	expressed
D286.1_0567	BPSL0627	639291	639872	-	intracellular family protein	OK	136.892	381.303	1.4779	yes	up_regulated
D286.1_0568	BPSL0628	640022	641302	-	d-serine deaminase (d-serine dehydratase) protein	OK	97.5877	85.5595	-0.189771	no	expressed
D286.1_0569	BPSL0629	641440	642333	+	sis domain protein	OK	36.9375	33.1155	-0.157578	no	expressed
D286.1_0570	BPSL0630	642335	643816	+	amidohydrolase family protein	OK	57.0771	70.2732	0.300062	no	expressed
D286.1_0571	BPSL0631	643941	644327	+	endoribonuclease l-psp family protein	OK	326.012	277.412	-0.232895	no	expressed
D286.1_0572	BPSL0632	644667	645491	-	7-cyano-7-deazaguanine reductase	OK	254.944	113.713	-1.16479	yes	down_regulated
D286.1_0573	BPSL0633	645511	647034	-	threonine ammonia- biosynthetic	OK	152.788	51.8549	-1.55897	yes	down_regulated
D286.1_0574	BPSL0634	647541	651569	+	4fe-4s dicluster domain protein	OK	429.592	171.079	-1.32831	yes	down_regulated
D286.1_0575	BPSL0635	651604	652047	+	hit domain protein	OK	611.905	209.96	-1.5432	yes	down_regulated
D286.1_0576	BPSL0636	652044	652457	+	pf06155 family protein	OK	389.298	331.181	-0.233253	no	expressed
D286.1_0577	BPSL0637	652505	653236	+	ubiquinone menaquinone biosynthesis methyltransferase family protein	OK	350.47	459.471	0.39068	no	expressed
D286.1_0578	BPSL0638	653278	654297	+	tim44-like domain protein	OK	1288.44	2176.69	0.756508	yes	up_regulated
D286.1_0579	BPSL0639	654405	655052	+	scp-2 sterol transfer family protein	OK	254.568	130.165	-0.967704	yes	down_regulated
D286.1_0580	BPSL0640	655065	656642	+	2-polyprenylphenol 6-hydroxylase	OK	399.821	220.566	-0.858144	yes	down_regulated
D286.1_0581	BPSL0641	656828	657607	+	thiopurine s-methyltransferase family protein	OK	111.087	104.322	-0.0906479	no	expressed
D286.1_0582	BPSL0642	657708	658049	+	regulatory family domain protein	OK	859.678	703.707	-0.288822	no	expressed
D286.1_0583	BPSL0643	658117	658767	+	membrane protein	OK	290.078	148.239	-0.968512	yes	down_regulated
D286.1_0584	BPSL0644	658824	660626	+	aspartate--trna ligase	OK	950.249	283.725	-1.74381	yes	down_regulated
D286.1_0585	BPSL0645	660836	661312	+	nudix domain protein	OK	485.918	184.435	-1.3976	yes	down_regulated
D286.1_0586	BPSL0646	661309	662583	+	phospholipase d family protein	OK	211.253	270.21	0.355108	no	expressed
D286.1_0587	BPSL0647	662773	663372	+	bacterial regulatory tetr family protein	OK	315.114	804.581	1.35237	yes	up_regulated
D286.1_0588	BPSL0648	663430	665217	+	acyl- dehydrogenase	OK	418.767	551.837	0.398097	no	expressed
D286.1_0589	BPSL0649	665375	667810	+	enoyl- hydratase isomerase family protein	OK	166.025	292.15	0.81531	yes	up_regulated
D286.1_0590	BPSL0650	667990	669189	+	acetyl- c-acetyltransferase family protein	OK	145.292	272.296	0.906218	yes	up_regulated
D286.1_0591	BPSL0651	669284	670048	+	enoyl- hydratase isomerase family protein	OK	48.434	88.1586	0.864083	yes	up_regulated
D286.1_0592	BPSL0652	670162	670986	-	formate dehydrogenase family accessory protein	OK	76.5292	61.62	-0.312613	no	expressed
D286.1_0593	BPSL0653	671120	671599	+	nitrate reductase associated protein	OK	195.417	150.143	-0.38022	no	expressed
D286.1_0594	BPSL0654	671644	672042	-	thioesterase superfamily protein	OK	321.526	345.612	0.104217	no	expressed
D286.1_0595	BPSL0655	672364	674235	+	abc transporter family protein	OK	72.4594	37.227	-0.960824	yes	down_regulated
D286.1_0596	BPSL0656	674728	675447	-	nucleotidyl transferase family protein	OK	174.831	119.291	-0.551473	no	expressed
D286.1_0597	BPSL0657	675451	676485	-	phosphotransferase enzyme family protein	OK	369.7	169.797	-1.12254	yes	down_regulated
D286.1_0598	BPSL0658	676698	679061	+	organic solvent tolerance family protein	OK	671.818	352.273	-0.931377	yes	down_regulated
D286.1_0599	BPSL0659	679128	680474	+	ppic-type ppiase domain protein	OK	644.598	319.167	-1.01409	yes	down_regulated
D286.1_0600	BPSL0660	680496	681545	+	4-hydroxythreonine-4-phosphate dehydrogenase	OK	271.405	138.491	-0.970659	yes	down_regulated
D286.1_0601	BPSL0661	681577	682404	+	dimethyladenosine transferase	OK	157.135	82.3333	-0.932457	yes	down_regulated
D286.1_0602	BPSL0662	682691	683629	-	eama-like transporter family protein	OK	80.3203	38.3678	-1.06587	yes	down_regulated
D286.1_0603	BPSL0663	684007	684396	+	lactoylglutathione lyase	OK	882.511	1176.46	0.41477	no	expressed
D286.1_0604	BPSL0664	684614	685492	-	metal-dependent hydrolase	OK	260.438	123.461	-1.07689	yes	down_regulated
D286.1_0605	BPSL0665	685540	686319	-	acyltransferase family protein	OK	376.507	93.3661	-2.01171	yes	down_regulated
D286.1_0606	BPSL0666	686362	686925	-	had family iiia domain protein	OK	315.706	101.64	-1.63511	yes	down_regulated
D286.1_0607	BPSL0667	686943	689042	-	glycine--trna beta subunit	OK	584.34	128.946	-2.18004	yes	down_regulated
D286.1_0608	BPSL0668	689059	690066	-	glycine--trna alpha subunit	OK	731.356	198.877	-1.8787	yes	down_regulated
D286.1_0609	BPSL0669	690322	692028	-	apolipoprotein n-acyltransferase	OK	253.672	91.7075	-1.46785	yes	down_regulated
D286.1_0610	BPSL0670	692071	692958	-	transporter associated domain protein	OK	965.339	465.323	-1.0528	yes	down_regulated
D286.1_0611	BPSL0671	693478	693942	-	hypothetical protein	OK	46.6651	28.425	-0.715185	no	expressed
D286.1_0612	BPSL0672	694130	694942	-	metalloprotease fusion	OK	476.975	280.792	-0.764412	yes	down_regulated
D286.1_0613	BPSL0673	695678	696742	-	phoh-like family protein	OK	209.53	48.0005	-2.12604	yes	down_regulated
D286.1_0614	BPSL0674	696766	698139	-	trna-i a37 thiotransferase enzyme	OK	393.706	58.7589	-2.74424	yes	down_regulated
D286.1_0615	BPSL0675	698614	699546	-	bacterial regulatory helix-turn-helix lysr family protein	OK	68.1456	45.5248	-0.581967	no	expressed
D286.1_0616	BPSL0676	699692	700864	+	sugar (and other) transporter family protein	OK	35.0024	20.6904	-0.758493	yes	down_regulated
D286.1_0617	BPSL0677	700998	701666	+	helix-turn-helix family protein	OK	171.404	212.982	0.313329	no	expressed
D286.1_0618	BPSL0678	702090	702812	+	dihydroxy-2-butanone-4-phosphate synthase	OK	57.4635	25.7997	-1.15529	yes	down_regulated
D286.1_0619	BPSL0679	702880	703566	-	had variant 1 family protein	OK	113.267	86.3858	-0.390857	no	expressed
D286.1_0620	BPSL0680	703696	704562	-	eama-like transporter family protein	OK	62.9867	57.1452	-0.140415	no	expressed
D286.1_0621	BPSL0681	704639	705859	-	atp-grasp domain protein	OK	14.1073	17.9262	0.345625	no	expressed
D286.1_0622	BPSL0682	705903	707435	-	asparagine synthase	OK	14.1626	20.3545	0.52326	no	expressed
D286.1_0623	BPSL0683	707479	708834	-	3-phosphoshikimate 1-carboxyvinyltransferase	OK	7.38455	12.8282	0.796739	no	expressed
D286.1_0624	BPSL0684	708873	710180	-	epsp synthase family protein	OK	4.27898	5.95387	0.476559	no	expressed
D286.1_0625	BPSL0685	710202	710609	-	endoribonuclease l-psp family protein	OK	3.58279	11.9048	1.73239	no	expressed
D286.1_0626	BPSL0686	711540	712256	-	mip channel s family protein	OK	161.99	49.2405	-1.71798	yes	down_regulated
D286.1_0627	BPSL0687	712369	713871	-	glycerol kinase	OK	236.439	40.6744	-2.53927	yes	down_regulated
D286.1_0628	BPSL0688	713977	715509	-	fad dependent oxidoreductase family protein	OK	184.978	26.2842	-2.81508	yes	down_regulated
D286.1_0629	BPSL0689	715677	716048	+	lipoprotein	OK	44.6282	52.3213	0.229445	no	expressed
D286.1_0630	BPSL0690	716115	716312	-	MULTISPECIES: hypothetical protein	OK	245.362	891.343	1.86107	no	expressed
D286.1_0631	BPSL0691	716631	717410	-	deor-like helix-turn-helix domain protein	OK	140.671	99.0099	-0.506685	no	expressed
D286.1_0632	BPSL0692	717647	719311	+	gamma-glutamyltranspeptidase family protein	OK	101.072	106.362	0.0736035	no	expressed
D286.1_0633	BPSL0693	719614	720447	+	ferritin	OK	591.82	2117.55	1.83917	yes	up_regulated
D286.1_0634	BPSL0694	720517	721017	+	vanillate decarboxylase protein	OK	139.863	412.754	1.56127	yes	up_regulated
D286.1_0635	BPSL0695	721153	722610	-	atp-dependent rna helicase	OK	484.643	129.453	-1.90449	yes	down_regulated
D286.1_0636	BPSL0696	722738	724036	-	cytochrome c family protein	OK	1141.38	616.194	-0.88932	yes	down_regulated
D286.1_0637	BPSL0697	724056	724760	-	cytochrome c family protein	OK	1247.87	551.578	-1.17783	yes	down_regulated
D286.1_0638	BPSL0698	725242	726168	+	copper resistance d family protein	OK	45.5575	49.8474	0.129832	no	expressed
D286.1_0639	BPSL0699	726681	727829	-	galactonate dehydratase	OK	79.9979	56.8306	-0.493294	no	expressed
D286.1_0640	BPSL0700	728285	728632	+	glutathione-dependent formaldehyde-activating enzyme family protein	OK	90.7714	213.164	1.23165	yes	up_regulated
D286.1_0641	BPSL0701	728764	729228	-	conserved domain protein	OK	31.7092	89.344	1.49447	yes	up_regulated
D286.1_0642	BPSL0702	729524	731206	+	calcineurin-like phosphoesterase family protein	OK	8.47115	7.87649	-0.105004	no	expressed
D286.1_0643	BPSL0703	731184	733067	-	his kinase a domain protein	OK	12.3429	21.5442	0.803619	yes	up_regulated
D286.1_0644	BPSL0704	733117	734562	-	response regulator	OK	19.5225	45.3782	1.21686	yes	up_regulated
D286.1_0645	BPSL0705	735224	735805	+	membrane protein	OK	4.59507	108.573	4.56243	yes	up_regulated
D286.1_0646	BPSL0706	735973	737724	-	sensory box protein	OK	4.18324	13.9682	1.73946	yes	up_regulated
D286.1_0647	BPSL0707	738616	740376	-	cholesterol oxidase	OK	7.05003	11.3011	0.680765	no	expressed
D286.1_0648	#N/A	740759	740959	+	copper resistance d	NOTEST	0	0	0	no	not_expressed
D286.1_0649	BPSL0709	740920	742002	+	lysr substrate binding domain protein	OK	2.34874	9.7125	2.04795	yes	up_regulated
D286.1_0650	BPSL0710	742052	743131	+	trna 2-selenouridine synthase	OK	130.452	97.0089	-0.427331	no	expressed
D286.1_0651	BPSL0711	743518	743709	-	membrane protein	OK	119.175	134.833	0.178092	no	expressed
D286.1_0652	BPSL0712	744075	745391	-	abc transporter family protein	OK	16.1949	29.3611	0.858366	yes	up_regulated
D286.1_0653	BPSL0713	745457	747190	-	binding--dependent transport system inner membrane component family protein	OK	16.4574	43.8739	1.41463	yes	up_regulated
D286.1_0654	#N/A	748333	748881	+	erythromycin esterase family protein	OK	20.7792	72.9482	1.81173	yes	up_regulated
D286.1_0655	BPSL0716	748907	749584	+	dienelactone hydrolase	OK	0.751919	12.4345	4.04763	no	expressed
D286.1_0656	BPSL0717	749581	750936	+	nicotinate phosphoribosyltransferase	OK	5.68226	18.1579	1.67606	yes	up_regulated
D286.1_0657	BPSL0718	751087	751794	+	phosphoribosyl transferase domain protein	OK	5.09514	23.1525	2.18397	yes	up_regulated
D286.1_0658	BPSL0719	751842	754961	-	penicillin binding transpeptidase domain protein	OK	32.0827	79.4546	1.30833	yes	up_regulated
D286.1_0659	BPSL0720	755458	756888	-	cytochrome c family protein	OK	4.03188	8.15972	1.01707	no	expressed
D286.1_0660	BPSL0721	756879	757208	-	membrane protein	NOTEST	0.812238	2.5469	1.64877	no	expressed
D286.1_0661	BPSL0722	757524	760394	-	cytochrome c oxidase subunit i	NOTEST	1.72889	2.35778	0.44758	no	expressed
D286.1_0662	BPSL0723	760411	761529	-	cytochrome c oxidase subunit ii	NOTEST	0.884304	1.74904	0.983949	no	expressed
D286.1_0663	BPSL0724	761567	763393	-	thiamine pyrophosphate central domain protein	NOTEST	4.2684	3.94227	-0.114668	no	expressed
D286.1_0664	BPSL0725	763791	764891	+	mandelate racemase muconate lactonizing enzyme-like protein	NOTEST	1.87668	3.83214	1.02997	no	expressed
D286.1_0665	BPSL0726	765015	765872	+	membrane protein	NOTEST	0.549848	0.43558	-0.336092	no	expressed
D286.1_0666	BPSL0727	765869	766711	+	gluconate 2-dehydrogenase subunit 3 family protein	NOTEST	0.787728	2.37586	1.59268	no	expressed
D286.1_0667	BPSL0728	766701	768392	+	gmc oxidoreductase family protein	OK	5.52808	2.86972	-0.945868	no	expressed
D286.1_0668	BPSL0729	768439	770256	-	type vi secretion protein	OK	18.8324	24.8455	0.399772	no	expressed
D286.1_0669	#N/A	770309	770575	-	MULTISPECIES: hypothetical protein	OK	7.79113	70.0986	3.16948	yes	up_regulated
D286.1_0670	BPSL0730	771084	773585	+	penicillin amidase family protein	OK	14.0304	31.1978	1.15289	yes	up_regulated
D286.1_0671	BPSL0731	773615	774868	+	bacterial regulatory helix-turn-helix lysr family protein	OK	111.082	64.0794	-0.793688	yes	down_regulated
D286.1_0672	BPSL0732	775055	776863	-	response regulator	OK	204.2	304.014	0.574153	no	expressed
D286.1_0673	BPSL0733	776860	777360	-	oxidoreductase molybdopterin binding domain protein	OK	61.9137	59.3898	-0.0600444	no	expressed
D286.1_0674	BPSL0734	777385	778260	-	response regulator	OK	125.848	104.319	-0.270682	no	expressed
D286.1_0675	BPSL0735	778983	779204	+	sel1 repeat protein	OK	112.235	36.2651	-1.62986	no	expressed
D286.1_0676	#N/A	779884	780546	+	hypothetical protein DP60_564	OK	62.4216	52.9631	-0.237059	no	expressed
D286.1_0677	#N/A	780631	781557	+	abortive infection family protein	OK	110.003	161.873	0.557325	no	expressed
D286.1_0678	#N/A	781668	782321	+	hypothetical protein DP60_562	OK	165.137	204.575	0.308967	no	expressed
D286.1_0679	#N/A	782376	782798	-	hypothetical protein DP60_561	OK	140.785	214.417	0.606928	no	expressed
D286.1_0680	#N/A	782860	784026	-	hypothetical protein	OK	76.2592	138.426	0.860134	yes	up_regulated
D286.1_0681	#N/A	784785	785834	-	plasmid recombination enzyme	OK	9.47673	13.234	0.48179	no	expressed
D286.1_0682	BPSL0744	786180	787550	-	phage integrase family protein	OK	84.9622	215.975	1.34597	yes	up_regulated
D286.1_0683	#N/A	787843	788559	+	hypothetical protein, partial	OK	278.459	907.596	1.70458	yes	up_regulated
D286.1_0684	#N/A	789053	789256	-	predicted novel protein	OK	1059.8	2068.42	0.964735	yes	up_regulated
D286.1_0685	#N/A	789689	791083	-	relaxase mobilization nuclease family protein	OK	30.7662	99.4836	1.69311	yes	up_regulated
D286.1_0686	#N/A	793489	793770	-	hypothetical protein	OK	89.1658	179.955	1.01307	yes	up_regulated
D286.1_0687	#N/A	794282	795136	-	hypothetical protein	OK	85.6086	88.5025	0.0479627	no	expressed
D286.1_0688	BPSL0744	795727	797103	-	phage integrase family protein	OK	643.621	163.725	-1.97494	yes	down_regulated
D286.1_0689	BPSL0773	797495	799153	-	sugar (and other) transporter family protein	OK	8.71435	5.97686	-0.544004	no	expressed
D286.1_0690	BPSL0774	799376	800932	-	hamp domain protein	OK	18.7849	22.5374	0.262742	no	expressed
D286.1_0691	BPSL0775	800956	801699	-	dna-binding response regulator	OK	74.2703	79.4886	0.0979636	no	expressed
D286.1_0692	BPSL0776	801903	802973	+	protein	OK	1350.08	1006.63	-0.423516	no	expressed
D286.1_0693	BPSL0777	803263	803955	+	recx family protein	OK	151.791	88.637	-0.776106	yes	down_regulated
D286.1_0694	BPSL0778	804247	804858	+	conserved hypothetical protein	OK	842.562	192.708	-2.12837	yes	down_regulated
D286.1_0695	BPSL0779	804938	806104	+	succinate- beta subunit	OK	2790.38	511.29	-2.44825	yes	down_regulated
D286.1_0696	BPSL0780	806248	807129	+	succinate- alpha subunit	OK	2937.16	461.216	-2.67091	yes	down_regulated
D286.1_0697	BPSL0781	807280	807993	+	integral membrane family protein	OK	109.76	99.1692	-0.14639	no	expressed
D286.1_0698	BPSL0782	808107	808730	+	type iv pilin protein	OK	35.2322	19.712	-0.837819	no	expressed
D286.1_0699	BPSL0783	808968	810755	+	o-antigen ligase family protein	OK	69.6023	42.7586	-0.702919	yes	down_regulated
D286.1_0700	BPSL0784	811344	811817	+	exported protein	OK	72.7209	48.8357	-0.574433	no	expressed
D286.1_0701	BPSL0785	812054	812419	+	domain protein	OK	30.2927	22.1913	-0.448973	no	expressed
D286.1_0702	BPSL0786	812613	813107	-	molybdenum cofactor biosynthesis protein c	OK	200.31	98.1583	-1.02905	yes	down_regulated
D286.1_0703	BPSL0787	813256	814974	+	peptidase m48 family protein	OK	30.2104	23.6658	-0.352242	no	expressed
D286.1_0704	BPSL0788	815292	815915	-	hypothetical protein	OK	80.1876	85.3609	0.090197	no	expressed
D286.1_0705	BPSL0789	815908	816942	-	alpha beta hydrolase fold family protein	OK	238.644	99.2249	-1.26609	yes	down_regulated
D286.1_0706	BPSL0790	816962	817408	-	snoal-like domain protein	OK	306.833	181.22	-0.759708	yes	down_regulated
D286.1_0707	BPSL0791	817540	818580	-	lipopolysaccharide heptosyltransferase ii	OK	331.389	132.163	-1.32621	yes	down_regulated
D286.1_0708	BPSL0792	818708	818905	-	zinc-finger domain protein	OK	1230.03	805.634	-0.610495	no	expressed
D286.1_0709	BPSL0793	818971	819894	-	branched-chain amino acid aminotransferase	OK	807.959	533.808	-0.597961	yes	down_regulated
D286.1_0710	BPSL0794	820116	820865	+	azlc family protein	OK	171.916	76.5168	-1.16786	yes	down_regulated
D286.1_0711	BPSL0795	820862	821185	+	branched-chain amino acid transport family protein	OK	82.699	23.0797	-1.84124	no	expressed
D286.1_0712	BPSL0796	821452	822645	+	phosphoglycerate kinase family protein	OK	794.119	427.412	-0.893729	yes	down_regulated
D286.1_0713	BPSL0797	822980	824416	+	pyruvate kinase	OK	314.139	302.851	-0.0527965	no	expressed
D286.1_0714	BPSL0798	824706	825770	+	fructose-bisphosphate class calvin cycle subtype	OK	1892.7	1738.71	-0.122428	no	expressed
D286.1_0715	BPSL0799	825959	826849	+	phosphoribosylaminoimidazolesuccinocarboxamide synthase	OK	472.355	92.8766	-2.34648	yes	down_regulated
D286.1_0716	BPSL0800	826885	827403	+	phosphoribosylaminoimidazole catalytic subunit	OK	330.083	94.3791	-1.80629	yes	down_regulated
D286.1_0717	BPSL0801	827483	828679	+	phosphoribosylaminoimidazole atpase subunit	OK	221.126	52.0414	-2.08714	yes	down_regulated
D286.1_0718	BPSL0802	828691	829716	+	trna threonylcarbamoyl adenosine modification sua5 family	OK	90.3665	26.0301	-1.79561	yes	down_regulated
D286.1_0719	#N/A	829771	829962	+	MULTISPECIES: hypothetical protein	OK	762.263	246.08	-1.63116	yes	down_regulated
D286.1_0720	BPSL0803	830058	831197	-	gdsl-like lipase acylhydrolase family protein	OK	121.031	213.785	0.820776	yes	up_regulated
D286.1_0721	BPSL0804	831302	832219	-	fatty acid hydroxylase superfamily protein	OK	38.6168	70.3656	0.865641	yes	up_regulated
D286.1_0722	BPSL0805	832571	834112	-	d-alanyl-d-alanine carboxypeptidase d-alanyl-d-alanine-endopeptidase	OK	49.4969	34.0856	-0.538177	no	expressed
D286.1_0723	BPSL0806	834290	834952	+	response regulator	OK	156.332	157.575	0.0114202	no	expressed
D286.1_0724	BPSL0807	834956	836272	+	hamp domain protein	OK	121.919	148.7	0.286477	no	expressed
D286.1_0725	BPSL0808	836734	838221	+	peptidase do family protein	OK	236.973	614.252	1.37411	yes	up_regulated
D286.1_0726	BPSL0809	838381	838803	+	carboxypeptidase regulatory-like domain protein	OK	94.3829	238.659	1.33835	yes	up_regulated
D286.1_0727	BPSL0810	838931	839296	+	outer membrane protein	OK	144.286	238.527	0.725219	yes	up_regulated
D286.1_0728	BPSL0811	839324	840052	+	carbon monoxide dehydrogenase subunit g family protein	OK	75.5518	182.394	1.27152	yes	up_regulated
D286.1_0729	BPSL0812	840379	841014	-	hth-type transcriptional regulator ttgr	OK	187.88	106.565	-0.818083	yes	down_regulated
D286.1_0730	BPSL0814	841424	842686	+	efflux rnd mfp subunit	OK	709.067	305.871	-1.213	yes	down_regulated
D286.1_0731	BPSL0815	842702	845902	+	rnd hydrophobe amphiphile efflux-1 family protein	OK	692.446	274.228	-1.33633	yes	down_regulated
D286.1_0732	BPSL0816	845906	847450	+	efflux outer membrane factor family protein	OK	146.808	55.354	-1.40717	yes	down_regulated
D286.1_0733	#N/A	847266	847916	-	response regulator	OK	36.4351	6.34994	-2.52051	no	expressed
D286.1_0734	BPSL0817	848046	849419	-	purine permease ygfu	OK	21.1769	19.6222	-0.110006	no	expressed
D286.1_0735	BPSL0818	849820	851244	+	carbohydrate kinase	OK	12.2801	7.96062	-0.625371	no	expressed
D286.1_0736	BPSL0819	851585	852619	-	helix-turn-helix domain protein	OK	41.7584	25.0326	-0.738259	yes	down_regulated
D286.1_0737	BPSL0820	852824	853930	+	s- glutathione dehydrogenase class iii alcohol dehydrogenase	OK	309.969	229.962	-0.43073	no	expressed
D286.1_0738	BPSL0821	853944	854804	+	s-formylglutathione hydrolase	OK	95.8033	75.4383	-0.344778	no	expressed
D286.1_0739	BPSL0822	854949	855779	-	abc 3 transport family protein	OK	121.099	90.6303	-0.418121	no	expressed
D286.1_0740	BPSL0823	855733	856605	-	abc transporter family protein	OK	155.676	90.6493	-0.780178	no	expressed
D286.1_0741	BPSL0824	856628	857590	-	periplasmic solute binding family protein	OK	114.584	121.761	0.0876573	no	expressed
D286.1_0742	BPSL0825	857779	858243	-	ferric uptake regulator family protein	OK	177.299	192.429	0.118145	no	expressed
D286.1_0743	BPSL0826	858537	859313	+	sorbitol dehydrogenase	OK	11.7853	57.5452	2.2877	yes	up_regulated
D286.1_0744	BPSL0827	859318	860274	+	pfkb carbohydrate kinase family protein	OK	1.67015	13.4224	3.00659	no	expressed
D286.1_0745	BPSL0828	860262	861758	+	d-tagatose-bisphosphate class non-catalytic subunit	OK	6.59146	22.323	1.75986	yes	up_regulated
D286.1_0746	BPSL0829	861809	863137	+	bacterial extracellular solute-binding family protein	OK	15.4291	53.0625	1.78204	yes	up_regulated
D286.1_0747	BPSL0830	863245	864189	+	binding--dependent transport system inner membrane component family protein	OK	7.61566	48.2081	2.66223	yes	up_regulated
D286.1_0748	BPSL0831	864320	865051	+	binding--dependent transport system inner membrane component family protein	OK	7.84475	24.8677	1.66448	yes	up_regulated
D286.1_0749	BPSL0832	865048	865746	+	had variant 3 family protein	OK	2.45468	14.1533	2.52753	no	expressed
D286.1_0750	BPSL0833	865807	866919	+	abc transporter family protein	OK	7.72891	40.5303	2.39066	yes	up_regulated
D286.1_0751	BPSL0834	867128	868429	-	haloacid dehalogenase-like hydrolase family protein	OK	10.3108	13.1263	0.348304	no	expressed
D286.1_0752	BPSL0835	868890	869774	-	bacterial regulatory helix-turn-helix lysr family protein	OK	15.5437	21.5666	0.472464	no	expressed
D286.1_0753	BPSL0836	870340	871107	+	esterase estb	OK	9.42087	8.10427	-0.217179	no	expressed
D286.1_0754	BPSL0837	871104	872315	+	sugar (and other) transporter family protein	OK	18.5891	3.3531	-2.47089	yes	down_regulated
D286.1_0755	BPSL0838	872488	873435	-	sugar-binding domain protein	OK	46.1914	33.1452	-0.478824	no	expressed
D286.1_0756	BPSL0839	873522	875003	-	xylulokinase	OK	15.7241	24.3242	0.629413	no	expressed
D286.1_0757	BPSL0840	875114	876505	-	mannitol dehydrogenase rossmann domain protein	OK	8.35779	18.7151	1.16301	yes	up_regulated
D286.1_0758	BPSL0841	876728	877642	-	bacterial regulatory helix-turn-helix lysr family protein	OK	17.1333	47.0872	1.45853	yes	up_regulated
D286.1_0759	BPSL0842	877743	879362	+	benzoylformate decarboxylase	OK	14.5385	19.4776	0.421944	no	expressed
D286.1_0760	BPSL0843	879498	880949	+	aldehyde dehydrogenase family protein	OK	12.2637	32.5204	1.40695	yes	up_regulated
D286.1_0761	BPSL0844	880990	881910	+	2-dehydropantoate 2-reductase family protein	OK	9.62131	19.1713	0.99464	no	expressed
D286.1_0762	BPSL0845	882650	884044	+	sugar (and other) transporter family protein	OK	31.3141	34.4697	0.138516	no	expressed
D286.1_0763	BPSL0846	884070	884930	-	tryptophan -dioxygenase	OK	27.2266	35.2536	0.372754	no	expressed
D286.1_0764	BPSL0847	885014	886264	-	kynureninase	OK	84.0858	27.0198	-1.63785	yes	down_regulated
D286.1_0765	BPSL0848	886306	886947	-	arylformamidase	OK	46.6512	41.416	-0.171725	no	expressed
D286.1_0766	BPSL0849	887077	887580	+	asnc family protein	OK	359.022	470.717	0.390787	no	expressed
D286.1_0767	BPSL0850	887567	888082	-	flavin reductase like domain protein	OK	346.991	400.046	0.205268	no	expressed
D286.1_0768	BPSL0851	888457	889014	+	peptide-methionine -s-oxide reductase	OK	236.451	398.165	0.751828	yes	up_regulated
D286.1_0769	BPSL0852	889371	890930	-	hypothetical protein	OK	72.5592	75.9232	0.0653809	no	expressed
D286.1_0770	BPSL0853	890957	892177	-	methyltransferase domain protein	OK	297.667	799.988	1.42628	yes	up_regulated
D286.1_0771	BPSL0854	892309	892953	-	pyridoxamine 5 -phosphate oxidase	OK	355.353	605.986	0.770032	yes	up_regulated
D286.1_0772	BPSL0855	893087	893953	+	thif family protein	OK	273.283	157.509	-0.79496	yes	down_regulated
D286.1_0773	BPSL0856	894226	895074	-	thioredoxin	OK	478.702	557.375	0.219522	no	expressed
D286.1_0774	BPSL0857	895128	896009	-	pirin family protein	OK	35.3742	53.4788	0.596269	no	expressed
D286.1_0775	BPSL0858	896194	897078	+	eama-like transporter family protein	OK	67.6884	24.6045	-1.45998	yes	down_regulated
D286.1_0776	BPSL0859	897588	899144	-	n-acetylmuramoyl-l-alanine amidase family protein	OK	216.117	302.205	0.483715	no	expressed
D286.1_0777	BPSL0860	899126	899680	-	trna threonylcarbamoyl adenosine modification protein	OK	296.414	202.967	-0.546373	no	expressed
D286.1_0778	BPSL0861	899698	900927	+	epoxyqueuosine reductase	OK	305.381	309.371	0.0187267	no	expressed
D286.1_0779	BPSL0862	900998	901465	+	methylated-dna-	OK	165.509	251.392	0.603028	no	expressed
D286.1_0780	BPSL0863	901465	902466	+	tyrosine recombinase	OK	114.411	93.8484	-0.285825	no	expressed
D286.1_0781	BPSL0864	902738	904303	-	amp-binding enzyme family protein	OK	56.2721	66.8269	0.24801	no	expressed
D286.1_0782	BPSL0865	904433	904924	+	aminoacyl-trna editing domain protein	OK	110.381	186.366	0.755648	yes	up_regulated
D286.1_0783	BPSL0866	905033	905644	+	acyl-phosphate glycerol 3-phosphate acyltransferase	OK	220.422	346.974	0.654556	yes	up_regulated
D286.1_0784	BPSL0867	905874	906359	-	nucleotide-binding protein	OK	532.339	848.802	0.673082	yes	up_regulated
D286.1_0785	BPSL0868	906496	907545	+	udp-n-acetylenolpyruvoylglucosamine reductase	OK	194.096	115.167	-0.753044	yes	down_regulated
D286.1_0786	BPSL0869	907737	908666	-	ornithine carbamoyltransferase	OK	1019.3	749.332	-0.443897	no	expressed
D286.1_0787	BPSL0870	909092	909415	+	related protein	OK	220.341	145.378	-0.599926	no	expressed
D286.1_0788	BPSL0871	909659	909937	-	ribosomal protein s20	OK	6613.62	2180.13	-1.60102	yes	down_regulated
D286.1_0789	BPSL0872	910120	911892	+	integral membrane protein	OK	150.073	59.4837	-1.3351	yes	down_regulated
D286.1_0790	BPSL0873	911902	912744	+	tetratricopeptide repeat family protein	OK	510.588	248.974	-1.03616	yes	down_regulated
D286.1_0791	BPSL0874	913013	913771	-	short chain dehydrogenase family protein	OK	145.817	214.848	0.559158	no	expressed
D286.1_0792	BPSL0875	913969	914631	-	adenylate kinase	OK	1395.77	1004.76	-0.474218	no	expressed
D286.1_0793	BPSL0876	914840	915631	-	3-deoxy-d-manno-octulosonate cytidylyltransferase	OK	159.12	57.0247	-1.48046	yes	down_regulated
D286.1_0794	BPSL0877	915805	916011	-	tetraacyldisaccharide-1-p 4-kinase	OK	545.12	249.218	-1.12916	no	expressed
D286.1_0795	BPSL0878	915992	917020	-	tetraacyldisaccharide 4 -kinase	OK	62.2089	57.3979	-0.116123	no	expressed
D286.1_0796	BPSL0879	917471	918853	+	exodeoxyribonuclease large subunit	OK	68.7522	64.6799	-0.0880882	no	expressed
D286.1_0797	BPSL0880	919050	919628	+	superoxide dismutase	OK	2844.21	5254.9	0.885637	yes	up_regulated
D286.1_0798	BPSL0881	920090	921331	+	prenyltransferase-like family protein	OK	36.7288	25.5448	-0.523883	no	expressed
D286.1_0799	#N/A	921250	921957	-	30s ribosomal s20 domain protein	OK	8.80634	7.06923	-0.316988	no	expressed
D286.1_0800	BPSL0882	922052	923257	-	chromate chromate ion transporter family protein	OK	8.75473	5.50587	-0.669092	no	expressed
D286.1_0801	BPSL0883	923491	924246	-	cyclic nucleotide-binding domain protein	OK	90.1155	111.724	0.310089	no	expressed
D286.1_0802	BPSL0884	924331	924858	+	membrane protein	OK	52.7442	37.4269	-0.494937	no	expressed
D286.1_0803	BPSL0885	924874	925896	+	2-dehydropantoate 2-reductase family protein	OK	15.5482	9.83444	-0.660832	no	expressed
D286.1_0804	BPSL0886	926476	927081	+	methyltransferase domain protein	OK	38.2748	34.5012	-0.149747	no	expressed
D286.1_0805	BPSL0887	927192	928466	-	eal domain protein	OK	640.386	392.889	-0.704821	yes	down_regulated
D286.1_0806	BPSL0888	929110	930549	-	drug resistance mfs drug:h+ antiporter-2 family protein	OK	46.1855	46.1025	-0.00259405	no	expressed
D286.1_0807	BPSL0889	930846	931181	+	conserved hypothetical protein	OK	30.6066	24.9382	-0.295486	no	expressed
D286.1_0808	BPSL0890	931154	931738	-	citrate synthase family protein	OK	9.23373	3.50079	-1.39923	no	expressed
D286.1_0809	BPSL0890	931768	932505	-	citrate synthase family protein	OK	20.2022	9.72478	-1.05478	no	expressed
D286.1_0810	BPSL0891	933222	933968	-	utra domain protein	OK	229.863	190.082	-0.274152	no	expressed
D286.1_0811	BPSL0892	934137	934982	+	aldo keto reductase family protein	OK	35.3003	73.1412	1.051	yes	up_regulated
D286.1_0812	BPSL0892a	935527	937353	-	partial	NOTEST	3.87148	0.847398	-2.19177	no	expressed
D286.1_0813	BPSL0893	938526	940640	-	translation elongation factor g	OK	482.608	199.905	-1.27154	yes	down_regulated
D286.1_0814	BPSL0894	940938	941447	-	exported protein	OK	248.375	95.0769	-1.38535	yes	down_regulated
D286.1_0815	BPSL0895	942120	942698	-	pseudouridine synthase family protein	OK	21.4049	9.96186	-1.10346	no	expressed
D286.1_0816	BPSL0896	942966	944225	+	isocitrate nadp-dependent	OK	3143.96	2104.55	-0.579074	no	expressed
D286.1_0817	BPSL0897	944393	946003	+	multicopper oxidase family protein	OK	196.221	151.921	-0.369165	no	expressed
D286.1_0818	BPSL0898	946133	946336	-	cold-shock dna-binding domain protein	OK	1935.38	4958.91	1.35741	yes	up_regulated
D286.1_0819	BPSL0898a	946869	947183	+	atp-dependent clp protease adaptor family protein	OK	803.379	906.407	0.174078	no	expressed
D286.1_0820	BPSL0899	947180	949480	+	atp-dependent clp protease atp-binding subunit	OK	2675.8	4062.92	0.602549	no	expressed
D286.1_0821	BPSL0900	949580	950956	+	amino acid permease family protein	OK	78.5108	43.1855	-0.862344	yes	down_regulated
D286.1_0822	BPSL0901	951029	951772	+	MULTISPECIES: hypothetical protein	OK	45.7999	17.634	-1.37699	yes	down_regulated
D286.1_0823	BPSL0902	951937	952719	+	membrane protein	OK	152.195	20.8558	-2.8674	yes	down_regulated
D286.1_0824	BPSL0903	952808	953254	-	dutp diphosphatase family protein	OK	189.216	83.4727	-1.18066	yes	down_regulated
D286.1_0825	BPSL0904	953318	954529	-	phosphopantothenoylcysteine decarboxylase phosphopantothenate--cysteine ligase	OK	191.111	75.827	-1.33362	yes	down_regulated
D286.1_0826	BPSL0905	954591	955091	-	signal peptidase ii	OK	357.257	68.4047	-2.38479	yes	down_regulated
D286.1_0827	BPSL0906	955091	957928	-	isoleucine--trna ligase	OK	456.531	102.759	-2.15145	yes	down_regulated
D286.1_0828	BPSL0907	958040	959032	-	riboflavin biosynthesis protein	OK	186.562	76.9346	-1.27795	yes	down_regulated
D286.1_0829	BPSL0908	959157	959819	+	phosphoribosylglycinamide formyltransferase	OK	541.609	212.701	-1.34842	yes	down_regulated
D286.1_0830	BPSL0909	959816	961078	+	ubie coq5 methyltransferase family protein	OK	284.412	159.559	-0.833896	yes	down_regulated
D286.1_0831	BPSL0910	961090	962550	+	mechanosensitive ion channel family protein	OK	153.125	80.0089	-0.936479	yes	down_regulated
D286.1_0832	BPSL0911	962638	963834	+	fatty acid desaturase family protein	OK	740.641	901.258	0.283166	no	expressed
D286.1_0833	BPSL0912	964003	965139	+	quinolinate synthetase a subunit	OK	493.912	329.709	-0.583061	no	expressed
D286.1_0834	BPSL0913	965136	966020	+	nicotinate-nucleotide diphosphorylase	OK	114.899	60.3938	-0.927897	no	expressed
D286.1_0835	BPSL0914	966212	967813	-	l-aspartate oxidase	OK	175.743	85.274	-1.04329	yes	down_regulated
D286.1_0836	BPSL0915	967981	968148	-	ribosomal protein l33	OK	10468.1	4300.97	-1.28326	yes	down_regulated
D286.1_0837	BPSL0916	968166	968399	-	ribosomal protein l28	OK	4530.55	2691.07	-0.75151	yes	down_regulated
D286.1_0838	BPSL0917	968692	969528	-	dna repair family protein	OK	4.92185	6.30215	0.356642	no	expressed
D286.1_0839	BPSL0918	969610	970122	+	fkbp-type peptidyl-prolyl cis-trans isomerase family protein	OK	2422.38	1299.61	-0.898353	yes	down_regulated
D286.1_0840	BPSL0919	970125	971105	+	4-hydroxy-3-methylbut-2-enyl diphosphate reductase	OK	480.736	337.51	-0.510313	no	expressed
D286.1_0841	#N/A	971269	972354	+	transposase dde domain protein	NOTEST	0	0	0	no	not_expressed
D286.1_0842	BPSL0919A	972751	973239	+	MULTISPECIES: FscRII	OK	92.6404	185.355	1.00058	yes	up_regulated
D286.1_0843	BPSL0920	973462	974412	+	branched-chain amino acid transport system permease component family protein	OK	109.35	92.1898	-0.24628	no	expressed
D286.1_0844	BPSL0921	974423	975592	+	branched-chain amino acid transport system permease component family protein	OK	116.228	66.7252	-0.800654	yes	down_regulated
D286.1_0845	BPSL0922	975655	976428	+	abc transporter family protein	OK	243.591	136.772	-0.832684	yes	down_regulated
D286.1_0846	BPSL0923	976428	977144	+	abc transporter family protein	OK	210.493	88.3755	-1.25206	yes	down_regulated
D286.1_0847	BPSL0924	977458	978126	+	conserved hypothetical protein	OK	196.455	220.079	0.163824	no	expressed
D286.1_0848	BPSL0925	978299	978769	-	acetyltransferase domain protein	OK	62.1775	66.3908	0.0945915	no	expressed
D286.1_0849	BPSL0926	978774	979958	-	acetylornithine succinylornithine family protein	OK	249.3	107.348	-1.21559	yes	down_regulated
D286.1_0850	BPSL0927	980235	981266	-	2fe-2s iron-sulfur cluster binding domain protein	OK	536.716	306.777	-0.806969	yes	down_regulated
D286.1_0851	BPSL0928	981286	982374	+	rmld substrate binding domain protein	OK	185.16	230.507	0.316043	no	expressed
D286.1_0852	BPSL0929	982367	982555	-	membrane protein	OK	138.412	418.863	1.59751	no	expressed
D286.1_0853	BPSL0930	982672	983394	-	pseudouridine synthase family protein	OK	140.937	91.6912	-0.620196	no	expressed
D286.1_0854	BPSL0931	983536	983907	+	copc domain protein	OK	119.263	66.4779	-0.843203	yes	down_regulated
D286.1_0855	BPSL0932	983919	984881	-	bacterial regulatory helix-turn-helix lysr family protein	OK	132.363	155.147	0.22914	no	expressed
D286.1_0856	BPSL0933	985083	985979	-	bacterial regulatory helix-turn-helix lysr family protein	OK	37.2372	30.8517	-0.271395	no	expressed
D286.1_0857	BPSL0934	986101	986997	+	alpha beta hydrolase fold family protein	OK	20.0614	28.6344	0.513327	no	expressed
D286.1_0858	BPSL0935	987251	987940	-	mosc domain protein	OK	19.1603	12.3313	-0.63579	no	expressed
D286.1_0859	BPSL0936	987955	988851	-	dihydrodipicolinate synthetase family protein	OK	21.4494	13.4799	-0.670119	no	expressed
D286.1_0860	BPSL0937	988933	989715	-	class ii aldolase adducin domain protein	OK	34.6268	34.7718	0.00602851	no	expressed
D286.1_0861	BPSL0938	989847	990410	+	helix-turn-helix family protein	OK	181.71	107.164	-0.761814	yes	down_regulated
D286.1_0862	BPSL0955	991530	992471	-	bacterial regulatory helix-turn-helix lysr family protein	OK	360.938	332.28	-0.11935	no	expressed
D286.1_0863	BPSL0956	992601	994370	+	nitrite and sulphite reductase 4fe-4s domain protein	OK	415.53	160.175	-1.37531	yes	down_regulated
D286.1_0864	BPSL0957	994395	994937	+	oxidoreductase	OK	173.553	50.0451	-1.79407	yes	down_regulated
D286.1_0865	BPSL0958	994934	995683	+	adenylylsulfate thioredoxin dependent family protein	OK	219.101	76.69	-1.51449	yes	down_regulated
D286.1_0866	BPSL0959	995764	996729	+	sulfate small subunit	OK	280.816	97.5679	-1.52515	yes	down_regulated
D286.1_0867	BPSL0960	996752	998068	+	sulfate large subunit	OK	432.927	213.104	-1.02257	yes	down_regulated
D286.1_0868	BPSL0961	998128	998901	+	uroporphyrinogen-iii c-methyltransferase	OK	85.8772	52.4034	-0.712616	yes	down_regulated
D286.1_0869	BPSL0962	999112	999498	-	cbix family protein	OK	45.3305	28.9863	-0.64511	no	expressed
D286.1_0870	BPSL0963	999530	1000681	-	permease family protein	OK	185.875	101.041	-0.879388	yes	down_regulated
D286.1_0871	BPSL0964	1000685	1001782	-	permease family protein	OK	359.142	210.214	-0.772696	yes	down_regulated
D286.1_0872	BPSL0965	1001903	1003414	+	cytosol aminopeptidase	OK	480.456	260.625	-0.882427	yes	down_regulated
D286.1_0873	BPSL0966	1003458	1003874	+	dna polymerase iii chi family protein	OK	331.251	191.676	-0.78925	yes	down_regulated
D286.1_0874	BPSL0967	1004159	1004614	+	hypothetical protein, partial	OK	240.974	129.204	-0.899225	yes	down_regulated
D286.1_0875	BPSL0968	1004772	1005218	-	cytochrome c-552	OK	347.263	261.137	-0.411223	no	expressed
D286.1_0876	BPSL0969	1005309	1006982	-	dihydroxy-acid dehydratase	OK	327.514	134.138	-1.28784	yes	down_regulated
D286.1_0877	BPSL0970	1007160	1008155	+	bacterial regulatory helix-turn-helix lysr family protein	OK	56.1287	69.989	0.318388	no	expressed
D286.1_0878	BPSL0971	1008262	1009152	+	prolipoprotein diacylglyceryl transferase	OK	207.531	169.071	-0.295693	no	expressed
D286.1_0879	BPSL0972	1009533	1010270	-	periplasmic or secreted protein	OK	841.625	2667.05	1.66399	yes	up_regulated
D286.1_0880	BPSL0973	1010469	1010930	-	eve domain protein	OK	522.727	288.583	-0.857073	yes	down_regulated
D286.1_0881	BPSL0974	1011270	1011584	-	cell division family protein	OK	346.677	523.511	0.594628	no	expressed
D286.1_0882	BPSL0975	1011581	1011931	-	atpase	OK	806.548	996.854	0.305622	no	expressed
D286.1_0883	BPSL0976	1012520	1014526	+	tonb dependent receptor family protein	OK	71.7883	75.8258	0.07894	no	expressed
D286.1_0884	BPSL0977	1014578	1015606	+	feccd transport family protein	OK	34.619	34.2863	-0.0139313	no	expressed
D286.1_0885	BPSL0979	1015603	1017525	+	nicotinate-nucleotide--dimethylbenzimidazole phosphoribosyltransferase	OK	75.122	47.6671	-0.656243	yes	down_regulated
D286.1_0886	BPSL0980	1017532	1018290	+	cobalamin-5-phosphate synthase family protein	OK	13.0644	19.9354	0.609695	no	expressed
D286.1_0887	BPSL0981	1018275	1018874	+	alpha-ribazole phosphatase	OK	18.0279	6.69702	-1.42864	no	expressed
D286.1_0888	BPSL0982	1019017	1019853	-	membrane protein	OK	60.2252	90.4822	0.587266	no	expressed
D286.1_0889	BPSL0983	1020019	1020951	-	periplasmic binding family protein	OK	33.1545	16.2983	-1.02449	yes	down_regulated
D286.1_0890	BPSL0984	1020957	1022009	-	threonine-phosphate decarboxylase	OK	33.4861	26.89	-0.316491	no	expressed
D286.1_0891	BPSL0985	1022002	1022946	-	cobalamin biosynthesis protein	OK	36.8506	27.3142	-0.43204	no	expressed
D286.1_0892	BPSL0986	1022940	1023497	-	cobinamide kinase cobinamide phosphate guanyltransferase family protein	OK	25.6715	26.8712	0.0658916	no	expressed
D286.1_0893	BPSL0987	1023576	1025144	+	cobyric acid synthase	OK	37.4893	25.1237	-0.577427	no	expressed
D286.1_0894	BPSL0988	1025425	1025841	+	doxx family protein	OK	60.639	13.117	-2.20881	yes	down_regulated
D286.1_0895	BPSL0989	1026200	1026823	+	cobq nucleotide binding domain protein	OK	188.905	173.923	-0.119211	no	expressed
D286.1_0896	BPSL0990	1026937	1027323	-	aspartate 1-decarboxylase	OK	478.397	280.994	-0.767672	yes	down_regulated
D286.1_0897	BPSL0991	1027376	1028215	-	pantoate--beta-alanine ligase	OK	212.805	111.434	-0.933346	yes	down_regulated
D286.1_0898	BPSL0992	1028904	1029779	-	scpa b family protein	OK	664.015	409.048	-0.698944	yes	down_regulated
D286.1_0899	BPSL0993	1029784	1029972	-	pf11943 family protein	OK	4027.37	3897.13	-0.0474234	no	expressed
D286.1_0900	BPSL0994	1030179	1031996	+	surface antigen variable number repeat family protein	OK	108.424	93.304	-0.216668	no	expressed
D286.1_0901	BPSL0995	1032010	1036128	+	hypothetical protein Y026_4282	OK	62.5617	65.1707	0.0589437	no	expressed
D286.1_0902	BPSL0996	1036489	1037199	+	hypothetical protein	OK	56.056	56.163	0.00274973	no	expressed
D286.1_0903	BPSL0997	1037196	1038209	+	o-methyltransferase family protein	OK	34.7156	27.8775	-0.316481	no	expressed
D286.1_0904	BPSL0998	1038558	1040735	-	methionine--trna ligase	OK	409.903	146.622	-1.48319	yes	down_regulated
D286.1_0905	BPSL0999	1041217	1041864	-	glycine-zipper containing -like membrane domain protein	OK	855.986	2305.21	1.42924	yes	up_regulated
D286.1_0906	BPSL1000	1042245	1043333	+	cobq nucleotide binding domain protein	OK	137.862	61.6843	-1.16025	yes	down_regulated
D286.1_0907	BPSL1001	1043466	1044005	+	copper zinc superoxide dismutase family protein	OK	180.891	162.086	-0.158358	no	expressed
D286.1_0908	BPSL1002	1044109	1044678	+	deoxycytidine triphosphate deaminase	OK	475.65	205.744	-1.20905	yes	down_regulated
D286.1_0909	BPSL1003	1044781	1047060	+	orn lys arg decarboxylase	OK	412.977	75.2162	-2.45695	yes	down_regulated
D286.1_0910	BPSL1004	1047063	1047785	+	exported protein	OK	161.688	54.1439	-1.57834	yes	down_regulated
D286.1_0911	BPSL1005	1047919	1048593	-	had variant 3 family protein	OK	109.683	75.7901	-0.53326	no	expressed
D286.1_0912	BPSL1006	1048626	1050035	-	argininosuccinate lyase	OK	337.112	185.537	-0.86152	yes	down_regulated
D286.1_0913	BPSL1007	1050205	1052505	-	outer membrane usher family protein	OK	7.27364	12.2024	0.746419	no	expressed
D286.1_0914	BPSL1008	1053319	1054029	-	pilus assembly protein	OK	44.0634	55.9099	0.343524	no	expressed
D286.1_0915	BPSL1009	1054037	1054555	-	spore coat protein u domain protein	OK	338.252	671.483	0.989254	yes	up_regulated
D286.1_0916	BPSL1010	1054901	1055938	+	spore coat protein u domain protein	OK	201.447	237.911	0.240026	no	expressed
D286.1_0917	BPSL1011	1056111	1056926	-	helix-turn-helix domain protein	OK	56.2316	61.6019	0.131594	no	expressed
D286.1_0918	BPSL1012	1057109	1057864	+	methyltransferase domain protein	OK	37.2392	22.8324	-0.705743	no	expressed
D286.1_0919	BPSL1013	1058233	1060947	-	phosphoenolpyruvate carboxylase family protein	OK	125.739	127.601	0.0212	no	expressed
D286.1_0920	BPSL1015	1061543	1062532	+	porphobilinogen deaminase	OK	196.813	159.119	-0.30672	no	expressed
D286.1_0921	BPSL1016	1062532	1064511	+	uroporphyrinogen-iii synthase family protein	OK	325.147	335.429	0.0449127	no	expressed
D286.1_0922	BPSL1017	1064516	1065706	+	tetratricopeptide repeat family protein	OK	155.876	219.35	0.492841	no	expressed
D286.1_0923	BPSL1018	1065875	1067182	-	major facilitator superfamily protein	OK	75.447	94.1555	0.319581	no	expressed
D286.1_0924	BPSL1019	1067221	1067979	-	short chain dehydrogenase family protein	OK	38.5018	52.6928	0.452681	no	expressed
D286.1_0925	BPSL1020	1068068	1069507	-	aldehyde dehydrogenase family protein	OK	59.8952	92.8332	0.6322	yes	up_regulated
D286.1_0926	BPSL1021	1069668	1070195	+	inorganic pyrophosphatase family protein	OK	1588.95	1362.3	-0.222032	no	expressed
D286.1_0927	BPSL1022	1070254	1071108	-	giy-yig catalytic domain protein	OK	65.3149	49.7133	-0.39378	no	expressed
D286.1_0928	#N/A	1071363	1071956	+	beta-glucosidase	OK	9.78984	7.59928	-0.365422	no	expressed
D286.1_0929	BPSL1025	1072108	1073259	-	acetyltransferase domain protein	OK	28.6263	43.247	0.595256	no	expressed
D286.1_0930	BPSL1026	1073407	1075107	+	nad+ synthetase	OK	150.358	126.684	-0.247169	no	expressed
D286.1_0931	BPSL1027	1075168	1075506	+	nitrogen regulatory protein p-ii	OK	562.806	1303.49	1.21168	yes	up_regulated
D286.1_0932	BPSL1029	1075975	1077063	-	gram-negative porin family protein	OK	443.743	2318.5	2.3854	yes	up_regulated
D286.1_0933	BPSL1030	1077958	1078737	-	abc transporter family protein	OK	191.726	40.6692	-2.23704	yes	down_regulated
D286.1_0934	BPSL1031	1078760	1079473	-	amino abc permease 3-tm his glu gln arg opine family domain protein	OK	151.214	41.0674	-1.88053	yes	down_regulated
D286.1_0935	BPSL1032	1079470	1080159	-	amino abc permease 3-tm his glu gln arg opine family domain protein	OK	176.748	43.1096	-2.03561	yes	down_regulated
D286.1_0936	BPSL1033	1080370	1081146	-	lysine-arginine-ornithine-binding periplasmic family protein	OK	266.523	97.9495	-1.44415	yes	down_regulated
D286.1_0937	BPSL1034	1081541	1082239	+	cupin domain protein	OK	17.8901	21.4805	0.263865	no	expressed
D286.1_0938	BPSL1035	1082586	1083131	-	ltxxq motif family protein	OK	133.509	543.262	2.02472	yes	up_regulated
D286.1_0939	BPSL1036	1083373	1084098	+	dna-binding response regulator	OK	215.625	249.232	0.208968	no	expressed
D286.1_0940	BPSL1037	1084082	1085395	+	hamp domain protein	OK	152.661	200.945	0.396469	no	expressed
D286.1_0941	BPSL1038	1085437	1085703	-	MULTISPECIES: hypothetical protein	OK	135.788	259.525	0.93452	yes	up_regulated
D286.1_0942	BPSL1038a	1085830	1085967	-	hypothetical protein	NOTEST	0	148.671	inf	no	expressed
D286.1_0943	BPSL1039	1086200	1087957	+	binding--dependent transport system inner membrane component family protein	OK	273.623	335.833	0.295552	no	expressed
D286.1_0944	BPSL1040	1088011	1089351	+	abc transporter family protein	OK	422.346	363.174	-0.217762	no	expressed
D286.1_0945	BPSL1042	1089737	1090243	-	lipoprotein	OK	59.0975	59.6796	0.0141414	no	expressed
D286.1_0946	BPSL1043	1090240	1090791	-	lipoprotein	OK	59.0766	157.939	1.41871	yes	up_regulated
D286.1_0947	BPSL1044	1091410	1092828	+	trehalose-phosphate synthase	OK	48.7092	483.474	3.31117	yes	up_regulated
D286.1_0948	BPSL1045	1092821	1093423	+	aaa domain protein	OK	12.2945	119.945	3.28628	yes	up_regulated
D286.1_0949	BPSL1046	1093596	1094207	-	glycine zipper family protein	OK	27.7297	157.969	2.51014	yes	up_regulated
D286.1_0950	#N/A	1095040	1096125	-	transposase dde domain protein	NOTEST	0	0	0	no	not_expressed
D286.1_0951	BPSL1048	1096293	1097666	-	lacy proton sugar symporter family protein	OK	39.6055	33.8462	-0.226707	no	expressed
D286.1_0952	BPSL1049	1097790	1098302	-	phosphatidylethanolamine-binding family protein	OK	285.375	555.135	0.959981	yes	up_regulated
D286.1_0953	BPSL1050	1098877	1099257	-	hypothetical protein BPC006_I1107	OK	94.3997	155.236	0.717613	no	expressed
D286.1_0954	#N/A	1099415	1099684	+	membrane protein	NOTEST	0	2.66858	inf	no	expressed
D286.1_0955	#N/A	1099681	1099815	+	hypothetical protein BURPS1106A_1117	NOTEST	0	261.383	inf	no	expressed
D286.1_0956	BPSL1053	1100291	1100671	-	lipoprotein	OK	40.4478	145.545	1.84733	yes	up_regulated
D286.1_0957	BPSL1054	1100844	1101383	+	ecotin family protein	OK	327.603	386.01	0.236692	no	expressed
D286.1_0958	BPSL1055	1101481	1102617	-	d-alanyl-d-alanine carboxypeptidase family protein	OK	115.515	108.208	-0.094274	no	expressed
D286.1_0959	#N/A	1102858	1103082	-	membrane protein	OK	107.802	78.4326	-0.458858	no	expressed
D286.1_0960	BPSL1057	1103539	1104015	+	inhibitor of vertebrate lysozyme family protein	OK	204.173	514.266	1.33272	yes	up_regulated
D286.1_0961	#N/A	1105681	1115076	+	cell surface protein	OK	42.3119	43.8334	0.0509669	no	expressed
D286.1_0962	#N/A	1115085	1115438	+	immunity imm2 family protein	OK	307.108	615.189	1.00229	yes	up_regulated
D286.1_0963	#N/A	1115450	1115674	+	lipoprotein	OK	172.881	61.093	-1.5007	no	expressed
D286.1_0964	#N/A	1115699	1117456	+	hemolysin secretion activation family protein	OK	304.09	106.124	-1.51876	yes	down_regulated
D286.1_0965	#N/A	1117390	1117794	-	phage integrase family protein	OK	1614.25	820.923	-0.975547	yes	down_regulated
D286.1_0966	BPSL1059	1119187	1119471	+	MULTISPECIES: hypothetical protein	OK	220.674	417.495	0.919845	yes	up_regulated
D286.1_0967	BPSL1060	1119521	1119784	+	hypothetical protein	OK	267.338	318.171	0.251138	no	expressed
D286.1_0968	BPSL1061	1119784	1119999	+	hypothetical protein	OK	50.2263	88.2407	0.813003	no	expressed
D286.1_0969	BPSL1062	1120513	1120779	+	translation initiation factor if-1	OK	102.528	107.946	0.0743009	no	expressed
D286.1_0970	BPSL1064	1121240	1122166	-	alpha beta hydrolase fold family protein	OK	64.0142	48.1908	-0.409635	no	expressed
D286.1_0971	BPSL1065	1122187	1122477	-	membrane protein	OK	31.8022	38.4923	0.275446	no	expressed
D286.1_0972	BPSL1065	1122435	1123757	-	membrane protein	OK	31.1198	26.5958	-0.226635	no	expressed
D286.1_0973	BPSL1066	1124218	1124400	-	rubredoxin family protein	OK	0	187.27	inf	yes	up_regulated
D286.1_0974	BPSL1067	1124794	1125201	+	rod shape-determining protein	OK	632.312	1219.14	0.947162	yes	up_regulated
D286.1_0975	BPSL1068	1125369	1127315	+	heme abc atp-binding protein	OK	248.126	84.9781	-1.54591	yes	down_regulated
D286.1_0976	BPSL1069	1127521	1129503	+	dna topoisomerase b subunit	OK	285.211	52.6232	-2.43826	yes	down_regulated
D286.1_0977	BPSL1070	1129562	1131880	+	dna topoisomerase a subunit	OK	279.593	44.7062	-2.64478	yes	down_regulated
D286.1_0978	BPSL1071	1132573	1133031	+	copper resistance d family protein	OK	197.903	194.412	-0.0256708	no	expressed
D286.1_0979	BPSL1072	1133195	1134079	-	bacterial regulatory helix-turn-helix lysr family protein	OK	27.2474	14.749	-0.885496	yes	down_regulated
D286.1_0980	BPSL1073	1134185	1134640	+	bacterial transmembrane pair family protein	OK	499.655	225.833	-1.14567	yes	down_regulated
D286.1_0981	BPSL1074	1134864	1135826	-	bacterial regulatory helix-turn-helix lysr family protein	OK	100.906	42.1012	-1.26108	yes	down_regulated
D286.1_0982	BPSL1075	1136042	1137355	+	sugar (and other) transporter family protein	OK	44.0344	9.65713	-2.18897	yes	down_regulated
D286.1_0983	BPSL1076	1137357	1138619	+	hydantoinase carbamoylase family protein	OK	21.6731	3.6446	-2.57208	yes	down_regulated
D286.1_0984	BPSL1078	1138979	1140004	+	histone deacetylase domain protein	OK	47.2155	11.9817	-1.97843	yes	down_regulated
D286.1_0985	BPSL1079	1140328	1141536	-	chromate transporter family protein	OK	64.788	144.187	1.15414	yes	up_regulated
D286.1_0986	BPSL1080	1141668	1144028	-	diguanylate cyclase domain protein	OK	123.536	128.972	0.0621195	no	expressed
D286.1_0987	BPSL1081	1144248	1145147	-	phenazine family protein	OK	329.896	212.483	-0.634666	yes	down_regulated
D286.1_0988	BPSL1082	1145152	1145610	-	yjgf chorismate mutase- endoribonuclease family protein	OK	1204.47	622.153	-0.953053	yes	down_regulated
D286.1_0989	BPSL1083	1145675	1146856	-	aminotransferase class i and ii family protein	OK	740.3	683.221	-0.115756	no	expressed
D286.1_0990	BPSL1084	1146917	1147825	-	eama-like transporter family protein	OK	28.9985	12.1361	-1.25667	yes	down_regulated
D286.1_0991	BPSL1085	1147926	1148609	-	glyoxalase-like domain protein	OK	34.717	19.3004	-0.847008	no	expressed
D286.1_0992	BPSL1086	1148760	1150214	+	aminotransferase class i and ii family protein	OK	86.5471	123.817	0.516657	no	expressed
D286.1_0993	BPSL1087	1150350	1152248	+	histidine kinase- dna gyrase b- and hsp90-like atpase family protein	OK	1748.83	827.92	-1.07883	yes	down_regulated
D286.1_0994	BPSL1088	1152248	1152850	+	chorismate lyase family protein	OK	165.229	66.9464	-1.30339	no	expressed
D286.1_0995	BPSL1089	1152850	1153326	+	dna-deoxyinosine glycosylase	OK	232.378	62.6328	-1.89149	no	expressed
D286.1_0996	BPSL1091	1153577	1154506	+	spermidine synthase	OK	127.912	26.454	-2.27359	yes	down_regulated
D286.1_0997	BPSL1092	1154697	1154936	+	membrane protein	OK	88.6212	13.7009	-2.69338	no	expressed
D286.1_0998	BPSL1093	1154933	1156483	+	membrane protein	OK	29.8905	12.9753	-1.20392	yes	down_regulated
D286.1_0999	BPSL1094	1156611	1157045	-	3-demethylubiquinone-9 3-methyltransferase family protein	OK	158.952	612.032	1.94501	yes	up_regulated
D286.1_1000	BPSL1095	1157408	1158361	-	transaldolase	OK	418.032	347.353	-0.26721	no	expressed
D286.1_1001	BPSL1096	1158763	1159980	-	benzoate transporter family protein	OK	64.3621	68.9861	0.100092	no	expressed
D286.1_1002	BPSL1097	1160073	1161248	-	vwa domain containing -like family protein	OK	223.484	205.496	-0.121064	no	expressed
D286.1_1003	BPSL1098	1161461	1162303	-	sigma-54 interaction domain protein	OK	683.646	579.285	-0.238976	no	expressed
D286.1_1004	BPSL1099	1162537	1162896	+	cytochrome c family protein	OK	1635.06	2082.87	0.349227	no	expressed
D286.1_1005	BPSL1100	1162937	1163305	+	cytochrome c family protein	OK	1931.12	1483.64	-0.380292	no	expressed
D286.1_1006	BPSL1101	1163794	1164228	-	MULTISPECIES: hypothetical protein	OK	362.672	423.3	0.223014	no	expressed
D286.1_1007	BPSL1102	1164822	1165892	+	eama-like transporter family protein	OK	55.6964	30.2233	-0.881926	yes	down_regulated
D286.1_1008	BPSL1103	1166025	1166669	-	endonuclease iii	OK	108.256	50.8207	-1.09095	yes	down_regulated
D286.1_1009	BPSL1104	1166674	1167546	-	electron transport b subunit	OK	183.887	138.563	-0.408273	no	expressed
D286.1_1010	BPSL1105	1167804	1168436	+	bacterial regulatory tetr family protein	OK	594.213	568.227	-0.0645136	no	expressed
D286.1_1011	BPSL1106	1168579	1170045	-	polyhydroxyalkanoate intracellular family protein	OK	331.539	395.408	0.254164	no	expressed
D286.1_1012	BPSL1107	1170265	1172097	-	glycosyl hydrolases 15 family protein	OK	52.3481	73.0816	0.481372	no	expressed
D286.1_1013	BPSL1108	1172274	1173509	+	7-bladed beta-propeller family protein	OK	121.205	100.505	-0.270185	no	expressed
D286.1_1014	BPSL1109	1173812	1175287	-	ftsk family protein	OK	243.527	127.748	-0.930783	yes	down_regulated
D286.1_1015	#N/A	1175434	1176735	+	hypothetical protein DP48_2377	OK	101.33	29.0896	-1.80049	yes	down_regulated
D286.1_1016	BPSL1109	1176892	1179330	-	ftsk family protein	OK	105.36	45.7336	-1.20401	yes	down_regulated
D286.1_1017	BPSL1110	1179502	1180050	-	meta domain protein	OK	347.242	225.737	-0.621298	yes	down_regulated
D286.1_1018	BPSL1111	1180783	1181997	+	phosphoribosylglycinamide formyltransferase 2	OK	133.682	61.8452	-1.11207	yes	down_regulated
D286.1_1019	BPSL1112	1182166	1182330	+	lipoprotein	OK	296.776	279.743	-0.0852724	no	expressed
D286.1_1020	BPSL1113	1182389	1182775	+	membrane-bound lysozyme-inhibitor of c-type lysozyme family protein	OK	80.3398	55.6693	-0.529232	no	expressed
D286.1_1021	BPSL1114	1183410	1184858	+	dead deah box helicase family protein	OK	492.414	160.464	-1.61762	yes	down_regulated
D286.1_1022	BPSL1115	1185350	1186243	-	glutamyl-queuosine trna synthetase	OK	37.0978	20.2746	-0.871657	yes	down_regulated
D286.1_1023	BPSL1116	1186287	1187186	-	rhodanese-like domain protein	OK	304.059	178.426	-0.769028	yes	down_regulated
D286.1_1024	BPSL1117	1187807	1191331	+	dna polymerase alpha subunit	OK	330.535	192.592	-0.779256	yes	down_regulated
D286.1_1025	BPSL1118	1191371	1193161	+	lipid a export permease atp-binding protein	OK	213.744	130.269	-0.714381	yes	down_regulated
D286.1_1026	BPSL1119	1193158	1194297	+	glycosyl transferases group 1 family protein	OK	208.502	92.3916	-1.17423	yes	down_regulated
D286.1_1027	BPSL1120	1194579	1195724	+	glycosyltransferase 9 family protein	OK	194.091	80.8896	-1.26271	yes	down_regulated
D286.1_1028	BPSL1121	1195721	1197019	+	o-antigen ligase family protein	OK	161.289	68.6088	-1.23318	yes	down_regulated
D286.1_1029	BPSL1122	1197016	1198278	+	glycosyl transferases group 1 family protein	OK	124.09	47.916	-1.3728	yes	down_regulated
D286.1_1030	BPSL1123	1198425	1199537	+	glycosyltransferase 9 family protein	OK	168.333	66.1223	-1.34811	yes	down_regulated
D286.1_1031	BPSL1124	1199804	1200568	-	glycosyl transferase 2 family protein	OK	111.864	59.6141	-0.90802	yes	down_regulated
D286.1_1032	BPSL1125	1201026	1201406	+	conserved domain protein	OK	319.816	2496.7	2.96471	yes	up_regulated
D286.1_1033	BPSL1126	1201687	1202280	-	membrane protein	OK	186.958	140.365	-0.413527	no	expressed
D286.1_1034	BPSL1127	1202575	1202883	-	major facilitator superfamily protein	OK	44.5933	35.7236	-0.31995	no	expressed
D286.1_1035	BPSL1127	1202847	1203848	-	sugar (and other) transporter family protein	OK	46.6208	37.6182	-0.309546	no	expressed
D286.1_1036	BPSL1128	1203845	1204825	-	prc-barrel domain protein	OK	39.4913	28.1889	-0.486409	no	expressed
D286.1_1037	BPSL1129	1205515	1205967	-	alkylhydroperoxidase family core domain protein	OK	9.91278	0	#NAME?	yes	down_regulated
D286.1_1038	BPSL1130	1206456	1207349	-	rna polymerase sigma-70 family protein	OK	6.97846	13.3085	0.931368	no	expressed
D286.1_1039	#N/A	1207527	1207961	-	lipocalin-like domain protein	OK	5.19816	9.65738	0.89363	no	expressed
D286.1_1040	BPSL1132	1208097	1208390	-	hypothetical protein	OK	13.76	47.5126	1.78783	no	expressed
D286.1_1041	#N/A	1208809	1209024	+	hypothetical protein	NOTEST	0	7.99182	inf	no	expressed
D286.1_1042	BPSL1133	1209114	1209440	+	chemotaxis protein histidine kinase	NOTEST	2.06767	1.55093	-0.414869	no	expressed
D286.1_1043	#N/A	1209519	1210436	-	hypothetical protein X949_3446	OK	8.12924	7.49909	-0.116405	no	expressed
D286.1_1044	BPSL1134	1210589	1211305	+	phospholipase c accessory protein	OK	16.785	40.6085	1.27461	yes	up_regulated
D286.1_1045	BPSL1135	1211379	1212764	+	pectinacetylesterase family protein	OK	43.1298	23.678	-0.865139	yes	down_regulated
D286.1_1046	BPSL1136	1212792	1214180	-	xanthine permease family protein	OK	64.5908	21.4109	-1.59298	yes	down_regulated
D286.1_1047	BPSL1158	1214498	1215964	-	rne rng family domain protein	OK	366.479	227.415	-0.6884	yes	down_regulated
D286.1_1048	BPSL1159	1215973	1216602	-	septum formation protein maf	OK	34.5652	10.7901	-1.67961	yes	down_regulated
D286.1_1049	BPSL1160	1216655	1217125	-	rrna large subunit m3psi methyltransferase	OK	140.116	49.1333	-1.51184	yes	down_regulated
D286.1_1050	BPSL1161	1217182	1217646	-	oligomerization domain protein	OK	853.474	404.155	-1.07844	yes	down_regulated
D286.1_1051	BPSL1162	1217651	1218403	-	cytidylyltransferase family protein	OK	82.7218	22.337	-1.88883	yes	down_regulated
D286.1_1052	BPSL1163	1218400	1219323	-	coproporphyrinogen iii oxidase family protein	OK	214.662	77.965	-1.46117	yes	down_regulated
D286.1_1053	BPSL1164	1219454	1220731	-	phosphoribosylamine--glycine ligase	OK	557.432	152.265	-1.87221	yes	down_regulated
D286.1_1054	BPSL1165	1220842	1221570	-	dna-binding regulatory family protein	OK	772.285	531.635	-0.538696	no	expressed
D286.1_1055	BPSL1166	1222052	1222702	-	uracil phosphoribosyltransferase	OK	419.202	291.235	-0.525462	no	expressed
D286.1_1056	BPSL1167	1222960	1223739	+	short chain dehydrogenase family protein	OK	88.9401	108.498	0.28676	no	expressed
D286.1_1057	BPSL1168	1223978	1224370	+	methylglyoxal synthase	OK	56.34	165.088	1.551	yes	up_regulated
D286.1_1058	#N/A	1224258	1225091	-	dimethylbenzimidazole synthase	OK	41.395	52.051	0.330471	no	expressed
D286.1_1059	BPSL1169	1225344	1226318	+	zinc-binding dehydrogenase family protein	OK	117.057	142.162	0.280325	no	expressed
D286.1_1060	#N/A	1226679	1226786	+	membrane protein	NOTEST	0	0	0	no	not_expressed
D286.1_1061	BPSL1170	1226783	1226875	+	potassium-transporting ATPase, KdpF subunit-related protein	NOTEST	0	0	0	no	not_expressed
D286.1_1062	BPSL1171	1226872	1228680	+	k+-transporting a subunit	OK	31.5105	27.4884	-0.197009	no	expressed
D286.1_1063	BPSL1172	1228749	1230836	+	k+-transporting b subunit	OK	27.2559	18.1541	-0.586271	no	expressed
D286.1_1064	BPSL1173	1230849	1231430	+	k+-transporting c subunit	OK	7.07383	4.94482	-0.516572	no	expressed
D286.1_1065	BPSL1174	1231715	1234696	+	universal stress family protein	OK	84.8551	172.898	1.02685	yes	up_regulated
D286.1_1066	BPSL1175	1234689	1235387	+	kdp operon transcriptional regulatory protein kdpe	OK	41.8033	40.4052	-0.0490762	no	expressed
D286.1_1067	BPSL1176	1235776	1236072	+	conserved domain protein	OK	243.865	602.908	1.30585	yes	up_regulated
D286.1_1068	BPSL1177	1236288	1236608	+	quaternary ammonium compound-resistance protein suge	OK	19.2407	68.0755	1.82298	yes	up_regulated
D286.1_1069	BPSL1178	1236800	1237417	+	membrane protein	OK	180.184	260.172	0.529992	no	expressed
D286.1_1070	BPSL1179	1237414	1240056	+	ftsx-like permease family protein	OK	35.2451	42.2184	0.260451	no	expressed
D286.1_1071	BPSL1180	1240156	1240566	+	bacterial-like globin family protein	OK	139.124	135.761	-0.0353106	no	expressed
D286.1_1072	BPSL1181	1240677	1241408	+	threonyl and alanyl trna synthetase second additional domain protein	OK	59.0292	75.0501	0.346425	no	expressed
D286.1_1073	BPSL1182	1241405	1242046	+	membrane protein	OK	40.7212	82.2196	1.0137	yes	up_regulated
D286.1_1074	BPSL1183	1242389	1243783	+	amidase family protein	OK	25.3296	38.1638	0.591379	no	expressed
D286.1_1075	BPSL1184	1243950	1245356	+	major facilitator transporter	OK	27.9377	26.1349	-0.0962348	no	expressed
D286.1_1076	BPSL1185	1245667	1247574	-	membrane protein	OK	48.952	21.7546	-1.17005	yes	down_regulated
D286.1_1077	BPSL1186	1248124	1248882	-	short chain dehydrogenase family protein	OK	46.2636	51.1145	0.143855	no	expressed
D286.1_1078	BPSL1187	1249300	1249887	-	lysine decarboxylase family protein	OK	529.584	423.348	-0.323016	no	expressed
D286.1_1079	BPSL1188	1249884	1250603	-	bacterial regulatory tetr family protein	OK	1875.71	2104.17	0.165812	no	expressed
D286.1_1080	BPSL1189	1250840	1251385	-	prokaryotic diacylglycerol kinase family protein	OK	44.1941	59.1617	0.42081	no	expressed
D286.1_1081	BPSL1190	1251394	1252428	-	glycosyl transferases group 1 family protein	OK	107.601	216.784	1.01057	yes	up_regulated
D286.1_1082	BPSL1191	1252450	1253388	-	calcineurin-like phosphoesterase family protein	OK	24.7652	3.76169	-2.71886	yes	down_regulated
D286.1_1083	BPSL1192	1253479	1253988	-	rdd family protein	OK	46.3443	14.7735	-1.64938	yes	down_regulated
D286.1_1084	BPSL1193	1253995	1254750	-	membrane protein	OK	96.4387	59.248	-0.702845	yes	down_regulated
D286.1_1085	BPSL1194	1254781	1255203	-	membrane protein	OK	12.3934	5.19611	-1.25406	no	expressed
D286.1_1086	BPSL1195	1255200	1255760	-	rna polymerase sigma sigma-70 family protein	OK	193.948	214.336	0.144202	no	expressed
D286.1_1087	BPSL1196	1256156	1257919	+	acetolactate large biosynthetic type	OK	1071.21	406.927	-1.3964	yes	down_regulated
D286.1_1088	BPSL1197	1258031	1258522	+	acetolactate small subunit	OK	1335.8	323.663	-2.04514	yes	down_regulated
D286.1_1089	BPSL1198	1258605	1259621	+	ketol-acid reductoisomerase	OK	1045.26	251.083	-2.05763	yes	down_regulated
D286.1_1090	BPSL1199	1259743	1260393	+	phosphatidylserine decarboxylase family protein	OK	214.994	314.905	0.550618	no	expressed
D286.1_1091	BPSL1200	1260410	1261282	+	cdp-diacylglycerol-serine o-phosphatidyltransferase	OK	220.535	207.473	-0.0880831	no	expressed
D286.1_1092	BPSL1201	1261636	1263183	+	2-isopropylmalate synthase	OK	815.266	488.878	-0.737797	yes	down_regulated
D286.1_1093	BPSL1202	1263318	1264865	-	sulfate transporter family protein	OK	226.501	440.247	0.958796	yes	up_regulated
D286.1_1094	BPSL1203	1264922	1265557	-	carbonic anhydrase family protein	OK	183.062	927.158	2.34048	yes	up_regulated
D286.1_1095	BPSL1204	1266001	1266501	-	lipoprotein transmembrane	OK	182.755	333.229	0.866604	yes	up_regulated
D286.1_1096	BPSL1205	1266880	1268157	+	periplasmic binding domain protein	OK	53.4741	47.3549	-0.175326	no	expressed
D286.1_1097	BPSL1206	1268263	1268532	+	ribosomal protein s15	OK	6741.47	5546.44	-0.281502	no	expressed
D286.1_1098	BPSL1207	1268836	1270977	+	polyribonucleotide nucleotidyltransferase	OK	1394.53	245.915	-2.50354	yes	down_regulated
D286.1_1099	BPSL1208	1271093	1272112	+	nad h quinone pig3 family protein	OK	241.153	69.7282	-1.79013	yes	down_regulated
D286.1_1100	BPSL1209	1272172	1272972	+	triose-phosphate isomerase	OK	891.751	322.504	-1.46733	yes	down_regulated
D286.1_1101	BPSL1210	1273051	1273428	+	preprotein subunit	OK	640.951	534.045	-0.263253	no	expressed
D286.1_1102	BPSL1211	1273777	1274136	+	nadh-ubiquinone plastoquinone chain 3 family protein	OK	771.617	435.225	-0.826122	yes	down_regulated
D286.1_1103	BPSL1212	1274199	1274678	+	nadh-quinone b subunit	OK	1265.54	262.564	-2.26901	yes	down_regulated
D286.1_1104	BPSL1213	1274699	1275301	+	subunit c family protein	OK	2899.89	550.94	-2.39603	yes	down_regulated
D286.1_1105	BPSL1214	1275312	1276565	+	nadh dehydrogenase d subunit	OK	1708.04	561.802	-1.60421	yes	down_regulated
D286.1_1106	BPSL1215	1276734	1277219	+	nadh-quinone e subunit	OK	1758.08	517.313	-1.7649	yes	down_regulated
D286.1_1107	BPSL1216	1277216	1278526	+	nadh oxidoreductase f subunit	OK	1459.77	345.131	-2.08053	yes	down_regulated
D286.1_1108	BPSL1217	1278609	1280939	+	nadh dehydrogenase g subunit	OK	1058.13	288.243	-1.87616	yes	down_regulated
D286.1_1109	BPSL1218	1280940	1282004	+	nadh dehydrogenase family protein	OK	1150.96	398.596	-1.52984	yes	down_regulated
D286.1_1110	BPSL1219	1282020	1282508	+	nadh-quinone chain i family protein	OK	1668.59	506.446	-1.72015	yes	down_regulated
D286.1_1111	BPSL1220	1282618	1283274	+	nadh-ubiquinone plastoquinone oxidoreductase chain 6 family protein	OK	785.329	326.156	-1.26773	yes	down_regulated
D286.1_1112	BPSL1221	1283293	1283598	+	nadh-ubiquinone plastoquinone oxidoreductase chain 4l family protein	OK	752.763	237.285	-1.66557	yes	down_regulated
D286.1_1113	BPSL1222	1283616	1285655	+	proton-translocating nadh-quinone chain l family protein	OK	1029.22	359.094	-1.51913	yes	down_regulated
D286.1_1114	BPSL1223	1285671	1287161	+	proton-translocating nadh-quinone chain m family protein	OK	598.129	236.612	-1.33793	yes	down_regulated
D286.1_1115	BPSL1224	1287186	1288658	+	proton-translocating nadh-quinone chain n family protein	OK	818.718	347.483	-1.23642	yes	down_regulated
D286.1_1116	BPSL1225	1288658	1288963	+	membrane protein	OK	692.679	377.141	-0.877085	no	expressed
D286.1_1117	BPSL1226	1289000	1289590	+	nudix domain protein	OK	326.534	182.393	-0.840179	yes	down_regulated
D286.1_1118	BPSL1227	1289742	1290164	+	pf06676 family protein	OK	476.801	604.261	0.341784	no	expressed
D286.1_1119	BPSL1228	1290225	1291421	+	acyl- dehydrogenase	OK	111.674	93.5176	-0.255985	no	expressed
D286.1_1120	BPSL1229	1291433	1292566	+	acyl- dehydrogenase	OK	37.8166	60.9505	0.688618	yes	up_regulated
D286.1_1121	BPSL1230	1292607	1293065	+	maoc like domain protein	OK	166.489	291.821	0.809657	yes	up_regulated
D286.1_1122	BPSL1231	1293062	1293544	+	maoc like domain protein	OK	56.4886	106.335	0.912584	no	expressed
D286.1_1123	BPSL1233	1293637	1294899	+	right handed beta helix region family protein	OK	66.8718	78.1919	0.225621	no	expressed
D286.1_1124	BPSL1234	1295182	1296408	-	acyl- dehydrogenase	OK	55.6166	148.31	1.41503	yes	up_regulated
D286.1_1125	BPSL1235	1296452	1297558	-	aminoglycoside phosphotransferase	OK	92.5126	212.728	1.20129	yes	up_regulated
D286.1_1126	BPSL1236	1297586	1298299	-	histidine phosphatase super family protein	OK	120.731	205.031	0.764048	yes	up_regulated
D286.1_1127	BPSL1237	1298309	1299100	-	enoyl- hydratase isomerase family protein	OK	142.259	205.455	0.530296	no	expressed
D286.1_1128	BPSL1238	1299340	1299996	+	gst-related protein	OK	547.705	1965.66	1.84355	yes	up_regulated
D286.1_1129	BPSL1239	1300227	1301402	-	beta-eliminating lyase family protein	OK	150.321	178.342	0.246601	no	expressed
D286.1_1130	BPSL1240	1301448	1302116	-	toxin-antitoxin system toxin pin family	OK	66.7866	48.2845	-0.467999	no	expressed
D286.1_1131	BPSL1241	1302174	1302956	+	MULTISPECIES: hypothetical protein	OK	168.92	84.5348	-0.99872	yes	down_regulated
D286.1_1132	BPSL1242	1303015	1304169	+	zinc carboxypeptidase family protein	OK	241.954	100.186	-1.27204	yes	down_regulated
D286.1_1133	BPSL1243	1304380	1305000	-	exported protein	OK	373.752	353.091	-0.0820381	no	expressed
D286.1_1134	BPSL1244	1305160	1305834	-	cobalt uptake substrate-specific transmembrane region family protein	OK	402.188	541.506	0.429109	no	expressed
D286.1_1135	BPSL1245	1305901	1306740	-	bacterial regulatory luxr family protein	OK	102.49	114.972	0.165804	no	expressed
D286.1_1136	BPSL1246	1307101	1308159	-	pf11062 family protein	OK	560.492	246.081	-1.18756	yes	down_regulated
D286.1_1137	#N/A	1312971	1313675	-	cell wall-associated hydrolase	NOTEST	0	0	0	no	not_expressed
D286.1_1138	BPSL1247	1314919	1316769	+	metallopeptidase m24 family protein	OK	212.329	160.933	-0.399837	no	expressed
D286.1_1139	#N/A	1316712	1316918	-	hypothetical protein	NOTEST	0	9.52347	inf	no	expressed
D286.1_1140	BPSL1248	1316915	1317988	-	fatty acid desaturase family protein	OK	49.82	41.3248	-0.269717	no	expressed
D286.1_1141	BPSL1249	1318175	1319218	+	helix-turn-helix domain protein	OK	60.9875	82.2365	0.431265	no	expressed
D286.1_1142	BPSL1250	1319538	1320812	+	d-isomer specific 2-hydroxyacid nad binding domain protein	OK	44.7665	33.1978	-0.431332	no	expressed
D286.1_1143	BPSL1251	1321372	1321836	+	transposase	OK	74.568	95.9033	0.363025	no	expressed
D286.1_1144	BPSL1252	1322264	1323289	-	abc substrate-binding aliphatic sulfonates family protein	OK	47.0645	31.5619	-0.576454	no	expressed
D286.1_1145	BPSL1253	1324178	1325905	+	histidine kinase family protein	OK	43.964	88.7881	1.01404	yes	up_regulated
D286.1_1146	BPSL1254	1326258	1327499	+	aspartyl protease family protein	OK	89.7334	44.5751	-1.00941	yes	down_regulated
D286.1_1147	BPSL1256	1327919	1328629	+	cytochrome c family protein	OK	45.7924	107.726	1.23419	yes	up_regulated
D286.1_1148	BPSL1257	1328629	1329921	+	cytochrome c family protein	OK	38.3407	121.61	1.66531	yes	up_regulated
D286.1_1149	BPSL1258	1329929	1330111	+	membrane protein	OK	148.405	151.336	0.0282162	no	expressed
D286.1_1150	BPSL1259	1330124	1330696	+	cytochrome c oxidase subunit periplasmic domain protein	OK	79.5204	223.118	1.48841	yes	up_regulated
D286.1_1151	BPSL1260	1330683	1332308	+	cytochrome c and quinol oxidase polypeptide i family protein	OK	18.8712	80.4254	2.09147	yes	up_regulated
D286.1_1152	BPSL1261	1332305	1333093	+	cytochrome c family protein	OK	26.3403	91.0722	1.78974	yes	up_regulated
D286.1_1153	BPSL1262	1333681	1335135	-	hdod domain protein	OK	141.751	117.369	-0.272305	no	expressed
D286.1_1154	BPSL1263	1335170	1337005	-	diguanylate cyclase domain protein	OK	177.595	152.901	-0.215992	no	expressed
D286.1_1155	BPSL1264	1337205	1337753	+	redoxin family protein	OK	56.9358	135.722	1.25325	yes	up_regulated
D286.1_1156	BPSL1265	1338282	1338911	-	rmld substrate binding domain protein	OK	193.298	415.961	1.10562	yes	up_regulated
D286.1_1157	BPSL1266	1339527	1342829	-	acrb family protein	OK	28.0253	36.4515	0.379247	no	expressed
D286.1_1158	BPSL1267	1342830	1345940	-	mmpl family protein	OK	38.2702	43.6068	0.188334	no	expressed
D286.1_1159	BPSL1268	1345954	1347150	-	efflux rnd mfp subunit	OK	64.4766	88.6687	0.459649	no	expressed
D286.1_1160	BPSL1269	1347773	1348600	-	bacterial transcriptional regulator family protein	OK	55.9126	53.4751	-0.0643078	no	expressed
D286.1_1161	BPSL1270	1349148	1351109	-	alkaline phosphatase	OK	8.0742	3.66882	-1.138	yes	down_regulated
D286.1_1162	BPSL1271	1351426	1351881	+	lipoprotein	OK	39.0056	44.8711	0.202103	no	expressed
D286.1_1163	BPSL1272	1351971	1352432	+	hth-type transcriptional regulator ywna	OK	143.201	145.306	0.021055	no	expressed
D286.1_1164	BPSL1273	1352684	1353325	+	nad dependent epimerase dehydratase family protein	OK	119.685	139.885	0.224991	no	expressed
D286.1_1165	BPSL1274	1354110	1354766	-	cysteine dioxygenase type i family protein	OK	17.8739	16.3159	-0.131578	no	expressed
D286.1_1166	BPSL1275	1354913	1355380	+	asnc family protein	OK	171.805	154.82	-0.150184	no	expressed
D286.1_1167	BPSL1276	1355519	1356298	-	abc transporter family protein	OK	70.4121	42.4494	-0.730078	yes	down_regulated
D286.1_1168	BPSL1277	1356300	1358012	-	binding--dependent transport system inner membrane component family protein	OK	78.6576	28.1216	-1.48391	yes	down_regulated
D286.1_1169	BPSL1278	1358002	1359057	-	bacterial extracellular solute-binding family protein	OK	266.668	97.9607	-1.44477	yes	down_regulated
D286.1_1170	BPSL1279	1359297	1359476	+	membrane protein	OK	611.927	657.49	0.103611	no	expressed
D286.1_1171	BPSL1280	1359618	1360982	-	amino acid permease family protein	OK	133.2	59.936	-1.1521	yes	down_regulated
D286.1_1172	BPSL1281	1361167	1363443	-	fusc-like inner membrane yccs family protein	OK	78.8416	79.6826	0.0153089	no	expressed
D286.1_1173	BPSL1282	1364068	1367412	+	exodeoxyribonuclease gamma subunit	OK	66.3603	74.5489	0.167866	no	expressed
D286.1_1174	BPSL1283	1367409	1371221	+	exodeoxyribonuclease beta subunit	OK	69.0147	64.9123	-0.088413	no	expressed
D286.1_1175	BPSL1284	1371218	1373062	+	exodeoxyribonuclease v subunit partial	OK	26.0695	39.342	0.593707	no	expressed
D286.1_1176	BPSL1284	1373152	1373889	+	exodeoxyribonuclease v subunit partial	OK	49.3706	99.6929	1.01384	yes	up_regulated
D286.1_1177	BPSL1285	1373886	1374290	+	rf-1 domain protein	OK	65.7044	109.431	0.735965	no	expressed
D286.1_1178	BPSL1286	1374751	1376034	-	eal domain protein	OK	46.3018	50.4531	0.123876	no	expressed
D286.1_1179	#N/A	1375998	1376804	-	hypothetical protein DP48_2208	OK	38.3553	31.0192	-0.306262	no	expressed
D286.1_1180	BPSL1287	1376902	1377834	-	eama-like transporter family protein	OK	72.3707	71.2976	-0.0215517	no	expressed
D286.1_1181	BPSL1288	1378105	1378329	-	membrane protein	OK	0	52.787	inf	yes	up_regulated
D286.1_1182	BPSL1289	1378581	1378793	-	glycine zipper 2tm domain protein	OK	75.0048	652.086	3.12001	yes	up_regulated
D286.1_1183	BPSL1290	1379017	1380948	-	thiamine biosynthesis protein	OK	340.879	147.227	-1.21121	yes	down_regulated
D286.1_1184	BPSL1291	1381588	1381893	+	pentapeptide mxkdx repeat family protein	OK	156.508	637.65	2.02653	yes	up_regulated
D286.1_1185	#N/A	1382066	1382878	+	exported protein	NOTEST	2.55345	1.58326	-0.689549	no	expressed
D286.1_1186	#N/A	1382920	1384005	+	prokaryotic cytochrome b561 family protein	OK	7.39921	9.46518	0.35526	no	expressed
D286.1_1187	BPSL1294	1384021	1384812	+	oxidoreductase molybdopterin binding domain protein	OK	17.1039	17.797	0.0573085	no	expressed
D286.1_1188	BPSL1295	1385266	1386201	+	eama-like transporter family protein	OK	88.8049	35.7137	-1.31416	yes	down_regulated
D286.1_1189	BPSL1296	1386568	1387764	-	sugar (and other) transporter family protein	OK	14.6689	7.64867	-0.939478	no	expressed
D286.1_1190	BPSL1297	1387974	1388831	+	membrane protein	OK	12.011	7.76772	-0.62879	no	expressed
D286.1_1191	BPSL1298	1388963	1389373	+	histidine kinase domain protein	OK	17.4428	25.8567	0.567907	no	expressed
D286.1_1192	BPSL1299	1389729	1390553	-	calcineurin-like phosphoesterase family protein	OK	53.0657	105.627	0.99313	yes	up_regulated
D286.1_1193	BPSL1300	1390793	1391821	-	abc transporter family protein	OK	18.1798	34.3011	0.91592	yes	up_regulated
D286.1_1194	BPSL1301	1391997	1392740	-	binding--dependent transport system inner membrane component family protein	OK	26.0334	23.5323	-0.145721	no	expressed
D286.1_1195	#N/A	1393646	1393849	+	MULTISPECIES: hypothetical protein	OK	249.599	2156.3	3.11087	yes	up_regulated
D286.1_1196	BPSL1302	1394111	1394935	-	binding--dependent transport system inner membrane component family protein	OK	37.0438	105.789	1.51388	yes	up_regulated
D286.1_1197	BPSL1303	1395044	1396105	-	bacterial extracellular solute-binding family protein	OK	18.9811	20.5339	0.11344	no	expressed
D286.1_1198	BPSL1304	1396162	1397178	-	periplasmic binding s and sugar binding domain of family protein	OK	6.34156	6.80956	0.102724	no	expressed
D286.1_1199	BPSL2568	1397749	1398249	+	phage lysozyme family protein	OK	561.18	903.943	0.687767	no	expressed
D286.1_1200	BPSL2569	1398246	1398671	+	exported protein	OK	455.152	933.419	1.03618	yes	up_regulated
D286.1_1201	#N/A	1398915	1399022	-	hypothetical protein DP46_417	OK	65.6898	80.5087	0.293474	no	expressed
D286.1_1202	BPSL2570	1399019	1399576	-	phage virion morphogenesis family protein	OK	24.8464	32.6095	0.392257	no	expressed
D286.1_1203	BPSL2571	1399573	1399881	-	hypothetical protein	OK	89.8853	143.495	0.674845	no	expressed
D286.1_1204	BPSL2572	1399878	1400177	-	hypothetical protein	OK	78.4263	67.0947	-0.22514	no	expressed
D286.1_1205	#N/A	1400174	1400485	-	hypothetical protein	NOTEST	0	0	0	no	not_expressed
D286.1_1206	BPSL2574	1400482	1400772	-	hypothetical protein DP48_2180	OK	21.399	37.5976	0.813093	no	expressed
D286.1_1207	BPSL2575	1400824	1401525	-	hypothetical protein	OK	15.8191	22.5928	0.514196	no	expressed
D286.1_1208	BPSL2576	1401525	1402160	-	hypothetical protein	OK	14.8629	34.6483	1.22107	yes	up_regulated
D286.1_1209	BPSL2577	1402189	1402491	-	hypothetical protein	OK	5.22986	38.9903	2.89827	yes	up_regulated
D286.1_1210	BPSL2578	1402652	1402855	-	hypothetical protein	NOTEST	0	36.6952	inf	no	expressed
D286.1_1211	#N/A	1402852	1403631	-	dna replication protein	OK	23.501	31.8887	0.440324	no	expressed
D286.1_1212	#N/A	1403615	1404385	-	phage protein	OK	39.9432	28.9769	-0.463045	no	expressed
D286.1_1213	BPSL2581	1404382	1404720	-	hypothetical protein	OK	64.4352	105.144	0.70644	no	expressed
D286.1_1214	BPSL2582	1404731	1404940	-	prophage cp4-57 regulatory family protein	OK	150.669	118.982	-0.340634	no	expressed
D286.1_1215	#N/A	1405215	1405796	-	hypothetical protein DP48_2171	OK	242.701	365.264	0.589762	no	expressed
D286.1_1216	BPSL2584	1405874	1406086	-	hypothetical protein	OK	290.68	766.346	1.39857	no	expressed
D286.1_1217	BPSL2585	1406079	1406342	-	hypothetical protein	OK	1076.94	5634.47	2.38734	yes	up_regulated
D286.1_1218	BPSL0081	1406450	1407664	-	phage integrase family protein	OK	510.487	1083.9	1.08629	yes	up_regulated
D286.1_1219	BPSL1304B	1408834	1409130	-	hypothetical protein	OK	27.3907	23.935	-0.194567	no	expressed
D286.1_1220	BPSL1305	1409859	1411013	-	membrane protein	OK	25.8309	38.6877	0.582778	no	expressed
D286.1_1221	BPSL1306	1411387	1412787	-	diguanylate cyclase domain protein	OK	20.8524	111.495	2.41869	yes	up_regulated
D286.1_1222	BPSL1307	1413464	1414066	+	hypothetical protein M218_06765	OK	23.5982	64.8362	1.45812	yes	up_regulated
D286.1_1223	BPSL1308	1414119	1414916	+	membrane protein	OK	6.82175	13.814	1.01792	no	expressed
D286.1_1224	BPSL1309	1415319	1415957	-	fmn-binding domain protein	OK	16.2001	30.0001	0.888965	no	expressed
D286.1_1225	BPSL1310	1416079	1417620	+	aminotransferase class i and ii family protein	OK	19.7428	20.9172	0.0833665	no	expressed
D286.1_1226	#N/A	1417617	1418156	+	transcriptional family domain protein	NOTEST	2.16778	2.39789	0.145545	no	expressed
D286.1_1227	BPSL1311	1417958	1418452	-	asnc-type helix-turn-helix domain protein	OK	92.9646	103.505	0.154945	no	expressed
D286.1_1228	BPSL1312	1418611	1420512	+	glutamine-fructose-6-phosphate transaminase	OK	15.952	21.0589	0.400696	no	expressed
D286.1_1229	BPSL1313	1420722	1422053	-	retinal pigment epithelial membrane family protein	OK	35.5239	31.1926	-0.187584	no	expressed
D286.1_1230	BPSL1314	1422075	1422776	-	MULTISPECIES: hypothetical protein	OK	16.5219	21.2511	0.363156	no	expressed
D286.1_1231	BPSL1315	1422944	1423843	-	bacterial regulatory helix-turn-helix lysr family protein	OK	45.9742	35.4181	-0.376337	no	expressed
D286.1_1232	BPSL1316	1424094	1424867	+	short chain dehydrogenase family protein	OK	19.7824	19.0144	-0.0571224	no	expressed
D286.1_1233	BPSL1317	1425085	1426491	-	hypothetical protein	OK	42.7518	20.5306	-1.05821	yes	down_regulated
D286.1_1234	BPSL1318	1426928	1427335	-	oxidoreductase	OK	22.2138	43.2922	0.96265	no	expressed
D286.1_1235	BPSL1319	1427332	1429149	-	nitrite and sulphite reductase 4fe-4s domain protein	OK	18.6224	19.5682	0.0714732	no	expressed
D286.1_1236	BPSL1320	1429672	1429860	+	membrane protein	OK	199.782	39.1873	-2.34997	no	expressed
D286.1_1237	BPSL1321	1429937	1431412	-	aminotransferase class-v family protein	OK	117.807	97.0421	-0.27974	no	expressed
D286.1_1238	#N/A	1431816	1432121	+	gscfa family protein	OK	23.7896	47.8089	1.00694	no	expressed
D286.1_1239	BPSL1322	1432145	1432546	-	hsp20 alpha crystallin family protein	OK	338.326	902.685	1.41581	yes	up_regulated
D286.1_1240	BPSL1323	1432578	1433015	-	hsp20 alpha crystallin family protein	OK	642.584	1237.79	0.945807	yes	up_regulated
D286.1_1241	#N/A	1433186	1434064	-	hypothetical protein Y044_498	OK	12.935	22.8012	0.817826	no	expressed
D286.1_1242	BPSL1324	1434652	1436517	+	phosphoenolpyruvate carboxykinase family protein	OK	102.814	356.891	1.79545	yes	up_regulated
D286.1_1243	BPSL1325	1436813	1437730	+	3-hydroxyacyl- nad binding domain protein	OK	59.624	104.266	0.806308	yes	up_regulated
D286.1_1244	BPSL1326	1438301	1439149	-	bacterial regulatory helix-turn-helix lysr family protein	OK	10.45	11.6916	0.161964	no	expressed
D286.1_1245	BPSL1327	1439420	1439815	+	malonate subunit	OK	13.3228	6.67405	-0.997261	no	expressed
D286.1_1246	BPSL1328	1439829	1440596	+	malonate subunit	OK	1.45562	6.06409	2.05866	no	expressed
D286.1_1247	#N/A	1440605	1440913	+	hypothetical protein	OK	16.1119	36.2429	1.16957	no	expressed
D286.1_1248	BPSL1329	1440910	1442556	+	malonate alpha subunit	OK	51.498	49.7501	-0.0498192	no	expressed
D286.1_1249	BPSL1330	1442570	1442887	+	malonate decarboxylase acyl carrier protein	OK	4.32139	5.75697	0.413816	no	expressed
D286.1_1250	BPSL1331	1442884	1443078	+	biotin-independent malonate decarboxylase subunit beta	OK	19.621	22.5486	0.20064	no	expressed
D286.1_1251	BPSL1332	1443075	1444541	+	malonate gamma subunit	NOTEST	0	0	0	no	not_expressed
D286.1_1252	BPSL1333	1444516	1445442	+	malonate decarboxylase holo-	OK	26.6674	57.7394	1.11448	yes	up_regulated
D286.1_1253	BPSL1334	1445439	1446698	+	triphosphoribosyl-dephospho- synthase	OK	10.0079	15.5876	0.639256	no	expressed
D286.1_1254	BPSL1335	1446695	1447633	+	malonate epsilon subunit	OK	26.4625	24.5149	-0.110288	no	expressed
D286.1_1255	BPSL1336	1447727	1448272	+	endonuclease	OK	66.9264	54.1393	-0.305901	no	expressed
D286.1_1256	#N/A	1448229	1448789	+	hypothetical protein Y034_1696	OK	16.1779	12.5362	-0.367923	no	expressed
D286.1_1257	BPSL1337	1448801	1449682	+	alpha beta hydrolase family protein	OK	60.2141	94.7507	0.654035	yes	up_regulated
D286.1_1258	BPSL1338	1450130	1450759	+	glutathione s-transferase	OK	103.826	154.118	0.569857	no	expressed
D286.1_1259	BPSL1339	1451250	1452737	-	sugar (and other) transporter family protein	OK	473.114	790.726	0.74099	yes	up_regulated
D286.1_1260	BPSL1340	1453272	1453604	+	membrane protein	OK	82.404	45.4634	-0.858008	no	expressed
D286.1_1261	BPSL1341	1453961	1454683	-	dna polymerase epsilon subunit	OK	323.522	164.689	-0.974117	yes	down_regulated
D286.1_1262	BPSL1342	1454741	1455187	-	rnase h family protein	OK	216.407	163.642	-0.403197	no	expressed
D286.1_1263	BPSL1343	1455184	1455996	-	methyltransferase domain protein	OK	165.353	124.872	-0.405095	no	expressed
D286.1_1264	BPSL1344	1456017	1456823	+	hydroxyacylglutathione hydrolase	OK	95.7928	177.835	0.892547	yes	up_regulated
D286.1_1265	BPSL1345	1456976	1458568	+	lysm domain protein	OK	384.853	659.157	0.776313	yes	up_regulated
D286.1_1266	BPSL1346	1458723	1459943	+	major facilitator superfamily protein	OK	24.2735	16.1406	-0.588694	no	expressed
D286.1_1267	BPSL1347	1460050	1461192	-	hypothetical protein	OK	15.3813	6.04047	-1.34845	yes	down_regulated
D286.1_1268	BPSL1348	1461419	1462441	+	helix-turn-helix domain protein	OK	30.4449	69.8388	1.19783	yes	up_regulated
D286.1_1269	BPSL1349	1462856	1464001	+	carbamoyl-phosphate small subunit	OK	498.644	212.508	-1.2305	yes	down_regulated
D286.1_1270	BPSL1350	1464033	1464695	+	lyse type translocator family protein	OK	127.43	48.0254	-1.40784	yes	down_regulated
D286.1_1271	BPSL1351	1464747	1468001	+	carbamoyl-phosphate large subunit	OK	548.604	107.995	-2.3448	yes	down_regulated
D286.1_1272	BPSL1352	1468120	1468596	+	transcription elongation factor domain protein	OK	680.456	406.399	-0.743603	yes	down_regulated
D286.1_1273	BPSL1353	1468596	1469099	+	membrane protein	OK	287.279	141.948	-1.01709	no	expressed
D286.1_1274	BPSL1354	1469170	1469724	-	crs1 domain protein	OK	270.702	142.84	-0.922308	yes	down_regulated
D286.1_1275	BPSL1355	1469918	1470580	+	ftsj-like methyltransferase family protein	OK	503.558	657.457	0.384737	no	expressed
D286.1_1276	BPSL1356	1470748	1472634	+	atp-dependent metallopeptidase family protein	OK	974.857	1085.02	0.154461	no	expressed
D286.1_1277	BPSL1357	1472831	1473637	+	dihydropteroate synthase	OK	112.516	32.6424	-1.78531	yes	down_regulated
D286.1_1278	BPSL1358	1473663	1475021	+	phosphoglucosamine mutase	OK	176.189	65.4254	-1.4292	yes	down_regulated
D286.1_1279	BPSL1359	1475457	1476485	+	phosphate abc phosphate-binding protein	OK	238.292	56.1142	-2.0863	yes	down_regulated
D286.1_1280	BPSL1360	1476640	1477578	+	phosphate abc permease protein	OK	72.5317	32.0712	-1.17733	yes	down_regulated
D286.1_1281	BPSL1361	1477575	1478468	+	phosphate abc permease protein	OK	34.856	27.4695	-0.343578	no	expressed
D286.1_1282	BPSL1362	1478484	1479332	+	phosphate abc atp-binding protein	OK	76.2122	27.5274	-1.46915	yes	down_regulated
D286.1_1283	BPSL1363	1479352	1480056	+	phosphate transport system regulatory protein	OK	52.0398	28.299	-0.878864	yes	down_regulated
D286.1_1284	BPSL1364	1480085	1480786	+	phosphate regulon transcriptional regulatory protein	OK	55.2907	33.7021	-0.7142	no	expressed
D286.1_1285	BPSL1365	1480856	1482166	+	phosphate regulon sensor kinase	OK	117.064	121.042	0.0482081	no	expressed
D286.1_1286	BPSL1366	1482367	1484427	-	polyphosphate kinase 1	OK	176.059	159.306	-0.144258	no	expressed
D286.1_1287	BPSL1367	1484703	1486217	+	ppx phosphatase family protein	OK	146.213	145.665	-0.00541746	no	expressed
D286.1_1288	BPSL1368	1486530	1486973	-	MULTISPECIES: hypothetical protein	OK	71.7929	106.482	0.568701	no	expressed
D286.1_1289	BPSL1369	1487488	1488561	+	pap2 superfamily protein	OK	52.4067	52.6472	0.00660573	no	expressed
D286.1_1290	BPSL1370	1488683	1489252	+	MULTISPECIES: hypothetical protein	OK	70.8395	91.7537	0.373211	no	expressed
D286.1_1291	#N/A	1489673	1489930	-	MULTISPECIES: hypothetical protein	OK	143.839	1611.31	3.4857	yes	up_regulated
D286.1_1292	BPSL1372	1490606	1490866	-	membrane protein	OK	319.474	169.454	-0.914804	no	expressed
D286.1_1293	BPSL1373	1490863	1491270	-	MULTISPECIES: hypothetical protein	OK	1244.05	1105.86	-0.169876	no	expressed
D286.1_1294	BPSL1374	1491837	1492295	+	phosphohistidine phosphatase	OK	74.0293	277.015	1.90379	yes	up_regulated
D286.1_1295	BPSL1375	1492447	1493265	+	acetyltransferase domain protein	OK	609.582	1374.52	1.17304	yes	up_regulated
D286.1_1296	BPSL1376	1493599	1493769	-	membrane protein	OK	1217.26	1359.94	0.159914	no	expressed
D286.1_1297	BPSL1377	1493937	1494128	+	lipoprotein	OK	117.369	22.277	-2.39742	no	expressed
D286.1_1298	BPSL1378	1494382	1495773	-	mate efflux family protein	OK	80.7663	36.9251	-1.12915	yes	down_regulated
D286.1_1299	BPSL1379	1495781	1496098	-	hypothetical protein BP1026A_1213	OK	377.415	166.707	-1.17884	yes	down_regulated
D286.1_1300	BPSL1380	1496363	1497988	-	amp-binding enzyme family protein	OK	43.4583	23.9406	-0.860171	yes	down_regulated
D286.1_1301	#N/A	1498093	1498266	+	hypothetical protein	OK	526.927	297.122	-0.82655	no	expressed
D286.1_1302	BPSL1381	1498344	1499045	-	lysm domain protein	OK	240.191	93.5854	-1.35983	yes	down_regulated
D286.1_1303	BPSL1382	1499342	1500250	-	aldose 1-epimerase family protein	OK	42.4372	44.0533	0.053922	no	expressed
D286.1_1304	BPSL1383	1500798	1501628	+	bacitracin resistance family protein	OK	93.9247	112.29	0.257658	no	expressed
D286.1_1305	#N/A	1502783	1504453	+	cytochrome c biogenesis protein	OK	216.531	242.396	0.162791	no	expressed
D286.1_1306	#N/A	1504607	1505302	-	hypothetical protein	OK	32.5063	48.564	0.579165	no	expressed
D286.1_1307	#N/A	1505361	1505792	-	single-stranded dna-binding protein	OK	14.2276	11.7926	-0.270821	no	expressed
D286.1_1308	#N/A	1506191	1507771	-	phage-plasmid primase p4-like protein	OK	16.4347	17.6774	0.10516	no	expressed
D286.1_1309	#N/A	1507768	1508103	-	dna primase	OK	20.876	13.9072	-0.586013	no	expressed
D286.1_1310	#N/A	1508167	1508394	-	hypothetical protein Bcen_0844	OK	9.66345	47.8802	2.30882	no	expressed
D286.1_1311	#N/A	1508772	1510145	-	preprotein translocase	OK	89.8994	124.298	0.467421	no	expressed
D286.1_1312	BPSL0129	1510376	1510621	-	phage integrase family protein	OK	44.1292	54.2745	0.298541	no	expressed
D286.1_1313	BPSL1385	1510997	1511710	-	immunity 32 family protein	OK	133.789	192.155	0.52231	no	expressed
D286.1_1314	BPSL3117	1511804	1512655	-	integrase core domain protein	NOTEST	0	0.352095	inf	no	expressed
D286.1_1315	BPSL3116	1512652	1512915	-	transposase family protein	NOTEST	0	2.95609	inf	no	expressed
D286.1_1316	BPSL2087A	1512982	1513533	-	restriction endonuclease fold toxin 5 family protein	OK	267.511	218.846	-0.289681	no	expressed
D286.1_1317	BPSL2086	1513875	1514378	-	hypothetical protein	OK	49.4624	29.0207	-0.76925	no	expressed
D286.1_1318	#N/A	1514381	1514803	-	paar motif family protein	OK	78.2866	85.2136	0.122318	no	expressed
D286.1_1319	#N/A	1515187	1515591	+	conserved hypothetical protein	OK	26.1572	25.2835	-0.0490106	no	expressed
D286.1_1320	BPSL2084	1515549	1517441	+	family protein	OK	36.7233	34.4559	-0.0919439	no	expressed
D286.1_1321	BPSL2083	1517508	1518968	-	aminotransferase class i and ii family protein	OK	81.5354	176.38	1.11319	yes	up_regulated
D286.1_1322	BPSL2082	1519191	1519568	+	lumazine-binding family protein	OK	15.3284	38.1333	1.31485	no	expressed
D286.1_1323	BPSL2081	1519841	1520170	+	tryptophan repressor binding protein	NOTEST	0	3.27586	inf	no	expressed
D286.1_1324	BPSL2080	1520376	1522433	-	malto-oligosyltrehalose synthase	NOTEST	1.54564	2.24427	0.538043	no	expressed
D286.1_1325	#N/A	1522547	1523302	+	alpha-amylase family protein	OK	6.45841	17.7008	1.45456	no	expressed
D286.1_1326	BPSL2079	1523164	1525386	-	4-alpha-glucanotransferase	OK	1.28619	5.68726	2.14464	yes	up_regulated
D286.1_1327	BPSL2078	1525383	1527287	-	malto-oligosyltrehalose trehalohydrolase	NOTEST	0.87398	0.519453	-0.750608	no	expressed
D286.1_1328	BPSL2077	1527314	1529422	-	glycogen debranching enzyme	NOTEST	3.06027	3.32734	0.12071	no	expressed
D286.1_1329	BPSL2076	1529475	1531691	-	alpha-glucan branching enzyme	NOTEST	0.927275	1.50603	0.699677	no	expressed
D286.1_1330	BPSL2075	1531688	1535083	-	trehalose synthase	NOTEST	1.45	2.74881	0.922749	no	expressed
D286.1_1331	BPSL2074	1535080	1538490	-	alpha catalytic domain protein	OK	8.92339	10.8966	0.288219	no	expressed
D286.1_1332	BPSL2073	1539005	1540483	-	phb depolymerase family protein	OK	5.87222	76.6815	3.7069	yes	up_regulated
D286.1_1333	BPSL2072	1541225	1541443	-	a chain backbone and 15n chemical shift assignments and nmr structure for potential drug target from burkholderia thailandensis e264	OK	47.223	48.8362	0.0484608	no	expressed
D286.1_1334	BPSL2071	1542120	1542323	+	membrane protein	NOTEST	0	12.9605	inf	no	expressed
D286.1_1335	BPSL2070	1542993	1544462	+	glycoside hydrolase 44 family protein	OK	2.79295	5.01945	0.845741	no	expressed
D286.1_1336	BPSL2069	1544729	1545706	+	bacterial regulatory helix-turn-helix lysr family protein	OK	193.377	216.967	0.166062	no	expressed
D286.1_1337	BPSL2068	1546120	1546902	+	dna-binding response regulator	OK	19.6225	14.6699	-0.419655	no	expressed
D286.1_1338	BPSL2067	1547085	1547300	+	membrane protein	OK	0	26.9795	inf	no	expressed
D286.1_1339	BPSL2066	1547332	1547682	+	fels-1 prophage family protein	OK	58.7545	40.322	-0.543134	no	expressed
D286.1_1340	#N/A	1547882	1548691	+	response regulator	OK	32.9858	67.8284	1.04005	yes	up_regulated
D286.1_1341	BPSL2065	1548676	1549368	+	dna-binding response regulator	OK	3.56108	6.79498	0.932156	no	expressed
D286.1_1342	BPSL2063	1549756	1553028	+	coiled stalk of trimeric autotransporter adhesin family protein	OK	5.78038	3.42237	-0.756169	no	expressed
D286.1_1343	BPSL2062	1553109	1553819	+	ompa family protein	NOTEST	2.98348	2.52339	-0.241636	no	expressed
D286.1_1344	BPSL2061	1553821	1555350	+	glycosyltransferase 9 family protein	OK	4.3694	5.44986	0.318784	no	expressed
D286.1_1345	BPSL2060	1555367	1555711	+	h-ns histone family protein	OK	3.58358	10.8659	1.60033	no	expressed
D286.1_1346	BPSL2059	1556170	1556403	-	exported protein	OK	42.951	42.981	0.00100909	no	expressed
D286.1_1347	BPSL2058	1556449	1557042	-	sco1 family protein	NOTEST	2.71044	4.52211	0.738467	no	expressed
D286.1_1348	BPSL2057	1557044	1557532	-	exported protein	NOTEST	1.90511	3.98618	1.06513	no	expressed
D286.1_1349	BPSL2056	1557559	1559976	-	cytolethal distending toxin a c family protein	OK	4.58297	4.89231	0.0942332	no	expressed
D286.1_1350	BPSL2055	1560492	1561328	+	alpha beta hydrolase fold family protein	OK	3.63626	7.20435	0.986414	no	expressed
D286.1_1351	#N/A	1561515	1562168	-	outer membrane efflux family protein	OK	4.43577	6.95223	0.648292	no	expressed
D286.1_1352	BPSL2053	1562631	1564481	+	type vi secretion protein	OK	76.0253	70.5426	-0.107983	no	expressed
D286.1_1353	BPSL2052	1564509	1565924	-	membrane protein	OK	57.2925	49.2317	-0.218758	no	expressed
D286.1_1354	BPSL2051	1565948	1566214	-	paar motif family protein	OK	107.754	93.0109	-0.212276	no	expressed
D286.1_1355	BPSL2050	1566734	1569541	+	rhs element vgr family protein	OK	121.763	83.6881	-0.540977	no	expressed
D286.1_1356	BPSL2049	1569544	1570377	+	hypothetical protein BP1026A_1166	OK	69.3032	56.1019	-0.304874	no	expressed
D286.1_1357	BPSL2048A	1570514	1571071	+	hypothetical protein	OK	84.8622	92.3677	0.122267	no	expressed
D286.1_1358	BPSL2047	1572123	1574066	+	hcp	OK	200.946	162.245	-0.308632	no	expressed
D286.1_1359	BPSL2046	1574175	1577510	+	rhs element vgr family protein	OK	94.6202	91.5084	-0.0482443	no	expressed
D286.1_1360	BPSL2045	1577488	1577979	+	lipoprotein	OK	65.6583	59.8491	-0.133647	no	expressed
D286.1_1361	BPSL2043	1578410	1578835	+	lipoprotein	OK	81.252	59.6888	-0.444944	no	expressed
D286.1_1362	BPSL2042A	1579059	1579310	+	paar motif family protein	OK	32.8877	117.417	1.83602	no	expressed
D286.1_1363	BPSL2041	1579646	1582486	+	rhs element vgr family protein	OK	53.5485	55.021	0.039135	no	expressed
D286.1_1364	BPSL2040	1582488	1583363	+	MULTISPECIES: hypothetical protein	OK	83.6554	66.1126	-0.339532	no	expressed
D286.1_1365	BPSL2039	1583360	1586203	+	membrane protein	OK	25.5959	38.4133	0.585693	no	expressed
D286.1_1366	BPSL2038	1586498	1587241	+	exported protein	OK	76.1374	209.272	1.4587	yes	up_regulated
D286.1_1367	#N/A	1587361	1588080	+	serine-type carboxypeptidase family protein	OK	81.5115	29.308	-1.47571	yes	down_regulated
D286.1_1368	#N/A	1588292	1589146	+	deoxyribodipyrimidine photolyase domain protein	OK	175.23	109.667	-0.676115	yes	down_regulated
D286.1_1369	BPSL2035	1589246	1589527	-	h-ns histone family protein	OK	478.709	98.1348	-2.28631	yes	down_regulated
D286.1_1370	BPSL2034	1589995	1590978	-	2-pyrone- -dicarboxylic acid hydrolase	OK	367.864	98.9527	-1.89436	yes	down_regulated
D286.1_1371	BPSL2033	1591023	1592309	-	sugar (and other) transporter family protein	OK	567.764	307.322	-0.885541	yes	down_regulated
D286.1_1372	BPSL2032	1592726	1593619	+	bacterial regulatory helix-turn-helix lysr family protein	OK	73.6002	66.7136	-0.141728	no	expressed
D286.1_1373	BPSL2031	1594436	1594981	+	spore coat protein u domain protein	OK	84.9663	55.7685	-0.607441	no	expressed
D286.1_1374	BPSL2030	1595034	1595594	+	spore coat protein u domain protein	OK	189.409	153.236	-0.305742	no	expressed
D286.1_1375	BPSL2029	1595671	1596195	+	fimbrial family protein	OK	161.989	35.9417	-2.17217	yes	down_regulated
D286.1_1376	BPSL2028	1596213	1597052	+	fimbrial chaperone protein	OK	38.0618	8.65917	-2.13604	yes	down_regulated
D286.1_1377	BPSL2027	1597076	1599508	+	outer membrane usher family protein	OK	40.7108	13.1156	-1.63413	yes	down_regulated
D286.1_1378	BPSL2026	1599524	1600489	+	spore coat protein u domain protein	OK	44.4453	29.7995	-0.576741	no	expressed
D286.1_1379	BPSL2025	1600900	1602981	+	response regulator	OK	33.4315	16.6829	-1.00283	yes	down_regulated
D286.1_1380	BPSL2024	1602982	1603614	+	bacterial regulatory luxr family protein	OK	45.1926	42.8879	-0.0755148	no	expressed
D286.1_1380	#N/A	1602982	1603614	+	bacterial regulatory luxr family protein	OK	38.8675	43.4272	0.160036	no	expressed
D286.1_1382	BPSL2022	1603918	1605627	-	efflux outer membrane factor family protein	OK	6.60556	5.06544	-0.382994	no	expressed
D286.1_1383	BPSL2021	1605629	1607248	-	drug resistance mfs drug:h+ antiporter-2 family protein	OK	11.853	4.24195	-1.48245	yes	down_regulated
D286.1_1384	BPSL2020	1607430	1608617	-	efflux rnd mfp subunit	OK	6.76731	1.02066	-2.72908	yes	down_regulated
D286.1_1385	BPSL2019	1609241	1610434	-	nad h binding domain of trans-2-enoyl- reductase family protein	OK	75.0096	32.1163	-1.22377	yes	down_regulated
D286.1_1386	BPSL2018	1610631	1612214	-	acid burkholderia-type family protein	OK	12.0382	11.7261	-0.0378961	no	expressed
D286.1_1387	BPSL2017	1612451	1613863	+	cytochrome c family protein	OK	5.62351	9.78382	0.798928	no	expressed
D286.1_1388	BPSL2016	1613907	1614692	-	d-alanyl-d-alanine carboxypeptidase family protein	OK	32.258	54.4587	0.755506	yes	up_regulated
D286.1_1389	BPSL2015	1614920	1616968	+	hydrolase	OK	119.375	50.7867	-1.23297	yes	down_regulated
D286.1_1390	BPSL2014	1617256	1617642	+	exported protein	OK	1645.13	1891.97	0.201688	no	expressed
D286.1_1391	BPSL2013	1617661	1618143	+	nudix domain protein	OK	155.863	143.403	-0.120201	no	expressed
D286.1_1392	BPSL2012	1618487	1620337	-	glutamine--trna ligase	OK	566.007	308.539	-0.875369	yes	down_regulated
D286.1_1393	BPSL2011	1620446	1620685	+	glycine zipper 2tm domain protein	OK	21.3041	98.3871	2.20734	no	expressed
D286.1_1394	BPSL2010	1621014	1622234	-	coa-transferase iii family protein	OK	96.0197	169.607	0.820794	yes	up_regulated
D286.1_1395	BPSL2009	1622813	1625437	+	alanine--trna ligase	OK	1035.43	274.174	-1.91707	yes	down_regulated
D286.1_1396	BPSL2008	1625963	1626928	-	bacterial regulatory helix-turn-helix lysr family protein	OK	32.6118	27.6476	-0.238239	no	expressed
D286.1_1397	#N/A	1627296	1627535	-	glycosyl family 3 domain protein	NOTEST	7.86265	0	#NAME?	no	not_expressed
D286.1_1398	BPSL2007	1628216	1628872	+	mfs partial	NOTEST	3.84921	0.590512	-2.70452	no	expressed
D286.1_1399	BPSL2006	1629204	1630760	+	pdz domain protein	OK	27.6743	30.6087	0.145391	no	expressed
D286.1_1400	BPSL2005	1630979	1631656	-	MULTISPECIES: hypothetical protein	OK	42.5934	42.5619	-0.00106649	no	expressed
D286.1_1401	BPSL2004	1631948	1632499	+	nudix domain protein	OK	169.455	175.904	0.0538879	no	expressed
D286.1_1402	BPSL2003	1632599	1632934	-	heavy-metal-binding family protein	OK	356.386	399.683	0.165417	no	expressed
D286.1_1403	BPSL2002	1633151	1634299	+	iron-containing alcohol dehydrogenase family protein	OK	59.3368	121.587	1.03499	yes	up_regulated
D286.1_1404	BPSL2001	1634541	1634990	+	thioesterase superfamily protein	OK	77.4084	120.485	0.638296	no	expressed
D286.1_1405	BPSL2000	1634995	1635930	+	branched-chain amino acid transport system permease component family protein	OK	21.9632	34.2514	0.641077	no	expressed
D286.1_1406	BPSL1999	1635923	1638226	+	branched-chain amino acid abc transporter permease	OK	18.7644	21.4942	0.195948	no	expressed
D286.1_1407	BPSL1998	1638223	1638927	+	abc transporter family protein	OK	6.76988	12.5304	0.888234	no	expressed
D286.1_1408	BPSL1997	1639044	1639847	-	kdui family protein	OK	17.0965	54.6127	1.67554	yes	up_regulated
D286.1_1409	BPSL1996	1639847	1640767	-	xylose isomerase-like tim barrel family protein	OK	12.4877	43.4746	1.79967	yes	up_regulated
D286.1_1410	BPSL1995	1640764	1642749	-	iold protein	OK	4.91034	18.5	1.91363	yes	up_regulated
D286.1_1411	BPSL1994	1642760	1644760	-	pfkb carbohydrate kinase family protein	OK	7.09532	38.9601	2.45706	yes	up_regulated
D286.1_1412	BPSL1993	1644774	1645574	-	abc transporter family protein	OK	13.1503	52.2659	1.99077	yes	up_regulated
D286.1_1413	BPSL1992	1645587	1646732	-	branched-chain amino acid transport system permease component family protein	OK	5.37166	35.9856	2.74398	yes	up_regulated
D286.1_1414	BPSL1991	1646833	1647882	-	periplasmic binding s and sugar binding domain of family protein	OK	12.9053	80.4172	2.63954	yes	up_regulated
D286.1_1415	BPSL1990	1647997	1649007	+	sis domain protein	OK	42.2643	83.849	0.988354	yes	up_regulated
D286.1_1416	BPSL1989	1649000	1650019	+	inositol 2-dehydrogenase	OK	47.4633	72.678	0.614706	no	expressed
D286.1_1417	BPSL1988	1650032	1651069	+	oxidoreductase	OK	31.7808	40.9068	0.364186	no	expressed
D286.1_1418	BPSL1987	1651234	1651464	+	sulfurtransferase family protein	OK	214.742	338.137	0.655006	no	expressed
D286.1_1419	BPSL1986	1651740	1652126	+	MULTISPECIES: hypothetical protein	OK	94.2413	360.366	1.93503	yes	up_regulated
D286.1_1420	BPSL1985	1652430	1653158	+	dna-binding response regulator	OK	304.969	295.577	-0.045126	no	expressed
D286.1_1421	BPSL1984	1653155	1654519	+	fecr family protein	OK	126.701	145.479	0.199392	no	expressed
D286.1_1422	BPSL1983	1654530	1656923	+	histidine kinase- dna gyrase b- and hsp90-like atpase family protein	OK	96.46	81.9863	-0.234548	no	expressed
D286.1_1423	BPSL1982	1657012	1657629	+	lipoprotein	OK	123.327	84.141	-0.551604	no	expressed
D286.1_1424	BPSL1981	1657690	1658571	-	utp-glucose-1-phosphate uridylyltransferase	OK	738.969	605.391	-0.287646	no	expressed
D286.1_1425	BPSL1980	1658658	1661525	-	valine--trna ligase	OK	539.937	159.923	-1.75541	yes	down_regulated
D286.1_1426	BPSL1979	1661665	1664028	+	dna helicase ii	OK	256.416	103.447	-1.3096	yes	down_regulated
D286.1_1427	BPSL1978	1664025	1664813	+	mta sah nucleosidase	OK	106.773	64.8576	-0.719197	no	expressed
D286.1_1428	BPSL1977	1665211	1666464	-	major facilitator superfamily protein	OK	101.327	43.8432	-1.20859	yes	down_regulated
D286.1_1429	BPSL1976	1666816	1668492	+	methyl-accepting chemotaxis protein	OK	32.0132	78.268	1.28976	yes	up_regulated
D286.1_1430	BPSL1975	1668830	1669711	-	efflux rnd mfp subunit	OK	38.8792	20.36	-0.933259	yes	down_regulated
D286.1_1431	BPSL1974	1669725	1669928	-	membrane protein	OK	91.4644	84.335	-0.117078	no	expressed
D286.1_1432	BPSL1973	1669925	1672126	-	aluminum activated malate transporter family protein	OK	28.306	13.4034	-1.07851	yes	down_regulated
D286.1_1433	BPSL1972	1672143	1673855	-	efflux outer membrane factor family protein	OK	26.922	22.8971	-0.23362	no	expressed
D286.1_1434	BPSL1971	1674091	1675032	+	bacterial regulatory helix-turn-helix lysr family protein	OK	129.972	75.533	-0.783019	yes	down_regulated
D286.1_1435	#N/A	1675171	1675344	+	MULTISPECIES: hypothetical protein	OK	0	171.144	inf	no	expressed
D286.1_1436	BPSL1970	1675381	1676352	-	calcineurin-like phosphoesterase family protein	OK	75.3558	59.06	-0.351537	no	expressed
D286.1_1437	BPSL1969	1676384	1677805	-	fad binding domain protein	OK	264.296	175.507	-0.590622	yes	down_regulated
D286.1_1438	BPSL1968	1677840	1678289	-	membrane protein	OK	74.5961	71.5896	-0.0593504	no	expressed
D286.1_1439	BPSL1967	1678286	1678894	-	quinone type iv	OK	277.08	218.609	-0.34195	no	expressed
D286.1_1440	BPSL1966	1679000	1680313	+	family inner membrane domain protein	OK	108.003	110.309	0.0304801	no	expressed
D286.1_1441	BPSL1965	1680530	1680850	-	membrane protein	OK	79.8821	160.853	1.0098	yes	up_regulated
D286.1_1442	BPSL1964	1681067	1681531	+	cbs domain protein	OK	1316.16	2350.33	0.836529	yes	up_regulated
D286.1_1443	BPSL1963	1681631	1683565	+	acyltransferase family protein	OK	212.753	225.047	0.0810475	no	expressed
D286.1_1444	BPSL1962	1683930	1685039	+	chorismate synthase	OK	347.796	274.939	-0.339131	no	expressed
D286.1_1445	#N/A	1685191	1686027	-	integrase core domain protein	NOTEST	0	0	0	no	not_expressed
D286.1_1446	#N/A	1686027	1686560	-	transposase family protein	NOTEST	0	0	0	no	not_expressed
D286.1_1447	BPSL1961	1686688	1688361	-	fad binding domain protein	OK	528.031	537.665	0.0260828	no	expressed
D286.1_1448	BPSL1960	1688542	1689321	+	short chain dehydrogenase family protein	OK	529.598	546.745	0.0459713	no	expressed
D286.1_1449	BPSL1959	1689366	1689797	+	thioesterase superfamily protein	OK	460.169	651.039	0.50058	no	expressed
D286.1_1450	BPSL1958	1690175	1691248	-	endonuclease v family protein	OK	112.873	113.411	0.00685427	no	expressed
D286.1_1451	BPSL1957	1692177	1693709	-	cellulase family protein	OK	37.5975	42.9182	0.19095	no	expressed
D286.1_1452	BPSL1956	1694301	1694846	-	sensory box protein	OK	74.66	92.3372	0.306576	no	expressed
D286.1_1453	BPSL1955	1695099	1695803	+	3-oxoacid - a subunit	OK	360.628	1840.19	2.35127	yes	up_regulated
D286.1_1454	BPSL1954	1695805	1696446	+	polymerase	OK	204.572	1231	2.58915	yes	up_regulated
D286.1_1455	BPSL1953	1696854	1697576	-	short chain dehydrogenase family protein	OK	8.85291	36.2627	2.03426	yes	up_regulated
D286.1_1456	BPSL1952	1697620	1698720	-	polysaccharide deacetylase family protein	OK	23.1138	61.1768	1.40423	yes	up_regulated
D286.1_1457	BPSL1951	1698735	1699292	-	snoal-like polyketide cyclase family protein	OK	11.5879	9.58434	-0.273867	no	expressed
D286.1_1458	BPSL1950	1699480	1700385	+	bacterial regulatory helix-turn-helix lysr family protein	OK	32.368	32.3241	-0.0019559	no	expressed
D286.1_1459	#N/A	1700387	1701313	+	hypothetical protein	OK	38.3434	70.2299	0.873107	yes	up_regulated
D286.1_1460	BPSL1948	1701712	1702617	+	alpha beta hydrolase fold family protein	OK	94.4616	86.3349	-0.129785	no	expressed
D286.1_1461	BPSL1947	1702691	1703044	+	endoribonuclease l-psp family protein	OK	1946.03	545.994	-1.83358	yes	down_regulated
D286.1_1462	BPSL1946	1703089	1705326	+	family protein	OK	352.321	120.541	-1.54736	yes	down_regulated
D286.1_1463	BPSL1945	1705785	1707692	+	threonine--trna ligase	OK	625.439	150.821	-2.05203	yes	down_regulated
D286.1_1464	BPSL1944	1707796	1708266	+	translation initiation factor if-3	OK	1421.71	626.815	-1.18151	yes	down_regulated
D286.1_1465	BPSL1943	1708459	1708656	+	ribosomal protein l35	OK	21759.1	2490.44	-3.12714	yes	down_regulated
D286.1_1466	BPSL1942	1708687	1709046	+	ribosomal protein l20	OK	8632.24	1351.19	-2.6755	yes	down_regulated
D286.1_1467	BPSL1941	1709186	1710208	+	phenylalanine--trna alpha subunit	OK	517.18	101.841	-2.34434	yes	down_regulated
D286.1_1468	BPSL1940	1710296	1712728	+	phenylalanine--trna beta subunit	OK	546.711	73.5593	-2.8938	yes	down_regulated
D286.1_1469	BPSL1939	1712801	1713205	+	integration host alpha subunit	OK	355.876	131.821	-1.43279	yes	down_regulated
D286.1_1470	BPSL1938	1713264	1713668	+	merr regulatory family protein	OK	389.645	227.854	-0.774054	yes	down_regulated
D286.1_1471	BPSL1937	1713790	1716009	-	exported protein	OK	46.2082	38.2352	-0.273248	no	expressed
D286.1_1472	BPSL1936	1716410	1717513	-	acyltransferase family protein	OK	277.019	146.067	-0.923349	yes	down_regulated
D286.1_1473	BPSL1935	1718306	1719502	-	lipoprotein	OK	12.1171	11.0031	-0.139132	no	expressed
D286.1_1474	BPSL1934	1719513	1720004	-	exported protein	OK	9.08431	10.0413	0.144495	no	expressed
D286.1_1475	BPSL1933	1720354	1721559	+	nlpb lipofamily protein	OK	715.07	412.954	-0.792102	yes	down_regulated
D286.1_1476	BPSL1931	1722121	1722411	+	antibiotic biosynthesis monooxygenase family protein	OK	488.111	658.016	0.430914	no	expressed
D286.1_1477	BPSL1930	1722461	1722718	-	dna-binding protein	OK	1266.22	1300.08	0.038074	no	expressed
D286.1_1478	BPSL1929	1722867	1723145	-	signal peptide protein	OK	11418.6	68895.2	2.59301	yes	up_regulated
D286.1_1479	BPSL1927	1723384	1724106	-	exported protein	OK	122.385	133.404	0.124374	no	expressed
D286.1_1480	BPSL1926	1724307	1724624	+	MULTISPECIES: hypothetical protein	OK	284.808	736.019	1.36975	yes	up_regulated
D286.1_1481	BPSL1925	1724783	1725040	-	MULTISPECIES: hypothetical protein	OK	111.562	421.517	1.91774	yes	up_regulated
D286.1_1482	BPSL1924	1725246	1725647	-	transposase	OK	74.0864	201.2	1.44135	yes	up_regulated
D286.1_1483	BPSL1923	1726066	1726968	+	bacterial regulatory helix-turn-helix lysr family protein	OK	33.3096	45.5105	0.450263	no	expressed
D286.1_1484	BPSL1922	1727387	1728823	+	segregation and condensation protein b	OK	634.556	445.939	-0.508901	no	expressed
D286.1_1485	BPSL1921	1728820	1730484	+	pseudouridine synthase family protein	OK	295.662	189.769	-0.639699	no	expressed
D286.1_1486	BPSL1920	1730789	1731250	+	ribosome maturation protein	OK	3509.37	871.708	-2.0093	yes	down_regulated
D286.1_1487	BPSL1919	1731247	1732722	+	transcription termination factor	OK	1378.62	695.278	-0.987563	yes	down_regulated
D286.1_1488	BPSL1918	1732814	1735741	+	translation initiation factor if-2	OK	1146.79	257.459	-2.15518	yes	down_regulated
D286.1_1489	BPSL1917	1735847	1736215	+	ribosome-binding factor a	OK	1135.82	400.991	-1.50209	yes	down_regulated
D286.1_1490	BPSL1916	1736233	1737177	+	trna pseudouridine synthase	OK	174.654	49.8288	-1.80944	yes	down_regulated
D286.1_1491	BPSL1915	1737447	1739006	-	drug resistance mfs drug:h+ antiporter-2 family protein	OK	154.143	25.0117	-2.62359	yes	down_regulated
D286.1_1492	BPSL1914	1739029	1740264	-	efflux pump membrane family protein	OK	236.316	48.0167	-2.29911	yes	down_regulated
D286.1_1493	BPSL1913	1740332	1741828	-	efflux outer membrane factor family protein	OK	170.341	37.4996	-2.18347	yes	down_regulated
D286.1_1494	BPSL1912	1741928	1742425	-	marr family protein	OK	301.969	76.6167	-1.97867	yes	down_regulated
D286.1_1495	BPSL1911	1742718	1744544	+	gtp-binding protein	OK	646.098	107.391	-2.58889	yes	down_regulated
D286.1_1496	BPSL1909	1744883	1747747	+	oxoglutarate dehydrogenase (succinyl-transferring) e1 component	OK	2528.73	552.963	-2.19316	yes	down_regulated
D286.1_1497	BPSL1908	1747882	1749147	+	dihydrolipoyllysine-residue e2 component of oxoglutarate dehydrogenase complex	OK	1339.25	315.311	-2.08657	yes	down_regulated
D286.1_1498	BPSL1907	1749247	1750677	+	dihydrolipoyl dehydrogenase	OK	1232.08	237.37	-2.37588	yes	down_regulated
D286.1_1499	BPSL1906	1750784	1751881	+	afg1-like atpase family protein	OK	238.886	46.2885	-2.3676	yes	down_regulated
D286.1_1500	BPSL1905	1752076	1752486	+	transposase	OK	55.0101	44.5631	-0.303849	no	expressed
D286.1_1501	BPSL1904	1752723	1753184	-	lipoprotein	OK	61.7732	229.234	1.89177	yes	up_regulated
D286.1_1502	BPSL1903	1753425	1755104	-	potra -type family protein	OK	12.0956	12.7784	0.0792235	no	expressed
D286.1_1503	BPSL1902	1755255	1756520	-	transmembrane protein	NOTEST	2.06821	2.75755	0.415003	no	expressed
D286.1_1504	BPSL1901	1756570	1758171	-	membrane protein	NOTEST	1.34211	1.75134	0.383954	no	expressed
D286.1_1505	BPSL1899	1758836	1759006	+	flp fap pilin component family protein	OK	228.69	1808.08	2.98299	yes	up_regulated
D286.1_1506	BPSL1898	1759089	1759589	+	type iv leader peptidase family protein	OK	20.6464	56.0027	1.4396	yes	up_regulated
D286.1_1507	BPSL1897	1759586	1760053	+	tade-like family protein	OK	38.7511	72.4321	0.902391	no	expressed
D286.1_1508	BPSL1896	1760133	1761032	+	flp pilus assembly protein	OK	20.714	40.5332	0.968501	yes	up_regulated
D286.1_1509	BPSL1895	1761096	1762421	+	bacterial type ii and iii secretion system family protein	OK	28.0399	34.9611	0.318272	no	expressed
D286.1_1510	BPSL1894	1762488	1763726	+	response regulator	OK	16.4255	22.2229	0.43611	no	expressed
D286.1_1511	BPSL1893	1763730	1765073	+	type ii iv secretion system family protein	OK	33.755	33.2733	-0.0207372	no	expressed
D286.1_1512	BPSL1892	1765066	1766073	+	type ii secretion system f family protein	OK	8.21759	11.8385	0.526697	no	expressed
D286.1_1513	BPSL1891	1766282	1767088	+	type ii secretion system f family protein	OK	26.9027	24.2413	-0.150282	no	expressed
D286.1_1514	BPSL1890	1767125	1768060	+	tetratricopeptide repeat family protein	OK	15.1898	21.9547	0.531423	no	expressed
D286.1_1515	BPSL1888	1768082	1770277	+	tad-like flp pilus-assembly family protein	OK	16.9228	22.5398	0.413506	no	expressed
D286.1_1516	BPSL1887	1770294	1771685	+	aaa domain family protein	OK	89.2257	127.349	0.51326	no	expressed
D286.1_1517	BPSL1886	1771758	1772489	+	signal peptide protein	OK	183.955	99.4333	-0.887554	yes	down_regulated
D286.1_1518	BPSL1885A	1772640	1773290	-	rna chaperone hfq	OK	263.116	442.303	0.749336	yes	up_regulated
D286.1_1519	BPSL1885	1773595	1773867	+	pxpv repeat family protein	OK	15.2368	126.008	3.04788	yes	up_regulated
D286.1_1520	BPSL1884	1774055	1775014	-	membrane protein	OK	33.3082	240.536	2.85231	yes	up_regulated
D286.1_1521	BPSL1883	1775074	1776846	-	amp-binding enzyme family protein	OK	30.2356	205.871	2.76742	yes	up_regulated
D286.1_1522	BPSL1882	1777031	1777981	-	bacterial regulatory tetr family protein	OK	130.243	766.751	2.55756	yes	up_regulated
D286.1_1523	BPSL1881	1778198	1779424	-	sugar (and other) transporter family protein	OK	28.2007	140.561	2.3174	yes	up_regulated
D286.1_1524	BPSL1880	1779834	1780388	+	acetyltransferase family protein	OK	16.4899	53.9416	1.70982	yes	up_regulated
D286.1_1525	BPSL1879	1780531	1781157	+	chromosome partitioning protein	OK	61.164	175.724	1.52255	yes	up_regulated
D286.1_1526	BPSL1878	1781204	1782916	+	sulfate transporter family protein	OK	14.3586	47.2588	1.71866	yes	up_regulated
D286.1_1527	BPSL1877	1783293	1784879	-	pa domain protein	OK	4.75067	8.50414	0.840036	no	expressed
D286.1_1528	BPSL1876	1785114	1786601	-	phosphoesterase family protein	OK	19.3296	15.8618	-0.285261	no	expressed
D286.1_1529	BPSL1875	1787136	1788848	+	methyl-accepting chemotaxis signaling domain protein	OK	93.0218	20.863	-2.15663	yes	down_regulated
D286.1_1530	BPSL1874	1789506	1792022	+	ribonuclease r	OK	738.547	555.232	-0.411598	no	expressed
D286.1_1531	BPSL1873	1792154	1792897	+	rna 2 -o ribose methyltransferase substrate binding family protein	OK	148.87	74.7241	-0.99441	yes	down_regulated
D286.1_1532	BPSL1872	1793271	1794170	+	n-acetylmuramoyl-l-alanine amidase	OK	241.313	98.3482	-1.29494	yes	down_regulated
D286.1_1533	BPSL1871	1794439	1795134	+	ribose 5-phosphate isomerase a	OK	407.377	235.582	-0.790133	yes	down_regulated
D286.1_1534	BPSL1870	1795472	1796185	+	bacterial regulatory gntr family protein	OK	79.3419	44.6929	-0.828036	yes	down_regulated
D286.1_1535	BPSL1869	1796285	1797268	+	oxidoreductase nad-binding rossmann fold family protein	OK	35.7918	21.1218	-0.760892	yes	down_regulated
D286.1_1536	BPSL1868	1797669	1798328	-	amino abc permease 3-tm his glu gln arg opine family domain protein	OK	77.785	24.0669	-1.69244	yes	down_regulated
D286.1_1537	BPSL1867	1798458	1799252	-	bacterial extracellular solute-binding 3 family protein	OK	367.065	148.086	-1.3096	yes	down_regulated
D286.1_1538	BPSL1866	1799372	1800400	-	dihydroorotate dehydrogenase	OK	182.986	56.8206	-1.68725	yes	down_regulated
D286.1_1539	BPSL1865	1800505	1801335	-	arginyl-trna-protein transferase	OK	222.238	545.295	1.29493	yes	up_regulated
D286.1_1540	BPSL1864	1801369	1802136	-	leucyl phenylalanyl-trna--protein transferase	OK	100.921	109.508	0.117807	no	expressed
D286.1_1541	BPSL1863	1802145	1802690	-	nudix domain protein	OK	246.062	190.2	-0.371504	no	expressed
D286.1_1542	BPSL1862	1803410	1803907	+	MULTISPECIES: hypothetical protein	OK	129.401	132.741	0.0367628	no	expressed
D286.1_1543	BPSL1861	1803912	1804250	+	small multidrug resistance family protein	OK	134.864	68.5151	-0.977009	yes	down_regulated
D286.1_1544	BPSL1860	1804280	1805422	+	enoyl- hydratase isomerase family protein	OK	88.0683	78.5059	-0.165821	no	expressed
D286.1_1545	BPSL1859	1805879	1806343	-	membrane protein	OK	120.479	191.616	0.669444	yes	up_regulated
D286.1_1546	BPSL1858	1806678	1807835	+	alkanesulfonate fmnh -dependent	OK	25.7154	28.2729	0.136785	no	expressed
D286.1_1547	BPSL1857	1807853	1808662	+	binding--dependent transport system inner membrane component family protein	OK	19.23	9.97366	-0.947166	no	expressed
D286.1_1548	BPSL1856	1808659	1809666	+	abc transporter family protein	OK	9.38134	6.51524	-0.525975	no	expressed
D286.1_1549	BPSL1855	1809756	1809971	+	molybdenum-pterin binding domain protein	OK	9.86194	27.8835	1.49947	no	expressed
D286.1_1550	BPSL1854	1810099	1810296	+	iron abc transporter permease	OK	279.364	476.196	0.76941	no	expressed
D286.1_1551	BPSL1853	1810370	1810624	+	MULTISPECIES: hypothetical protein	OK	99.7481	191.079	0.937807	no	expressed
D286.1_1552	#N/A	1810810	1811463	+	predicted novel protein	OK	646.409	45.268	-3.83588	yes	down_regulated
D286.1_1553	BPSL1852	1811600	1812571	-	trna dihydrouridine synthase a family protein	OK	124.537	26.0814	-2.25548	yes	down_regulated
D286.1_1554	BPSL1851	1813197	1814504	-	dicarboxylate symporter family protein	OK	152.181	12.8617	-3.56463	yes	down_regulated
D286.1_1555	#N/A	1814537	1815295	+	hypothetical protein X896_6187	OK	17.103	8.62791	-0.987163	no	expressed
D286.1_1556	BPSL1850	1815685	1816161	-	hxlr-like helix-turn-helix family protein	OK	131.238	204.616	0.640739	no	expressed
D286.1_1557	BPSL1849	1816343	1816780	+	thioesterase family protein	OK	12.5739	6.76001	-0.895332	no	expressed
D286.1_1558	BPSL1848	1817067	1818119	+	aldo keto reductase family protein	OK	113.376	80.1648	-0.500068	no	expressed
D286.1_1559	BPSL1847	1818475	1819536	+	permease family protein	OK	144.577	69.4573	-1.05764	yes	down_regulated
D286.1_1560	BPSL1846	1819847	1820269	+	hypothetical protein	OK	357.304	103.05	-1.79381	yes	down_regulated
D286.1_1561	BPSL1845	1820375	1821211	-	abc-2 type family protein	OK	105.206	50.6676	-1.05407	yes	down_regulated
D286.1_1562	BPSL1844	1821216	1822130	-	nodulation abc transporter	OK	125.574	76.2645	-0.719457	yes	down_regulated
D286.1_1563	BPSL1843	1822360	1822851	+	universal stress family protein	OK	98.6022	226.001	1.19664	yes	up_regulated
D286.1_1564	BPSL1842	1823263	1823997	-	membrane protein	OK	161.457	277.72	0.78248	yes	up_regulated
D286.1_1565	BPSL1841	1824031	1824357	-	MULTISPECIES: hypothetical protein	OK	382.895	502.943	0.393443	no	expressed
D286.1_1566	BPSL1840	1824420	1825067	-	repressor	OK	287.793	458.335	0.671371	yes	up_regulated
D286.1_1567	BPSL1839	1825370	1826407	+	sulfate abc sulfate-binding family protein	OK	113.537	105.482	-0.106167	no	expressed
D286.1_1568	BPSL1838	1826540	1827433	+	sulfate abc permease protein	OK	47.8316	24.3274	-0.975378	no	expressed
D286.1_1569	BPSL1837	1827430	1828464	+	sulfate abc permease protein	OK	62.995	26.7057	-1.23809	yes	down_regulated
D286.1_1570	BPSL1836	1828478	1829533	+	sulfate abc atp-binding family protein	OK	60.7992	28.8572	-1.07512	yes	down_regulated
D286.1_1571	BPSL1835	1829603	1830529	+	bacterial regulatory helix-turn-helix lysr family protein	OK	186.531	82.9211	-1.1696	yes	down_regulated
D286.1_1572	BPSL1834	1830721	1831851	+	periplasmic binding s and sugar binding domain of family protein	OK	92.6604	208.301	1.16865	yes	up_regulated
D286.1_1573	BPSL1833	1831991	1833562	+	abc transporter family protein	OK	29.7797	51.6687	0.794962	yes	up_regulated
D286.1_1574	BPSL1832	1833633	1834646	+	branched-chain amino acid transport system permease component family protein	OK	45.8403	40.8421	-0.166559	no	expressed
D286.1_1575	BPSL1831	1834676	1835707	+	periplasmic binding s and sugar binding domain of family protein	OK	160.355	119.038	-0.429846	no	expressed
D286.1_1576	BPSL1830	1835763	1836749	+	ribokinase	OK	64.7866	56.8623	-0.188223	no	expressed
D286.1_1577	BPSL1829	1836889	1838817	+	membrane protein	OK	51.0034	26.8708	-0.924554	yes	down_regulated
D286.1_1578	BPSL1828	1839619	1841541	+	serine protein kinase	OK	282.954	1275.88	2.17285	yes	up_regulated
D286.1_1579	BPSL1827	1841665	1842930	+	MULTISPECIES: hypothetical protein	OK	125.965	704.999	2.4846	yes	up_regulated
D286.1_1580	BPSL1826	1842930	1844612	+	spovr like family protein	OK	64.2033	415.464	2.694	yes	up_regulated
D286.1_1581	BPSL1825	1845092	1846396	+	mfs metabolite:h+ symporter family protein	OK	173.903	62.5225	-1.47583	yes	down_regulated
D286.1_1582	BPSL1824	1846649	1847695	+	nmt1-like family protein	OK	14.908	15.5066	0.0567914	no	expressed
D286.1_1583	#N/A	1847656	1847949	-	hypothetical protein X948_4043	NOTEST	0	0	0	no	not_expressed
D286.1_1584	BPSL1823	1848302	1849132	+	abc transporter family protein	OK	7.33746	4.4588	-0.718625	no	expressed
D286.1_1585	BPSL1822	1849110	1850099	+	binding--dependent transport system inner membrane component family protein	NOTEST	4.57665	2.05173	-1.15745	no	expressed
D286.1_1586	BPSL1821	1850692	1850883	+	flp fap pilin component family protein	OK	0	368.282	inf	yes	up_regulated
D286.1_1587	BPSL1820	1850948	1851427	+	type iv leader peptidase family protein	OK	20.3665	17.8977	-0.186426	no	expressed
D286.1_1588	BPSL1819	1851440	1852492	+	flp pilus assembly protein	NOTEST	0.343334	0	#NAME?	no	not_expressed
D286.1_1589	BPSL1818	1852527	1853975	+	bacterial type ii and iii secretion system family protein	NOTEST	2.44774	2.42957	-0.0107479	no	expressed
D286.1_1590	BPSL1817	1854009	1854422	+	pilus biogenesis family protein	NOTEST	0	0	0	no	not_expressed
D286.1_1591	BPSL1816	1854433	1855902	+	fimbrial protein	NOTEST	1.436	4.37982	1.60881	no	expressed
D286.1_1592	BPSL1815	1855841	1857232	+	secretion system protein partial	NOTEST	2.72676	3.21516	0.237706	no	expressed
D286.1_1593	BPSL1814	1857229	1858224	+	type ii secretion system f family protein	NOTEST	1.11953	0.90022	-0.314541	no	expressed
D286.1_1594	BPSL1813	1858221	1859165	+	type ii secretion system f family protein	NOTEST	0.7773	1.72288	1.14828	no	expressed
D286.1_1595	BPSL1812	1859309	1860292	+	tetratricopeptide repeat family protein	NOTEST	2.29901	2.80369	0.286309	no	expressed
D286.1_1596	BPSL1811	1860289	1860717	+	tade-like family protein	OK	5.38171	8.24268	0.615048	no	expressed
D286.1_1597	BPSL1810	1860761	1861741	+	tade-like family protein	NOTEST	0.715999	1.16226	0.698905	no	expressed
D286.1_1598	BPSL1809	1862021	1862836	+	bacterial extracellular solute-binding 3 family protein	OK	23.7124	15.2544	-0.636422	no	expressed
D286.1_1599	BPSL1808	1863220	1863945	+	amino abc permease 3-tm his glu gln arg opine family domain protein	OK	19.3319	12.3808	-0.642883	no	expressed
D286.1_1600	BPSL1807	1863903	1864691	+	amino abc permease 3-tm his glu gln arg opine family domain protein	OK	57.5127	38.5346	-0.577725	no	expressed
D286.1_1601	BPSL1806	1864733	1866157	-	peptidase m23 family protein	OK	31.8796	75.516	1.24415	yes	up_regulated
D286.1_1602	BPSL1805	1866489	1867160	-	transcriptional regulator domain protein	OK	76.7085	225.678	1.55681	yes	up_regulated
D286.1_1603	BPSL1804	1867304	1868503	+	efflux rnd mfp subunit	OK	76.4701	142.592	0.898929	yes	up_regulated
D286.1_1604	BPSL1803	1868520	1871651	+	rnd hydrophobe amphiphile efflux-1 family protein	OK	64.3529	64.6006	0.0055428	no	expressed
D286.1_1605	BPSL1802	1871648	1873198	+	outer membrane protein oprm	OK	100.524	116.016	0.206786	no	expressed
D286.1_1606	#N/A	1873741	1874535	-	hit domain protein	OK	43.541	21.1813	-1.03959	yes	down_regulated
D286.1_1607	BPSL1801	1875124	1875636	+	type-1 fimbrial a chain	OK	655.118	174.005	-1.91263	yes	down_regulated
D286.1_1608	BPSL1800	1875792	1878227	+	fimbrial protein	OK	69.3471	17.2084	-2.01073	yes	down_regulated
D286.1_1609	BPSL1799	1878379	1879128	+	fimbrial protein	OK	27.3677	5.86076	-2.22332	no	expressed
D286.1_1610	BPSL1798	1879125	1880150	+	fimbrial family protein	OK	72.3798	55.4126	-0.385374	no	expressed
D286.1_1611	BPSL1797	1880201	1881961	-	abc transporter family protein	OK	66.4694	134.852	1.02061	yes	up_regulated
D286.1_1612	BPSL1796	1882095	1883696	-	asparagine synthase family protein	OK	63.322	140.038	1.14504	yes	up_regulated
D286.1_1613	BPSL1795	1883773	1884483	-	transglutaminase-like superfamily protein	OK	207.307	462.42	1.15744	yes	up_regulated
D286.1_1614	#N/A	1884536	1884679	-	lasso peptide precursor	OK	1230.13	62234.4	5.66083	yes	up_regulated
D286.1_1615	BPSL1794	1885276	1886265	+	helix-turn-helix domain protein	OK	3.40114	26.9184	2.9845	yes	up_regulated
D286.1_1616	BPSL1793	1886367	1887314	+	periplasmic binding s and sugar binding domain of family protein	NOTEST	4.09552	3.72076	-0.138449	no	expressed
D286.1_1617	#N/A	1887341	1888915	+	ribonucleotide-diphosphate reductase subunit alpha	NOTEST	1.79637	2.29099	0.350886	no	expressed
D286.1_1618	BPSL1791	1888940	1889926	+	branched-chain amino acid transport system permease component family protein	NOTEST	2.00676	1.48324	-0.436117	no	expressed
D286.1_1619	BPSL1790	1890129	1891220	+	zinc-binding dehydrogenase family protein	OK	7.94406	5.48239	-0.535071	no	expressed
D286.1_1620	BPSL0839	1891251	1892792	+	carbohydrate fggy family	OK	13.4635	18.6771	0.472222	no	expressed
D286.1_1621	BPSL1789	1892789	1893535	+	l-xylulose reductase	OK	5.20222	11.2182	1.10865	no	expressed
D286.1_1622	#N/A	1893837	1894499	-	alanine racemase	NOTEST	1.60072	3.02772	0.919505	no	expressed
D286.1_1623	BPSL1787	1894600	1895313	+	rna polymerase sigma sigma-70 family protein	OK	8.8362	9.20095	0.0583569	no	expressed
D286.1_1624	BPSL1786	1895369	1895611	+	mbth-like family protein	OK	265.603	74.7141	-1.82982	yes	down_regulated
D286.1_1625	BPSL1785	1895670	1896686	+	taurine catabolism dioxygenase family protein	OK	48.197	17.0967	-1.49523	yes	down_regulated
D286.1_1626	BPSL1784	1896724	1897614	+	siderophore transport system atp-binding protein	OK	25.7117	10.063	-1.35336	no	expressed
D286.1_1627	BPSL1783	1897611	1899731	+	feccd transport family protein	OK	10.7344	5.16457	-1.05552	no	expressed
D286.1_1628	BPSL1782	1899728	1900534	+	siderophore-iron reductase	OK	23.3858	5.30568	-2.14002	yes	down_regulated
D286.1_1629	BPSL1781	1900531	1901727	+	periplasmic binding family protein	OK	37.2986	14.1958	-1.39365	yes	down_regulated
D286.1_1630	BPSL1780	1901904	1902479	-	MULTISPECIES: hypothetical protein	OK	43.5051	61.537	0.500271	no	expressed
D286.1_1631	BPSL1779	1902966	1904711	-	cyclic peptide transporter family protein	OK	17.4916	5.10783	-1.77588	yes	down_regulated
D286.1_1632	BPSL1778	1905297	1911731	+	d-alanine--poly subunit 1	OK	15.7319	2.31808	-2.76269	yes	down_regulated
D286.1_1633	BPSL1778	1911743	1915180	+	d-alanine--poly subunit 1	OK	22.188	4.82808	-2.20026	yes	down_regulated
D286.1_1634	BPSL1777	1915229	1920427	+	amino acid adenylation domain protein	OK	16.4887	4.24905	-1.95627	yes	down_regulated
D286.1_1635	BPSL1776	1920571	1921977	+	fad-nad -binding family protein	OK	38.6214	7.14154	-2.43509	yes	down_regulated
D286.1_1636	BPSL1775	1922025	1924238	+	dependent siderophore receptor family protein	OK	106.023	7.5531	-3.81116	yes	down_regulated
D286.1_1637	BPSL1774	1924303	1925142	+	formyl transferase family protein	OK	90.523	23.0736	-1.97204	yes	down_regulated
D286.1_1638	BPSL1773	1925449	1927056	-	cobb -like glutamine amidotransferase domain protein	OK	30.9824	17.0555	-0.861213	yes	down_regulated
D286.1_1639	BPSL1772	1927061	1927663	-	cob yrinic acid -diamide adenosyltransferase	OK	76.5877	46.3645	-0.724094	yes	down_regulated
D286.1_1640	BPSL1771	1927722	1928162	-	cobalamin synthesis g family protein	OK	21.6998	21.9064	0.0136669	no	expressed
D286.1_1641	BPSL1770	1929265	1930326	+	high-affinity nickel transport protein	OK	69.1424	107.334	0.634469	yes	up_regulated
D286.1_1642	BPSL1769	1930448	1931521	+	cobalamin biosynthesis protein	OK	94.0092	73.4593	-0.355856	no	expressed
D286.1_1643	BPSL1768	1931588	1935433	+	subunit	OK	42.9156	22.3241	-0.942902	yes	down_regulated
D286.1_1644	BPSL1767	1936038	1937321	+	aaa domain family protein	OK	50.4389	40.1808	-0.328032	no	expressed
D286.1_1645	BPSL1766	1937402	1938022	+	von willebrand factor type a domain protein	OK	9.38794	7.29324	-0.364249	no	expressed
D286.1_1646	BPSL1765	1938350	1939036	+	phospholipase carboxylesterase family protein	OK	52.9246	64.3689	0.282425	no	expressed
D286.1_1647	BPSL1764	1939380	1939634	-	exported protein	OK	296.824	1113.29	1.90715	yes	up_regulated
D286.1_1648	BPSL1763	1940069	1941430	-	carbohydrate binding domain protein	OK	148.071	647.612	2.12884	yes	up_regulated
D286.1_1649	BPSL1762	1941774	1943603	-	precorrin-3b c17-methyltransferase	OK	34.7189	26.6502	-0.381578	no	expressed
D286.1_1650	BPSL1761	1943600	1944334	-	precorrin-2 c20-methyltransferase	OK	54.1907	28.001	-0.952567	no	expressed
D286.1_1651	BPSL1760	1944331	1944957	-	precorrin-8x methylmutase family protein	OK	89.5683	30.0797	-1.5742	yes	down_regulated
D286.1_1652	BPSL1759	1944950	1945708	-	precorrin-3b synthase	OK	12.2888	6.93828	-0.82469	no	expressed
D286.1_1653	BPSL1759	1945693	1946397	-	nitrite partial	OK	27.4812	14.8849	-0.884595	no	expressed
D286.1_1654	BPSL1758	1946795	1948021	+	precorrin-6y -methyltransferase subunit	OK	6.22602	10.2301	0.716438	no	expressed
D286.1_1655	BPSL1757	1948018	1949112	+	cobalamin biosynthesis protein	OK	33.1799	26.97	-0.298957	no	expressed
D286.1_1656	BPSL1756	1949109	1949843	+	precorrin-6x reductase family protein	OK	24.8989	22.3142	-0.158125	no	expressed
D286.1_1657	BPSL1755	1950182	1950907	+	precorrin-4 c11-methyltransferase	OK	61.6986	58.3689	-0.0800369	no	expressed
D286.1_1658	BPSL1754	1950986	1952551	-	glycosyl hydrolase like gh101 family protein	OK	70.8743	92.8628	0.389838	no	expressed
D286.1_1659	BPSL1753	1952681	1953178	-	mfs partial	OK	10.1691	8.85052	-0.200363	no	expressed
D286.1_1660	BPSL1753	1953127	1953864	-	major facilitator superfamily protein	NOTEST	0.915521	0.426426	-1.1023	no	expressed
D286.1_1661	BPSL1752	1953988	1954482	+	marr family protein	OK	44.2594	46.4717	0.0703695	no	expressed
D286.1_1662	BPSL1751	1954790	1955905	-	receptor ligand binding region family protein	OK	10.2188	1.9254	-2.40799	yes	down_regulated
D286.1_1663	BPSL1750	1956230	1956664	-	marr family protein	OK	5.28747	4.30852	-0.295385	no	expressed
D286.1_1664	#N/A	1956672	1957391	+	transcriptional family domain protein	OK	17.4775	8.09446	-1.11049	no	expressed
D286.1_1665	BPSL1749	1957207	1957911	-	glutathione s-transferase	OK	103.921	91.3893	-0.185393	no	expressed
D286.1_1666	BPSL1748	1958195	1959115	-	bacterial regulatory helix-turn-helix lysr family protein	OK	32.0638	34.6975	0.113889	no	expressed
D286.1_1667	BPSL1747	1959213	1959662	+	protein	OK	7.4179	7.05673	-0.0720108	no	expressed
D286.1_1668	BPSL1746	1959659	1960453	+	short chain dehydrogenase family protein	OK	9.44021	93.7085	3.31129	yes	up_regulated
D286.1_1669	BPSL1745	1960685	1961623	-	carbamate kinase	OK	80.7578	1613.33	4.3203	yes	up_regulated
D286.1_1670	BPSL1744	1961712	1962722	-	ornithine carbamoyltransferase	OK	137.014	2598.75	4.24543	yes	up_regulated
D286.1_1671	BPSL1743	1962787	1964043	-	arginine deiminase	OK	116.908	1157.99	3.30819	yes	up_regulated
D286.1_1672	BPSL1742	1964061	1965521	-	arginine-ornithine antiporter	OK	124.111	373.369	1.58897	yes	up_regulated
D286.1_1673	BPSL1741	1965682	1966014	-	hypothetical protein	OK	441.148	1165.85	1.40204	yes	up_regulated
D286.1_1674	BPSL1740	1966856	1967674	-	binding--dependent transport system inner membrane component family protein	OK	30.0156	92.845	1.62911	no	expressed
D286.1_1675	BPSL1739	1967671	1968609	-	abc transporter family protein	OK	30.545	107.977	1.82171	yes	up_regulated
D286.1_1676	BPSL1738	1968606	1969826	-	binding--dependent transport system inner membrane component family protein	OK	33.335	83.4395	1.32369	no	expressed
D286.1_1677	BPSL1737	1969823	1970761	-	substrate binding domain of abc-type glycine betaine transport system family protein	OK	128.632	477.369	1.89185	yes	up_regulated
D286.1_1678	BPSL1736	1971134	1971904	+	methyltransferase domain protein	OK	132.14	513.218	1.95751	yes	up_regulated
D286.1_1679	BPSL1735	1972293	1973696	-	major facilitator superfamily protein	OK	18.8711	63.8099	1.7576	yes	up_regulated
D286.1_1680	BPSL1734	1973767	1975743	-	amp-binding enzyme family protein	OK	17.3617	32.239	0.892899	yes	up_regulated
D286.1_1681	BPSL1733	1976151	1976339	+	MULTISPECIES: hypothetical protein	OK	0	140.939	inf	no	expressed
D286.1_1682	#N/A	1976279	1976971	-	hypothetical protein	OK	3.99413	7.87359	0.979141	no	expressed
D286.1_1683	BPSL1732	1977053	1978795	+	methyl-accepting chemotaxis signaling domain protein	OK	5.24713	10.4521	0.994187	yes	up_regulated
D286.1_1684	BPSL1731	1978833	1979345	+	chew-like domain protein	OK	3.42647	13.916	2.02195	no	expressed
D286.1_1685	BPSL1730	1979536	1980474	-	eama-like transporter family protein	OK	2.1833	5.12741	1.23172	no	expressed
D286.1_1686	BPSL1729	1980639	1981439	-	helix-turn-helix domain protein	OK	39.7006	113.614	1.5169	yes	up_regulated
D286.1_1687	BPSL1728	1981758	1983017	+	gram-negative porin family protein	OK	5.26518	5.9258	0.170526	no	expressed
D286.1_1688	BPSL1727	1983429	1985333	-	peptide synthase	OK	18.0747	67.5923	1.90288	yes	up_regulated
D286.1_1689	BPSL1726	1986281	1986505	+	hypothetical protein	OK	625.809	4059.25	2.69742	no	expressed
D286.1_1690	BPSL1725	1986492	1987376	+	hypothetical protein	OK	212.813	1155.62	2.44101	yes	up_regulated
D286.1_1691	BPSL1724	1987438	1988448	+	aminotransferase class i and ii family protein	OK	86.0888	380.047	2.14228	yes	up_regulated
D286.1_1692	BPSL1723	1988458	1989558	+	methyltransferase small domain protein	OK	85.2676	590.343	2.79148	yes	up_regulated
D286.1_1693	BPSL1722	1989614	1990432	+	formyl transferase family protein	OK	38.1078	304.566	2.9986	yes	up_regulated
D286.1_1694	BPSL1721	1990473	1991687	+	argininosuccinate synthase	OK	31.7814	320.811	3.33547	yes	up_regulated
D286.1_1695	BPSL1720	1991684	1993084	+	argininosuccinate lyase	OK	20.9802	204.742	3.28671	yes	up_regulated
D286.1_1696	BPSL1719	1993102	1993998	+	kinase	OK	8.15461	128.482	3.97781	yes	up_regulated
D286.1_1697	BPSL1718	1994052	1995284	+	major facilitator superfamily protein	OK	11.3301	110.473	3.28546	yes	up_regulated
D286.1_1698	BPSL1717	1995281	1995922	+	MULTISPECIES: hypothetical protein	OK	8.36812	93.4221	3.48079	no	expressed
D286.1_1699	BPSL1716	1995919	1997046	+	pyridoxal-phosphate dependent enzyme family protein	OK	15.3004	154.44	3.3354	yes	up_regulated
D286.1_1700	BPSL1715	1997099	1999783	+	atp-grasp domain protein	OK	8.49838	70.7894	3.05827	yes	up_regulated
D286.1_1701	BPSL1714	1999826	2000986	+	l-allo-threonine aldolase	OK	15.6091	69.9128	2.16316	no	expressed
D286.1_1702	BPSL1713	2000983	2001615	+	acetyltransferase family protein	OK	8.43669	35.6592	2.07952	yes	up_regulated
D286.1_1703	BPSL1712	2001612	2020424	+	d-alanine--poly subunit 1	OK	23.7531	133.863	2.49457	no	expressed
D286.1_1704	BPSL1711	2020515	2022236	+	carbamoyltransferase family protein	OK	10.2243	51.7846	2.34052	yes	up_regulated
D286.1_1705	BPSL1710	2022361	2024733	+	penicillin amidase family protein	OK	4.07182	21.1692	2.37822	yes	up_regulated
D286.1_1706	#N/A	2025361	2025621	-	phosphopantetheine attachment site family protein	OK	117.441	331.616	1.49758	yes	up_regulated
D286.1_1707	BPSL1692	2026187	2026498	+	membrane protein	OK	38.8334	39.3856	0.0203726	no	expressed
D286.1_1708	BPSL1691	2026532	2027443	+	hypothetical protein	OK	49.2646	14.1311	-1.80168	yes	down_regulated
D286.1_1709	BPSL1690	2027433	2028212	+	MULTISPECIES: hypothetical protein	OK	39.1469	12.1307	-1.69024	yes	down_regulated
D286.1_1710	BPSL1689	2028218	2028721	+	tqo small subunit family protein	OK	72.6161	20.3112	-1.83801	no	expressed
D286.1_1711	BPSL1688	2028718	2029428	+	membrane protein	OK	170.518	69.5546	-1.2937	yes	down_regulated
D286.1_1712	BPSL1687	2029447	2030088	-	transmembrane protein duf1109	OK	118.517	101.845	-0.218713	no	expressed
D286.1_1713	BPSL1686	2030085	2030609	-	rna polymerase sigma sigma-70 family protein	OK	604.591	346.142	-0.804594	yes	down_regulated
D286.1_1714	#N/A	2032008	2032331	+	rhodanese-like domain protein	OK	10.4055	13.3435	0.358791	no	expressed
D286.1_1715	BPSL1682	2032384	2033664	-	hydantoinase carbamoylase family protein	OK	7.18836	3.74299	-0.941472	no	expressed
D286.1_1716	BPSL1681	2033661	2035046	-	amidohydrolase family protein	OK	7.65215	8.68526	0.182703	no	expressed
D286.1_1717	BPSL1680	2035146	2036036	+	bacterial regulatory helix-turn-helix lysr family protein	OK	19.6851	25.1633	0.354217	no	expressed
D286.1_1718	BPSL1679	2036217	2037308	+	OsrF	OK	6.67333	7.45252	0.159322	no	expressed
D286.1_1719	BPSL1678	2037327	2038967	+	urocanate hydratase	OK	13.5797	13.9956	0.0435256	no	expressed
D286.1_1720	BPSL1677	2039004	2040326	+	sugar (and other) transporter family protein	NOTEST	3.83682	3.00685	-0.351658	no	expressed
D286.1_1721	BPSL1676	2040344	2041978	+	aromatic amino acid lyase family protein	OK	3.27838	9.01182	1.45884	yes	up_regulated
D286.1_1722	BPSL1675	2042092	2042529	+	transposase dde domain protein	NOTEST	1.06049	4.64591	2.13123	no	expressed
D286.1_1723	BPSL1674	2042820	2043920	+	gram-negative porin family protein	OK	5.89173	10.3598	0.814235	no	expressed
D286.1_1724	#N/A	2044232	2044972	+	hypothetical protein DP48_1664	OK	7.00553	5.42506	-0.368854	no	expressed
D286.1_1725	BPSL1672	2044928	2046178	-	hypothetical protein	OK	29.0117	34.1149	0.233768	no	expressed
D286.1_1726	#N/A	2046381	2047466	+	transposase dde domain protein	NOTEST	0	0	0	no	not_expressed
D286.1_1727	BPSL1671	2047616	2048011	-	exported protein	OK	14.2795	31.5622	1.14426	no	expressed
D286.1_1728	BPSL1669	2049557	2050270	-	dna-binding response regulator	OK	9.57872	31.3635	1.71118	yes	up_regulated
D286.1_1729	#N/A	2050537	2051328	-	hypothetical protein DP48_1660	OK	38.7108	61.7771	0.674339	no	expressed
D286.1_1730	BPSL1668	2051283	2052050	-	adenylylsulfate kinase	OK	19.6895	22.8523	0.214916	no	expressed
D286.1_1731	BPSL1667	2052164	2053822	-	glycosyltransferase 9 family protein	OK	18.7665	31.205	0.733617	yes	up_regulated
D286.1_1732	BPSL1666	2053831	2058195	-	glycosyltransferase 9 family protein	OK	10.2443	19.6936	0.942912	yes	up_regulated
D286.1_1733	BPSL1665	2058306	2059721	-	type i secretion membrane fusion family protein	OK	12.5112	16.1341	0.366893	no	expressed
D286.1_1734	BPSL1664	2059712	2062003	-	abc transporter family protein	OK	6.19708	12.9721	1.06575	yes	up_regulated
D286.1_1735	BPSL1663	2062038	2062913	-	sulfotransferase domain protein	OK	6.34856	14.4088	1.18245	yes	up_regulated
D286.1_1736	BPSL1662	2062910	2063419	-	hypothetical protein	OK	6.51762	7.88578	0.274908	no	expressed
D286.1_1737	BPSL1661	2063515	2064759	-	bacterial ig-like domain family protein	OK	13.8344	27.0934	0.969682	no	expressed
D286.1_1738	BPSL1661	2064747	2073203	-	bacterial ig-like domain family protein	OK	13.1368	18.6874	0.508454	no	expressed
D286.1_1739	BPSL1660	2073314	2075029	-	outer membrane efflux family protein	OK	9.1647	15.1296	0.723215	no	expressed
D286.1_1740	BPSL1659	2075242	2076114	-	smpa family protein	OK	15.8668	16.065	0.0179104	no	expressed
D286.1_1741	#N/A	2077415	2078131	-	hypothetical protein DP48_1649	OK	12.2159	18.5302	0.601119	no	expressed
D286.1_1742	#N/A	2078082	2078498	-	outer membrane transporter protein	OK	3.53017	8.03983	1.18743	no	expressed
D286.1_1743	#N/A	2078775	2079191	+	transcriptional family	OK	9.40017	5.11913	-0.876789	no	expressed
D286.1_1744	#N/A	2079474	2079593	-	hypothetical protein BURPS1106A_2071	NOTEST	0	0	0	no	not_expressed
D286.1_1745	BPSL1637	2080153	2081223	+	lipase family protein	OK	39.5658	100.599	1.34629	yes	up_regulated
D286.1_1746	BPSL1636	2081480	2081788	-	h-ns histone family protein	OK	13.7119	72.1257	2.39509	yes	up_regulated
D286.1_1747	BPSL1635	2082155	2083015	-	eal domain protein	OK	40.5476	78.0052	0.943954	yes	up_regulated
D286.1_1748	BPSL1634	2083276	2086524	-	hpt domain protein	OK	37.2557	61.553	0.724367	yes	up_regulated
D286.1_1749	BPSL1633	2086524	2087189	-	bacterial regulatory luxr family protein	OK	83.5627	101.059	0.274266	no	expressed
D286.1_1750	BPSL1632	2087476	2087859	-	membrane protein	OK	26.3618	39.9198	0.598658	no	expressed
D286.1_1751	#N/A	2088100	2089221	-	hypothetical protein X888_2187	OK	21.7973	47.1038	1.11169	yes	up_regulated
D286.1_1752	#N/A	2089568	2089750	+	yada domain-containing protein	NOTEST	65.1901	23.2812	-1.48549	no	expressed
D286.1_1753	#N/A	2089754	2091742	+	dna-directed rna polymerase large subunit	OK	54.195	30.4702	-0.830762	yes	down_regulated
D286.1_1754	#N/A	2091767	2092522	+	tash pest motif family domain protein	OK	17.3718	19.7806	0.187337	no	expressed
D286.1_1755	#N/A	2092523	2092945	+	hypothetical protein	OK	114.973	77.3076	-0.572607	no	expressed
D286.1_1756	BPSL1629	2094104	2095075	-	fimbrial family protein	OK	12.1786	19.0192	0.643102	no	expressed
D286.1_1757	BPSL1628	2095131	2097566	-	fimbrial protein	OK	20.2915	34.2087	0.753492	yes	up_regulated
D286.1_1758	BPSL1627	2097624	2098394	-	fimbrial protein	OK	24.1712	89.8482	1.8942	yes	up_regulated
D286.1_1759	BPSL1626	2098493	2099023	-	fimbrial family protein	OK	26.4439	112.509	2.08903	yes	up_regulated
D286.1_1760	BPSL1625	2100178	2100645	-	mekhla domain protein	OK	141.599	469.043	1.72791	yes	up_regulated
D286.1_1761	BPSL1623	2101230	2102318	+	phb depolymerase family protein	OK	49.2315	924.832	4.23154	yes	up_regulated
D286.1_1762	BPSL1622	2102621	2103211	-	exported protein	OK	207.599	8233.24	5.30959	yes	up_regulated
D286.1_1763	BPSL2002	2104027	2105199	-	iron-containing alcohol dehydrogenase family protein	OK	5.03711	28.3328	2.4918	yes	up_regulated
D286.1_1764	#N/A	2105262	2105909	+	hypothetical protein DP48_1629	OK	2.31378	6.1033	1.39934	no	expressed
D286.1_1765	BPSL1618	2106141	2106839	+	MULTISPECIES: hypothetical protein	OK	1.44889	102.854	6.14951	no	expressed
D286.1_1766	BPSL1617	2106977	2108419	+	fad binding domain protein	OK	5.75696	57.6552	3.32407	yes	up_regulated
D286.1_1767	BPSL1616	2108505	2109839	+	sodium hydrogen exchanger family protein	OK	3.47654	19.472	2.48568	yes	up_regulated
D286.1_1768	BPSL1615	2109846	2110844	+	rieske	OK	2.0494	14.8584	2.85801	no	expressed
D286.1_1769	BPSL1614	2110841	2111893	+	oxygenase	OK	16.1551	33.807	1.06533	yes	up_regulated
D286.1_1770	BPSL1613	2111934	2113973	-	bifunctional atp-dependent dihydroxyacetone kinase fad-amp lyase	OK	16.6822	28.007	0.747472	yes	up_regulated
D286.1_1771	BPSL1612	2114188	2114550	-	hypothetical protein BURPS1710b_2249	OK	2.86295	5.01024	0.807379	no	expressed
D286.1_1772	BPSL1611	2114793	2116382	-	methyl-accepting chemotaxis signaling domain protein	OK	2.6713	6.87647	1.36412	yes	up_regulated
D286.1_1773	BPSL1610	2116557	2117297	-	abc-2 type transporter family protein	NOTEST	5.32207	2.65576	-1.00286	no	expressed
D286.1_1774	BPSL1609	2117294	2118298	-	abc transporter family protein	OK	8.09681	14.9233	0.882141	no	expressed
D286.1_1775	BPSL1608	2118320	2119378	-	apbe family protein	OK	5.03281	8.11642	0.689479	no	expressed
D286.1_1776	BPSL1607	2120059	2122026	+	nitrous-oxide tat-dependent	OK	4.35944	5.01241	0.201362	no	expressed
D286.1_1777	BPSL1606	2122207	2123457	+	nitrous oxide reductase maturation family protein	NOTEST	0.672935	3.57252	2.4084	no	expressed
D286.1_1778	BPSL1605	2123454	2124368	+	abc transporter family protein	NOTEST	0.371346	0.925318	1.31718	no	expressed
D286.1_1779	BPSL1604	2124365	2125201	+	abc-2 transporter family protein	NOTEST	0.906071	0	#NAME?	no	not_expressed
D286.1_1780	BPSL1603	2125198	2125728	+	nosl family protein	OK	3.8164	6.69717	0.811339	no	expressed
D286.1_1781	BPSL1602	2125739	2126008	+	hypothetical protein	NOTEST	4.03266	0	#NAME?	no	not_expressed
D286.1_1782	BPSL1601	2126011	2126415	+	hypothetical protein	NOTEST	2.49241	4.28503	0.781766	no	expressed
D286.1_1783	BPSL1600	2126437	2126931	+	cytochrome c family protein	NOTEST	0.848276	1.48151	0.804465	no	expressed
D286.1_1784	BPSL1599	2126990	2129122	+	4fe-4s binding domain protein	NOTEST	1.99255	1.9311	-0.0451867	no	expressed
D286.1_1785	BPSL1598	2129540	2131969	+	mechanosensitive ion channel family protein	OK	3.79576	5.51788	0.539725	no	expressed
D286.1_1786	#N/A	2132326	2132430	+	lipoprotein	NOTEST	0	0	0	no	not_expressed
D286.1_1787	BPSL1596	2132803	2133030	+	exported protein	OK	64.0395	69.8414	0.12512	no	expressed
D286.1_1788	BPSL1595	2133665	2134105	-	lipoprotein	OK	16.7884	5.68194	-1.56301	no	expressed
D286.1_1789	BPSL1594	2134657	2134947	+	ycii-related domain protein	OK	38.1294	54.9407	0.52697	no	expressed
D286.1_1790	BPSL1593	2134955	2135932	-	magnesium and cobalt transport protein	OK	99.7139	114.062	0.193954	no	expressed
D286.1_1791	BPSL0500A	2136137	2136298	+	cyd operon protein	OK	0	330.436	inf	no	expressed
D286.1_1792	BPSL1592	2136295	2136915	+	aaa domain protein	OK	199.826	510.617	1.3535	yes	up_regulated
D286.1_1793	BPSL1591	2137118	2138218	-	saccharopine dehydrogenase	OK	89.1006	2063.19	4.5333	yes	up_regulated
D286.1_1794	BPSL1590	2138678	2139001	+	membrane protein	OK	47.824	575.353	3.58864	yes	up_regulated
D286.1_1795	BPSL1589	2139031	2140113	-	double zinc ribbon family protein	OK	47.289	108.253	1.19483	yes	up_regulated
D286.1_1796	BPSL1588	2140168	2140629	-	asnc family protein	OK	24.4929	64.157	1.38924	yes	up_regulated
D286.1_1797	#N/A	2140888	2141367	-	ltxa	NOTEST	3.76782	1.65847	-1.18387	no	expressed
D286.1_1798	#N/A	2141364	2141690	-	male sterility family protein	OK	2.06767	7.04976	1.76957	no	expressed
D286.1_1799	#N/A	2141845	2142561	+	hypothetical protein DP48_1594	OK	1.99864	6.14765	1.62101	no	expressed
D286.1_1800	BPSL1583	2142558	2143073	+	ltxxq motif family protein	OK	35.2098	194.969	2.46919	yes	up_regulated
D286.1_1801	BPSL1582	2143607	2144632	-	esterase phb depolymerase family protein	OK	17.6798	39.4049	1.15627	yes	up_regulated
D286.1_1802	BPSL1581	2144823	2145257	+	pgdyg family protein	OK	116.803	95.869	-0.284942	no	expressed
D286.1_1803	BPSL1580	2145635	2145997	-	pf11226 family protein	OK	146.085	273.626	0.905393	yes	up_regulated
D286.1_1804	BPSL1579	2146012	2146800	-	membrane protein	OK	68.6474	86.0657	0.326234	no	expressed
D286.1_1805	BPSL1578	2146858	2147901	-	periplasmic binding s and sugar binding domain of family protein	OK	57.7721	143.951	1.31714	yes	up_regulated
D286.1_1806	BPSL1577	2148509	2149486	-	glyoxylate hydroxypyruvate reductase b	OK	6.97962	22.3682	1.68023	yes	up_regulated
D286.1_1807	BPSL1576	2149491	2150768	-	sugar (and other) transporter family protein	OK	13.9695	42.897	1.61859	yes	up_regulated
D286.1_1808	BPSL1575	2150853	2151842	-	pfkb carbohydrate kinase family protein	OK	19.1982	25.3629	0.401751	no	expressed
D286.1_1809	BPSL1574	2151926	2152690	-	xylose isomerase-like tim barrel family protein	OK	10.099	11.3436	0.167674	no	expressed
D286.1_1810	BPSL1573	2152986	2153360	+	sdpi family protein	OK	38.4323	31.8978	-0.268864	no	expressed
D286.1_1811	BPSL1572	2153422	2154324	-	bacterial regulatory helix-turn-helix lysr family protein	OK	42.3425	20.8807	-1.01994	yes	down_regulated
D286.1_1812	BPSL1571	2154435	2155505	+	membrane protein	OK	39.8429	8.2951	-2.26399	yes	down_regulated
D286.1_1813	BPSL1570	2155615	2157354	+	cbs domain protein	OK	97.6251	23.9297	-2.02845	yes	down_regulated
D286.1_1814	BPSL1569	2157644	2158282	-	bacterial regulatory tetr family protein	OK	3849.32	1503.14	-1.35663	yes	down_regulated
D286.1_1815	BPSL1568	2158472	2159587	+	efflux rnd mfp subunit	OK	277.792	96.8503	-1.52017	yes	down_regulated
D286.1_1816	BPSL1567	2159584	2162754	+	acrb family protein	OK	279.74	113.469	-1.30179	yes	down_regulated
D286.1_1817	BPSL1566	2162757	2164661	+	efflux outer membrane factor family protein	OK	141.531	58.2801	-1.28004	yes	down_regulated
D286.1_1818	BPSL1565	2165134	2166165	+	merr regulatory family protein	OK	99.1008	38.9246	-1.34821	yes	down_regulated
D286.1_1819	#N/A	2166575	2167633	+	hypothetical protein X944_1419	OK	20.2568	11.4201	-0.826837	no	expressed
D286.1_1820	BPSL1564	2167527	2167751	-	cro c1-type hth dna-binding domain protein	OK	10.3568	21.9352	1.08267	no	expressed
D286.1_1821	BPSL1563	2167762	2168325	-	membrane protein	OK	42.0458	15.5996	-1.43045	yes	down_regulated
D286.1_1822	BPSL1562	2168638	2169993	-	sigma-54 interaction domain protein	OK	31.9986	21.974	-0.542213	no	expressed
D286.1_1823	BPSL1561	2170235	2171137	+	metallo-beta-lactamase superfamily protein	OK	34.4143	83.5242	1.27918	yes	up_regulated
D286.1_1824	BPSL1560	2171188	2172858	+	fad dependent oxidoreductase family protein	OK	21.1967	71.5331	1.75477	yes	up_regulated
D286.1_1825	BPSL1559	2172898	2173704	+	sulfite exporter family protein	OK	29.8411	50.5014	0.759024	yes	up_regulated
D286.1_1826	BPSL1558	2173959	2174777	-	binding--dependent transport system inner membrane component family protein	OK	147.943	49.2355	-1.58727	yes	down_regulated
D286.1_1827	BPSL1557	2174774	2175703	-	binding--dependent transport system inner membrane component family protein	OK	134.748	41.4495	-1.70084	yes	down_regulated
D286.1_1828	BPSL1556	2175700	2176860	-	polyamine abc atp-binding family protein	OK	217.272	76.9959	-1.49665	yes	down_regulated
D286.1_1829	BPSL1555	2176951	2178045	-	bacterial extracellular solute-binding family protein	OK	797.218	468.131	-0.768062	yes	down_regulated
D286.1_1830	BPSL1554	2178432	2179739	+	metal ion metal ion family protein	OK	23.2973	18.8714	-0.303961	no	expressed
D286.1_1831	BPSL1553	2180150	2180353	+	fe-s protein	OK	87.2558	203.57	1.2222	no	expressed
D286.1_1832	BPSL1552	2180478	2181062	-	ompw family protein	OK	615.4	2078.35	1.75584	yes	up_regulated
D286.1_1833	BPSL1551	2181195	2182385	-	nitronate monooxygenase family protein	OK	233.853	437.779	0.904599	yes	up_regulated
D286.1_1834	BPSL1550	2182584	2184020	-	aldehyde dehydrogenase family protein	OK	165.136	212.736	0.365411	no	expressed
D286.1_1835	BPSL1549	2184336	2184971	+	achain crystal structure of the burkholderia lethal factor 1 c94s mutant	OK	219.026	659.515	1.59031	yes	up_regulated
D286.1_1836	BPSL1548	2185118	2186710	-	miro-like family protein	OK	639.287	177.761	-1.84653	yes	down_regulated
D286.1_1837	BPSL1547	2187168	2189660	-	asma family protein	OK	42.9834	90.5682	1.07523	yes	up_regulated
D286.1_1838	BPSL1546	2189794	2190489	+	abc transporter family protein	OK	24.6676	20.3085	-0.280535	no	expressed
D286.1_1839	BPSL1545	2190486	2191304	+	membrane protein	OK	42.1488	40.1827	-0.0689178	no	expressed
D286.1_1840	BPSL1544	2191989	2192534	-	exported protein	OK	114.929	597.846	2.37903	yes	up_regulated
D286.1_1841	BPSL1543	2193401	2194246	+	phosphoserine phosphatase	OK	141.252	82.8867	-0.76906	yes	down_regulated
D286.1_1842	BPSL1542	2194510	2195694	-	cystathionine beta-lyase	OK	280.855	119.084	-1.23784	yes	down_regulated
D286.1_1843	BPSL1541	2195995	2196576	-	exported protein	OK	104.438	187.982	0.847946	yes	up_regulated
D286.1_1844	BPSL1540	2196593	2197777	-	acetyl- c-acetyltransferase family protein	OK	245.722	321.84	0.389318	no	expressed
D286.1_1845	BPSL1539	2197873	2198799	-	pfkb carbohydrate kinase family protein	OK	112.179	106.465	-0.0754296	no	expressed
D286.1_1846	BPSL1538	2198802	2200139	-	ribosomal protein s12 methylthiotransferase	OK	248.122	177.144	-0.486126	no	expressed
D286.1_1847	BPSL1537	2200773	2201345	-	polyhydroxyalkanoate synthesis repressor	OK	1109.35	4274.37	1.946	yes	up_regulated
D286.1_1848	BPSL1536	2201482	2202222	-	acetoacetyl- reductase	OK	1126.03	2367.86	1.07234	yes	up_regulated
D286.1_1849	BPSL1535	2202348	2203529	-	acetyl- c-acetyltransferase family protein	OK	473.509	1036.33	1.13001	yes	up_regulated
D286.1_1850	BPSL1534	2203626	2205440	-	poly-beta-hydroxybutyrate polymerase	OK	311.512	658.033	1.07887	yes	up_regulated
D286.1_1851	BPSL1533	2205957	2206793	-	multi-copper polyphenol oxidoreductase laccase family protein	OK	69.7062	116.011	0.734905	yes	up_regulated
D286.1_1852	BPSL1532	2206800	2207987	-	pseudouridine family protein	OK	170.686	92.687	-0.880908	yes	down_regulated
D286.1_1853	BPSL1531	2208041	2208865	+	outer membrane assembly lipo family protein	OK	745.081	913.982	0.29477	no	expressed
D286.1_1854	BPSL1530	2209041	2211290	-	dead_2 family protein	OK	209.076	90.9801	-1.2004	yes	down_regulated
D286.1_1855	BPSL1529	2211353	2211568	-	atpase involved in dna repair	OK	1423.81	4485.01	1.65535	yes	up_regulated
D286.1_1856	BPSL1528	2211677	2212426	-	lipoprotein	OK	1025.32	1068.31	0.059267	no	expressed
D286.1_1857	BPSL1527	2212566	2214890	+	s1 rna binding domain protein	OK	437.511	92.3623	-2.24394	yes	down_regulated
D286.1_1858	BPSL1526	2215126	2217018	-	potassium uptake protein	OK	302.711	276.486	-0.130734	no	expressed
D286.1_1859	BPSL1525	2217311	2217904	-	phosphoribosyl transferase domain protein	OK	863.913	327.654	-1.39871	yes	down_regulated
D286.1_1860	BPSL1524	2217911	2219257	-	adenylosuccinate synthase	OK	1420.03	754.661	-0.912019	yes	down_regulated
D286.1_1861	BPSL1523	2219382	2220530	-	atp regulatory subunit	OK	243.546	87.354	-1.47925	yes	down_regulated
D286.1_1862	BPSL1522	2220642	2220833	-	membrane protein	OK	1005.73	349.704	-1.52403	yes	down_regulated
D286.1_1863	BPSL1521	2220858	2221757	-	protein	OK	280.884	117.8	-1.25363	yes	down_regulated
D286.1_1864	BPSL1520	2221774	2223102	-	protein	OK	434.359	183.77	-1.24099	yes	down_regulated
D286.1_1865	BPSL1519	2223184	2224362	-	gtp-binding protein	OK	763.442	350.764	-1.12202	yes	down_regulated
D286.1_1866	BPSL1518	2224419	2224658	-	rna chaperone hfq	OK	7757.17	9425.37	0.281018	no	expressed
D286.1_1867	BPSL1517	2224793	2226130	-	ribosome-associated gtpase	OK	377.84	209.437	-0.851261	yes	down_regulated
D286.1_1868	BPSL1516	2226406	2227551	-	outer membrane assembly lipoprotein	OK	559.245	327.262	-0.773033	yes	down_regulated
D286.1_1869	BPSL1515	2227596	2228225	-	tetratricopeptide repeat family protein	OK	681.454	368.867	-0.885514	yes	down_regulated
D286.1_1870	BPSL1514	2228278	2229618	-	histidine--trna ligase	OK	869.349	225.736	-1.9453	yes	down_regulated
D286.1_1871	BPSL1513	2229637	2230941	-	4-hydroxy-3-methylbut-2-en-1-yl diphosphate synthase	OK	601.027	142.872	-2.0727	yes	down_regulated
D286.1_1872	BPSL1512	2231031	2232113	-	helix-turn-helix domain protein	OK	246.873	75.6992	-1.70542	yes	down_regulated
D286.1_1873	BPSL1511	2232261	2233397	-	23s rrna methyltransferase	OK	902.848	258.506	-1.80428	yes	down_regulated
D286.1_1874	BPSL1510	2233439	2233864	-	nucleoside diphosphate kinase family protein	OK	4404.44	2351.9	-0.905134	yes	down_regulated
D286.1_1875	BPSL1509	2234113	2234811	+	inhibitor of apoptosis-promoting bax1 family protein	OK	1643.5	3469.17	1.07782	yes	up_regulated
D286.1_1876	BPSL1508	2234885	2236282	-	23s rrna (uracil-5-)-methyltransferase	OK	175.846	75.0043	-1.22927	yes	down_regulated
D286.1_1877	BPSL1507	2236360	2237220	+	endonuclease exonuclease phosphatase family protein	OK	68.3474	132.483	0.95485	yes	up_regulated
D286.1_1878	BPSL1506	2237394	2238170	-	dna polymerase family exonuclease domain protein	OK	618.71	629.722	0.0254524	no	expressed
D286.1_1879	BPSL1505	2238178	2239257	-	rna polymerase sigma factor	OK	702.668	1041.01	0.567062	no	expressed
D286.1_1880	BPSL1504	2239269	2240165	-	lysm domain protein	OK	546.377	759.335	0.47484	no	expressed
D286.1_1881	BPSL1503	2240171	2241139	-	protein-l-isoaspartate o-methyltransferase	OK	120.848	191.876	0.666979	no	expressed
D286.1_1882	BPSL1502	2241136	2241897	-	5 3 -nucleotidase	OK	936.979	489.855	-0.935662	yes	down_regulated
D286.1_1883	BPSL1501	2242002	2243207	-	coa-transferase iii family protein	OK	177.648	101.595	-0.806185	yes	down_regulated
D286.1_1884	BPSL1500	2243277	2243879	-	recombination protein	OK	311.066	152.955	-1.02411	yes	down_regulated
D286.1_1885	BPSL1499	2243911	2244237	-	dna-binding family	OK	926.1	427.718	-1.11451	yes	down_regulated
D286.1_1886	BPSL1498	2244334	2244669	-	dna-directed dna polymerase	OK	123.799	108.024	-0.196643	no	expressed
D286.1_1887	BPSL1498	2244666	2246810	-	dna polymerase subunit gamma and tau	OK	744.916	384.516	-0.954032	yes	down_regulated
D286.1_1888	BPSL1497	2247474	2247800	+	thioredoxin	OK	2588.2	3836	0.567652	no	expressed
D286.1_1889	BPSL1495	2247996	2249258	+	transcription termination factor rho	OK	1638.4	708.892	-1.20865	yes	down_regulated
D286.1_1890	BPSL1494	2249395	2249895	+	merr regulatory family protein	OK	43.5471	30.8138	-0.499003	no	expressed
D286.1_1891	BPSL1493	2249892	2251448	+	sugar (and other) transporter family protein	OK	25.3519	21.3035	-0.251003	no	expressed
D286.1_1892	BPSL1492	2251491	2252336	+	glucose-regulated metallo-peptidase m90 family protein	OK	52.0502	44.9149	-0.212708	no	expressed
D286.1_1893	BPSL1491	2252551	2252814	+	ribosomal protein l31	OK	6184.03	2854.14	-1.11549	yes	down_regulated
D286.1_1894	BPSL1490	2253038	2254786	+	membrane protein	OK	94.2805	33.8233	-1.47894	yes	down_regulated
D286.1_1895	BPSL1489	2254790	2256145	+	mate efflux family protein	OK	233.157	160.709	-0.536856	no	expressed
D286.1_1896	BPSL1488	2256536	2256934	-	carboxymuconolactone decarboxylase family protein	OK	76.6436	75.3702	-0.0241701	no	expressed
D286.1_1897	BPSL1487	2256883	2257377	-	merr regulatory family protein	OK	108.5	156.519	0.528643	no	expressed
D286.1_1898	BPSL1486	2257733	2258341	+	helix-hairpin-helix motif family protein	OK	43.2043	195.762	2.17985	yes	up_regulated
D286.1_1899	BPSL1485	2258420	2258842	+	pf06078 family protein	OK	30.6085	68.6894	1.16615	yes	up_regulated
D286.1_1900	BPSL1484	2259091	2261688	-	atp-dependent chaperone protein	OK	653.639	507.533	-0.364992	no	expressed
D286.1_1901	BPSL1483	2261892	2262389	-	rrf2 family protein	OK	244.878	548.917	1.16453	yes	up_regulated
D286.1_1902	BPSL1482	2262573	2263115	+	bacterial-like globin family protein	OK	104.354	102.989	-0.0190079	no	expressed
D286.1_1903	BPSL1481	2263443	2263931	-	moae family protein	OK	145.138	147.406	0.0223624	no	expressed
D286.1_1904	BPSL1480	2263942	2264199	-	molybdopterin converting subunit 1	OK	101.711	62.4346	-0.704054	no	expressed
D286.1_1905	BPSL1479	2264221	2265549	-	molybdenum cofactor synthesis domain protein	OK	187.768	154.427	-0.282021	no	expressed
D286.1_1906	BPSL1478	2266317	2267768	-	threonine synthase	OK	499.641	124.842	-2.00079	yes	down_regulated
D286.1_1907	BPSL1477	2267776	2269104	-	homoserine dehydrogenase	OK	561.09	137.877	-2.02485	yes	down_regulated
D286.1_1908	BPSL1476	2269149	2270387	-	aminotransferase class-v family protein	OK	773.206	261.011	-1.56674	yes	down_regulated
D286.1_1909	BPSL1475	2270725	2271099	+	pf04430 family protein	OK	330.949	145.357	-1.18701	yes	down_regulated
D286.1_1910	BPSL1474	2271268	2272974	+	dolichyl-phosphate-mannose-mannosyltransferase family protein	OK	109.17	48.4394	-1.17232	yes	down_regulated
D286.1_1911	BPSL1473	2272995	2273366	+	small multidrug resistance family protein	OK	185.926	228.247	0.295867	no	expressed
D286.1_1912	BPSL1472	2273493	2274644	+	beta-eliminating lyase family protein	OK	314.963	216.894	-0.538189	no	expressed
D286.1_1913	BPSL1471	2274651	2275658	+	undecaprenyl-phosphate 4-deoxy-4-formamido-l-arabinose transferase	OK	141.771	73.267	-0.952331	no	expressed
D286.1_1914	BPSL0122	2275655	2276602	+	formyl transferase family protein	OK	703.443	267.106	-1.39702	yes	down_regulated
D286.1_1915	#N/A	2276599	2277654	+	3-beta hydroxysteroid dehydrogenase isomerase family protein	OK	484.719	234.77	-1.0459	yes	down_regulated
D286.1_1916	BPSL1468	2277669	2278565	+	polysaccharide deacetylase family protein	OK	392.757	123.852	-1.66502	yes	down_regulated
D286.1_1917	BPSL1467	2278655	2279116	+	redoxin family protein	OK	339.939	288.27	-0.237855	no	expressed
D286.1_1918	BPSL1466	2279448	2281241	+	phoh-like family protein	OK	695.176	801.773	0.205816	no	expressed
D286.1_1919	BPSL1465	2281481	2282695	+	nlpc p60 family protein	OK	69.9028	101.233	0.534264	no	expressed
D286.1_1920	BPSL1464	2282930	2283940	-	phosphate transporter family protein	OK	447.904	107.087	-2.06441	yes	down_regulated
D286.1_1921	BPSL1463	2283951	2284577	-	phosphate transport regulator	OK	551.38	357.911	-0.623446	yes	down_regulated
D286.1_1922	BPSL1462	2284716	2286098	-	replicative dna helicase	OK	298.645	137.228	-1.12186	yes	down_regulated
D286.1_1923	BPSL1461	2286242	2286694	-	ribosomal protein l9	OK	2680.75	489.533	-2.45316	yes	down_regulated
D286.1_1924	BPSL1460	2286722	2286997	-	ribosomal protein s18	OK	8321.78	1200.37	-2.79342	yes	down_regulated
D286.1_1925	BPSL1459	2287000	2287299	-	primosomal replication protein n	OK	568.712	48.3988	-3.55466	yes	down_regulated
D286.1_1926	BPSL1458	2287336	2287710	-	ribosomal protein s6	OK	4089.02	939.162	-2.12231	yes	down_regulated
D286.1_1927	BPSL1457	2287945	2289084	-	zinc-finger family protein	OK	11.3225	11.3684	0.00584261	no	expressed
D286.1_1928	BPSL1456	2289074	2289781	-	rna polymerase sigma sigma-70 family protein	OK	22.6764	17.3099	-0.389594	no	expressed
D286.1_1929	BPSL1455	2289987	2290907	+	tat (twin-arginine translocation) pathway signal sequence domain protein	OK	24.2183	15.2225	-0.669892	no	expressed
D286.1_1930	BPSL1454	2290918	2291343	+	cytochrome c oxidase subunit periplasmic domain protein	OK	15.9522	8.01071	-0.993757	no	expressed
D286.1_1931	BPSL1453	2291648	2292559	-	bacterial regulatory helix-turn-helix lysr family protein	OK	76.1644	58.2247	-0.387485	no	expressed
D286.1_1932	BPSL1452	2292722	2294497	+	glyoxylate carboligase	OK	10.4101	9.70661	-0.100952	no	expressed
D286.1_1933	BPSL1451	2294614	2295402	+	hydroxypyruvate isomerase	OK	33.6465	50.4121	0.583312	no	expressed
D286.1_1934	BPSL1450	2295500	2296405	+	2-hydroxy-3-oxopropionate reductase	OK	5.09877	4.80883	-0.0844622	no	expressed
D286.1_1935	#N/A	2296353	2297003	-	hypothetical protein X945_377	OK	7.42753	13.7327	0.886665	no	expressed
D286.1_1936	BPSL1449	2297165	2297635	+	bon domain protein	OK	809.071	2906.02	1.8447	yes	up_regulated
D286.1_1937	BPSL1448	2297811	2298854	-	l-asparaginase	OK	120.783	87.8057	-0.460031	no	expressed
D286.1_1938	BPSL1447	2299352	2299642	+	psif repeat family protein	OK	615.308	2796.24	2.18411	yes	up_regulated
D286.1_1939	BPSL1446	2299849	2300328	+	transmembrane protein	OK	14.2741	55.3254	1.95454	yes	up_regulated
D286.1_1940	BPSL1445	2300566	2301153	+	lipoprotein	OK	2421.48	6689.91	1.4661	yes	up_regulated
D286.1_1941	BPSL1444	2301361	2302425	-	glycosyl transferases group 1 family protein	OK	73.1232	150.606	1.04237	yes	up_regulated
D286.1_1942	BPSL1443	2302801	2303979	-	abc transporter family protein	OK	64.8547	76.9169	0.246089	no	expressed
D286.1_1943	BPSL1442	2304241	2305428	-	mechanosensitive ion channel family protein	OK	151.07	177.471	0.232367	no	expressed
D286.1_1944	BPSL1441	2305495	2305848	-	exported protein	OK	244.521	332.678	0.444169	no	expressed
D286.1_1945	BPSL1440	2305922	2306650	-	ankyrin repeat family protein	OK	409.128	758.689	0.890957	yes	up_regulated
D286.1_1946	BPSL1439	2306661	2307470	-	family protein	OK	146.007	105.789	-0.464848	no	expressed
D286.1_1947	BPSL1438	2307546	2308052	-	phosphinothricin acetyltransferase	OK	224.51	158.349	-0.503675	no	expressed
D286.1_1948	BPSL1437	2308095	2309129	-	dna polymerase delta subunit	OK	129.318	97.9771	-0.400406	no	expressed
D286.1_1949	BPSL1436	2309149	2309769	-	thymidylate kinase	OK	147.817	120.437	-0.295531	no	expressed
D286.1_1950	BPSL1435	2309770	2310789	-	yceg-like family protein	OK	250.367	170.877	-0.551087	no	expressed
D286.1_1951	BPSL1434	2310868	2311914	+	aminomethyltransferase folate-binding domain protein	OK	121.71	115.576	-0.0746105	no	expressed
D286.1_1952	BPSL1433	2311985	2312836	+	nrde family protein	OK	62.4035	59.3124	-0.0732931	no	expressed
D286.1_1953	BPSL1432	2312872	2313312	-	acetyltransferase domain protein	OK	34.8403	37.672	0.112734	no	expressed
D286.1_1954	BPSL1431	2313684	2314643	-	alpha beta hydrolase fold family protein	OK	84.9607	74.4915	-0.18972	no	expressed
D286.1_1955	BPSL1430	2314749	2315747	-	zinc-binding dehydrogenase family protein	OK	123.473	164.521	0.41408	no	expressed
D286.1_1956	BPSL1429	2315838	2316320	-	thioesterase family protein	OK	270.634	285.846	0.0788934	no	expressed
D286.1_1957	BPSL1428	2316317	2316631	-	stress responsive a b barrel domain protein	OK	544.891	446.721	-0.286594	no	expressed
D286.1_1958	BPSL1427	2317383	2317847	+	MULTISPECIES: hypothetical protein	OK	48.1348	93.6586	0.960331	yes	up_regulated
D286.1_1959	BPSL1426	2318221	2319399	-	acetyl- c-acetyltransferase family protein	OK	46.3098	150.422	1.69963	yes	up_regulated
D286.1_1960	BPSL1425	2319458	2320096	-	isochorismatase family protein	OK	59.0661	129.329	1.13065	yes	up_regulated
D286.1_1961	BPSL1424	2320138	2322222	-	enoyl- hydratase isomerase family protein	OK	94.5538	255.689	1.43518	yes	up_regulated
D286.1_1962	BPSL1423	2322466	2324106	-	amp-binding enzyme family protein	OK	37.7987	79.3564	1.07001	yes	up_regulated
D286.1_1963	BPSL1422	2324222	2325799	+	hypothetical protein	OK	149.564	115.315	-0.375182	no	expressed
D286.1_1964	BPSL1421	2325850	2326281	+	peptide methionine sulfoxide reductase	OK	461.676	763.83	0.726371	yes	up_regulated
D286.1_1965	BPSL1420	2326374	2326904	+	intracellular septation protein a	OK	420.43	383.937	-0.130996	no	expressed
D286.1_1966	BPSL1419	2326907	2327221	+	bola-like family protein	OK	648.659	340.766	-0.928679	yes	down_regulated
D286.1_1967	BPSL1418	2327246	2328025	+	ppic-type ppiase domain protein	OK	983.325	473.47	-1.0544	yes	down_regulated
D286.1_1968	BPSL1417	2328123	2328656	-	acetyltransferase family protein	OK	97.5428	56.0828	-0.798477	yes	down_regulated
D286.1_1969	BPSL1416	2328661	2332740	-	phosphoribosylformylglycinamidine synthase	OK	426.677	106.78	-1.9985	yes	down_regulated
D286.1_1970	BPSL1415	2332996	2334300	+	fad binding domain protein	OK	67.1103	41.9215	-0.678844	yes	down_regulated
D286.1_1971	BPSL1414	2334348	2335943	+	hydroxyethylthiazole kinase family protein	OK	44.1507	48.5704	0.13764	no	expressed
D286.1_1972	BPSL1413	2336046	2337668	+	phosphoglucose isomerase family protein	OK	154.145	154.581	0.00406895	no	expressed
D286.1_1973	BPSL1412	2338064	2338741	-	abc transporter family protein	OK	122.403	124.122	0.0201191	no	expressed
D286.1_1974	BPSL1411	2338779	2339453	+	gdsl-like lipase acylhydrolase family protein	OK	117.946	200.594	0.766154	yes	up_regulated
D286.1_1975	BPSL1410	2340065	2341999	-	ppic-type ppiase domain protein	OK	439.746	300.212	-0.550687	no	expressed
D286.1_1976	BPSL1409	2342817	2342966	-	alkylhydroperoxidase core	NOTEST	0	145.708	inf	no	expressed
D286.1_1977	#N/A	2342963	2343226	-	4-carboxymuconolactone decarboxylase domain protein	OK	7.51973	4.85057	-0.632527	no	expressed
D286.1_1978	#N/A	2343666	2343905	-	hypothetical protein	OK	136.046	69.6518	-0.965866	no	expressed
D286.1_1979	BPSL1407	2344170	2344664	-	atpase with chaperone atp-binding subunit	OK	155.709	233.162	0.582479	no	expressed
D286.1_1980	BPSL1406	2345062	2345391	+	sigma 54 modulation s30ea ribosomal family protein	OK	431.122	757.501	0.813152	yes	up_regulated
D286.1_1981	BPSL1405	2346423	2348840	-	atp-dependent protease la	OK	2169.78	1335.66	-0.699999	yes	down_regulated
D286.1_1982	BPSL1404	2349036	2350307	-	atp-dependent clp atp-binding subunit	OK	1681.77	1340.18	-0.327558	no	expressed
D286.1_1983	BPSL1403	2350468	2351121	-	atp-dependent clp proteolytic subunit	OK	2924	1552.55	-0.913301	yes	down_regulated
D286.1_1984	BPSL1402	2351256	2352605	-	trigger factor	OK	1774.95	536.074	-1.72727	yes	down_regulated
D286.1_1985	BPSL1401	2353047	2354210	+	glycerate kinase family protein	OK	11.7263	12.9363	0.141678	no	expressed
D286.1_1986	BPSL1400	2354313	2354762	+	marr family protein	OK	81.1834	192.747	1.24746	yes	up_regulated
D286.1_1987	BPSL1399	2355152	2356153	-	2-dehydropantoate 2-reductase family protein	OK	21.9922	14.0922	-0.642095	no	expressed
D286.1_1988	BPSL1398	2356237	2357385	-	sigma- region 4 family protein	OK	32.4397	33.5771	0.049716	no	expressed
D286.1_1989	BPSL1397	2357716	2358783	+	gram-negative porin family protein	NOTEST	1.52786	2.11743	0.470804	no	expressed
D286.1_1990	BPSL1396	2358807	2360000	+	major facilitator superfamily protein	NOTEST	1.59045	1.36645	-0.219003	no	expressed
D286.1_1991	BPSL1395	2360057	2361166	+	histone deacetylase domain protein	OK	4.78088	2.02883	-1.23663	no	expressed
D286.1_1992	BPSL1394	2361390	2361983	+	endonuclease	OK	57.5724	12.3281	-2.22343	yes	down_regulated
D286.1_1993	BPSL1393	2363230	2363691	+	avidin family protein	OK	44.122	137.844	1.64346	yes	up_regulated
D286.1_1994	BPSL1392	2363767	2364000	+	immunity 32 family protein	OK	210.338	517.624	1.2992	yes	up_regulated
D286.1_1995	BPSL1390	2364529	2364912	+	MULTISPECIES: hypothetical protein	OK	142	2999.03	4.40053	yes	up_regulated
D286.1_1996	#N/A	2365193	2365618	+	paar motif family protein	OK	179.115	152.292	-0.234045	no	expressed
D286.1_1997	BPSL2086	2365615	2366121	+	hypothetical protein	OK	47.2991	24.8078	-0.931018	no	expressed
D286.1_1998	BPSL1387	2366114	2366587	+	conserved domain protein	OK	341.165	147.141	-1.21327	yes	down_regulated
[truncated: 1,408 more rows]

## Sheet: (B) CDS_bhibvsm9_chrS
(B) The differential gene expression results between BHIB and M9 condition in small chromosome of Bp_D286 (sRNA-seq data)
Genes	k96243_homolog	Start	Stop	Strand	Protein Name	Status	BHIB_FPKM	M9_FPKM	Log2(fold_change)	Significant	Expression
D286.2_0001	BPSS0001	1	1188	+	dna-binding protein	OK	246.896	255.891	0.0516244	no	expressed
D286.2_0002	BPSS0002	1282	2325	-	phage integrase family protein	OK	94.5667	100.54	0.0883599	no	expressed
D286.2_0003	BPSS0003	2488	2868	-	serine threonine protein kinase	OK	241.811	201.532	-0.262874	no	expressed
D286.2_0004	BPSS0004	2948	3556	-	helix-turn-helix family protein	OK	212.174	144.676	-0.552422	no	expressed
D286.2_0005	BPSS0005	3734	4933	+	2-amino-3-ketobutyrate coenzyme a ligase	OK	474.218	113.68	-2.06057	yes	down_regulated
D286.2_0006	BPSS0006	4946	5977	+	l-threonine 3-dehydrogenase	OK	313.193	124.961	-1.32558	yes	down_regulated
D286.2_0007	BPSS0007	6319	6972	-	ycei-like domain protein	OK	92.6811	111.662	0.268795	no	expressed
D286.2_0008	BPSS0008	7062	7679	+	bacterial regulatory tetr family protein	OK	39.0463	43.0756	0.141686	no	expressed
D286.2_0009	BPSS0009	7780	8259	+	50s ribosomal protein l21	OK	142.14	172.653	0.280556	no	expressed
D286.2_0010	BPSS0010	8481	9497	-	succinylglutamate desuccinylase aspartoacylase family protein	OK	50.852	35.1971	-0.530851	no	expressed
D286.2_0011	BPSS0011	9800	10885	-	tartrate dehydrogenase	OK	47.5966	36.2998	-0.390897	no	expressed
D286.2_0012	BPSS0012	11054	11971	+	hth-type transcriptional regulator	OK	46.03	41.4239	-0.152114	no	expressed
D286.2_0013	BPSS0013	12548	13225	+	isoprenylcysteine carboxyl methyltransferase family protein	OK	33.9994	47.237	0.47441	no	expressed
D286.2_0014	BPSS0014	13450	14073	+	glutathione s-transferase	OK	96.8649	92.311	-0.0694705	no	expressed
D286.2_0015	BPSS0015	14508	15041	-	signal peptide transmembrane protein	OK	28.6074	17.617	-0.699421	no	expressed
D286.2_0016	BPSS0016	15052	16290	-	patatin-like phospholipase family protein	OK	108.698	134.994	0.312567	no	expressed
D286.2_0017	BPSS0017	16287	17072	-	3-hydroxybutyrate dehydrogenase family protein	OK	66.1115	74.1123	0.164813	no	expressed
D286.2_0018	BPSS0018	17119	17859	-	acetoacetate decarboxylase	OK	123.08	154.496	0.327973	no	expressed
D286.2_0019	BPSS0019	18318	18914	+	pap2 superfamily protein	OK	96.5032	59.0143	-0.709513	yes	down_regulated
D286.2_0020	BPSS0020	18937	19173	-	sperm-specific protein phi-1	OK	72.8586	32.6012	-1.16018	no	expressed
D286.2_0021	BPSS0021	19933	20760	-	siderophore-interacting fad-binding domain protein	OK	66.6983	95.8225	0.522714	no	expressed
D286.2_0022	BPSS0022	20800	21504	-	transcriptional regulator -like family protein	OK	37.8012	48.2788	0.352957	no	expressed
D286.2_0023	BPSS0023	21907	23313	+	cytochrome p450 family protein	OK	68.7814	86.5944	0.332255	no	expressed
D286.2_0024	BPSS0024	23463	23663	+	hypothetical protein	OK	159.746	818.967	2.35803	yes	up_regulated
D286.2_0025	BPSS0025	23837	24688	+	xylose isomerase-like tim barrel family protein	OK	24.5317	21.347	-0.200609	no	expressed
D286.2_0026	BPSS0026	24685	25518	+	hypothetical protein	OK	15.948	21.9071	0.458023	no	expressed
D286.2_0027	BPSS0027	25515	27458	+	b12 binding domain protein	OK	13.3184	13.4147	0.0104021	no	expressed
D286.2_0028	BPSS0028	27472	28461	+	methyltransferase domain protein	OK	50.7572	12.6456	-2.00498	yes	down_regulated
D286.2_0029	BPSS0029	28633	29253	-	lyse type translocator family protein	OK	91.1695	44.37	-1.03896	yes	down_regulated
D286.2_0030	BPSS0030	29361	30254	+	transcriptional family	OK	232.688	46.9821	-2.30821	yes	down_regulated
D286.2_0031	BPSS0031	30321	31076	-	cyclic nucleotide-binding domain protein	OK	2905.52	1018.07	-1.51296	yes	down_regulated
D286.2_0032	BPSS0032	31226	31693	-	universal stress family protein	OK	358.776	1268.59	1.82207	yes	up_regulated
D286.2_0033	BPSS0033	32117	32347	+	hypothetical protein	OK	80.9673	716.563	3.14568	yes	up_regulated
D286.2_0034	BPSS0034	33122	34702	+	aldehyde dehydrogenase family protein	OK	28.6448	77.7616	1.44079	yes	up_regulated
D286.2_0035	BPSS0035	34708	35649	+	strictosidine synthase family protein	OK	58.0833	99.9682	0.783346	yes	up_regulated
D286.2_0036	BPSS0036	36434	36841	-	conserved hypothetical protein	OK	29.3432	107.658	1.87535	yes	up_regulated
D286.2_0037	BPSS0037	37117	37353	+	transcriptional activator family protein	OK	76.4587	68.9385	-0.149371	no	expressed
D286.2_0038	BPSS0038	37477	38400	+	serine o-acetyltransferase	OK	280.809	270.144	-0.0558589	no	expressed
D286.2_0039	BPSS0039	38727	39530	-	short chain dehydrogenase family protein	OK	115.298	139.743	0.277406	no	expressed
D286.2_0040	BPSS0040	39531	40253	-	gtp cyclohydrolase i	OK	218.209	210.575	-0.0513751	no	expressed
D286.2_0041	BPSS0041	40397	41320	-	lysr-type regulatory protein	OK	50.8427	80.5481	0.66381	yes	up_regulated
D286.2_0042	BPSS0042	41437	42660	+	p-hydroxybenzoate hydroxylase	OK	18.0701	46.0399	1.34928	yes	up_regulated
D286.2_0043	BPSS0043	42868	43581	+	3-oxoadipate -transferase subunit a	OK	25.1995	72.6178	1.52693	yes	up_regulated
D286.2_0044	BPSS0044	43600	44256	+	3-oxoadipate -transferase subunit b	OK	41.3808	124.474	1.58881	yes	up_regulated
D286.2_0045	BPSS0045	44392	45750	+	3-carboxy- -muconate cycloisomerase	OK	35.553	57.1905	0.685804	yes	up_regulated
D286.2_0046	BPSS0046	45763	46548	+	3-oxoadipate enol-lactonase	OK	72.3286	169.414	1.22792	yes	up_regulated
D286.2_0047	BPSS0047	46564	46950	+	4-carboxymuconolactone decarboxylase	OK	56.2227	133.922	1.25217	yes	up_regulated
D286.2_0048	BPSS0048	47129	48484	+	mfs aromatic acid:h+ symporter family protein	OK	24.3275	41.828	0.781879	yes	up_regulated
D286.2_0049	BPSS0049	48552	48800	-	hypothetical protein	OK	133.882	359.421	1.42472	yes	up_regulated
D286.2_0050	BPSS0050	48901	49518	-	lyse type translocator family protein	OK	55.6805	22.6749	-1.29608	yes	down_regulated
D286.2_0051	#N/A	49770	50807	-	wd40 yvtn repeat-like-containing domain beta-propeller repeat protein	OK	17.3073	16.178	-0.0973395	no	expressed
D286.2_0052	#N/A	50865	51788	-	family protein	OK	19.0053	19.648	0.047979	no	expressed
D286.2_0053	BPSS0051	51904	53160	-	major facilitator superfamily protein	OK	6.53864	4.38133	-0.577621	no	expressed
D286.2_0054	BPSS0052	53147	53575	-	chromate resistance exported family protein	OK	38.6782	39.2407	0.0208286	no	expressed
D286.2_0055	BPSS0053	53977	55167	-	chromate chromate ion transporter family protein	OK	12.7944	20.3907	0.672394	no	expressed
D286.2_0056	BPSS0054	55164	56141	-	chromate resistance exported family protein	OK	30.6983	40.7318	0.407993	no	expressed
D286.2_0057	#N/A	56363	56782	-	abc transporter permease	OK	9.21983	6.98541	-0.400394	no	expressed
D286.2_0058	BPSS0055	57077	57625	+	exported protein	OK	14.7336	45.5827	1.62938	yes	up_regulated
D286.2_0059	BPSS0056	57678	57977	+	copper binding plastocyanin azurin family protein	OK	16.2384	29.404	0.856599	no	expressed
D286.2_0060	BPSS0057	57974	58681	+	rna polymerase sigma sigma-70 family protein	OK	31.8878	45.1592	0.502015	no	expressed
D286.2_0061	BPSS0058	59158	65151	+	excinuclease abc subunit a	OK	86.0303	48.0539	-0.840192	yes	down_regulated
D286.2_0062	#N/A	65675	65878	+	conserved hypothetical protein	OK	185.313	275.62	0.572719	no	expressed
D286.2_0063	BPSS0059	66033	66293	-	family transcriptional regulator	OK	202.743	701.807	1.79142	yes	up_regulated
D286.2_0064	#N/A	66435	66917	-	hypothetical protein BURPS1106A_A0076	OK	73.0805	18.6009	-1.97411	yes	down_regulated
D286.2_0065	BPSS0060B	67499	67798	-	h-ns histone family protein	OK	1544.08	3178.04	1.04139	yes	up_regulated
D286.2_0066	BPSS0061	68349	69701	+	sugar (and other) transporter family protein	OK	10.9067	16.7865	0.622093	no	expressed
D286.2_0067	BPSS0062	69754	71685	+	his kinase a domain protein	OK	16.9199	20.593	0.283431	no	expressed
D286.2_0068	BPSS0063	71669	73015	+	bacterial regulatory fis family protein	OK	30.7392	41.1488	0.420771	no	expressed
D286.2_0069	#N/A	73802	74032	-	hypothetical protein	OK	332.894	5811.83	4.12586	yes	up_regulated
D286.2_0070	BPSS0064	74477	74878	-	lipoprotein	OK	94.7295	113.56	0.261567	no	expressed
D286.2_0071	BPSS0065	75303	77246	+	smp-30 gluconolaconase lre-like region family protein	OK	11.085	27.286	1.29954	yes	up_regulated
D286.2_0072	BPSS0066	77606	78010	+	helix-turn-helix domain protein	OK	2.41962	12.3809	2.35526	no	expressed
D286.2_0073	BPSS0067	78382	80577	+	phospholipase phosphocholine-specific	OK	9.54696	3.67283	-1.37815	yes	down_regulated
D286.2_0074	#N/A	81440	81805	-	transposase	OK	66.4634	52.9286	-0.328513	no	expressed
D286.2_0075	BPSS0073	82479	83492	-	helix-turn-helix domain protein	OK	765.218	1528.48	0.998158	yes	up_regulated
D286.2_0076	BPSS0075	84788	85348	+	binding--dependent transport system inner membrane component family protein	OK	201.622	426.023	1.07928	no	expressed
D286.2_0077	BPSS0076	85335	86189	+	binding--dependent transport system inner membrane component family protein	OK	347.945	1157.45	1.73402	yes	up_regulated
D286.2_0078	BPSS0077	86186	87217	+	bacterial extracellular solute-binding family protein	OK	148.863	263.879	0.825895	no	expressed
D286.2_0079	BPSS1213	88486	91272	+	rhs element vgr family protein	OK	87.3773	44.2553	-0.981407	yes	down_regulated
D286.2_0080	BPSS0079	91286	93526	+	membrane protein	OK	118.354	70.6757	-0.743828	yes	down_regulated
D286.2_0081	BPSS0080	93545	95203	+	hypothetical protein	OK	284.746	212.346	-0.423261	no	expressed
D286.2_0082	BPSS0080a	95213	95476	+	paar motif family protein	OK	176.729	104.812	-0.753744	no	expressed
D286.2_0083	BPSS0081	95891	96310	-	secondary thiamine-phosphate synthase enzyme	OK	131.605	144.147	0.131324	no	expressed
D286.2_0084	BPSS0082	96330	96656	-	thioredoxin family protein	OK	45.3159	61.8943	0.44979	no	expressed
D286.2_0085	BPSS0083	97128	97820	+	lipoprotein	OK	62.0829	45.9646	-0.433672	no	expressed
D286.2_0086	BPSS0085	98406	99149	-	membrane protein	OK	15.1022	13.5108	-0.160641	no	expressed
D286.2_0087	BPSS0086	99146	100741	-	cytochrome c oxidase subunit i	OK	64.3297	84.9178	0.400583	no	expressed
D286.2_0088	#N/A	100773	101615	+	hypothetical protein	OK	11.9699	14.9597	0.321676	no	expressed
D286.2_0089	BPSS0087	101881	103347	-	membrane protein	OK	7.67859	9.64475	0.328902	no	expressed
D286.2_0090	#N/A	103380	104171	+	hypothetical protein X887_4844	OK	18.1546	25.262	0.476639	no	expressed
D286.2_0091	#N/A	105133	105795	-	dna-directed rna polymerase large subunit domain protein	NOTEST	3.41943	3.22011	-0.0866444	no	expressed
D286.2_0092	BPSS0088	106346	107341	+	coiled stalk of trimeric autotransporter adhesin family protein	OK	16.9837	13.4765	-0.333699	no	expressed
D286.2_0093	BPSS0089	107408	108895	-	phopq-activated pathogenicity-related family protein	OK	34.3708	87.6958	1.35133	yes	up_regulated
D286.2_0094	BPSS0090	109157	109609	-	membrane protein	OK	29.022	67.4992	1.21772	yes	up_regulated
D286.2_0095	BPSS0091	110296	110841	+	fimbrial family protein	OK	25.0358	66.9984	1.42014	yes	up_regulated
D286.2_0096	BPSS0092	110906	111643	+	pilus assembly protein	OK	8.10411	18.4123	1.18394	yes	up_regulated
D286.2_0097	BPSS0093	111804	114500	+	fimbrial usher protein	NOTEST	4.25825	4.2714	0.00444753	no	expressed
D286.2_0098	BPSS0094	114493	115065	+	fimbrial family protein	OK	1.52136	6.21514	2.03042	no	expressed
D286.2_0099	BPSS0095	115097	115786	+	type vi secretion protein	OK	2.55452	6.01548	1.23563	no	expressed
D286.2_0100	BPSS0096	115789	117465	+	ompa family protein	OK	3.70136	8.62592	1.22062	yes	up_regulated
D286.2_0101	BPSS0097	117855	118394	+	type vi secretion system	OK	17.0689	53.8712	1.65815	yes	up_regulated
D286.2_0102	BPSS0098	118428	119927	+	family type vi secretion protein	OK	18.0698	33.7593	0.901704	yes	up_regulated
D286.2_0103	BPSS0099	120127	120609	+	hcp1 family type vi secretion system effector	OK	33.1306	64.9922	0.972103	yes	up_regulated
D286.2_0104	BPSS0100	120737	121279	+	type vi secretion lipofamily protein	OK	7.85555	7.69176	-0.0303995	no	expressed
D286.2_0105	BPSS0101	121285	122634	+	type vi secretion protein	OK	5.03535	11.8121	1.23011	no	expressed
D286.2_0106	BPSS0102	122631	123932	+	type vi secretion system family protein	OK	5.14225	5.89199	0.196354	no	expressed
D286.2_0107	BPSS0103	123947	127855	+	intracellular multiplication and macrophage-killing family protein	OK	5.7857	9.42637	0.704211	yes	up_regulated
D286.2_0108	BPSS0104	128045	128614	+	hypothetical protein	OK	3.29347	12.065	1.87315	no	expressed
D286.2_0109	BPSS0105	128712	131732	+	type iv secretion protein partial	OK	7.25047	9.8976	0.449003	no	expressed
D286.2_0110	#N/A	131740	131931	+	paar motif family protein	NOTEST	59.5874	0	#NAME?	no	not expressed
D286.2_0111	#N/A	131944	135396	+	rhs repeat-associated core domain protein	OK	26.5796	36.6766	0.464538	no	expressed
D286.2_0112	BPSS0108	135289	136647	-	glycosyltransferase family protein	OK	36.4446	42.8883	0.23488	no	expressed
D286.2_0113	BPSS0109	136680	137708	-	fimbrial family protein	OK	28.2117	26.7644	-0.0759822	no	expressed
D286.2_0114	BPSS0110	137763	138833	-	type vi secretion-associated family	OK	10.4405	11.6851	0.162479	no	expressed
D286.2_0115	BPSS0111	138852	139901	-	type vi secretion protein	OK	13.6156	13.5297	-0.00912841	no	expressed
D286.2_0116	BPSS0112	139898	141778	-	type vi secretion protein	OK	28.4159	14.7317	-0.947768	yes	down_regulated
D286.2_0117	BPSS0113	141780	142298	-	25-like lysozyme family protein	OK	6.00479	6.58397	0.132845	no	expressed
D286.2_0118	BPSS0114	142285	143139	-	impe family protein	OK	19.4071	17.106	-0.182083	no	expressed
D286.2_0119	BPSS0115	143123	144178	-	hypothetical protein	OK	15.8489	17.3212	0.128162	no	expressed
D286.2_0120	BPSS0116	144608	147253	+	type vi secretion 1 family	OK	8.49864	11.5022	0.436601	no	expressed
D286.2_0121	BPSS0117	147644	150688	-	response regulator	OK	24.1348	31.4494	0.381918	no	expressed
D286.2_0122	#N/A	151473	151667	-	hypothetical protein	OK	52.8057	66.965	0.342713	no	expressed
D286.2_0123	#N/A	151606	152265	-	hypothetical protein DP50_3741	OK	13.4414	22.9024	0.768816	no	expressed
D286.2_0124	BPSS0119	152290	152952	-	bacterial regulatory luxr family protein	OK	10.1485	21.0194	1.05045	yes	up_regulated
D286.2_0125	BPSS0120	153501	155885	-	fimbrial protein	OK	16.7467	20.5364	0.294301	no	expressed
D286.2_0126	BPSS0121	156246	156944	-	fimbrial protein	OK	80.2268	61.0141	-0.39494	no	expressed
D286.2_0127	BPSS0122	157432	158079	-	exported protein	OK	14.3368	26.2053	0.870133	no	expressed
D286.2_0128	BPSS0123	158315	158971	-	exported protein	OK	91.1639	242.593	1.41201	yes	up_regulated
D286.2_0129	BPSS0124	159980	160672	+	bacterial regulatory luxr family protein	OK	172.353	169.89	-0.0207644	no	expressed
D286.2_0130	BPSS0125	160981	161274	-	h-ns histone family protein	OK	30.1249	37.9082	0.331557	no	expressed
D286.2_0131	BPSS0126	161765	163090	+	major facilitator superfamily protein	OK	15.4914	26.2468	0.760668	yes	up_regulated
D286.2_0132	BPSS0127	163164	164330	+	glycerate kinase family protein	OK	2.52827	6.0363	1.25551	no	expressed
D286.2_0133	BPSS0128	164503	165957	+	pyruvate kinase	OK	10.3477	23.3639	1.17497	yes	up_regulated
D286.2_0134	BPSS0129	166216	167436	+	carbohydrate diacid regulator	OK	11.3042	12.9666	0.197939	no	expressed
D286.2_0135	BPSS0130	168497	171304	+	amp-binding enzyme family protein	OK	11.7776	94.8841	3.01012	yes	up_regulated
D286.2_0136	BPSS0131	171344	172324	+	rmld substrate binding domain protein	OK	11.275	94.4506	3.06643	yes	up_regulated
D286.2_0137	BPSS0132	172348	172743	+	snoal-like domain protein	OK	14.2555	65.2086	2.19355	yes	up_regulated
D286.2_0138	BPSS0133	172986	174011	+	o-methyltransferase family protein	OK	15.9332	134.987	3.08271	yes	up_regulated
D286.2_0139	BPSS0134	174052	175053	-	bacterial regulatory helix-turn-helix lysr family protein	OK	49.5785	79.704	0.684936	yes	up_regulated
D286.2_0140	BPSS0135	175081	175479	+	snoal-like domain protein	OK	23.7198	43.5124	0.875334	no	expressed
D286.2_0141	BPSS0136	175517	176905	-	diguanylate cyclase domain protein	OK	19.3897	39.8589	1.03961	yes	up_regulated
D286.2_0142	BPSS0137	178198	178479	+	exported protein	OK	13.3634	12.921	-0.0485659	no	expressed
D286.2_0143	BPSS0138	178778	178960	+	membrane protein	NOTEST	0	0	0	no	not expressed
D286.2_0144	#N/A	179028	179210	+	glycine-rich protein	OK	81.3747	93.6349	0.202465	no	expressed
D286.2_0145	BPSS0139	179672	181051	+	pyridine nucleotide-disulfide oxidoreductase family protein	OK	27.0706	296.378	3.45264	yes	up_regulated
D286.2_0146	BPSS0140	181184	182131	-	periplasmic binding s and sugar binding domain of family protein	OK	20.2388	2073.11	6.67853	yes	up_regulated
D286.2_0147	BPSS0141	182208	183242	-	branched-chain amino acid transport system permease component family protein	OK	15.1131	699.03	5.53149	yes	up_regulated
D286.2_0148	BPSS0142	183285	184838	-	abc transporter family protein	OK	9.17322	507.98	5.7912	yes	up_regulated
D286.2_0149	BPSS0143	184825	186075	-	rok family protein	OK	12.3478	453.326	5.19823	yes	up_regulated
D286.2_0150	#N/A	186617	186979	-	hypothetical protein	OK	3.4529	27.9152	3.01517	no	expressed
D286.2_0151	BPSS0144	186979	189627	-	glucoamylase	OK	40.8744	710.339	4.11924	yes	up_regulated
D286.2_0152	BPSS0145	190297	191694	-	dead deah box helicase family protein	OK	84.8951	55.2949	-0.618535	yes	down_regulated
D286.2_0153	BPSS0146	191859	192146	-	gram-negative porin family protein	OK	5.90949	19.1317	1.69486	no	expressed
D286.2_0154	BPSS0147	192392	193705	-	sugar (and other) transporter family protein	OK	5.75633	6.3508	0.141787	no	expressed
D286.2_0155	BPSS0148	193746	194936	-	amidohydrolase family protein	OK	9.3273	18.9811	1.02503	yes	up_regulated
D286.2_0156	BPSS0149	195115	196017	+	bacterial regulatory helix-turn-helix lysr family protein	OK	17.3035	49.0766	1.50397	yes	up_regulated
D286.2_0157	BPSS0150	196359	197168	-	abc periplasmic substrate-binding family protein	OK	17.0001	33.5502	0.980775	yes	up_regulated
D286.2_0158	BPSS0151	197471	198511	+	fatty acid desaturase family protein	OK	4.75267	7.06017	0.570966	no	expressed
D286.2_0159	BPSS0152	199003	199443	+	membrane protein	OK	20.8196	7.41207	-1.49	no	expressed
D286.2_0160	BPSS0153	200060	200959	-	bacterial extracellular solute-binding 3 family protein	OK	28.8784	69.0622	1.2579	yes	up_regulated
D286.2_0161	BPSS0154	201123	202370	-	ketopantoate reductase family protein	OK	7.59196	13.7148	0.853189	no	expressed
D286.2_0162	BPSS0155	202523	203455	-	bacterial regulatory helix-turn-helix lysr family protein	OK	18.449	22.9387	0.314241	no	expressed
D286.2_0163	BPSS0156	204001	204762	-	short chain dehydrogenase family protein	OK	79.2207	134.512	0.763782	yes	up_regulated
D286.2_0164	BPSS0157	205185	205550	+	hypothetical protein	OK	77.1797	121.618	0.656063	no	expressed
D286.2_0165	BPSS0158	205992	207908	+	smp-30 gluconolaconase lre-like region family protein	OK	25.6074	58.0177	1.17993	yes	up_regulated
D286.2_0166	BPSS0159	208183	211080	+	alpha- -mannosidase family protein	OK	6.17763	18.6891	1.59707	yes	up_regulated
D286.2_0167	BPSS0160	211680	212738	+	pyoverdine dityrosine biosynthesis family protein	NOTEST	2.73823	2.11171	-0.374832	no	expressed
D286.2_0168	BPSS0161	212735	213649	+	paerucumarin biosynthesis protein	NOTEST	4.15934	4.17855	0.00664846	no	expressed
D286.2_0169	BPSS0162	213675	215159	+	pyoverdin chromophore biosynthetic protein pvcc	NOTEST	4.3396	3.98501	-0.122979	no	expressed
D286.2_0170	BPSS0163	215205	217073	+	asparagine synthase	OK	10.2271	6.63435	-0.624371	no	expressed
D286.2_0171	BPSS0164	217102	218073	+	zinc-binding dehydrogenase family protein	OK	10.3548	8.87049	-0.223216	no	expressed
D286.2_0172	BPSS0165	218128	219054	+	catalytic subunit of aromatic ring-opening dioxygenase family protein	OK	31.1216	18.2983	-0.766204	no	expressed
D286.2_0173	BPSS0166	219298	220236	-	family transcriptional regulator	OK	108.618	76.2773	-0.509933	no	expressed
D286.2_0174	BPSS0167	221482	225558	-	intracellular multiplication and macrophage-killing family protein	OK	1.95165	4.63133	1.24673	yes	up_regulated
D286.2_0175	BPSS0168	225587	226867	-	type vi secretion system family protein	OK	5.94297	7.49098	0.33397	no	expressed
D286.2_0176	BPSS0169	226941	228287	-	type vi secretion protein	NOTEST	3.54524	1.66646	-1.0891	no	expressed
D286.2_0177	BPSS0170	228309	228812	-	type vi secretion lipofamily protein	OK	4.20185	5.03343	0.260518	no	expressed
D286.2_0178	BPSS0171	228919	229404	-	type vi secretion system hcp1 family protein	OK	10.6272	18.6761	0.813439	no	expressed
D286.2_0179	BPSS0172	229521	231020	-	family type vi secretion protein	OK	7.19751	11.054	0.618999	no	expressed
D286.2_0180	BPSS0173	231055	231636	-	type vi secretion system	OK	9.37588	16.8422	0.845051	no	expressed
D286.2_0181	BPSS0174	231672	234611	-	type vi secretion 1 family	NOTEST	1.56001	2.8305	0.859498	no	expressed
D286.2_0182	BPSS0175	235245	235865	+	type vi secretion protein	OK	3.25829	8.65366	1.4092	no	expressed
D286.2_0183	BPSS0176	235862	236827	+	impe family protein	OK	4.69208	7.44846	0.666713	no	expressed
D286.2_0184	BPSS0177	236814	237395	+	25-like lysozyme family protein	OK	1.67502	5.9429	1.82699	no	expressed
D286.2_0185	BPSS0178	237438	239315	+	type vi secretion protein	OK	4.82414	12.5394	1.37813	yes	up_regulated
D286.2_0186	BPSS0179	239315	240400	+	type vi secretion protein	NOTEST	1.90923	3.92091	1.0382	no	expressed
D286.2_0187	BPSS0180	240397	241500	+	type vi secretion protein	OK	4.04533	6.48912	0.681767	no	expressed
D286.2_0188	BPSS0181	241572	243899	+	rhs element vgr family protein	OK	7.11166	12.5749	0.822287	yes	up_regulated
D286.2_0189	BPSS0182	243931	246408	+	pentapeptide repeats family protein	OK	4.13095	8.76961	1.08604	yes	up_regulated
D286.2_0190	BPSS0183	246405	247487	+	pentapeptide repeats family protein	OK	4.46992	5.5015	0.299578	no	expressed
D286.2_0191	BPSS0184	247669	248328	+	type vi secretion protein	OK	10.6525	9.26611	-0.201161	no	expressed
D286.2_0192	BPSS0185	248369	248749	+	type vi secretion protein	OK	11.4841	4.89277	-1.23092	no	expressed
D286.2_0193	BPSS0186	249489	251405	-	smp-30 gluconolaconase lre-like region family protein	OK	45.9335	18.5209	-1.31039	yes	down_regulated
D286.2_0194	BPSS0187	251745	252638	-	bacterial regulatory helix-turn-helix lysr family protein	OK	72.7632	36.7264	-0.98639	yes	down_regulated
D286.2_0195	BPSS0188	252734	253510	+	nadph-dependent fmn reductase family protein	OK	22.5041	13.2613	-0.762965	no	expressed
D286.2_0196	BPSS0648	253668	253976	+	helix-turn-helix domain protein	OK	4.74908	2.07428	-1.19504	no	expressed
D286.2_0197	BPSS0190	254510	255805	-	o-acetylhomoserine aminocarboxypropyltransferase cysteine synthase family protein	OK	98.6971	83.5721	-0.239987	no	expressed
D286.2_0198	BPSS0191	256087	256479	-	glyoxalase bleomycin resistance dioxygenase superfamily protein	OK	65.7198	103.037	0.648756	no	expressed
D286.2_0199	#N/A	256618	256923	+	hypothetical protein DM55_3898	OK	0	14.3698	inf	no	expressed
D286.2_0200	BPSS0192	256815	257789	-	signal peptide protein	OK	16.4858	52.5989	1.67381	yes	up_regulated
D286.2_0201	BPSS0193	258475	259830	-	membrane protein	OK	5.19146	5.7554	0.148776	no	expressed
D286.2_0202	BPSS0194	260017	261021	-	biotin-dependent carboxylase domain protein	OK	4.69906	3.84355	-0.289935	no	expressed
D286.2_0203	BPSS0195	261011	261886	-	allophanate hydrolase subunit 1 family protein	OK	10.0264	12.1378	0.27571	no	expressed
D286.2_0204	BPSS0196	261883	263328	-	acetyl- biotin carboxylase subunit	OK	9.2046	10.5879	0.201987	no	expressed
D286.2_0205	BPSS0197	263334	263576	-	biotin-requiring enzyme family protein	OK	10.3608	8.82437	-0.231567	no	expressed
D286.2_0206	BPSS0198	263590	264390	-	lamb family protein	OK	3.79142	5.42107	0.515841	no	expressed
D286.2_0207	BPSS0199	264658	265572	+	bacterial regulatory helix-turn-helix lysr family protein	OK	37.8514	31.0238	-0.286969	no	expressed
D286.2_0208	BPSS0200	266334	268847	+	penicillin amidase family protein	OK	46.7482	41.5979	-0.1684	no	expressed
D286.2_0209	BPSS0201	269234	270172	+	prolyl aminopeptidase	OK	88.4407	123.245	0.478747	no	expressed
D286.2_0210	BPSS0202	270395	271219	+	methyltransferase domain protein	OK	21.7104	36.3803	0.744771	no	expressed
D286.2_0211	BPSS0203	271312	273324	-	lipoprotein	OK	8.68249	14.0234	0.691657	no	expressed
D286.2_0212	BPSS0204	274164	275792	-	methyl-accepting chemotaxis signaling domain protein	OK	44.9556	28.1202	-0.676897	yes	down_regulated
D286.2_0213	BPSS0205	276142	278238	-	propionate catabolism operon regulatory protein	OK	33.6726	36.9655	0.134605	no	expressed
D286.2_0214	BPSS0206	278455	279348	+	methylisocitrate lyase	OK	361.02	809.667	1.16525	yes	up_regulated
D286.2_0215	BPSS0207	279397	280569	+	2-methylcitrate synthase citrate synthase ii family protein	OK	87.5511	688.175	2.97458	yes	up_regulated
D286.2_0216	BPSS0208	280643	283237	+	2-methylisocitrate fe s-dependent	OK	47.651	315.112	2.72529	yes	up_regulated
D286.2_0217	BPSS0209	283395	284585	+	accessory protein	OK	24.2945	131.374	2.43498	yes	up_regulated
D286.2_0218	BPSS0210	284638	285081	-	thioesterase	OK	36.561	102.003	1.48024	yes	up_regulated
D286.2_0219	#N/A	285122	285916	+	60s ribosomal protein l19	OK	6.30791	8.09902	0.360585	no	expressed
D286.2_0220	BPSS0211	286240	286431	+	hypothetical protein	NOTEST	0	0	0	no	not expressed
D286.2_0221	BPSS0212	286524	287162	+	hypothetical protein	OK	10.9927	39.4189	1.84235	yes	up_regulated
D286.2_0222	BPSS0213	287215	287805	+	MULTISPECIES: hypothetical protein	OK	10.6888	55.6	2.37899	yes	up_regulated
D286.2_0223	BPSS0214	287884	289359	+	radical sam additional 4fe4s-binding spasm domain protein	OK	7.0174	18.4113	1.39158	yes	up_regulated
D286.2_0224	BPSS0215	289559	291172	+	methyl-accepting chemotaxis protein i	OK	133.33	22.1925	-2.58686	yes	down_regulated
D286.2_0225	BPSS0216	291355	293103	-	sugar (and other) transporter family protein	OK	25.5505	6.4143	-1.99399	yes	down_regulated
D286.2_0226	BPSS0217	293106	293978	+	bacterial regulatory helix-turn-helix lysr family protein	OK	44.8706	90.5564	1.01305	yes	up_regulated
D286.2_0227	BPSS0218	294061	295164	-	n-acylglucosamine 2-epimerase family protein	OK	136.858	103.666	-0.400741	no	expressed
D286.2_0228	BPSS0219	295275	295970	+	mgtc family protein	OK	48.8184	62.5555	0.357711	no	expressed
D286.2_0229	#N/A	296299	296502	+	hypothetical protein BBU_5911	OK	117.037	110.906	-0.0776299	no	expressed
D286.2_0230	BPSS0220	297249	297536	+	membrane protein	OK	89.9927	64.5801	-0.478718	no	expressed
D286.2_0231	#N/A	297733	297888	+	MULTISPECIES: hypothetical protein	OK	20789	15732.7	-0.402058	no	expressed
D286.2_0232	BPSS0222	298921	299400	+	acetyltransferase family protein	OK	193.377	203.286	0.072095	no	expressed
D286.2_0233	BPSS0223	299603	300046	-	exported protein precursor	OK	275.845	213.834	-0.367367	no	expressed
D286.2_0234	BPSS0224	300465	303650	-	copper-translocating p-type atpase	OK	16.6545	11.1245	-0.582175	no	expressed
D286.2_0235	BPSS0225	304269	305096	+	exported protein	OK	173.132	362.664	1.06676	yes	up_regulated
D286.2_0236	BPSS0226	305889	307310	+	lipoprotein	OK	101.793	125.415	0.30107	no	expressed
D286.2_0237	BPSS0227	307465	311418	+	family protein	OK	82.9007	97.2788	0.230741	no	expressed
D286.2_0238	BPSS0228	311543	311764	-	type i phosphodiesterase nucleotide pyrophosphatase family protein	OK	56.1427	104.992	0.903106	no	expressed
D286.2_0239	BPSS0229	312132	313793	-	type i phosphodiesterase nucleotide pyrophosphatase family protein	OK	20.3152	12.1321	-0.743734	yes	down_regulated
D286.2_0240	BPSS0230	314384	314773	-	glyoxalase bleomycin resistance dioxygenase superfamily protein	OK	212.567	80.7034	-1.39721	yes	down_regulated
D286.2_0241	BPSS0231	314901	315185	-	MULTISPECIES: hypothetical protein	OK	418.922	130.562	-1.68195	yes	down_regulated
D286.2_0242	BPSS0232	315210	316424	+	squalene phytoene synthase family protein	OK	99.0355	29.0365	-1.77008	yes	down_regulated
D286.2_0243	#N/A	316648	317043	-	lysr substrate binding domain protein	OK	76.1315	13.5512	-2.49007	yes	down_regulated
D286.2_0244	#N/A	317277	317471	+	membrane protein	OK	645.659	453.66	-0.509162	no	expressed
D286.2_0245	#N/A	317812	317982	-	conserved hypothetical protein	OK	255.193	0	#NAME?	no	not expressed
D286.2_0246	BPSS0234	317954	318961	-	cytochrome d ubiquinol subunit ii	OK	364.367	35.8038	-3.34721	yes	down_regulated
D286.2_0247	BPSS0235	318997	320409	-	bacterial cytochrome ubiquinol oxidase family protein	OK	639.37	66.7015	-3.26086	yes	down_regulated
D286.2_0248	BPSS0236	321011	322024	+	low specificity l-threonine aldolase	OK	105.549	90.15	-0.227518	no	expressed
D286.2_0249	BPSS0237	321993	322970	-	transcriptional family protein	OK	110.688	49.4015	-1.16387	yes	down_regulated
D286.2_0250	BPSS0238	323147	325318	+	penicillin-binding 1a family protein	OK	92.5775	31.2573	-1.56647	yes	down_regulated
D286.2_0251	BPSS0239	325300	325908	+	membrane protein	OK	49.5793	19.0155	-1.38256	no	expressed
D286.2_0252	BPSS0240	325957	326775	-	hemin import atp-binding protein	OK	13.4165	3.81215	-1.81533	yes	down_regulated
D286.2_0253	BPSS0241	327176	328297	-	feccd transport family protein	OK	7.36899	4.97767	-0.565996	no	expressed
D286.2_0254	BPSS0242	328584	329510	-	hemin-binding periplasmic protein hmut	NOTEST	4.13948	2.65543	-0.640507	no	expressed
D286.2_0255	BPSS0243	329507	330658	-	hemin-degrading domain protein	OK	6.07073	1.56201	-1.95847	no	expressed
D286.2_0256	BPSS0244	330715	333009	-	dependent hemoglobin transferrin lactoferrin receptor family protein	NOTEST	3.49897	4.58073	0.388645	no	expressed
D286.2_0257	BPSS0245	333468	333695	-	MULTISPECIES: hypothetical protein	OK	21.3952	10.9014	-0.972764	no	expressed
D286.2_0258	BPSS0246	333857	334753	-	bacterial regulatory helix-turn-helix lysr family protein	NOTEST	1.06722	1.8938	0.827423	no	expressed
D286.2_0259	BPSS0247	334920	335768	+	binding--dependent transport system inner membrane component family protein	OK	4.03398	5.49746	0.446564	no	expressed
D286.2_0260	BPSS0248	335773	336816	+	abc transporter family protein	NOTEST	0.341229	1.3615	1.99638	no	expressed
D286.2_0261	BPSS0249	336843	337931	+	bacterial extracellular solute-binding family protein	NOTEST	1.695	1.25066	-0.438597	no	expressed
D286.2_0262	BPSS0250	337942	338769	+	binding--dependent transport system inner membrane component family protein	OK	1.33891	5.28005	1.97949	no	expressed
D286.2_0263	BPSS0251	338750	339295	+	lysine decarboxylase family protein	NOTEST	2.26315	1.28985	-0.811123	no	expressed
D286.2_0264	BPSS0252	339362	340561	+	gram-negative porin family protein	OK	19.1843	34.5509	0.8488	yes	up_regulated
D286.2_0265	BPSS0253	340617	341636	-	sugar-binding domain protein	OK	42.8072	104.263	1.2843	yes	up_regulated
D286.2_0266	BPSS0254	341614	342108	-	ribose 5-phosphate isomerase b	OK	27.8736	98.2131	1.81702	yes	up_regulated
D286.2_0267	BPSS0255	342383	343864	+	abc transporter family protein	OK	3.74951	30.3667	3.01772	yes	up_regulated
D286.2_0268	BPSS0256	343861	344850	+	branched-chain amino acid transport system permease component family protein	OK	3.43184	40.3966	3.55718	yes	up_regulated
D286.2_0269	BPSS0257	344882	345910	+	periplasmic binding s and sugar binding domain of family protein	OK	11.3907	120.633	3.4047	yes	up_regulated
D286.2_0270	BPSS0258	345922	346692	+	short chain dehydrogenase family protein	OK	1.44028	30.477	4.4033	no	expressed
D286.2_0271	BPSS0259	346758	347894	+	zinc-binding dehydrogenase family protein	OK	9.0195	57.0055	2.65998	yes	up_regulated
D286.2_0272	BPSS0260	347899	348903	+	dak1 domain protein	OK	41.8778	65.3995	0.643096	no	expressed
D286.2_0273	BPSS0261	348900	349559	+	dihydroxyacetone l subunit	OK	36.1116	27.4769	-0.394243	no	expressed
D286.2_0274	BPSS0263	350061	350444	-	membrane protein	OK	133.246	71.3833	-0.900433	yes	down_regulated
D286.2_0275	BPSS0264	350927	351187	-	pf11065 family protein	OK	93.4751	303.976	1.7013	yes	up_regulated
D286.2_0276	BPSS0265	351395	352543	-	gram-negative porin family protein	OK	49.4086	43.4786	-0.184456	no	expressed
D286.2_0277	BPSS0266	352847	353656	+	family protein	OK	64.383	63.2005	-0.0267425	no	expressed
D286.2_0278	BPSS0267	354129	355244	-	zinc carboxypeptidase family protein	OK	379.068	319.819	-0.2452	no	expressed
D286.2_0279	BPSS0268	355517	356914	+	acetylase	OK	4.3541	11.3945	1.38789	yes	up_regulated
D286.2_0280	BPSS0268	356863	357630	+	o-antigen acetylase domain protein	OK	6.16545	7.80217	0.339668	no	expressed
D286.2_0281	BPSS0268A	357661	357924	+	hypothetical protein DP48_3861	NOTEST	3.92851	3.48652	-0.172193	no	expressed
D286.2_0282	BPSS0269	358018	358800	-	lysine-arginine-ornithine-binding periplasmic family protein	OK	157.073	391.184	1.31642	yes	up_regulated
D286.2_0283	BPSS0270	359034	359933	-	bacterial regulatory helix-turn-helix lysr family protein	OK	15.5535	17.9858	0.209619	no	expressed
D286.2_0284	BPSS0271	360069	361256	+	amidohydrolase family protein	OK	13.4111	3.74246	-1.84137	yes	down_regulated
D286.2_0285	BPSS0272	361509	362846	+	sugar (and other) transporter family protein	OK	22.6617	8.92846	-1.34377	yes	down_regulated
D286.2_0286	BPSS0273	363545	364264	-	bacterial regulatory tetr family protein	OK	55.9922	46.9597	-0.253803	no	expressed
D286.2_0287	BPSS0274	364625	365410	-	beta-ketoadipate pathway transcriptional family protein	OK	173.396	175.15	0.0145241	no	expressed
D286.2_0288	BPSS0275	365647	366849	+	3-oxoadipyl- thiolase	OK	16.9149	53.7046	1.66675	yes	up_regulated
D286.2_0289	BPSS0276	367634	369178	+	sensory box protein	OK	70.4507	298.568	2.08338	yes	up_regulated
D286.2_0290	BPSS0277	369266	370282	-	o-methyltransferase family protein	OK	29.3598	133.785	2.188	yes	up_regulated
D286.2_0291	BPSS0278	370700	371737	-	oxygenase	OK	14.854	40.6802	1.45348	yes	up_regulated
D286.2_0292	BPSS0279	371737	372684	-	rieske	OK	7.0307	12.0418	0.776315	no	expressed
D286.2_0293	#N/A	372736	373371	-	hypothetical protein DP50_3535	OK	14.9994	6.92391	-1.11525	no	expressed
D286.2_0294	#N/A	373368	374099	-	o-antigen acetylase domain protein	OK	80.1776	29.6815	-1.43364	yes	down_regulated
D286.2_0295	BPSS0280	374120	375589	-	succinate-semialdehyde dehydrogenase	OK	353.705	251.52	-0.491872	no	expressed
D286.2_0296	BPSS0281	375647	376930	-	4-aminobutyrate transaminase	OK	211.753	82.731	-1.35588	yes	down_regulated
D286.2_0297	BPSS0282	377557	378765	+	aminotransferase class i and ii family protein	OK	87.7007	46.4894	-0.915686	yes	down_regulated
D286.2_0298	BPSS0283	378782	380326	-	c4-dicarboxylate anaerobic carrier family protein	OK	67.6605	35.0492	-0.948934	yes	down_regulated
D286.2_0299	BPSS0284	380323	381090	-	bacterial transcriptional regulator family protein	OK	12.7316	15.1844	0.254178	no	expressed
D286.2_0300	BPSS0285	381087	381995	-	n-formylglutamate amidohydrolase	OK	11.3184	10.0113	-0.177043	no	expressed
D286.2_0301	BPSS0747	382338	382628	+	gram-negative porin family protein	OK	0	20.6687	inf	yes	up_regulated
D286.2_0302	BPSS0747	382625	382777	+	outer membrane porin	NOTEST	0	0	0	no	not expressed
D286.2_0303	BPSS0286	382911	383744	-	eama-like transporter family protein	OK	4.91467	5.01681	0.0296769	no	expressed
D286.2_0304	BPSS0287	383964	385028	+	water dikinase	OK	109.148	72.3638	-0.592945	no	expressed
D286.2_0305	#N/A	385438	386355	+	hypothetical protein X883_4807	OK	44.6657	26.9911	-0.726685	yes	down_regulated
D286.2_0306	BPSS0288	386368	387429	+	purine nucleoside permease family protein	OK	91.1823	307	1.75141	yes	up_regulated
D286.2_0307	BPSS0289	387678	387971	-	exported protein	OK	109.613	47.4557	-1.20777	yes	down_regulated
D286.2_0308	BPSS0290	388880	389884	-	bacterial regulatory helix-turn-helix lysr family protein	OK	68.6365	30.5521	-1.16771	yes	down_regulated
D286.2_0309	BPSS0291	390073	390927	+	alpha beta hydrolase fold family protein	OK	5.30301	2.90472	-0.868413	no	expressed
D286.2_0310	BPSS0292	390977	392206	+	efflux rnd mfp subunit	OK	17.6416	4.04409	-2.12509	yes	down_regulated
D286.2_0311	BPSS0293	392268	395453	+	rnd hydrophobe amphiphile efflux-1 family protein	OK	28.9435	6.12333	-2.24085	yes	down_regulated
D286.2_0312	BPSS0294	395464	396996	+	efflux outer membrane factor family protein	OK	25.3112	6.71171	-1.91503	yes	down_regulated
D286.2_0313	#N/A	396816	397511	-	outer membrane efflux domain protein	OK	55.8862	8.57845	-2.7037	yes	down_regulated
D286.2_0314	BPSS0295	397897	399138	-	dicarboxylate symporter family protein	OK	265.042	508.563	0.940206	yes	up_regulated
D286.2_0315	BPSS0296	399122	399781	-	bacterial regulatory gntr family protein	OK	434.419	640.956	0.561139	no	expressed
D286.2_0316	BPSS0297	399937	400407	+	acetyltransferase domain protein	OK	98.2368	243.698	1.31076	yes	up_regulated
D286.2_0317	BPSS0298	400595	401494	-	membrane transport family protein	OK	31.8624	59.0409	0.88986	yes	up_regulated
D286.2_0318	#N/A	401621	401779	-	hypothetical protein BURPS1106A_A0426	NOTEST	0	0	0	no	not expressed
D286.2_0319	BPSS0299	401911	403776	-	amp-binding enzyme family protein	OK	29.4579	183.172	2.63648	yes	up_regulated
D286.2_0320	BPSS0300	403793	404692	-	malonyl -acyl carrier protein transacylase	OK	23.1052	218.091	3.23864	yes	up_regulated
D286.2_0321	BPSS0301	404693	405124	-	membrane protein	OK	37.7455	211.869	2.4888	yes	up_regulated
D286.2_0322	BPSS0302	405192	407051	-	amp-binding enzyme family protein	OK	47.8933	204.499	2.0942	yes	up_regulated
D286.2_0323	BPSS0303	407081	408340	-	diaminopimelate decarboxylase	OK	24.2131	95.3872	1.97801	yes	up_regulated
D286.2_0324	BPSS0304	408337	409818	-	fkbh domain protein	OK	21.3653	77.6863	1.86239	yes	up_regulated
D286.2_0325	BPSS0305	409815	410870	-	acetohydroxy acid catalytic domain protein	OK	51.9444	206.49	1.99103	yes	up_regulated
D286.2_0326	BPSS0306	410876	423286	-	thioester reductase domain protein	OK	26.1106	113.583	2.12103	yes	up_regulated
D286.2_0327	BPSS0307	423331	424743	-	gamma-aminobutyraldehyde dehydrogenase	OK	24.6587	155.113	2.65315	yes	up_regulated
D286.2_0328	BPSS0308	424737	426158	-	aminotransferase	OK	45.852	276.116	2.59022	yes	up_regulated
D286.2_0329	BPSS0309	426167	427192	-	taurine catabolism dioxygenase family protein	OK	50.2721	247.175	2.2977	yes	up_regulated
D286.2_0330	#N/A	427503	427631	-	hypothetical protein	NOTEST	0	342.194	inf	no	expressed
D286.2_0331	BPSS0310	428307	428825	-	set domain containing protein	OK	230.471	1227.37	2.41291	yes	up_regulated
D286.2_0332	BPSS0311	428925	437423	-	amp-binding enzyme family protein	OK	67.5938	230.141	1.76756	yes	up_regulated
D286.2_0333	BPSS0312	438638	439354	+	bacterial regulatory luxr family protein	OK	106.51	271.049	1.34757	yes	up_regulated
D286.2_0334	BPSS0313	439684	440523	+	nlpa lipofamily protein	OK	21.8248	23.1186	0.0830862	no	expressed
D286.2_0335	BPSS0314	440541	441935	+	fmn-dependent nitrilotriacetate monooxygenase family protein	OK	8.2637	8.46758	0.035162	no	expressed
D286.2_0336	BPSS0315	441956	443146	+	abc transporter family protein	OK	4.90775	3.8963	-0.332957	no	expressed
D286.2_0337	BPSS0316	443139	443795	+	binding--dependent transport system inner membrane component family protein	OK	2.95197	5.12674	0.796363	no	expressed
D286.2_0338	BPSS0317	444472	445743	+	acyl- c-terminal domain protein	OK	15.0429	9.67831	-0.636256	no	expressed
D286.2_0339	BPSS0318	445845	446603	-	hypothetical protein	OK	34.7803	7.77235	-2.16185	yes	down_regulated
D286.2_0340	BPSS0319	446968	447534	-	membrane protein	OK	168.672	105.412	-0.678188	yes	down_regulated
D286.2_0341	BPSS0320	447588	448307	-	bacterial regulatory gntr family protein	OK	147.19	47.6984	-1.62566	yes	down_regulated
D286.2_0342	BPSS0321	448690	449496	+	cysteine-rich domain protein	OK	350.694	121.909	-1.52441	yes	down_regulated
D286.2_0343	BPSS0322	449493	450941	+	(fe-s)-binding protein	OK	19.4024	18.6003	-0.0609089	no	expressed
D286.2_0344	BPSS0323	450938	451663	+	hypothetical protein	OK	203.14	100.531	-1.01483	yes	down_regulated
D286.2_0345	BPSS0324	452031	453023	+	glycolate permease glca	OK	15.6269	24.0269	0.620613	no	expressed
D286.2_0346	BPSS0324	453023	453748	+	glycolate permease glca	OK	28.2773	39.3908	0.478215	no	expressed
D286.2_0347	BPSS0325	454050	454487	+	inner membrane protein ypha	OK	41.4162	86.2788	1.05881	yes	up_regulated
D286.2_0348	BPSS0326	454678	456231	-	major facilitator superfamily protein	OK	12.9035	9.61429	-0.424509	no	expressed
D286.2_0349	BPSS0327	456544	457836	-	sugar (and other) transporter family protein	OK	55.5902	78.638	0.500396	no	expressed
D286.2_0350	BPSS0328	458171	459205	-	malate l-lactate dehydrogenase family protein	NOTEST	1.37825	2.84193	1.04404	no	expressed
D286.2_0351	BPSS0329	459198	460790	-	aldehyde dehydrogenase family protein	NOTEST	0.235336	2.3151	3.29828	no	expressed
D286.2_0352	BPSS0330	460866	462491	-	amino acid permease family protein	OK	4.83521	5.88662	0.283861	no	expressed
D286.2_0353	BPSS0331	462952	463872	-	dihydrodipicolinate synthetase family protein	OK	10.8964	9.20123	-0.243952	no	expressed
D286.2_0354	BPSS0332	464123	465055	+	4-hydroxyproline epimerase	OK	7.87536	3.82462	-1.04203	no	expressed
D286.2_0355	BPSS0333	465052	466185	+	pyridine nucleotide-disulfide oxidoreductase family protein	NOTEST	0.446281	1.22178	1.45296	no	expressed
D286.2_0356	BPSS0334	466182	466415	+	2fe-2s iron-sulfur cluster binding domain protein	NOTEST	0.953314	2.87459	1.59233	no	expressed
D286.2_0357	BPSS0335	466412	467704	+	fad binding domain protein	NOTEST	9.52056	6.30452	-0.59466	no	expressed
D286.2_0358	BPSS0336	467740	468612	+	helix-turn-helix domain protein	OK	31.9641	41.6631	0.382316	no	expressed
D286.2_0359	BPSS0337	468810	469079	-	MULTISPECIES: hypothetical protein	OK	25.3598	146.379	2.5291	yes	up_regulated
D286.2_0360	BPSS0338	469294	470517	-	transposase family protein	OK	5.754	3.55213	-0.69588	no	expressed
D286.2_0361	BPSS0339	470666	472720	-	xylose isomerase-like tim barrel family protein	OK	6.62521	5.2293	-0.341348	no	expressed
D286.2_0362	BPSS0340	472980	473435	+	3-dehydroquinate type ii	OK	7.60193	5.0238	-0.597587	no	expressed
D286.2_0363	BPSS0341	473432	474286	+	shikimate dehydrogenase substrate binding domain protein	OK	11.4197	13.2395	0.213318	no	expressed
D286.2_0364	BPSS0342	474335	475681	+	major facilitator superfamily protein	OK	14.8082	11.3651	-0.381791	no	expressed
D286.2_0365	BPSS0343	476082	477191	-	2-aminoethylphosphonate--pyruvate transaminase	NOTEST	1.77508	2.83962	0.677818	no	expressed
D286.2_0366	BPSS0344	477429	478511	+	2-aminoethylphosphonate abc 2-aminoethylphosphonate binding protein	NOTEST	2.42981	2.25413	-0.108269	no	expressed
D286.2_0367	BPSS0345	478568	479665	+	2-aminoethylphosphonate abc transport atp-binding component	NOTEST	2.63359	1.3398	-0.975011	no	expressed
D286.2_0368	BPSS0346	479643	480590	+	2-aminoethylphosphonate abc permease protein	OK	5.21195	5.80164	0.154639	no	expressed
D286.2_0369	BPSS0347	480580	481434	+	2-aminoethylphosphonate abc transport membrane component	NOTEST	0.640438	2.60865	2.02618	no	expressed
D286.2_0370	BPSS0348	481508	482749	+	phosphonoacetate hydrolase	OK	35.7599	43.3234	0.276802	no	expressed
D286.2_0371	BPSS0349	482746	484200	+	phosphonoacetaldehyde dehydrogenase	OK	22.381	27.4217	0.293042	no	expressed
D286.2_0372	BPSS0350	484205	484756	+	hd domain protein	OK	16.4146	19.2067	0.22663	no	expressed
D286.2_0373	#N/A	489547	490251	-	cell wall-associated hydrolase	NOTEST	0	0	0	no	not expressed
D286.2_0374	BPSS0351	491074	491478	+	cu -responsive transcriptional regulator	OK	268.019	1519.16	2.50287	yes	up_regulated
D286.2_0375	#N/A	491698	491844	+	pf12086 family protein	OK	4766.02	5239.91	0.136757	no	expressed
D286.2_0376	#N/A	492046	492324	+	MULTISPECIES: hypothetical protein	OK	237.182	133.901	-0.824829	yes	down_regulated
D286.2_0377	BPSS0352	492337	493182	-	ribosomal rna small subunit methyltransferase family protein	OK	210.581	166.782	-0.336412	no	expressed
D286.2_0378	BPSS0353	493331	494302	-	voltage-gated potassium channel subunit beta	OK	113.902	247.141	1.11755	yes	up_regulated
D286.2_0379	BPSS0354	494490	495278	+	3-hydroxybutyrate dehydrogenase family protein	OK	180.442	144.59	-0.319566	no	expressed
D286.2_0380	BPSS0355	495508	496707	-	aminotransferase class i and ii family protein	OK	900.838	454.833	-0.98593	yes	down_regulated
D286.2_0381	BPSS0356	496995	499085	+	excinuclease abc subunit b	OK	409.149	231.13	-0.823926	yes	down_regulated
D286.2_0382	BPSS0357	499309	499860	+	fe2+ transport family protein	OK	436.469	176.853	-1.30333	yes	down_regulated
D286.2_0383	BPSS0358	499920	500249	+	cupredoxin-like domain protein	OK	422.044	133.614	-1.65932	yes	down_regulated
D286.2_0384	BPSS0359	500309	501151	+	iron permease ftr1 family protein	OK	139.879	74.699	-0.905017	no	expressed
D286.2_0385	BPSS0360	501148	502548	+	4fe-4s binding domain protein	OK	157.97	43.6109	-1.8569	yes	down_regulated
D286.2_0386	BPSS0361	502608	503018	+	glcg protein	OK	89.5575	156.696	0.807085	yes	up_regulated
D286.2_0387	BPSS0362	503321	503467	-	hemin uptake hemp family protein	OK	255.062	253.648	-0.00801684	no	expressed
D286.2_0388	BPSS0363	503728	504213	-	MULTISPECIES: hypothetical protein	OK	390.438	517.8	0.407301	no	expressed
D286.2_0389	BPSS0364	504332	505204	-	pirin family protein	OK	37.3491	40.0821	0.101885	no	expressed
D286.2_0390	BPSS0365	505327	506298	+	bacterial regulatory helix-turn-helix lysr family protein	OK	99.0004	91.2851	-0.117056	no	expressed
D286.2_0391	BPSS0366	506681	507109	-	biopolymer transport family protein	OK	111.435	47.3031	-1.23619	yes	down_regulated
D286.2_0392	BPSS0367	507123	507851	-	mota proton channel family protein	OK	209.319	62.3608	-1.74699	yes	down_regulated
D286.2_0393	BPSS0368	507888	508628	-	domain protein	OK	61.815	28.533	-1.11532	yes	down_regulated
D286.2_0394	BPSS0369	508853	509092	-	bfd-like	NOTEST	0	5.44535	inf	no	expressed
D286.2_0395	BPSS0370	509224	510096	-	glutamate racemase	OK	139.431	72.0698	-0.952088	yes	down_regulated
D286.2_0396	BPSS0371	510143	510619	-	bacterioferritin	OK	826.014	1206.39	0.54646	no	expressed
D286.2_0397	BPSS0372	510774	512309	-	tartrate alpha subunit fe-s type domain protein	OK	587.603	153.117	-1.94021	yes	down_regulated
D286.2_0398	BPSS0373	512349	512957	-	membrane protein	OK	521.421	134.614	-1.95363	yes	down_regulated
D286.2_0399	BPSS0374	513189	514088	-	eama-like transporter family protein	OK	170.347	221.635	0.379711	no	expressed
D286.2_0400	BPSS0375	514378	516360	+	acetate-- ligase	OK	356.883	449.834	0.333941	no	expressed
D286.2_0401	BPSS0376	516458	516838	+	solute:sodium symporter small subunit domain protein	OK	55.3903	40.1726	-0.463421	no	expressed
D286.2_0402	BPSS0377	516832	518847	+	sodium:solute subfamily protein	OK	51.8299	29.7938	-0.798774	yes	down_regulated
D286.2_0403	#N/A	519222	519917	+	methenyltetrahydrofolate cyclohydrolase-like protein	OK	930.312	617.532	-0.591202	yes	down_regulated
D286.2_0404	#N/A	520017	522224	+	membrane protein	OK	726.144	597.326	-0.281738	no	expressed
D286.2_0405	#N/A	522291	522887	-	resolvase	OK	438.196	619.492	0.499509	no	expressed
D286.2_0406	#N/A	523198	525519	+	restriction endonuclease	OK	245.674	191.198	-0.361678	no	expressed
D286.2_0407	#N/A	525538	527007	+	dna methyltransferase	OK	247.217	187.392	-0.39972	no	expressed
D286.2_0408	#N/A	527004	528761	+	restriction endonuclease	OK	265.72	208.006	-0.353281	no	expressed
D286.2_0409	#N/A	528871	529365	+	hypothetical protein OA39_05092	OK	242.01	394.437	0.704728	yes	up_regulated
D286.2_0410	#N/A	529430	530554	-	beta family protein	OK	646.239	1224.2	0.921702	yes	up_regulated
D286.2_0411	#N/A	530551	531804	-	helix-turn-helix family protein	OK	543.058	1320.23	1.28162	yes	up_regulated
D286.2_0412	#N/A	531807	532091	-	hypothetical protein	OK	324.764	321.525	-0.0144631	no	expressed
D286.2_0413	#N/A	532995	533237	-	gp52 domain protein	OK	83.8019	206.259	1.2994	yes	up_regulated
D286.2_0414	#N/A	533285	533443	-	hypothetical protein GBP346_B3210	OK	237.481	279.834	0.236757	no	expressed
D286.2_0415	#N/A	533440	533682	-	selenocysteine lyase	OK	379.438	169.99	-1.15841	no	expressed
D286.2_0416	BPSS0396	533961	534188	-	gp49	NOTEST	9.34224	7.44812	-0.326893	no	expressed
D286.2_0417	BPSS0395	534807	535076	+	phage protein	OK	25789.8	35358.8	0.455271	no	expressed
D286.2_0418	BPSS0394	535060	535344	+	MULTISPECIES: hypothetical protein	OK	563.341	1801.07	1.67677	no	expressed
D286.2_0419	#N/A	535762	536001	+	hnh endonuclease family protein	NOTEST	6.60629	5.44535	-0.278817	no	expressed
D286.2_0420	BPSS0402	536078	536374	+	integrase core domain protein	OK	13.5843	24.6774	0.861248	no	expressed
D286.2_0421	BPSS2005	536956	537108	-	transposase family protein	NOTEST	207.707	0	#NAME?	no	not expressed
D286.2_0422	BPSS0403	537355	538815	+	calcineurin-like phosphoesterase family protein	OK	4.52127	6.812	0.591352	no	expressed
D286.2_0423	BPSS0404	538974	540236	+	cytochrome c family protein	OK	12.846	10.0327	-0.356598	no	expressed
D286.2_0424	BPSS0405	540393	541325	+	glycerophosphoryl diester phosphodiesterase family protein	OK	74.7263	87.2127	0.222922	no	expressed
D286.2_0425	#N/A	541594	542394	-	integrase core domain protein	OK	24.0121	24.6958	0.0405023	no	expressed
D286.2_0426	BPSS0408	542489	543223	-	exported protein	OK	24.4531	29.3853	0.265075	no	expressed
D286.2_0427	BPSS0409	543214	555609	-	peptidoglycan-binding protein	OK	7.89935	27.4585	1.79745	yes	up_regulated
D286.2_0428	BPSS0410	555593	559156	-	conserved hypothetical protein	OK	7.46267	20.364	1.44826	yes	up_regulated
D286.2_0429	BPSS0411	559289	559981	-	hypothetical protein BPC006_II0604	OK	23.2033	194.967	3.07083	yes	up_regulated
D286.2_0430	BPSS0412	560098	560934	-	conserved hypothetical protein	OK	6.82035	20.6909	1.60108	yes	up_regulated
D286.2_0431	BPSS0413	561058	561465	+	MULTISPECIES: hypothetical protein	OK	47.0498	160.925	1.77413	yes	up_regulated
D286.2_0432	BPSS0414	561704	563416	+	thiamine pyrophosphate central domain protein	OK	43.3933	83.6966	0.947695	yes	up_regulated
D286.2_0433	BPSS0415	563576	566563	-	capsule biosynthesis family protein	OK	12.0145	34.9383	1.54004	yes	up_regulated
D286.2_0434	BPSS0416	566565	567209	-	group 4 capsule polysaccharide formation lipogfcb family protein	OK	33.2267	178.029	2.4217	yes	up_regulated
D286.2_0435	#N/A	567295	567525	-	hypothetical protein Y049_4867	OK	61.1296	688.124	3.49273	yes	up_regulated
D286.2_0436	BPSS0417	568528	571080	+	polysaccharide biosynthesis export family protein	OK	26.0925	239.93	3.20091	yes	up_regulated
D286.2_0437	BPSS0418	571085	572302	+	chain length determinant family protein	OK	14.7694	191.373	3.6957	yes	up_regulated
D286.2_0438	BPSS0419	572299	573075	+	glucose-1-phosphate cytidylyltransferase	OK	17.2593	213.843	3.6311	yes	up_regulated
D286.2_0439	BPSS0420	573078	574151	+	cdp-glucose -dehydratase	OK	18.2473	158.222	3.1162	yes	up_regulated
D286.2_0440	BPSS0421	574159	575511	+	cdp-4-keto-6-deoxy-d-glucose-3-dehydrase	OK	22.4326	189.282	3.07687	yes	up_regulated
D286.2_0441	BPSS0422	575522	577297	+	perosamine synthetase domain protein	OK	13.5861	110.84	3.02827	yes	up_regulated
D286.2_0442	BPSS0423	577544	578899	+	polysaccharide biosynthesis family protein	OK	7.7692	55.4417	2.83513	yes	up_regulated
D286.2_0443	BPSS0424	578914	579957	+	glycosyl transferase 2 family protein	OK	16.8501	124.802	2.88881	yes	up_regulated
D286.2_0444	#N/A	580523	581182	-	hypothetical protein DP48_3698	OK	19.3783	151.06	2.9626	yes	up_regulated
D286.2_0445	BPSS0426	581226	582347	+	glycosyltransferase 9 family protein	OK	8.92613	108.191	3.5994	yes	up_regulated
D286.2_0446	BPSS0427	582340	582909	+	bacterial transferase hexapeptide family protein	OK	2.73328	41.3367	3.91872	no	expressed
D286.2_0447	BPSS0428	582921	583967	+	glycosyl transferase 2 family protein	OK	8.97413	21.9313	1.28915	yes	up_regulated
D286.2_0448	BPSS0429	583971	585020	+	o-antigen ligase like membrane family protein	OK	21.5903	43.1472	0.998883	yes	up_regulated
D286.2_0449	BPSS0431	585953	586852	-	bacterial regulatory helix-turn-helix lysr family protein	OK	38.7506	40.7315	0.0719259	no	expressed
D286.2_0450	BPSS0432	586982	587707	+	cupin domain protein	OK	23.8754	28.3448	0.24756	no	expressed
D286.2_0451	BPSS0433	587982	588662	+	membrane protein	OK	5.50181	6.23349	0.180133	no	expressed
D286.2_0452	BPSS0434	588692	589741	-	pyridine nucleotide-disulfide oxidoreductase family protein	OK	6.30721	7.62479	0.273695	no	expressed
D286.2_0453	BPSS0435	590032	591006	+	helix-turn-helix domain protein	OK	15.345	35.2454	1.19966	yes	up_regulated
D286.2_0454	BPSS0436	591065	591967	-	helix-turn-helix domain protein	OK	23.9361	22.0459	-0.11868	no	expressed
D286.2_0455	BPSS0437	592317	593519	-	mfs transporter	OK	6.6644	4.92247	-0.437092	no	expressed
D286.2_0456	#N/A	593516	593818	-	conserved domain protein	NOTEST	2.68111	2.19275	-0.29009	no	expressed
D286.2_0457	BPSS0438	593925	594836	+	bacterial regulatory helix-turn-helix lysr family protein	OK	17.4859	16.4668	-0.0866244	no	expressed
D286.2_0458	BPSS0439	595111	595797	-	isochorismatase family protein	OK	67.0816	64.8383	-0.0490709	no	expressed
D286.2_0459	BPSS0440	596329	596643	+	domain protein	OK	14.0682	5.47784	-1.36076	no	expressed
D286.2_0460	BPSS0441	596636	598534	+	amidohydrolase family protein	OK	12.5571	8.39708	-0.580547	no	expressed
D286.2_0461	BPSS0442	599097	599987	+	glyoxalase-like domain protein	OK	11.9203	9.17203	-0.378104	no	expressed
D286.2_0462	BPSS0443	599984	601669	+	alginate export family protein	OK	5.01213	4.43998	-0.174868	no	expressed
D286.2_0463	BPSS0444	602235	603056	+	non-heme chloroperoxidase	OK	13.6926	13.9496	0.0268211	no	expressed
D286.2_0464	BPSS0290	603121	603615	+	lysr substrate binding domain protein	OK	4.31372	5.78981	0.424584	no	expressed
D286.2_0465	BPSS0446	603933	604562	+	nadh -binding family protein	OK	9.21179	4.18258	-1.13909	no	expressed
D286.2_0466	BPSS0447	605225	605830	+	flavin reductase like domain protein	OK	60.4239	66.2533	0.132873	no	expressed
D286.2_0467	BPSS0448	605967	606344	-	hypothetical protein BURPS1710b_A2000	OK	121.532	235.084	0.951839	yes	up_regulated
D286.2_0468	BPSS0449	606665	607999	-	beta-eliminating lyase family protein	OK	28.0354	28.3299	0.0150778	no	expressed
D286.2_0469	BPSS0450	608088	608705	+	dj-1 family protein	OK	18.3225	10.934	-0.744789	no	expressed
D286.2_0470	BPSS0451	609061	610182	-	d-alanyl-d-alanine carboxypeptidase family protein	OK	142.064	332.736	1.22784	yes	up_regulated
D286.2_0471	BPSS0452	611288	613516	+	php domain protein	OK	22.4483	44.3552	0.982497	yes	up_regulated
D286.2_0472	BPSS0453	613528	613935	+	exported protein	OK	1811.38	2029.65	0.164141	no	expressed
D286.2_0473	BPSS0454	614033	614329	+	exported protein	NOTEST	2.78119	4.29655	0.627477	no	expressed
D286.2_0474	BPSS0455	614326	615990	+	outer membrane efflux family protein	OK	44.1401	5.6652	-2.96189	yes	down_regulated
D286.2_0475	BPSS0456	615993	617288	+	multicopper oxidase family protein	OK	19.6521	3.47751	-2.49856	yes	down_regulated
D286.2_0476	BPSS0457	617407	617763	+	copper binding periplasmic family protein	OK	19.5122	3.90058	-2.32262	no	expressed
D286.2_0477	BPSS0458	617813	618193	+	copc domain protein	NOTEST	2.8438	0	#NAME?	no	not expressed
D286.2_0478	BPSS0459	618193	619137	+	copper resistance d family protein	OK	9.17587	2.38267	-1.94527	no	expressed
D286.2_0479	BPSS0460	619438	621288	+	methyl-accepting chemotaxis signaling domain protein	OK	35.6959	29.6973	-0.265428	no	expressed
D286.2_0480	BPSS0461	621596	622888	-	fad binding domain protein	OK	21.0018	34.1904	0.70308	no	expressed
D286.2_0481	BPSS0462	622959	624302	-	pyridine nucleotide-disulfide oxidoreductase family protein	OK	17.7987	30.1778	0.761721	yes	up_regulated
D286.2_0482	BPSS0463	624393	625967	-	exported protein	OK	13.3953	32.868	1.29496	yes	up_regulated
D286.2_0483	BPSS0464	626036	626965	-	binding--dependent transport system inner membrane component family protein	OK	4.2175	12.5321	1.57116	yes	up_regulated
D286.2_0484	BPSS0465	626962	627942	-	binding--dependent transport system inner membrane component family protein	OK	1.66069	7.75995	2.22427	no	expressed
D286.2_0485	BPSS0466	627939	629093	-	polyamine abc atp-binding family protein	OK	0.94037	5.58959	2.57144	no	expressed
D286.2_0486	BPSS0467	629283	630404	-	bacterial extracellular solute-binding family protein	OK	5.24982	32.5477	2.63221	yes	up_regulated
D286.2_0487	BPSS0468	630472	631890	-	aminotransferase class-iii family protein	OK	1.39614	15.76	3.49675	yes	up_regulated
D286.2_0488	BPSS0469	631926	633260	-	glutamine catalytic domain protein	OK	3.04352	15.692	2.36622	yes	up_regulated
D286.2_0489	BPSS0470	633287	634045	-	peptidase c26 family protein	OK	1.32525	6.81782	2.36305	no	expressed
D286.2_0490	BPSS0472	635029	635580	+	helix-turn-helix family protein	OK	92.6512	230.866	1.31717	yes	up_regulated
D286.2_0491	BPSS0473	635690	637180	+	aldehyde dehydrogenase family protein	OK	42.6404	266.374	2.64316	yes	up_regulated
D286.2_0492	BPSS0474	637311	638273	+	agmatinase	OK	33.4533	151.695	2.18095	yes	up_regulated
D286.2_0493	BPSS0475	638392	638805	+	hypothetical protein	OK	12.048	26.8616	1.15675	no	expressed
D286.2_0494	BPSS0476	638943	639233	+	chaperonin 10 kd subunit	OK	88.1981	99.2206	0.169892	no	expressed
D286.2_0495	BPSS0477	639255	640901	+	chaperonin	OK	37.6684	48.3659	0.360634	no	expressed
D286.2_0496	BPSS0478	640962	641408	-	bacterial transmembrane pair family protein	OK	57.4241	117.133	1.02842	yes	up_regulated
D286.2_0497	BPSS0479	642015	644549	+	ribonucleoside-diphosphate adenosylcobalamin-dependent	OK	64.3047	146.987	1.1927	yes	up_regulated
D286.2_0498	BPSS0481	645583	647208	+	amp-binding enzyme family protein	OK	994.59	444.126	-1.16313	yes	down_regulated
D286.2_0499	BPSS0482	647295	648185	+	3-oxoacyl-	OK	717.48	317.46	-1.17636	no	expressed
D286.2_0500	BPSS0483	648185	649291	+	fae1 type iii polyketide synthase-like family protein	OK	1487.8	936.957	-0.667122	no	expressed
D286.2_0501	BPSS0484	649281	650279	+	pqb biosynthetic 3-oxoacyl-	OK	1413.22	636.517	-1.15071	yes	down_regulated
D286.2_0502	BPSS0485	650294	651175	+	metallo-beta-lactamase superfamily protein	OK	692.767	321.599	-1.10711	yes	down_regulated
D286.2_0503	BPSS0486	651303	655187	+	amp-dependent synthetase	OK	1007.11	331.297	-1.60403	yes	down_regulated
D286.2_0504	BPSS0487	655201	657336	+	hypothetical protein	OK	940.794	403.368	-1.22178	yes	down_regulated
D286.2_0505	BPSS0488	657703	658074	+	mapeg family protein	OK	299.699	226.405	-0.404604	no	expressed
D286.2_0506	BPSS0489	658892	659362	+	atpase	OK	469.621	539.823	0.200989	no	expressed
D286.2_0507	#N/A	659867	660103	+	integrase core domain protein	OK	62.9951	104.661	0.732406	no	expressed
D286.2_0508	BPSS0491	660318	661925	-	alkyl hydroperoxide reductase subunit f	OK	31.1097	14.2766	-1.12371	yes	down_regulated
D286.2_0509	BPSS0492	662129	662692	-	peroxiredoxin	OK	172.99	549.588	1.66766	yes	up_regulated
D286.2_0510	BPSS0493	662952	664049	-	chitin binding domain protein	OK	129.032	1076.45	3.06048	yes	up_regulated
D286.2_0511	BPSS0494	664609	665112	-	hypothetical protein BURPS1710A_A3172	OK	8.18773	9.29479	0.182959	no	expressed
D286.2_0512	BPSS0495	665187	665810	-	nitroreductase family protein	OK	0.583858	4.77721	3.03248	no	expressed
D286.2_0513	BPSS0496	666545	667960	+	a circularly permuted atpgrasp family protein	OK	12.2064	30.8472	1.33751	yes	up_regulated
D286.2_0514	BPSS0497	668055	668996	+	a alpha-helical domain with a conserved er motif family protein	OK	10.3766	23.0304	1.15021	yes	up_regulated
D286.2_0515	BPSS0498	669005	669961	+	transglutaminase-like superfamily protein	OK	2.98837	7.54949	1.33702	no	expressed
D286.2_0516	BPSS0499	670098	671909	+	transglutaminase-like superfamily protein	OK	2.52408	6.22214	1.30165	no	expressed
D286.2_0517	BPSS0499	671909	673519	+	imp dehydrogenase	OK	4.07592	10.3269	1.3412	yes	up_regulated
D286.2_0518	BPSS0500	673749	676355	+	a circularly permuted atpgrasp family protein	OK	67.441	48.4649	-0.476684	no	expressed
D286.2_0519	BPSS0501	676590	677426	+	transglutaminase-like superfamily protein	OK	33.8507	29.9767	-0.175341	no	expressed
D286.2_0520	BPSS0502	677607	679109	-	aminotransferase class i and ii family protein	OK	47.7595	43.3296	-0.140435	no	expressed
D286.2_0521	BPSS0503	679213	680424	+	drug resistance bcr subfamily protein	OK	9.69948	10.4149	0.102673	no	expressed
D286.2_0522	BPSS0504	680746	681819	-	fusaric acid resistance family protein	OK	45.5239	53.8383	0.242008	no	expressed
D286.2_0523	BPSS0505	682058	683023	-	helix-turn-helix domain protein	OK	24.2016	18.1753	-0.413129	no	expressed
D286.2_0524	BPSS0506	683165	683863	+	isonitrile hydratase	OK	48.0947	11.1419	-2.10989	yes	down_regulated
D286.2_0525	BPSS0507	684009	685076	-	2-aminoethylphosphonate aminotransferase family protein	OK	179.178	65.1648	-1.45923	yes	down_regulated
D286.2_0526	BPSS0508	685091	686272	-	phosphonopyruvate decarboxylase	OK	116.237	51.1019	-1.18561	no	expressed
D286.2_0527	BPSS0509	686269	687957	-	phosphoenolpyruvate phosphomutase	OK	307.299	110.924	-1.47008	yes	down_regulated
D286.2_0528	BPSS0510	687954	688721	-	nucleotidyl transferase family protein	OK	321.18	139.239	-1.20582	yes	down_regulated
D286.2_0529	BPSS0511	688760	689761	-	membrane family protein	OK	75.0473	55.8995	-0.424965	no	expressed
D286.2_0530	BPSS0512	689758	690531	-	2og-fe oxygenase superfamily protein	OK	442.092	278.851	-0.664854	no	expressed
D286.2_0531	BPSS0513	690528	691217	-	cdp-alcohol phosphatidyltransferase family protein	OK	763.654	396.545	-0.945434	yes	down_regulated
D286.2_0532	BPSS0514	691582	693096	+	succinate transferase family protein	OK	223.578	207.104	-0.110429	no	expressed
D286.2_0533	BPSS0515	694817	695755	+	related n-terminal family protein	OK	10.5925	40.9647	1.95134	yes	up_regulated
D286.2_0534	BPSS0516	695789	696337	+	type vi secretion protein	OK	7.03594	55.4124	2.97739	yes	up_regulated
D286.2_0535	BPSS0517	696334	697845	+	family type vi secretion protein	OK	7.91022	31.1265	1.97635	yes	up_regulated
D286.2_0536	BPSS0518	697989	698516	+	type vi secretion protein	OK	17.4985	91.9883	2.39422	yes	up_regulated
D286.2_0537	BPSS0519	698596	699027	+	25-like lysozyme family protein	OK	7.58865	20.5179	1.43497	no	expressed
D286.2_0538	BPSS0520	699041	700903	+	type vi secretion protein	OK	0.723687	6.68121	3.20667	no	expressed
D286.2_0539	BPSS0521	700900	701889	+	type vi secretion protein	NOTEST	3.17666	3.08637	-0.0416013	no	expressed
D286.2_0540	BPSS0522	701892	704762	+	type vi secretion 1 family	OK	1.82386	6.68032	1.87293	yes	up_regulated
D286.2_0541	BPSS0523	704753	707044	+	rhs element vgr family protein	OK	4.16184	5.70919	0.456065	no	expressed
D286.2_0542	BPSS0524	707210	709498	+	rhs element vgr family protein	OK	8.05344	10.5012	0.382879	no	expressed
D286.2_0543	BPSS0525	709502	711718	+	pentapeptide repeats family protein	OK	4.97327	13.7398	1.4661	yes	up_regulated
D286.2_0544	BPSS0526	711718	712788	+	pentapeptide repeats family protein	NOTEST	4.02332	4.14791	0.0439954	no	expressed
D286.2_0545	BPSS0527	712791	713507	+	type vi secretion protein	OK	4.83754	9.88087	1.03036	no	expressed
D286.2_0546	BPSS0528	713550	713939	+	type vi secretion protein	OK	19.6774	28.2077	0.519548	no	expressed
D286.2_0547	BPSS0529	713957	714538	+	type vi secretion lipofamily protein	OK	7.28428	12.927	0.827528	no	expressed
D286.2_0548	BPSS0530	714535	715896	+	type vi secretion protein	OK	6.29057	11.2078	0.833241	no	expressed
D286.2_0549	BPSS0531	715922	717637	+	type iv vi secretion system family domain protein	OK	6.01313	7.0238	0.224135	no	expressed
D286.2_0550	BPSS0532	717634	721137	+	intracellular multiplication and macrophage-killing family protein	OK	5.41796	9.45572	0.803437	no	expressed
D286.2_0551	BPSS0533	721196	721555	+	MULTISPECIES: hypothetical protein	OK	12.2426	78.6987	2.68443	yes	up_regulated
D286.2_0552	BPSS0534	721710	722003	+	hypothetical protein	OK	31.9052	26.1481	-0.287085	no	expressed
D286.2_0553	BPSS0535	722228	722599	+	exported protein	OK	52.9673	96.177	0.86059	yes	up_regulated
D286.2_0554	BPSS0536	723150	724049	+	alpha beta hydrolase family protein	OK	47.7029	46.3127	-0.0426684	no	expressed
D286.2_0555	BPSS0537	724283	725602	+	rhamnosyltransferase subunit b	OK	8.23517	6.24605	-0.398856	no	expressed
D286.2_0556	BPSS1350	725599	727185	+	drug resistance mfs drug:h+ antiporter-2 family protein	NOTEST	0.749158	1.89791	1.34107	no	expressed
D286.2_0557	#N/A	727276	727365	+	hypothetical protein	NOTEST	0	0	0	no	not expressed
D286.2_0558	BPSS0539	727432	728427	+	rhamnosyltransferase family protein	NOTEST	0	0	0	no	not expressed
D286.2_0559	BPSS1348	728839	730314	+	efflux outer membrane factor family protein	OK	4.6403	6.66905	0.523261	no	expressed
D286.2_0560	#N/A	730121	730870	-	hypothetical protein DP48_5165	OK	10.6859	15.5672	0.542806	no	expressed
D286.2_0561	BPSS1347	730927	731769	+	hlyd secretion family protein	NOTEST	2.31724	3.48937	0.590562	no	expressed
D286.2_0562	BPSS0541	731724	732305	+	hlyd secretion family protein	NOTEST	0	0	0	no	not expressed
D286.2_0563	BPSS0542	732827	734482	-	levanase	OK	48.836	67.6149	0.469395	no	expressed
D286.2_0564	BPSS0543	734624	736189	-	levansucrase	OK	507.846	605.742	0.254312	no	expressed
D286.2_0565	BPSS0544	736378	737394	+	bacterial regulatory laci family protein	OK	36.0256	18.9831	-0.924304	yes	down_regulated
D286.2_0566	BPSS0545	737834	739033	+	formaldehyde glutathione-independent	OK	11.2047	4.17449	-1.42443	yes	down_regulated
D286.2_0567	BPSS0546	739211	740236	-	helix-turn-helix domain protein	OK	7.17771	20.875	1.54018	yes	up_regulated
D286.2_0568	BPSS0547	740669	741943	+	serine hydroxymethyltransferase 2	NOTEST	0.668517	2.39345	1.84005	no	expressed
D286.2_0569	BPSS0548	742016	742987	+	membrane dipeptidase family protein	OK	5.1186	3.7658	-0.442792	no	expressed
D286.2_0570	BPSS0549	743138	743671	+	v4r domain protein	NOTEST	2.45522	2.0626	-0.251385	no	expressed
D286.2_0571	BPSS0550	743732	745795	+	flavin oxidoreductase nadh oxidase family protein	NOTEST	1.151	2.96757	1.3664	no	expressed
D286.2_0572	BPSS0551	745798	747723	+	4fe-4s dicluster domain protein	NOTEST	0.75472	2.93652	1.96009	no	expressed
D286.2_0573	BPSS0552	747728	748900	+	electron transfer flavodomain protein	NOTEST	1.15723	1.89467	0.711272	no	expressed
D286.2_0574	BPSS0553	748897	749682	+	electron transfer flavodomain protein	NOTEST	0	1.64909	inf	no	expressed
D286.2_0575	BPSS0554	749734	750975	+	ring hydroxylating alpha subunit family protein	OK	3.56804	7.60156	1.09116	no	expressed
D286.2_0576	BPSS0555	750996	752141	+	2fe-2s iron-sulfur cluster binding domain protein	OK	4.32811	13.5212	1.64341	yes	up_regulated
D286.2_0577	BPSS0556	752251	753114	+	substrate binding domain of abc-type glycine betaine transport system family protein	OK	6.72371	14.4407	1.10281	no	expressed
D286.2_0578	BPSS0557	753295	754950	+	amino acid permease family protein	OK	607.219	826.504	0.444805	no	expressed
D286.2_0579	BPSS0558	755037	755912	-	formyltetrahydrofolate deformylase	OK	272.379	439.627	0.690665	yes	up_regulated
D286.2_0580	BPSS0559	756056	756961	-	bacterial regulatory helix-turn-helix lysr family protein	OK	33.8422	52.391	0.630498	no	expressed
D286.2_0581	BPSS0560	757097	758650	+	choline-sulfatase	OK	36.5991	40.7778	0.155975	no	expressed
D286.2_0582	BPSS0561	758647	759684	+	choline abc periplasmic binding family protein	OK	17.6372	41.8237	1.2457	no	expressed
D286.2_0583	BPSS0562	759912	761054	+	gram-negative porin family protein	OK	14.9074	47.3405	1.66705	yes	up_regulated
D286.2_0584	BPSS0563	761109	762335	-	peptidase m20 m25 m40 family protein	OK	9.80657	83.1111	3.08322	yes	up_regulated
D286.2_0585	BPSS0564	762453	764156	-	peptidase propeptide and ypeb domain protein	OK	29.0911	289.664	3.31573	yes	up_regulated
D286.2_0586	BPSS0565	764628	765572	-	helix-turn-helix domain protein	OK	17.0654	24.4805	0.520561	no	expressed
D286.2_0587	BPSS0566	765840	766790	+	choline abc periplasmic binding family protein	OK	7.83292	5.46349	-0.519729	no	expressed
D286.2_0588	BPSS0567	766873	767802	+	nadph:quinone reductase	NOTEST	1.3243	3.80828	1.52391	no	expressed
D286.2_0589	BPSS0568	767917	768882	+	3-hydroxyacyl- nad binding domain protein	OK	8.01217	6.70241	-0.257513	no	expressed
D286.2_0590	BPSS0569	768885	769382	+	4-hydroxybenzoyl- thioesterase	OK	9.08434	18.8774	1.0552	no	expressed
D286.2_0591	BPSS0570	769418	770377	+	alpha beta hydrolase fold family protein	OK	10.1347	8.9794	-0.174615	no	expressed
D286.2_0592	BPSS0571	770724	771032	-	purine nucleoside phosphorylase	OK	778.551	1031.83	0.406335	no	expressed
D286.2_0593	BPSS0572	771265	772254	-	short chain dehydrogenase family protein	OK	59.1221	36.569	-0.693077	yes	down_regulated
D286.2_0594	BPSS0573	772473	772763	-	pf11811 domain protein	OK	262.55	399.262	0.604742	no	expressed
D286.2_0595	BPSS0574	773533	774777	-	pyridine nucleotide-disulfide oxidoreductase family protein	OK	12.2914	13.3449	0.118642	no	expressed
D286.2_0596	BPSS0575	775715	776830	+	leucine- isoleucine- valine- threonine- and alanine-binding protein	OK	234.176	901.54	1.94479	yes	up_regulated
D286.2_0597	BPSS0576	777024	777950	+	branched-chain amino acid transport system permease component family protein	OK	54.9003	108.941	0.988666	yes	up_regulated
D286.2_0598	BPSS0577	777959	779230	+	branched-chain amino acid transport system permease component family protein	OK	35.5614	102.962	1.53373	yes	up_regulated
D286.2_0599	BPSS0578	779227	780000	+	abc transporter family protein	OK	43.5481	77.9662	0.84024	no	expressed
D286.2_0600	BPSS0579	780000	780701	+	high-affinity branched-chain amino acid transport atp-binding protein	OK	57.6112	108.234	0.909726	no	expressed
D286.2_0601	#N/A	780820	781125	-	hypothetical protein	OK	7.22063	0	#NAME?	no	not expressed
D286.2_0602	BPSS0580	781427	782671	+	peptidase m23 family protein	OK	30.5801	95.6788	1.64561	yes	up_regulated
D286.2_0603	BPSS0581	782984	784438	-	isochorismate synthase family protein	OK	4.25	10.7328	1.3365	yes	up_regulated
D286.2_0604	BPSS0582	784435	784740	-	salicylate biosynthesis protein pchb	NOTEST	2.25644	3.1795	0.494749	no	expressed
D286.2_0605	BPSS0583	784737	785510	-	rifr	NOTEST	3.78263	1.20492	-1.65045	no	expressed
D286.2_0606	BPSS0584	785507	787150	-	amp-binding enzyme family protein	OK	4.74542	1.70721	-1.47489	no	expressed
D286.2_0607	BPSS0585	787802	788743	+	helix-turn-helix domain protein	OK	7.09178	7.27176	0.0361558	no	expressed
D286.2_0608	BPSS0586	788870	793333	+	amino acid adenylation domain protein	NOTEST	2.63516	3.61107	0.454533	no	expressed
D286.2_0609	BPSS0587	793330	799416	+	peptide synthetase	NOTEST	3.26577	2.52054	-0.373688	no	expressed
D286.2_0610	BPSS0588	799413	800468	+	thiazolinyl imide reductase family protein	NOTEST	3.33792	4.11981	0.303629	no	expressed
D286.2_0611	BPSS0589	800465	802192	+	abc transporter family protein	NOTEST	1.92736	1.99506	0.0498093	no	expressed
D286.2_0612	BPSS0590	802189	803973	+	abc transporter family protein	NOTEST	1.48136	1.1333	-0.386394	no	expressed
D286.2_0613	BPSS0591	804050	806308	+	fe(3+)-pyochelin receptor	NOTEST	3.95577	3.142	-0.332275	no	expressed
D286.2_0614	BPSS0592	806308	806574	+	membrane protein	NOTEST	0	0	0	no	not expressed
D286.2_0615	BPSS0593	806576	808090	+	pepsy-associated tm helix family protein	NOTEST	1.28367	1.13553	-0.176904	no	expressed
D286.2_0616	BPSS0594	808107	809378	+	siderophore family protein	OK	15.1201	8.03519	-0.912065	no	expressed
D286.2_0617	BPSS0595	809753	810043	-	ferredoxin-1	OK	108.419	56.9183	-0.929655	no	expressed
D286.2_0618	BPSS0596	810425	812365	-	aaa domain family protein	OK	49.8595	129.622	1.37837	yes	up_regulated
D286.2_0619	BPSS0597	812635	812829	+	membrane protein	OK	82.2821	524.879	2.67333	no	expressed
D286.2_0620	BPSS0598	813512	813799	+	pf07369 family protein	OK	39.2477	114.74	1.54769	yes	up_regulated
D286.2_0621	BPSS0601	814722	816023	-	permease family protein	OK	94.4718	97.8003	0.0499541	no	expressed
D286.2_0622	BPSS0602	816410	816892	+	hypothetical protein	OK	62.4514	55.569	-0.168454	no	expressed
D286.2_0623	BPSS0603	817728	818012	+	hypothetical protein	OK	119.844	287.079	1.26029	yes	up_regulated
D286.2_0624	BPSS0604	818820	819206	-	hypothetical protein BP1026A_2343	OK	27.8474	77.1623	1.47035	yes	up_regulated
D286.2_0625	BPSS0605	819975	820700	-	sulfite exporter family protein	OK	29.5414	23.3822	-0.33733	no	expressed
D286.2_0626	BPSS0606	820817	821716	+	bacterial regulatory helix-turn-helix lysr family protein	OK	251.827	182.917	-0.461245	no	expressed
D286.2_0627	BPSS0607	821746	823218	-	phosphonoacetaldehyde dehydrogenase	OK	28.2746	13.3096	-1.08703	yes	down_regulated
D286.2_0628	BPSS0608	823257	824108	-	taurine catabolism dioxygenase family protein	OK	18.5802	13.2589	-0.486808	no	expressed
D286.2_0629	BPSS0609	824071	825297	-	phosphonopyruvate decarboxylase	OK	6.65355	8.2039	0.302186	no	expressed
D286.2_0630	BPSS0610	825300	826211	-	phosphoenolpyruvate phosphomutase	OK	11.2585	20.7438	0.88166	yes	up_regulated
D286.2_0631	BPSS0611	826679	827587	-	metal-dependent hydrolase family protein	OK	11.7513	22.7404	0.952434	yes	up_regulated
D286.2_0632	BPSS0612	827625	829415	-	short chain dehydrogenase family protein	OK	8.83471	15.371	0.798953	no	expressed
D286.2_0633	BPSS0613	829469	830356	-	metallopeptidase m24 family protein	OK	6.80839	24.1636	1.82745	yes	up_regulated
D286.2_0634	BPSS0614	830890	831663	-	spfh domain band 7 family protein	OK	23.9216	42.9105	0.843018	yes	up_regulated
D286.2_0635	BPSS0615	831660	833165	-	serine protease	OK	2.83583	6.48809	1.19402	no	expressed
D286.2_0636	BPSS0616	833249	834376	-	helix-turn-helix domain protein	OK	48.8682	109.437	1.16313	yes	up_regulated
D286.2_0637	BPSS0617	834476	835609	+	acyl- dehydrogenase	OK	28.619	599.982	4.38987	yes	up_regulated
D286.2_0638	BPSS0618	835964	837667	+	amp-binding enzyme family protein	OK	13.8656	457.078	5.04285	yes	up_regulated
D286.2_0639	BPSS0619	837736	839265	+	methylmalonate-semialdehyde dehydrogenase	OK	11.9171	544.077	5.51271	yes	up_regulated
D286.2_0640	BPSS0620	839377	840273	+	3-hydroxyisobutyrate dehydrogenase	OK	14.1204	513.514	5.18455	yes	up_regulated
D286.2_0641	BPSS0621	840273	841067	+	enoyl- hydratase isomerase family protein	OK	11.6686	285.325	4.6119	yes	up_regulated
D286.2_0642	BPSS0622	841064	842212	+	enoyl- hydratase isomerase family protein	OK	34.8153	316.092	3.18255	yes	up_regulated
D286.2_0643	BPSS0623	842664	844046	-	efflux outer membrane factor family protein	OK	108.729	91.2854	-0.252278	no	expressed
D286.2_0644	BPSS0624	844056	846017	-	abc transporter family protein	OK	74.3321	65.9382	-0.172871	no	expressed
D286.2_0645	BPSS0625	846020	847222	-	efflux rnd mfp subunit	OK	201.585	155.758	-0.37208	no	expressed
D286.2_0646	BPSS0626	847551	848645	+	dimethyl sulfone monooxygenase	OK	9.64639	12.7825	0.406106	no	expressed
D286.2_0647	BPSS0627	849018	849740	+	ribonuclease t2 family protein	OK	38.5816	26.0458	-0.566861	no	expressed
D286.2_0648	BPSS0628	850215	851129	-	glutaminase a	OK	74.938	43.1456	-0.796485	yes	down_regulated
D286.2_0649	BPSS0630	851605	852315	+	dna-binding response regulator	OK	324.434	230.35	-0.494099	no	expressed
D286.2_0650	#N/A	852360	852518	-	MULTISPECIES: hypothetical protein	OK	0	200.673	inf	no	expressed
D286.2_0651	BPSS0631	852703	853818	+	his kinase a domain protein	OK	107.213	54.7342	-0.969971	yes	down_regulated
D286.2_0652	BPSS0632	854164	856377	-	surface antigen variable number repeat family protein	OK	95.2745	68.5517	-0.474899	no	expressed
D286.2_0653	BPSS0633	857250	858314	+	cell shape determining mrl family protein	OK	43.901	63.8445	0.540308	no	expressed
D286.2_0654	#N/A	858366	858626	-	cytochrome c family protein	OK	24.3715	13.9337	-0.806614	no	expressed
D286.2_0655	BPSS0634	858856	859446	+	hd domain protein	OK	44.1634	36.9359	-0.257827	no	expressed
D286.2_0656	BPSS0635	859547	861940	+	amylo-alpha- -glucosidase family protein	OK	25.1303	41.483	0.723093	yes	up_regulated
D286.2_0657	BPSS0636	862036	862299	+	major surface protein 3	OK	372.369	482.699	0.374391	no	expressed
D286.2_0658	#N/A	862535	862777	-	epi-isozizaene synthase	OK	33.4704	42.2871	0.337331	no	expressed
D286.2_0659	#N/A	862777	863586	-	epi-isozizaene synthase	OK	22.1147	48.8255	1.14263	yes	up_regulated
D286.2_0660	BPSS0639	863924	864400	+	glyoxalase bleomycin resistance dioxygenase superfamily protein	OK	24.4843	38.9583	0.670074	no	expressed
D286.2_0661	BPSS0640	864709	865368	+	glutathione s-transferase	OK	9.42217	23.9674	1.34694	yes	up_regulated
D286.2_0662	BPSS0641	865409	866119	+	hypothetical protein	OK	6.26411	18.7456	1.58137	yes	up_regulated
D286.2_0663	BPSS0642	868010	869389	-	his kinase a domain protein	OK	16.0571	23.4175	0.54438	no	expressed
D286.2_0664	BPSS0643	869386	870048	-	dna-binding response regulator	OK	30.4611	27.4406	-0.150652	no	expressed
D286.2_0665	BPSS0644	870209	871069	+	sis domain protein	OK	64.4399	48.675	-0.404773	no	expressed
D286.2_0666	BPSS0645	871455	871724	+	pf09926 repeat protein	OK	361.949	6085.27	4.07146	yes	up_regulated
D286.2_0667	BPSS0646	871941	872267	-	superinfection immunity family protein	OK	77.3763	452.676	2.54851	yes	up_regulated
D286.2_0668	BPSS0647	872357	872824	-	rhodanese-like domain protein	OK	21.4902	26.9034	0.324104	no	expressed
D286.2_0669	BPSS0648	872931	873887	+	helix-turn-helix domain protein	OK	246.251	347.189	0.495593	no	expressed
D286.2_0670	BPSS0649	874460	874939	+	hypothetical protein	OK	22.685	21.4024	-0.0839665	no	expressed
D286.2_0671	BPSS0650	875003	876460	+	peptidase m20 m25 m40 family protein	OK	62.2992	68.181	0.130156	no	expressed
D286.2_0672	BPSS0651	876570	876938	+	domain protein	OK	36.4695	75.5054	1.04989	yes	up_regulated
D286.2_0673	BPSS0652	877465	878043	+	nnru family protein	OK	41.7937	106.978	1.35595	yes	up_regulated
D286.2_0674	#N/A	878320	878586	+	integrase core domain protein	OK	25.1485	12.1992	-1.04369	no	expressed
D286.2_0675	#N/A	878872	879177	+	hypothetical protein	NOTEST	2.5203	0	#NAME?	no	not expressed
D286.2_0676	BPSS0654	879680	881530	+	x-prolyl-dipeptidyl aminopeptidase	OK	17.503	11.8375	-0.564231	no	expressed
D286.2_0677	BPSS0655	881691	883448	+	serine carboxypeptidase family protein	OK	14.4498	30.1171	1.05953	yes	up_regulated
D286.2_0678	BPSS0656	883462	883857	+	MULTISPECIES: hypothetical protein	OK	23.4116	103.63	2.14615	yes	up_regulated
D286.2_0679	#N/A	884943	885053	-	hypothetical protein BPC006_II0932	NOTEST	0	0	0	no	not expressed
D286.2_0680	BPSS0658	885410	887440	+	tat pathway signal protein	OK	12.5489	41.0807	1.71089	yes	up_regulated
D286.2_0681	BPSS0659	887913	888233	+	virk family protein	OK	8.41386	26.5375	1.65719	no	expressed
D286.2_0682	#N/A	888719	888985	+	transposase family protein	OK	27.0261	51.956	0.942935	no	expressed
D286.2_0683	#N/A	889128	889787	-	integrase core domain protein	OK	28.3198	86.0759	1.6038	yes	up_regulated
D286.2_0684	BPSS0664	891778	892488	+	transcriptional regulator	OK	14.5082	11.6036	-0.322302	no	expressed
D286.2_0685	#N/A	893063	893938	+	response regulator	OK	24.8802	17.6034	-0.499146	no	expressed
D286.2_0686	BPSS0665	893935	894831	+	alkylsulfatase domain protein	OK	21.0089	21.7359	0.0490799	no	expressed
D286.2_0687	BPSS0666	895192	897009	-	collagenase	OK	23.9168	50.9953	1.09234	yes	up_regulated
D286.2_0688	BPSS0668	897873	898091	+	conserved domain protein	OK	274.056	191.507	-0.517076	no	expressed
D286.2_0689	BPSS0669	898300	899529	-	winged helix dna-binding domain protein	OK	78.2476	35.3668	-1.14565	yes	down_regulated
D286.2_0690	BPSS0670	899945	901285	-	sugar (and other) transporter family protein	OK	116.369	80.4938	-0.531763	no	expressed
D286.2_0691	#N/A	901341	902048	+	trehalase domain protein	OK	8.59959	22.1563	1.36538	no	expressed
D286.2_0692	BPSS0671	901988	903685	+	trehalase family protein	OK	31.889	89.901	1.49528	yes	up_regulated
D286.2_0693	BPSS0672	904206	904898	+	membrane protein	OK	15.7516	16.0645	0.028375	no	expressed
D286.2_0694	BPSS0673	904927	905556	+	cytochrome c oxidase subunit iii family protein	OK	8.11437	6.00158	-0.435137	no	expressed
D286.2_0695	BPSS0674	905575	905877	+	prokaryotic cytochrome c oxidase subunit iv family protein	OK	35.932	34.0598	-0.0771986	no	expressed
D286.2_0696	BPSS0675	905970	906860	-	bacterial regulatory luxr family protein	OK	38.4465	49.235	0.356831	no	expressed
D286.2_0697	BPSS0676	907378	908202	+	bacterial regulatory luxr family protein	OK	15.3162	33.7233	1.13869	yes	up_regulated
D286.2_0698	BPSS0677	908420	910390	+	asparagine synthase	OK	14.1404	21.4932	0.604055	no	expressed
D286.2_0699	#N/A	910442	910918	-	histidine kinase	OK	12.3787	20.7892	0.747976	no	expressed
D286.2_0700	BPSS0679	911543	913774	-	molybdopterin-binding domain of aldehyde dehydrogenase family protein	OK	13.4721	19.5244	0.535303	no	expressed
D286.2_0701	BPSS0680	913777	914238	-	aldehyde dehydrogenase subunit III	OK	30.0507	43.8002	0.543537	no	expressed
D286.2_0702	BPSS0681	914439	915422	+	helix-turn-helix domain protein	OK	39.2852	44.2536	0.171809	no	expressed
D286.2_0703	BPSS0682	915625	916023	+	snoal-like domain protein	OK	54.2004	80.0605	0.562788	no	expressed
D286.2_0704	BPSS0683	916455	916811	-	pf12087 family protein	OK	95.5261	438.764	2.19948	yes	up_regulated
D286.2_0705	BPSS0684	917216	918454	+	sulfur acquisition family	OK	4.6956	3.82562	-0.295617	no	expressed
D286.2_0706	BPSS0685	918459	919673	+	sulfur acquisition family	NOTEST	3.71071	3.83333	0.0469016	no	expressed
D286.2_0707	BPSS0686	919769	921310	+	fmn-dependent nitrilotriacetate monooxygenase family protein	OK	4.46077	4.95788	0.152432	no	expressed
D286.2_0708	BPSS0687	921462	922790	-	hamp domain protein	OK	17.2392	12.3321	-0.483276	no	expressed
D286.2_0709	BPSS0688	922791	923513	-	dna-binding response regulator	OK	26.6695	13.1751	-1.01737	yes	down_regulated
D286.2_0710	BPSS0689	923754	924500	+	mlta-interacting family protein	OK	18.1742	12.7903	-0.506846	no	expressed
D286.2_0711	BPSS0690	924524	925711	+	nad dependent epimerase dehydratase family protein	OK	28.3617	36.3998	0.359987	no	expressed
D286.2_0712	BPSS0691	925755	926192	-	homoprotocatechuate degradation operon	OK	382.876	751.53	0.972955	yes	up_regulated
D286.2_0713	BPSS0692	926358	927047	+	4-hydroxyphenylacetate degradation bifunctional isomerase decarboxylase	OK	40.0842	65.4161	0.706611	no	expressed
D286.2_0714	BPSS0693	927044	927808	+	4-hydroxyphenylacetate degradation bifunctional isomerase decarboxylase	OK	41.4611	39.772	-0.0600051	no	expressed
D286.2_0715	BPSS0694	927833	929296	+	5-carboxymethyl-2-hydroxymuconate semialdehyde dehydrogenase	OK	30.5763	34.4614	0.172569	no	expressed
D286.2_0716	BPSS0695	929366	930214	+	dihydroxyphenylacetate -dioxygenase	OK	30.6094	38.4966	0.330754	no	expressed
D286.2_0717	BPSS0696	930272	930664	+	5-carboxymethyl-2-hydroxymuconate isomerase family protein	OK	31.5718	30.34	-0.0574114	no	expressed
D286.2_0718	BPSS0697	930687	931490	+	2-oxo-hepta-3-ene- -dioic acid hydratase	OK	21.5263	18.0289	-0.255787	no	expressed
D286.2_0719	BPSS0698	931500	932306	+	dihydroxyhept-2-ene- -dioic acid aldolase	OK	12.7275	14.8899	0.22639	no	expressed
D286.2_0720	BPSS0699	932300	933142	-	helix-turn-helix domain protein	OK	19.5944	55.4012	1.49947	yes	up_regulated
D286.2_0721	BPSS0700	933419	934384	+	zinc-binding dehydrogenase family protein	OK	6.20667	19.7888	1.67279	yes	up_regulated
D286.2_0722	BPSS0701	934477	935568	-	gram-negative porin family protein	OK	5.80133	8.77262	0.596625	no	expressed
D286.2_0723	BPSS0702	936060	937127	-	abc transporter family protein	NOTEST	2.19579	4.2524	0.953533	no	expressed
D286.2_0724	BPSS0703	937120	938886	-	binding--dependent transport system inner membrane component family protein	NOTEST	2.27606	1.41675	-0.683954	no	expressed
D286.2_0725	BPSS0704	938986	940074	-	bacterial extracellular solute-binding family protein	OK	2.36203	4.8332	1.03295	no	expressed
D286.2_0726	BPSS0705	940203	940874	+	dna-binding response regulator	NOTEST	1.64254	4.14227	1.3345	no	expressed
D286.2_0727	BPSS0706	940871	942376	+	hamp domain protein	OK	5.42611	7.53277	0.473263	no	expressed
D286.2_0728	BPSS0707	942990	943859	-	mosc domain protein	OK	48.4784	70.1398	0.53289	no	expressed
D286.2_0729	#N/A	944332	945465	-	hypothetical protein DP46_5682	OK	8.36366	16.597	0.988719	yes	up_regulated
D286.2_0730	BPSS0708	945768	946970	+	gram-negative porin family protein	OK	236.106	134.531	-0.811497	yes	down_regulated
D286.2_0731	#N/A	947734	948153	-	alpha-ketoglutarate decarboxylase	OK	323.766	109.558	-1.56325	yes	down_regulated
D286.2_0732	BPSS0710	948495	949280	+	enoyl- hydratase	OK	36.3872	43.1667	0.246486	no	expressed
D286.2_0733	BPSS0711	949580	950704	-	alanine racemase	OK	30.127	17.4355	-0.789031	yes	down_regulated
D286.2_0734	BPSS0712	951233	951613	+	MULTISPECIES: hypothetical protein	OK	50.5961	624.716	3.6261	yes	up_regulated
D286.2_0735	BPSS0713	951778	953013	+	ergothioneine biosynthesis family protein	OK	11.1504	77.3787	2.79484	yes	up_regulated
D286.2_0736	BPSS0714	953018	953992	+	dimethylhistidine n-methyltransferase	OK	16.8608	68.2312	2.01676	yes	up_regulated
D286.2_0737	BPSS0715	954211	954744	-	exported protein	OK	26.988	24.7915	-0.122469	no	expressed
D286.2_0738	BPSS0716	954974	955795	-	alpha beta hydrolase fold family protein	OK	35.321	30.2667	-0.222792	no	expressed
D286.2_0739	BPSS0717	955809	957101	-	pas fold family protein	OK	23.8658	26.9895	0.177451	no	expressed
D286.2_0740	#N/A	957098	957946	-	hypothetical protein BBU_5324	OK	5.30287	5.74363	0.115188	no	expressed
D286.2_0741	BPSS0718	958237	958839	+	bacterial regulatory tetr family protein	OK	151.354	303.71	1.00476	yes	up_regulated
D286.2_0742	BPSS0719	959384	960064	+	dj-1 family protein	OK	48.8084	45.8982	-0.088691	no	expressed
D286.2_0743	BPSS0720	960344	961441	+	flavin oxidoreductase nadh oxidase family protein	OK	47.5283	19.0426	-1.31956	yes	down_regulated
D286.2_0744	BPSS0721	962415	963176	+	short chain dehydrogenase family protein	OK	15.7907	156.291	3.30708	yes	up_regulated
D286.2_0745	#N/A	963292	963924	+	gnat family	OK	7.84762	48.3039	2.62181	yes	up_regulated
D286.2_0746	BPSS0723	964072	965142	+	membrane protein	OK	29.1046	24.1759	-0.267679	no	expressed
D286.2_0747	BPSS0724	965273	965668	+	smpa family protein	OK	160.432	163.048	0.0233415	no	expressed
D286.2_0748	BPSS0725	965928	966722	-	short chain dehydrogenase family protein	OK	74.4702	223.246	1.5839	yes	up_regulated
D286.2_0749	BPSS0726	967039	968547	-	aminotransferase class i and ii family protein	OK	28.551	17.4975	-0.706397	no	expressed
D286.2_0750	BPSS0727	968651	969370	+	pyridoxamine 5 -phosphate oxidase family protein	OK	12.1811	8.63051	-0.497121	no	expressed
D286.2_0751	BPSS1039	969816	970301	-	histidine kinase- dna gyrase b- and hsp90-like atpase family protein	OK	11.6089	21.2436	0.871798	no	expressed
D286.2_0752	#N/A	970298	970549	-	sensor protein	OK	17.1998	3.65277	-2.23533	no	expressed
D286.2_0753	BPSS0730	970593	971522	-	cyclic nucleotide-binding domain protein	OK	52.3554	42.4009	-0.304243	no	expressed
D286.2_0754	BPSS0731	971614	973275	+	amp-binding enzyme family protein	OK	21.9535	32.0697	0.546761	no	expressed
D286.2_0755	BPSS0733	973591	975627	-	methyl-accepting chemotaxis signaling domain protein	OK	20.8907	17.4991	-0.255584	no	expressed
D286.2_0756	BPSS0734	976027	977886	-	outer membrane protein oprm	NOTEST	1.89615	2.50541	0.401969	no	expressed
D286.2_0757	BPSS0735	977944	979911	-	glycosyl transferase 2 family protein	NOTEST	3.16589	4.4155	0.479966	no	expressed
D286.2_0758	BPSS0736	979914	981239	-	hypothetical protein	NOTEST	1.14985	3.37193	1.55213	no	expressed
D286.2_0759	BPSS0737	981254	982804	-	hlyd secretion family protein	NOTEST	3.66332	4.11537	0.167872	no	expressed
D286.2_0760	BPSS0738	983840	984169	+	dna-binding protein	OK	16.4258	62.8259	1.9354	yes	up_regulated
D286.2_0761	BPSS0738A	984354	985100	-	hypothetical protein BURPS1710b_A2314	OK	22.1707	14.836	-0.579555	no	expressed
D286.2_0762	BPSS0739	985072	985566	-	dihydroxyacetophenone dioxygenase	OK	49.27	28.331	-0.798328	no	expressed
D286.2_0763	BPSS0740	985717	986502	-	MULTISPECIES: hypothetical protein	OK	4.02894	11.1407	1.46737	yes	up_regulated
D286.2_0764	BPSS0741	987445	988395	-	bacterial regulatory helix-turn-helix lysr family protein	OK	52.5147	63.3166	0.269863	no	expressed
D286.2_0765	BPSS0742	988454	989854	+	aminotransferase class-iii family protein	OK	16.0221	8.2411	-0.959154	yes	down_regulated
D286.2_0766	BPSS0743	990065	991582	+	methylmalonate-semialdehyde dehydrogenase	OK	13.5179	4.48536	-1.59158	yes	down_regulated
D286.2_0767	#N/A	991645	991995	-	transposase	OK	18.6229	4.14237	-2.16855	no	expressed
D286.2_0768	BPSS0745	992258	992935	-	MULTISPECIES: hypothetical protein	OK	12.8735	33.3064	1.3714	yes	up_regulated
D286.2_0769	BPSS0746	993295	994527	-	alpha beta hydrolase fold family protein	OK	18.8201	40.7779	1.11551	yes	up_regulated
D286.2_0770	BPSS0747	995047	996144	+	gram-negative porin family protein	OK	5.746	4.10874	-0.483863	no	expressed
D286.2_0771	BPSS0748	996763	997134	-	exported protein	OK	16.0166	71.57	2.15978	yes	up_regulated
D286.2_0772	BPSS0749	997301	998173	-	bacterial regulatory luxr family protein	OK	10.7148	19.2311	0.843837	no	expressed
D286.2_0773	BPSS0750	998223	999635	+	amino acid permease family protein	OK	7.81685	9.45402	0.27434	no	expressed
D286.2_0774	BPSS0751	999677	1000807	+	peptidase s58 family protein	OK	6.9005	7.40557	0.101909	no	expressed
D286.2_0775	BPSS0752	1000798	1002444	-	histidine phosphatase super family protein	OK	13.2642	14.7389	0.152095	no	expressed
D286.2_0776	BPSS0753	1002619	1002837	-	MULTISPECIES: hypothetical protein	NOTEST	14.5612	0	#NAME?	no	not expressed
D286.2_0777	BPSS0754	1002964	1005201	-	fusaric acid resistance family protein	NOTEST	3.25074	0.995683	-1.70701	no	expressed
D286.2_0778	BPSS0755	1005412	1006422	+	bacterial regulatory helix-turn-helix lysr family protein	OK	156.57	27.032	-2.53406	yes	down_regulated
D286.2_0779	BPSS0756	1006955	1007257	-	exported protein	OK	20.7791	1.92044	-3.43563	no	expressed
D286.2_0780	BPSS0757	1007576	1008730	+	gram-negative porin family protein	OK	35.0673	9.82792	-1.83517	yes	down_regulated
D286.2_0781	BPSS0758	1008844	1009308	+	glyoxalase bleomycin resistance dioxygenase superfamily protein	OK	43.2768	78.6043	0.861013	yes	up_regulated
D286.2_0782	BPSS0759	1009858	1011120	+	permease for cytosine allantoin family protein	OK	194.854	62.8643	-1.63208	yes	down_regulated
D286.2_0783	BPSS0760	1011125	1012357	+	bacterial regulatory fis family protein	OK	290.894	46.0699	-2.65859	yes	down_regulated
D286.2_0784	BPSS0761	1012357	1013613	+	amidohydrolase family protein	OK	445.234	82.8618	-2.42579	yes	down_regulated
D286.2_0785	BPSS0762	1013687	1015024	-	major facilitator superfamily protein	OK	85.7179	16.0205	-2.41967	yes	down_regulated
D286.2_0786	BPSS0763	1015220	1016152	-	3-keto-5-aminohexanoate cleavage protein	OK	31.034	19.0637	-0.703023	no	expressed
D286.2_0787	BPSS0764	1016194	1016991	-	short chain dehydrogenase family protein	OK	9.22928	5.23726	-0.817406	no	expressed
D286.2_0788	BPSS0765	1017106	1017822	-	bacterial regulatory gntr family protein	OK	12.9029	24.8876	0.947735	no	expressed
D286.2_0789	BPSS0766	1018176	1019522	+	voltage gated chloride channel family protein	OK	4.51656	39.3326	3.12243	yes	up_regulated
D286.2_0790	BPSS0767	1019846	1020169	-	h-type lectin domain protein	OK	174.078	918.872	2.40013	yes	up_regulated
D286.2_0791	#N/A	1020488	1021966	-	cytochrome c peroxidase	OK	15.3252	50.5595	1.72208	yes	up_regulated
D286.2_0792	#N/A	1022102	1023769	-	phosphoesterase family protein	OK	8.19415	5.80747	-0.496684	no	expressed
D286.2_0793	BPSS0769	1024339	1025319	-	phospholipase carboxylesterase family protein	OK	6.32173	3.51172	-0.848142	no	expressed
D286.2_0794	#N/A	1025741	1025848	-	hypothetical protein	NOTEST	0	0	0	no	not expressed
D286.2_0795	BPSS0770	1025855	1026493	-	bacterial regulatory luxr family protein	NOTEST	1.12687	3.63248	1.68863	no	expressed
D286.2_0796	#N/A	1026866	1027618	+	hypothetical protein X996_4004	NOTEST	2.91629	3.7767	0.372994	no	expressed
D286.2_0797	BPSS0771	1027731	1027889	+	MULTISPECIES: hypothetical protein	NOTEST	0	0	0	no	not expressed
D286.2_0798	BPSS0772	1028474	1028956	+	repressor protein	OK	20.3397	11.9679	-0.76512	no	expressed
D286.2_0799	#N/A	1029239	1029628	-	lysr substrate binding domain protein	OK	9.9267	2.39861	-2.04912	yes	down_regulated
D286.2_0800	#N/A	1030163	1030540	+	branched-chain amino acid transport system permease component family protein	OK	11.2321	11.0918	-0.0181382	no	expressed
D286.2_0801	BPSS0776	1030806	1031741	+	smp-30 gluconolaconase lre-like region family protein	OK	17.3631	5.07373	-1.77491	yes	down_regulated
D286.2_0802	#N/A	1031940	1032182	+	membrane protein	OK	279.782	18.358	-3.92982	yes	down_regulated
D286.2_0803	BPSS0777	1032328	1032744	+	cupin domain protein	OK	271.332	35.6537	-2.92793	yes	down_regulated
D286.2_0804	BPSS0778	1032823	1033263	-	hypothetical protein	OK	176.602	53.1137	-1.73335	yes	down_regulated
D286.2_0805	BPSS0779	1035055	1035882	+	p-hydroxycinnamoyl hydratase lyase	OK	5.52693	9.5667	0.791543	no	expressed
D286.2_0806	BPSS0780	1036049	1037497	+	aldehyde dehydrogenase family protein	NOTEST	0.195042	2.15841	3.46812	no	expressed
D286.2_0807	BPSS0781	1037515	1039371	+	amp-binding enzyme family protein	NOTEST	2.24469	2.72215	0.278234	no	expressed
D286.2_0808	BPSS0782	1039633	1040838	+	sugar (and other) transporter family protein	NOTEST	4.02573	0.61944	-2.70021	no	expressed
D286.2_0809	BPSS0783	1041407	1042027	+	gram-negative porin family protein	OK	3.60942	11.4401	1.66426	no	expressed
D286.2_0810	BPSS0783	1042021	1042545	+	gram-negative porin family protein	NOTEST	2.45987	0	#NAME?	no	not expressed
D286.2_0811	BPSS0784	1042618	1044342	+	tannase and feruloyl esterase family protein	OK	7.65578	6.38978	-0.260783	no	expressed
D286.2_0812	BPSS0785	1044607	1045431	-	bacterial transcriptional regulator family protein	OK	25.3453	29.0332	0.195986	no	expressed
D286.2_0813	BPSS0786	1045620	1046633	+	periplasmic binding s and sugar binding domain of family protein	OK	7.54257	15.1795	1.00899	no	expressed
D286.2_0814	BPSS0787	1046630	1048186	+	abc transporter family protein	OK	4.8373	7.1162	0.556905	no	expressed
D286.2_0815	BPSS0788	1048176	1049201	+	branched-chain amino acid transport system permease component family protein	OK	4.26714	16.9651	1.99123	yes	up_regulated
D286.2_0816	BPSS0789	1049198	1049518	+	saf domain protein	OK	2.15261	16.8625	2.96966	no	expressed
D286.2_0817	BPSS0790	1049553	1050875	+	hydrolase	OK	4.70295	10.5801	1.16971	yes	up_regulated
D286.2_0818	BPSS0791	1051147	1051986	+	amidohydrolase family protein	NOTEST	2.2326	3.80157	0.767869	no	expressed
D286.2_0819	BPSS0792	1052126	1052869	+	short chain dehydrogenase family protein	OK	3.09609	5.20618	0.749779	no	expressed
D286.2_0820	BPSS0793	1052945	1053787	+	ureidoglycolate lyase	OK	4.21777	15.5197	1.87955	yes	up_regulated
D286.2_0821	BPSS0794	1053939	1054715	+	short chain dehydrogenase family protein	OK	1.70506	6.84561	2.00535	no	expressed
D286.2_0822	BPSS0795	1054751	1055089	+	l-fucose mutarotase	OK	28.0515	32.7486	0.223354	no	expressed
D286.2_0823	#N/A	1055501	1055737	-	chemotaxis protein	OK	8.62545	10.2721	0.252053	no	expressed
D286.2_0824	BPSS0796	1057265	1062040	+	coiled stalk of trimeric autotransporter adhesin family protein	OK	8.92144	8.59119	-0.0544202	no	expressed
D286.2_0825	#N/A	1061991	1062767	-	hypothetical protein DP48_5708	NOTEST	1.6213	2.09733	0.371398	no	expressed
D286.2_0826	BPSS0796A	1062933	1063274	-	h-ns histone family protein	OK	14.7126	16.8105	0.19231	no	expressed
D286.2_0827	BPSS0797	1063465	1064205	-	bacterial transcriptional regulator family protein	OK	5.70732	10.1713	0.833626	no	expressed
D286.2_0828	BPSS0798	1064320	1064739	-	hypothetical protein	OK	10.6689	1.95067	-2.45136	no	expressed
D286.2_0829	BPSS0799	1064800	1065954	-	eal domain protein	OK	5.78314	3.47673	-0.734125	no	expressed
D286.2_0830	BPSS0800	1066897	1067511	-	bacterial regulatory tetr family protein	OK	112.56	66.3957	-0.761538	yes	down_regulated
D286.2_0831	BPSS0801	1067626	1068063	+	phenylacetic acid degradation protein	OK	131.245	286.881	1.12819	yes	up_regulated
D286.2_0832	BPSS0802	1068212	1069354	+	receptor ligand binding region family protein	OK	612.986	1686.89	1.46044	yes	up_regulated
D286.2_0833	BPSS0803	1069843	1070463	+	channel hemolysin iii family protein	OK	181.198	211.457	0.222795	no	expressed
D286.2_0834	BPSS0804	1070521	1071045	-	MULTISPECIES: hypothetical protein	OK	41.155	56.927	0.468047	no	expressed
D286.2_0835	BPSS0805	1071544	1073610	-	diguanylate cyclase domain protein	OK	21.9643	14.3624	-0.612864	no	expressed
D286.2_0836	BPSS0806	1073937	1074404	-	asnc family protein	OK	92.7262	83.0638	-0.158756	no	expressed
D286.2_0837	BPSS0807	1074737	1076122	+	amino acid permease family protein	OK	135.469	235.588	0.798303	yes	up_regulated
D286.2_0838	BPSS0808	1076154	1077356	+	aromatic-amino-acid aminotransferase	OK	400.456	312.299	-0.358714	no	expressed
D286.2_0839	BPSS0809	1077688	1078077	+	MULTISPECIES: hypothetical protein	OK	112.111	138.194	0.301775	no	expressed
D286.2_0840	BPSS0810	1079194	1079808	+	acetyltransferase family protein	OK	74.1753	114.081	0.621044	no	expressed
D286.2_0841	BPSS0811	1079973	1080623	-	2og-fe oxygenase superfamily protein	OK	33.8665	135.042	1.99548	yes	up_regulated
D286.2_0842	BPSS0812	1080745	1082058	-	hypothetical protein	OK	22.8516	44.5885	0.964377	yes	up_regulated
D286.2_0843	BPSS0812A	1082548	1083027	+	exported protein	OK	130.185	567.654	2.12444	yes	up_regulated
D286.2_0844	BPSS0813	1083778	1085193	+	pas fold family protein	OK	8.469	20.0915	1.24632	yes	up_regulated
D286.2_0845	BPSS0814	1085204	1085572	+	response regulator	OK	21.4349	10.4653	-1.03435	no	expressed
D286.2_0846	BPSS0815	1085565	1086176	+	chec-like family protein	OK	8.44187	14.5294	0.783344	no	expressed
D286.2_0847	BPSS0816	1086211	1088592	-	penicillin-binding protein 1c	OK	34.2601	32.046	-0.0963851	no	expressed
D286.2_0848	BPSS0817	1088986	1095138	-	mg2 domain protein	OK	54.1571	47.174	-0.199159	no	expressed
D286.2_0849	BPSS0818	1095660	1096214	+	acetyltransferase domain protein	OK	76.4478	194.885	1.35008	yes	up_regulated
D286.2_0850	#N/A	1096187	1096936	-	hypothetical protein DP49_5520	OK	58.4632	94.0656	0.686138	no	expressed
D286.2_0851	BPSS0819	1097361	1097831	+	aig2-like family protein	NOTEST	4.05904	3.72971	-0.122078	no	expressed
D286.2_0852	BPSS0820	1097828	1100032	+	trna synthetases class i catalytic domain protein	NOTEST	0	2.66335	inf	no	expressed
D286.2_0853	BPSS0821	1100029	1100949	+	methyltransferase domain protein	NOTEST	1.5621	1.11184	-0.490536	no	expressed
D286.2_0854	BPSS0822	1100952	1101854	+	p-aminobenzoate n-oxygenase family protein	OK	3.52859	8.60505	1.28609	yes	up_regulated
D286.2_0855	BPSS0823	1101851	1103464	+	glutathione synthetase	OK	5.79723	18.4333	1.66888	no	expressed
D286.2_0856	BPSS0824	1103457	1104350	+	taurine catabolism dioxygenase family protein	NOTEST	3.64246	2.07951	-0.808669	no	expressed
D286.2_0857	BPSS0825	1104314	1105021	-	histone methylation dot1 family protein	OK	35.2398	31.6983	-0.152799	no	expressed
D286.2_0858	BPSS0826	1105033	1106190	+	cys met metabolism plp-dependent enzyme family protein	OK	18.6152	41.9113	1.17086	yes	up_regulated
D286.2_0859	#N/A	1106430	1106711	+	hypothethical protein	OK	16.2838	64.5302	1.98654	no	expressed
D286.2_0860	BPSS0827	1107166	1109109	+	collagenase family protein	OK	260.743	502.575	0.946711	yes	up_regulated
D286.2_0861	BPSS0828	1109399	1109722	-	exported protein	OK	126.638	351.4	1.4724	yes	up_regulated
D286.2_0862	#N/A	1109852	1110514	+	hypothetical protein DP42_5804	OK	51.039	28.1329	-0.859339	no	expressed
D286.2_0863	BPSS0829	1110400	1111566	-	squalene epoxidase family protein	OK	133.344	74.1154	-0.847305	yes	down_regulated
D286.2_0864	BPSS0830	1112164	1112907	-	helix-turn-helix family protein	OK	129.965	114.981	-0.17673	no	expressed
D286.2_0865	BPSS0831	1113279	1113467	+	membrane protein	OK	150.945	132.429	-0.188805	no	expressed
D286.2_0866	BPSS0832	1113733	1114188	-	hypothetical protein BURPS668_A1224	OK	32.6205	126.544	1.95579	yes	up_regulated
D286.2_0867	BPSS0833	1114411	1114701	+	MULTISPECIES: hypothetical protein	OK	131.863	694.099	2.39611	yes	up_regulated
D286.2_0868	BPSS0834	1114770	1115006	+	udp-glucose 4-epimerase	OK	158.073	226.586	0.519461	no	expressed
D286.2_0869	BPSS0835	1115085	1115732	-	bacterial regulatory luxr family protein	OK	211.968	523.917	1.30549	yes	up_regulated
D286.2_0870	BPSS0836	1116300	1116758	+	universal stress family protein	OK	26.8421	167.457	2.64122	yes	up_regulated
D286.2_0871	BPSS0837	1117145	1117981	-	universal stress family protein	OK	12.692	206.427	4.02364	yes	up_regulated
D286.2_0872	BPSS0838	1117981	1118475	-	universal stress family protein	OK	18.6267	261.974	3.81398	yes	up_regulated
D286.2_0873	BPSS0839	1118647	1119486	-	universal stress family protein	OK	113.936	825.442	2.85694	yes	up_regulated
D286.2_0874	BPSS0840	1119736	1120776	+	zinc-binding dehydrogenase family protein	OK	8.41377	59.8755	2.83114	yes	up_regulated
D286.2_0875	BPSS0841	1121089	1122234	+	cytochrome p460	OK	70.484	84.8803	0.268134	no	expressed
D286.2_0876	BPSS0842	1122421	1123629	+	lacy proton sugar symporter family protein	OK	50.9444	54.2058	0.0895258	no	expressed
D286.2_0877	BPSS0843	1124125	1124901	+	short chain dehydrogenase family protein	OK	6.41987	7.31913	0.189127	no	expressed
D286.2_0878	BPSS0844	1124917	1125786	+	methyltransferase	OK	16.2731	24.5386	0.592563	no	expressed
D286.2_0879	BPSS0845	1126749	1128134	+	amino acid permease family protein	OK	160.096	104.977	-0.608867	yes	down_regulated
D286.2_0880	BPSS0845a	1128687	1128929	-	helix-turn-helix family protein	OK	4816.18	7576.11	0.653569	yes	up_regulated
D286.2_0881	BPSS0846	1129080	1129370	+	h-ns histone family protein	OK	697.572	1513.36	1.11734	yes	up_regulated
D286.2_0882	BPSS0847	1129764	1131080	-	acyl- dehydrogenase	OK	25.767	25.593	-0.0097716	no	expressed
D286.2_0883	BPSS0848	1131502	1131999	-	membrane protein	OK	52.5219	34.9822	-0.586299	no	expressed
D286.2_0884	BPSS0849	1132117	1133001	-	metal-dependent hydrolase family protein	OK	11.2409	9.41939	-0.25505	no	expressed
D286.2_0885	BPSS0850	1133648	1133992	+	MULTISPECIES: hypothetical protein	NOTEST	1.62583	2.87244	0.821099	no	expressed
D286.2_0886	BPSS0851	1134157	1135503	+	fmn-dependent nitrilotriacetate monooxygenase family protein	NOTEST	2.83916	3.42457	0.270457	no	expressed
D286.2_0887	BPSS0852	1135999	1136970	+	inosine-uridine preferring nucleoside hydrolase family protein	OK	46.8772	38.8405	-0.271323	no	expressed
D286.2_0888	BPSS0853	1136994	1137926	-	ribokinase	OK	52.0119	35.3757	-0.556084	no	expressed
D286.2_0889	BPSS0854	1138221	1138712	+	exported protein	OK	106.189	45.2213	-1.23156	yes	down_regulated
D286.2_0890	BPSS0855	1138930	1140624	+	vrr-nuc domain protein	OK	48.7242	32.5912	-0.580155	no	expressed
D286.2_0891	BPSS0856	1140621	1142888	+	dead_2 family protein	OK	80.9023	25.3496	-1.67422	yes	down_regulated
D286.2_0892	BPSS0857	1143013	1144206	+	l-2-amino-thiazoline-4-carboxylic acid hydrolase	OK	27.258	17.842	-0.611399	no	expressed
D286.2_0893	BPSS1251	1144193	1144438	+	n-carbamyl-l-cysteine amidohydrolase	OK	0	24.6463	inf	no	expressed
D286.2_0894	#N/A	1144432	1144941	+	peptidase m20 m25 m40 family protein	OK	28.7587	46.575	0.695558	no	expressed
D286.2_0895	BPSS0860	1144981	1146504	+	flagellar hook-associated family protein	OK	2094.56	916.331	-1.19271	yes	down_regulated
D286.2_0896	BPSS0861	1146901	1147800	-	bacterial regulatory helix-turn-helix lysr family protein	OK	75.4713	23.385	-1.69035	yes	down_regulated
D286.2_0897	BPSS0862	1147906	1148592	+	dsba oxidoreductase	OK	41.8796	10.2828	-2.02601	yes	down_regulated
D286.2_0898	#N/A	1148625	1148891	+	aldo keto reductase	OK	37.8131	0	#NAME?	yes	down_regulated
D286.2_0899	BPSS0864	1148980	1149927	+	aldo keto reductase family protein	OK	141.758	336.26	1.24615	yes	up_regulated
D286.2_0900	BPSS0865	1150508	1151374	+	protein moaf	OK	19.871	12.2217	-0.70122	no	expressed
D286.2_0901	BPSS0866	1151371	1152204	+	short-chain dehydrogenase reductase sdr	NOTEST	3.78359	3.57337	-0.0824737	no	expressed
D286.2_0902	BPSS0867	1152738	1153445	+	bacterial regulatory luxr family protein	OK	6.48937	3.95183	-0.715558	no	expressed
D286.2_0903	BPSS0868	1153702	1155204	+	phenylacetaldehyde dehydrogenase	OK	6.72705	2.65555	-1.34096	yes	down_regulated
D286.2_0904	BPSS0869	1155242	1156591	+	aminotransferase class-iii family protein	OK	21.0314	14.9427	-0.493111	no	expressed
D286.2_0905	BPSS0870	1156800	1158290	+	amino acid permease family protein	OK	4.85841	7.14931	0.55732	no	expressed
D286.2_0906	BPSS0871	1158287	1158907	+	hypothetical protein BPC006_II1221	NOTEST	1.9002	1.6931	-0.166487	no	expressed
D286.2_0907	BPSS0872	1158985	1159923	+	helix-turn-helix domain protein	OK	37.9794	70.039	0.882943	yes	up_regulated
D286.2_0908	BPSS0873	1160153	1161355	+	gram-negative porin family protein	NOTEST	3.94984	1.54164	-1.35733	no	expressed
D286.2_0909	BPSS0875	1162045	1162656	-	lyse type translocator family protein	OK	49.2336	62.857	0.352429	no	expressed
D286.2_0910	BPSS0876	1162828	1163307	+	acetyltransferase domain protein	OK	73.5789	82.7205	0.168953	no	expressed
D286.2_0911	BPSS0877	1163448	1164509	-	flavin oxidoreductase nadh oxidase family protein	OK	102.735	155.777	0.600562	yes	up_regulated
D286.2_0912	BPSS0878	1164559	1164864	-	bacterial regulatory arsr family protein	OK	72.69	108.371	0.57615	no	expressed
D286.2_0913	#N/A	1164956	1165780	+	hypothetical protein	OK	20.8055	21.9069	0.07442	no	expressed
D286.2_0914	BPSS0879	1166194	1167318	+	gram-negative porin family protein	OK	39626.1	15594.7	-1.34539	yes	down_regulated
D286.2_0915	BPSS0880	1167536	1167934	-	regulator of nucleoside diphosphate kinase	OK	1102.12	533.08	-1.04785	yes	down_regulated
D286.2_0916	BPSS0881	1168454	1168795	+	membrane protein	OK	243.488	815.954	1.74464	yes	up_regulated
D286.2_0917	BPSS0882	1169000	1169464	-	cbs domain protein	OK	333.985	1446.24	2.11446	yes	up_regulated
D286.2_0918	BPSS0883	1169641	1170294	+	gtp cyclohydrolase ii	OK	253.84	287.414	0.17921	no	expressed
D286.2_0919	BPSS0884	1170257	1171078	-	hydroxymethylglutaryl-coenzyme a reductase family protein	OK	101.484	209.449	1.04535	yes	up_regulated
D286.2_0920	BPSS0885	1171167	1171778	-	autoinducer synthetase family protein	OK	253.839	515.767	1.02281	yes	up_regulated
D286.2_0921	BPSS0886	1172003	1172446	-	MULTISPECIES: hypothetical protein	OK	278.75	972.643	1.80294	yes	up_regulated
D286.2_0922	BPSS0887	1172520	1173239	+	sigma- region 4 family protein	OK	119.949	141.075	0.234038	no	expressed
D286.2_0923	BPSS0888	1173275	1173991	-	mgtc family protein	OK	71.734	36.8521	-0.960909	yes	down_regulated
D286.2_0924	BPSS0889	1174678	1175724	-	calcineurin-like phosphoesterase family protein	OK	25.2142	35.0596	0.475571	no	expressed
D286.2_0925	BPSS0890	1175945	1176529	-	nitroreductase family protein	OK	229.013	368.982	0.688122	yes	up_regulated
D286.2_0926	BPSS0891	1176662	1177288	+	2og-fe oxygenase superfamily protein	OK	37.5011	44.5509	0.248519	no	expressed
D286.2_0927	BPSS0892	1177375	1178325	+	bacterial transcriptional regulator family protein	OK	99.0492	87.8213	-0.173574	no	expressed
D286.2_0928	BPSS0893	1178642	1179730	-	gram-negative porin family protein	OK	21.3754	10.3886	-1.04095	yes	down_regulated
D286.2_0929	BPSS0894	1180163	1180480	+	rieske	OK	8.49555	1.52627	-2.4767	no	expressed
D286.2_0930	BPSS0895	1180482	1180793	+	MULTISPECIES: hypothetical protein	OK	3.81334	5.46741	0.5198	no	expressed
D286.2_0931	BPSS0896	1180828	1181895	+	rieske	OK	7.03543	8.62863	0.294493	no	expressed
D286.2_0932	BPSS0897	1181892	1182662	+	short chain dehydrogenase family protein	NOTEST	3.05522	4.07855	0.416778	no	expressed
D286.2_0933	BPSS0898	1182701	1183228	+	cupin family protein	NOTEST	0.700685	3.65843	2.38439	no	expressed
D286.2_0934	BPSS0899	1183245	1184150	+	alpha beta hydrolase fold family protein	NOTEST	0.347242	0.698135	1.00757	no	expressed
D286.2_0935	BPSS0900	1184147	1185001	+	bacterial transcriptional regulator family protein	NOTEST	3.44145	2.01638	-0.77125	no	expressed
D286.2_0936	BPSS0901	1184998	1185795	+	short chain dehydrogenase family protein	NOTEST	3.8192	3.61067	-0.0810047	no	expressed
D286.2_0937	BPSS0902	1185788	1187461	+	thiamine pyrophosphate central domain protein	OK	5.78617	8.19512	0.502158	no	expressed
D286.2_0938	BPSS0903	1187454	1188269	+	l-aspartate dehydrogenase	OK	5.66268	4.74364	-0.255492	no	expressed
D286.2_0939	BPSS0904	1188295	1189785	+	aldehyde dehydrogenase family protein	OK	9.25285	5.07352	-0.866911	no	expressed
D286.2_0940	BPSS0905	1189802	1190767	+	glyoxalase bleomycin resistance dioxygenase superfamily protein	NOTEST	2.38121	2.07242	-0.200374	no	expressed
D286.2_0941	BPSS0906	1190760	1192007	+	pyridine nucleotide-disulfide oxidoreductase family protein	NOTEST	1.8903	0.987811	-0.936305	no	expressed
D286.2_0942	BPSS0907	1192042	1193448	+	sugar (and other) transporter family protein	NOTEST	3.35966	3.17275	-0.082582	no	expressed
D286.2_0943	BPSS0908	1194153	1196468	+	haemagluttinin family protein	OK	20.2993	7.5723	-1.42262	yes	down_regulated
D286.2_0944	BPSS0909	1196527	1197357	+	smpa family protein	OK	13.0195	10.8163	-0.267462	no	expressed
D286.2_0945	BPSS0910	1197518	1197952	-	universal stress family protein	OK	40.8671	15.4216	-1.40599	yes	down_regulated
D286.2_0946	BPSS0911	1198477	1199970	+	amidase	OK	47.2923	53.7187	0.183818	no	expressed
D286.2_0947	BPSS0912	1200135	1200617	-	asnc family protein	OK	62.9206	145.629	1.21069	yes	up_regulated
D286.2_0948	BPSS0913	1200805	1202106	+	aminotransferase class i and ii family protein	OK	113.72	211.735	0.896771	yes	up_regulated
D286.2_0949	BPSS0914	1202274	1202498	-	MULTISPECIES: hypothetical protein	OK	352.593	4528.4	3.68292	yes	up_regulated
D286.2_0950	BPSS0915	1202935	1203636	+	exported protein	OK	20.3259	62.1499	1.61243	yes	up_regulated
D286.2_0951	BPSS0916	1203753	1204625	+	arylamine n-acetyltransferase	OK	115.907	77.4755	-0.581157	no	expressed
D286.2_0952	BPSS0917	1204911	1205468	+	glycolipid-binding family protein	OK	33.2735	11.4065	-1.54451	yes	down_regulated
D286.2_0953	BPSS0918	1205588	1206049	-	iclr helix-turn-helix domain protein	OK	63.322	48.5812	-0.382308	no	expressed
D286.2_0954	BPSS0919	1206178	1207089	+	oxidoreductase	OK	123.157	60.7488	-1.01958	yes	down_regulated
D286.2_0955	BPSS0920	1207881	1208834	-	bacterial regulatory helix-turn-helix lysr family protein	OK	167.687	224.42	0.420426	no	expressed
D286.2_0956	BPSS0921	1208934	1210352	+	peptidase m20 m25 m40 family protein	OK	8.65785	14.3102	0.724958	no	expressed
D286.2_0957	BPSS0922	1210379	1211656	+	sugar (and other) transporter family protein	OK	4.93065	6.56825	0.413731	no	expressed
D286.2_0958	BPSS0923	1212220	1213173	-	alpha beta hydrolase fold family protein	OK	4.18347	6.05231	0.532787	no	expressed
D286.2_0959	BPSS0924	1213185	1214099	-	metal-dependent hydrolase family protein	OK	12.4048	29.5272	1.25115	yes	up_regulated
D286.2_0960	BPSS0925	1214096	1215022	-	short chain dehydrogenase family protein	OK	10.9495	18.3735	0.746755	no	expressed
D286.2_0961	BPSS0926	1215050	1216639	-	pyridine nucleotide-disulfide oxidoreductase family protein	OK	15.7353	21.5964	0.456781	no	expressed
D286.2_0962	BPSS0927	1216885	1217535	-	yhhn-like family protein	OK	30.0875	38.4863	0.355181	no	expressed
D286.2_0963	BPSS0928	1217729	1218712	-	abc substrate-binding aliphatic sulfonates family protein	OK	122.272	48.1018	-1.34593	yes	down_regulated
D286.2_0964	BPSS0929	1218837	1219643	-	merr hth regulatory family protein	OK	395.969	520.474	0.394439	no	expressed
D286.2_0965	BPSS0930	1219722	1220288	-	acetyltransferase family protein	OK	62.2444	75.5331	0.279164	no	expressed
D286.2_0966	BPSS0931	1221018	1221815	+	membrane protein	OK	40.5247	57.3188	0.500206	no	expressed
D286.2_0967	BPSS0932	1221850	1223364	-	drug resistance mfs drug:h+ antiporter-2 family protein	OK	35.9022	22.2425	-0.690755	yes	down_regulated
D286.2_0968	BPSS0933	1223585	1225159	+	methyl-accepting chemotaxis signaling domain protein	OK	153.46	223.967	0.545424	no	expressed
D286.2_0969	BPSS0934	1225446	1227110	-	nuclease	OK	83.5741	72.1088	-0.212881	no	expressed
D286.2_0970	#N/A	1227134	1227853	+	hypothetical protein DP61_38	OK	32.5938	18.7752	-0.795769	no	expressed
D286.2_0971	BPSS0935	1227753	1228607	-	response regulator	OK	52.9073	80.3204	0.602301	no	expressed
D286.2_0972	BPSS0936	1228840	1230168	+	fad dependent oxidoreductase family protein	OK	46.0077	63.7463	0.470468	no	expressed
D286.2_0973	BPSS0937	1230454	1231563	+	trka-n domain protein	OK	30.4506	27.7793	-0.132463	no	expressed
D286.2_0974	BPSS0938	1231627	1232517	-	alpha beta hydrolase fold family protein	OK	36.5155	68.1194	0.899559	yes	up_regulated
D286.2_0975	BPSS0939	1232892	1233290	+	carboxymuconolactone decarboxylase family protein	OK	31.7772	24.8026	-0.357499	no	expressed
D286.2_0976	#N/A	1233268	1234125	+	hypothetical protein Y044_5206	OK	50.9567	67.3914	0.403292	no	expressed
D286.2_0977	BPSS0940	1234122	1235075	+	ornithine cyclodeaminase mu-crystallin family protein	OK	15.8938	16.132	0.0214595	no	expressed
D286.2_0978	BPSS0941	1235047	1235757	-	esterase family protein	OK	50.9114	21.6293	-1.235	no	expressed
D286.2_0979	BPSS0942	1235956	1237122	-	opgc family protein	OK	39.3285	23.6438	-0.734113	yes	down_regulated
D286.2_0980	BPSS0943	1237543	1238697	+	gram-negative porin family protein	OK	848.378	881.979	0.056037	no	expressed
D286.2_0981	BPSS0944	1239199	1240110	-	bacterial regulatory helix-turn-helix lysr family protein	OK	70.2295	63.9387	-0.135389	no	expressed
D286.2_0982	#N/A	1240272	1240376	+	membrane protein	NOTEST	0	0	0	no	not expressed
D286.2_0983	BPSS0945	1240728	1241675	+	lysm domain protein	OK	22.8662	28.9674	0.34121	no	expressed
D286.2_0984	BPSS0946	1241850	1242737	+	beta-lactamase toho-1	OK	179.253	93.0736	-0.945551	yes	down_regulated
D286.2_0985	BPSS0948	1243456	1244328	+	bacterial regulatory helix-turn-helix lysr family protein	OK	93.8029	58.5474	-0.680026	yes	down_regulated
D286.2_0986	BPSS0949	1244439	1244774	-	exported protein	OK	62.8411	160.005	1.34834	yes	up_regulated
D286.2_0987	#N/A	1244910	1245578	+	hypothetical protein DP60_3710	OK	9.21943	6.86491	-0.425436	no	expressed
D286.2_0988	BPSS0950	1245627	1246394	-	abc transporter family protein	OK	11.4805	22.0928	0.944395	no	expressed
D286.2_0989	BPSS0951	1246391	1247272	-	abc transporter family protein	OK	19.5074	52.1206	1.41783	yes	up_regulated
D286.2_0990	BPSS0952	1247274	1248215	-	binding--dependent transport system inner membrane component family protein	OK	15.9268	16.1571	0.0207162	no	expressed
D286.2_0991	BPSS0953	1248258	1249328	-	binding--dependent transport system inner membrane component family protein	OK	19.8889	30.9159	0.636387	no	expressed
D286.2_0992	BPSS0954	1249349	1250950	-	bacterial extracellular solute-binding 5 middle family protein	OK	26.8333	38.4081	0.517389	no	expressed
D286.2_0993	BPSS0955	1251099	1251668	-	d-alanyl-d-alanine dipeptidase	OK	57.2154	61.2271	0.0977691	no	expressed
D286.2_0994	BPSS0956	1251688	1252578	-	helix-turn-helix rpir family protein	OK	43.6979	77.065	0.818513	yes	up_regulated
D286.2_0995	#N/A	1253062	1253331	-	hypothetical protein BURPS1106A_A1316	OK	28.2007	23.9385	-0.236399	no	expressed
D286.2_0996	BPSS0957	1253569	1254780	-	hypothetical protein	OK	12.6417	15.9052	0.331306	no	expressed
D286.2_0997	BPSS0958	1255070	1257055	+	rhs element vgr family protein	OK	59.0484	35.1715	-0.747489	yes	down_regulated
D286.2_0998	BPSS0959	1257147	1257587	+	conserved hypothetical protein	OK	25.0938	15.9237	-0.656153	no	expressed
D286.2_0999	BPSS0960	1257639	1262264	+	rhs repeat-associated core domain protein	OK	16.5659	14.6264	-0.179641	no	expressed
D286.2_1000	BPSS0961	1262271	1262750	+	MULTISPECIES: hypothetical protein	OK	194.259	256.88	0.403114	no	expressed
D286.2_1001	BPSS0962	1263799	1267188	+	peptidase s8	OK	22.2073	46.0528	1.05226	yes	up_regulated
D286.2_1002	BPSS0963	1267300	1267914	+	2og-fe oxygenase superfamily protein	OK	24.524	44.2835	0.852578	yes	up_regulated
D286.2_1003	BPSS0964	1268110	1269603	-	bacterial extracellular solute-binding 5 middle family protein	OK	126.718	104.368	-0.279947	no	expressed
D286.2_1004	#N/A	1269600	1269701	-	predicted novel protein	NOTEST	0	0	0	no	not expressed
D286.2_1005	BPSS0965	1269993	1271249	+	oxalate decarboxylase oxdd	OK	23.351	83.9779	1.84653	yes	up_regulated
D286.2_1006	BPSS0966	1271364	1272677	+	manganese transport protein mnth	OK	24.0112	11.7393	-1.03237	yes	down_regulated
D286.2_1007	BPSS0967	1273123	1273575	-	inner membrane protein yiaa	OK	203.573	163.423	-0.316937	no	expressed
D286.2_1008	BPSS0968	1273824	1274732	-	rfp- chloride channel family protein	OK	11.8564	8.55209	-0.471318	no	expressed
D286.2_1009	BPSS0969	1274745	1277069	-	molybdopterin oxidoreductase family protein	OK	9.81784	5.99203	-0.71236	no	expressed
D286.2_1010	BPSS0970	1277248	1278666	+	aminotransferase class i and ii family protein	OK	31.1641	16.9941	-0.874856	yes	down_regulated
D286.2_1011	BPSS0971	1278676	1279095	+	dna-binding protein	OK	16.0418	13.2661	-0.274096	no	expressed
D286.2_1012	BPSS0972	1279254	1279997	-	meta-pathway of phenol degradation family protein	OK	18.693	12.4642	-0.584708	no	expressed
D286.2_1013	BPSS0973	1280073	1282859	-	magnesium-translocating p-type atpase	OK	19.427	10.3526	-0.908068	yes	down_regulated
D286.2_1014	#N/A	1282905	1283060	-	ribonuclease e domain protein	NOTEST	0	0	0	no	not expressed
D286.2_1015	BPSS0974	1283599	1285296	-	subtilase family protein	OK	56.5966	73.5882	0.378758	no	expressed
D286.2_1016	#N/A	1286024	1286734	+	oxidoreductase alpha subunit	OK	9.84891	16.0963	0.708695	no	expressed
D286.2_1017	BPSS0975	1286784	1287299	+	membrane bound fad containing d-sorbitol dehydrogenase family protein	OK	218.199	27.7703	-2.97403	yes	down_regulated
D286.2_1018	BPSS0976	1287299	1288912	+	fad binding domain protein	OK	121.579	15.5369	-2.96813	yes	down_regulated
D286.2_1019	BPSS0977	1288912	1290270	+	cytochrome c family protein	OK	45.7138	7.1497	-2.67667	no	expressed
D286.2_1020	BPSS0979	1290462	1292042	+	gram-negative porin family protein	OK	110.294	86.7897	-0.345756	no	expressed
D286.2_1021	BPSS0980	1292241	1293044	-	membrane protein	OK	113.951	91.8945	-0.310361	no	expressed
D286.2_1022	BPSS0981	1293509	1294198	+	amino abc permease 3-tm his glu gln arg opine family domain protein	OK	20.0509	3.71987	-2.43034	yes	down_regulated
D286.2_1023	BPSS0982	1294195	1294908	+	amino abc permease 3-tm his glu gln arg opine family domain protein	OK	7.69892	2.93978	-1.38895	no	expressed
D286.2_1024	BPSS0983	1294977	1295744	+	abc transporter family protein	OK	41.9094	10.1525	-2.04544	yes	down_regulated
D286.2_1025	BPSS0984	1295809	1297110	-	epsp synthase family protein	OK	107.786	122.798	0.188124	no	expressed
D286.2_1026	BPSS0985	1297366	1297860	+	glutathione-dependent formaldehyde-activating enzyme family protein	OK	19.6342	92.0248	2.22866	yes	up_regulated
D286.2_1027	BPSS0986	1298116	1298865	+	exported protein	OK	25.7407	61.8165	1.26394	yes	up_regulated
D286.2_1028	BPSS0987	1298983	1299327	-	exported protein	OK	234.778	2197.12	3.22624	yes	up_regulated
D286.2_1029	BPSS0988	1299983	1301230	+	major facilitator superfamily protein	OK	13.571	46.8455	1.78739	yes	up_regulated
D286.2_1030	BPSS0989	1301275	1301817	-	membrane protein	OK	3.36907	12.2923	1.86733	no	expressed
D286.2_1031	BPSS0990	1302452	1303471	+	histidine kinase family protein	OK	13.3622	16.2258	0.280133	no	expressed
D286.2_1032	#N/A	1303867	1304172	+	response regulator	OK	8.71586	14.2439	0.70863	no	expressed
D286.2_1033	BPSS0993	1304469	1306004	+	catalase	OK	16.0827	15.672	-0.0373174	no	expressed
D286.2_1034	BPSS0994	1306397	1307866	-	methyltransferase domain protein	OK	67.526	29.8434	-1.17803	yes	down_regulated
D286.2_1035	BPSS0995	1308044	1309603	-	helix-turn-helix domain protein	OK	14.7732	24.5371	0.731983	yes	up_regulated
D286.2_1036	BPSS0996	1309770	1310774	-	rieske	OK	29.2485	37.7906	0.369664	no	expressed
D286.2_1037	BPSS0997	1310939	1312618	-	tetratricopeptide repeat family protein	OK	19.2421	23.2173	0.270938	no	expressed
D286.2_1038	BPSS0998	1312660	1313904	-	polyketide biosynthesis malonyl-acp decarboxylase	OK	9.25848	13.6336	0.55832	no	expressed
D286.2_1039	BPSS0999	1313891	1314130	-	polyketide biosynthesis acyl-carrier-protein	OK	10.5438	27.5416	1.38522	no	expressed
D286.2_1040	BPSS1000	1314184	1314966	-	polyketide biosynthesis enoyl- isomerase pksi	OK	28.3373	27.2296	-0.0575238	no	expressed
D286.2_1041	BPSS1001	1314967	1315743	-	polyketide biosynthesis enoyl- hydratase pksh	OK	33.8335	31.2102	-0.116435	no	expressed
D286.2_1042	BPSS1002	1315731	1316990	-	polyketide biosynthesis 3-hydroxy-3-methylglutaryl-acp synthase pksg	OK	43.5318	63.2765	0.539598	no	expressed
D286.2_1043	BPSS1472	1318267	1319472	-	transposase family protein	OK	36.076	27.6032	-0.386208	no	expressed
D286.2_1044	BPSS1004	1319846	1321018	-	malonyl -acyl carrier protein transacylase	OK	16.397	19.6483	0.260969	no	expressed
D286.2_1045	BPSS1005	1321404	1322636	-	sodium hydrogen exchanger family protein	OK	34.179	63.3268	0.889706	yes	up_regulated
D286.2_1046	BPSS1006	1323238	1336836	+	polyketide synthase	OK	4.41022	5.70683	0.371839	no	expressed
D286.2_1047	BPSS1007	1336826	1345984	+	polyketide synthase	NOTEST	3.15343	2.86096	-0.140423	no	expressed
D286.2_1048	BPSS1007	1346236	1354359	+	polyketide synthase	OK	5.17347	5.17721	0.00104432	no	expressed
D286.2_1049	BPSS1007	1354356	1354709	+	polyketide synthase	NOTEST	0	0	0	no	not expressed
D286.2_1050	BPSS1008	1354706	1358368	+	polyketide synthase	NOTEST	3.71407	4.64286	0.322011	no	expressed
D286.2_1051	BPSS1008	1358353	1362450	+	polyketide synthase	NOTEST	2.6756	2.62718	-0.0263454	no	expressed
D286.2_1052	BPSS1008	1362456	1368815	+	polyketide synthase	NOTEST	4.20086	4.01893	-0.0638745	no	expressed
D286.2_1053	BPSS1008	1368776	1369855	+	phosphopantetheine attachment site family protein	OK	3.12542	4.98849	0.674552	no	expressed
D286.2_1054	BPSS1009	1369839	1374491	+	beta-eliminating lyase family protein	NOTEST	1.98265	3.58043	0.852704	no	expressed
D286.2_1055	BPSS1010	1374574	1376232	+	fad binding domain protein	OK	9.13007	12.3703	0.438187	no	expressed
D286.2_1056	#N/A	1376166	1376312	-	hypothetical protein	NOTEST	0	100.534	inf	no	expressed
D286.2_1057	BPSS1011	1376315	1377757	+	drug resistance mfs drug:h+ antiporter-2 family protein	OK	10.8928	10.1923	-0.0958979	no	expressed
D286.2_1058	BPSS1012	1378366	1380237	-	cbs domain protein	OK	18.2025	22.8557	0.328415	no	expressed
D286.2_1059	BPSS1013	1380272	1380685	-	marr family protein	OK	20.946	32.8084	0.647392	no	expressed
D286.2_1060	BPSS1014	1380826	1382091	-	cbs domain protein	OK	18.2188	27.5536	0.596815	no	expressed
D286.2_1061	BPSS1015	1382365	1383336	+	bacterial regulatory helix-turn-helix lysr family protein	OK	82.8936	25.7278	-1.68793	yes	down_regulated
D286.2_1062	BPSS1016	1383904	1384989	-	sodium calcium exchanger family protein	OK	154.908	122.922	-0.333674	no	expressed
D286.2_1063	#N/A	1385028	1385789	-	coenzyme f390 synthetase domain protein	OK	15.8573	4.59144	-1.78813	yes	down_regulated
D286.2_1064	BPSS1017	1385855	1386526	+	marc integral membrane family protein	OK	94.1643	35.9753	-1.38817	yes	down_regulated
D286.2_1065	BPSS1018	1386873	1387745	-	caax protease self-immunity family protein	OK	128.934	65.3582	-0.980193	yes	down_regulated
D286.2_1066	BPSS1019	1387957	1388661	-	fumarylacetoacetate hydrolase family protein	OK	56.9921	69.0981	0.277884	no	expressed
D286.2_1067	BPSS1020	1388849	1389862	-	helix-turn-helix domain protein	OK	29.7991	20.9871	-0.505767	no	expressed
D286.2_1068	BPSS1021	1390562	1390720	+	lipoprotein	NOTEST	0	0	0	no	not expressed
D286.2_1069	BPSS1022	1390736	1391257	+	rna polymerase sigma sigma-70 family protein	NOTEST	0.774831	1.42141	0.875372	no	expressed
D286.2_1070	BPSS1023	1391254	1392078	+	transmembrane anti-sigma factor	NOTEST	0.604441	0.467919	-0.369343	no	expressed
D286.2_1071	BPSS1024	1392136	1393122	+	ycei-like domain protein	NOTEST	3.2363	2.29696	-0.49462	no	expressed
D286.2_1072	BPSS1025	1393162	1393521	+	lipoprotein	NOTEST	3.22496	1.12804	-1.51546	no	expressed
D286.2_1073	BPSS1027	1394019	1394528	+	rna polymerase sigma sigma-70 family protein	OK	22.9045	23.0401	0.00851793	no	expressed
D286.2_1074	BPSS1028	1394525	1395529	+	fecr family protein	OK	7.13403	4.43502	-0.685775	no	expressed
D286.2_1075	BPSS1029	1395656	1398301	+	dependent siderophore receptor family protein	OK	139.79	111.102	-0.331375	no	expressed
D286.2_1076	BPSS1030	1398520	1399500	-	branched-chain amino acid transport system permease component family protein	OK	4.55132	6.01113	0.401352	no	expressed
D286.2_1077	BPSS1031	1399493	1400578	-	branched-chain amino acid transport system permease component family protein	OK	17.0839	4.63954	-1.88059	no	expressed
D286.2_1078	BPSS1032	1400575	1401372	-	abc transporter family protein	OK	38.3033	13.932	-1.45907	yes	down_regulated
D286.2_1079	BPSS1032	1401312	1402379	-	abc transporter family protein	OK	10.9344	12.9131	0.239964	no	expressed
D286.2_1080	BPSS1033	1402376	1403386	-	abc sugar periplasmic substrate-binding subunit	OK	5.96846	3.76465	-0.664844	no	expressed
D286.2_1081	BPSS1034	1404105	1404797	+	isoprenylcysteine carboxyl methyltransferase family protein	OK	49.1425	179.212	1.86663	yes	up_regulated
D286.2_1082	BPSS1035	1405186	1405437	-	MULTISPECIES: hypothetical protein	OK	11.4706	29.3247	1.35417	no	expressed
D286.2_1083	BPSS1036	1405600	1406859	-	monooxygenase	OK	7.80382	3.36379	-1.21409	no	expressed
D286.2_1084	BPSS1037	1407079	1408548	-	sugar (and other) transporter family protein	OK	8.27264	2.41196	-1.77814	yes	down_regulated
D286.2_1085	#N/A	1408967	1409215	-	liporotein	OK	108.679	64.0691	-0.762375	no	expressed
D286.2_1086	BPSS1038	1409857	1410129	+	exported protein	OK	124.16	25.7735	-2.26824	yes	down_regulated
D286.2_1087	BPSS1039	1410233	1411627	-	heavy metal sensor kinase family protein	OK	44.2461	39.546	-0.162017	no	expressed
D286.2_1088	BPSS1040	1411624	1412313	-	response regulator	OK	29.2935	24.9924	-0.22909	no	expressed
D286.2_1089	BPSS1041	1412320	1415553	-	cobalt-zinc-cadmium resistance protein	OK	22.5893	17.6574	-0.355364	no	expressed
D286.2_1090	BPSS1042	1415599	1417068	-	cobalt-zinc-cadmium resistance protein	OK	10.9882	2.68891	-2.03087	yes	down_regulated
D286.2_1091	BPSS1043	1417079	1418464	-	cobalt-zinc-cadmium resistance protein	OK	14.6963	2.67652	-2.45702	yes	down_regulated
D286.2_1092	#N/A	1418699	1418983	-	MULTISPECIES: hypothetical protein	NOTEST	0	0	0	no	not expressed
D286.2_1093	BPSS1044	1419382	1419522	-	bacteriophage protein	NOTEST	0	0	0	no	not expressed
D286.2_1094	BPSS1045	1420176	1420664	-	membrane protein	OK	11.8339	25.8929	1.12963	no	expressed
D286.2_1095	BPSS1046	1420996	1421481	+	aminoacyl-trna editing domain protein	OK	47.1324	42.7147	-0.141987	no	expressed
D286.2_1096	BPSS1090	1421836	1422951	-	alanine dehydrogenase	OK	80.9811	66.0377	-0.294296	no	expressed
D286.2_1097	#N/A	1423230	1423388	-	cbs domain protein	NOTEST	173.244	0	#NAME?	no	not expressed
D286.2_1098	BPSS1091	1423676	1424005	-	h-ns histone family protein	OK	1934.65	1949.2	0.0108082	no	expressed
D286.2_1099	BPSS1092	1424019	1424558	-	proq fino family protein	OK	798.484	548.152	-0.542687	no	expressed
D286.2_1100	BPSS1093	1425077	1425841	+	fumarylacetoacetate hydrolase family protein	OK	12.5827	9.36855	-0.425548	no	expressed
D286.2_1101	BPSS1094	1426209	1426784	+	MULTISPECIES: hypothetical protein	OK	81.9229	39.7408	-1.04365	no	expressed
D286.2_1102	BPSS1095	1426781	1428628	+	hsp70 family protein	OK	122.041	52.0118	-1.23045	yes	down_regulated
D286.2_1103	BPSS1096	1428632	1431439	+	hsp70 family protein	OK	57.186	28.2667	-1.01656	yes	down_regulated
D286.2_1104	BPSS1097	1431728	1432861	-	bacterial capsule synthesis pga_cap family protein	OK	17.7953	27.3192	0.618421	no	expressed
D286.2_1105	BPSS1098	1433429	1433689	-	conserved hypothetical protein	OK	40.1555	340.853	3.08548	yes	up_regulated
D286.2_1106	#N/A	1434341	1434973	-	dtmp kinase	OK	2.46129	12.3473	2.32671	no	expressed
D286.2_1107	BPSS1099	1435128	1435751	-	membrane protein	OK	4.0029	31.2299	2.96381	yes	up_regulated
D286.2_1108	BPSS1100	1435803	1438316	-	had p- ic family protein	OK	4.5672	56.1935	3.62102	yes	up_regulated
D286.2_1109	BPSS1101	1438414	1438893	-	exported protein	OK	34.4873	639.227	4.21219	yes	up_regulated
D286.2_1110	BPSS1102	1439919	1440728	+	methyltransferase domain protein	OK	122.338	383.733	1.64923	yes	up_regulated
D286.2_1111	BPSS1103	1440983	1442413	-	bacterial extracellular solute-binding family protein	OK	120.554	304.075	1.33475	yes	up_regulated
D286.2_1112	BPSS1104	1442503	1443303	-	hydroxymethylpyrimidine phosphomethylpyrimidine kinase	OK	85.6411	205.293	1.26131	yes	up_regulated
D286.2_1113	BPSS1105	1443531	1444271	-	methyltransferase domain protein	OK	256.799	483.26	0.912159	yes	up_regulated
D286.2_1114	BPSS1106	1444287	1445276	-	thymidylate synthase family protein	OK	328.847	472.8	0.523813	no	expressed
D286.2_1115	BPSS1107	1445278	1445733	-	nucleoside 2-deoxyribosyltransferase family protein	OK	507.234	894.706	0.818761	yes	up_regulated
D286.2_1116	BPSS1108	1445730	1446206	-	nudix domain protein	OK	530.402	716.941	0.434767	no	expressed
D286.2_1117	BPSS1109	1446792	1447586	+	ubie coq5 methyltransferase family protein	OK	19.7711	54.7897	1.47051	yes	up_regulated
D286.2_1118	BPSS1110	1447653	1448801	+	taurine catabolism dioxygenase family protein	OK	14.6805	118.62	3.01437	yes	up_regulated
D286.2_1119	BPSS1111	1448998	1449834	-	eama-like transporter family protein	OK	16.1884	39.0262	1.26948	yes	up_regulated
D286.2_1120	BPSS1112	1450543	1452033	+	arginine-ornithine antiporter	OK	14.8966	174.792	3.55259	yes	up_regulated
D286.2_1121	BPSS1113	1452342	1452950	+	rhomboid family protein	OK	15.9641	70.4831	2.14245	yes	up_regulated
D286.2_1122	BPSS1114	1453103	1455103	-	atp-dependent metallopeptidase family protein	OK	25.2871	224.566	3.15067	yes	up_regulated
D286.2_1123	BPSS1115	1455157	1455669	-	MULTISPECIES: hypothetical protein	OK	20.5196	225.685	3.45923	yes	up_regulated
D286.2_1124	BPSS1116	1456484	1458238	+	amidohydrolase family protein	OK	13.3154	23.7346	0.833901	yes	up_regulated
D286.2_1125	BPSS1117	1458369	1459040	-	transcriptional regulator -like family protein	OK	13.3948	15.6644	0.225813	no	expressed
D286.2_1126	BPSS1118	1459191	1460288	+	efflux rnd mfp subunit	NOTEST	4.00431	3.03076	-0.401872	no	expressed
D286.2_1127	BPSS1119	1460285	1463395	+	acrb family protein	OK	5.77063	8.0347	0.477515	no	expressed
D286.2_1128	BPSS1120	1463407	1465068	+	efflux outer membrane factor family protein	NOTEST	0.499281	1.69946	1.76715	no	expressed
D286.2_1129	BPSS1121	1465398	1466042	+	gtp cyclohydrolase ii family protein	OK	24.732	79.3408	1.68168	yes	up_regulated
D286.2_1130	BPSS1122	1466039	1467736	+	wd g-beta repeat family protein	OK	4.05693	13.9439	1.78117	no	expressed
D286.2_1131	BPSS1123	1467733	1468443	+	methyltransferase domain protein	OK	15.6711	42.4049	1.43612	yes	up_regulated
D286.2_1132	BPSS1124	1468440	1469423	+	sulfatase-modifying factor enzyme 1 family protein	OK	3.39285	14.3711	2.0826	no	expressed
D286.2_1133	BPSS1125	1469562	1470749	+	riboflavin biosynthesis protein	NOTEST	0.634302	3.85284	2.60268	no	expressed
D286.2_1134	BPSS1126	1470809	1471861	+	o-methyltransferase family protein	OK	9.26916	41.6529	2.16791	yes	up_regulated
D286.2_1135	BPSS1127	1471864	1472727	+	glyoxalase bleomycin resistance dioxygenase superfamily protein	OK	24.2143	307.647	3.66734	yes	up_regulated
D286.2_1136	BPSS1128	1472759	1474162	+	major facilitator superfamily protein	OK	22.8608	91.9671	2.00824	yes	up_regulated
D286.2_1137	BPSS1129	1474227	1474727	+	membrane protein	OK	9.78156	69.2784	2.82427	yes	up_regulated
D286.2_1138	BPSS1130	1474746	1476155	+	hypothetical protein	OK	5.74591	27.1171	2.2386	yes	up_regulated
D286.2_1139	BPSS1131	1476370	1477155	-	bacterial regulatory luxr family protein	OK	233.193	511.987	1.13459	yes	up_regulated
D286.2_1140	BPSS1132	1477555	1477995	-	polyketide cyclase	OK	32.1976	133.622	2.05314	yes	up_regulated
D286.2_1141	BPSS1133	1478092	1480113	-	flavin oxidoreductase nadh oxidase family protein	OK	14.5461	21.9886	0.59613	no	expressed
D286.2_1142	BPSS1134	1480262	1480819	+	transcriptional regulator -like family protein	OK	61.6742	104.235	0.757096	yes	up_regulated
D286.2_1143	BPSS1135	1481075	1481905	+	hydroxyethylthiazole kinase family protein	OK	3.9468	9.62386	1.28593	no	expressed
D286.2_1144	BPSS1136	1482451	1483287	+	taurine catabolism dioxygenase family protein	OK	12.5224	51.2352	2.03262	yes	up_regulated
D286.2_1145	BPSS1137	1483402	1484289	+	membrane transport family protein	OK	13.5769	13.9237	0.0363901	no	expressed
D286.2_1146	BPSS1138	1484549	1485178	-	hypothetical protein	OK	5.73164	5.32302	-0.106704	no	expressed
D286.2_1147	BPSS1139	1485326	1485583	-	uncharacterized conserved protein	OK	83.0456	19.1698	-2.11507	no	expressed
D286.2_1148	BPSS1140	1485981	1486928	+	universal stress family protein	OK	123.334	767.26	2.63714	yes	up_regulated
D286.2_1149	BPSS1141	1487147	1487563	-	hypothetical protein	OK	353.649	359.594	0.0240513	no	expressed
D286.2_1150	BPSS1142	1487994	1488512	-	nadh ubiquinone 20 kd subunit	OK	21.3691	56.8631	1.41196	yes	up_regulated
D286.2_1151	BPSS1143	1488512	1490236	-	respiratory-chain nadh 30 kd subunit	OK	7.60925	12.6758	0.736248	no	expressed
D286.2_1152	BPSS1144	1490240	1491700	-	nadh-ubiquinone plastoquinone (complex i) various chains family protein	OK	13.6678	18.1954	0.412793	no	expressed
D286.2_1153	BPSS1145	1491693	1492352	-	membrane protein	OK	42.1038	60.5236	0.523547	no	expressed
D286.2_1154	BPSS1146	1492353	1493303	-	membrane protein	OK	23.7848	23.6701	-0.00697819	no	expressed
D286.2_1155	BPSS1147	1493297	1495303	-	nadh-ubiquinone plastoquinone (complex i) various chains family protein	OK	56.9149	48.1457	-0.241402	no	expressed
D286.2_1156	BPSS1148	1495661	1496434	+	membrane protein	OK	23.5214	22.1816	-0.0846087	no	expressed
D286.2_1157	BPSS1149	1496712	1497158	+	MULTISPECIES: hypothetical protein	OK	190.355	181.921	-0.0653818	no	expressed
D286.2_1158	BPSS1150	1497216	1497476	+	hpr family protein	OK	67.3621	13.2519	-2.34574	no	expressed
D286.2_1159	BPSS1151	1497497	1498327	+	spermidine synthase	OK	35.615	14.7412	-1.27263	yes	down_regulated
D286.2_1160	BPSS1152	1498434	1498652	+	ribbon-helix-helix copg family protein	OK	1437.71	721.52	-0.994663	yes	down_regulated
D286.2_1161	BPSS1153	1498693	1499019	+	MULTISPECIES: hypothetical protein	OK	74.6864	53.3826	-0.484474	no	expressed
D286.2_1162	BPSS1154	1499024	1500298	-	major facilitator superfamily protein	OK	143.395	42.9212	-1.74024	yes	down_regulated
D286.2_1163	BPSS1155	1500323	1501120	-	ppic-type ppiase domain protein	OK	10.7876	14.0412	0.380289	no	expressed
D286.2_1164	BPSS1156	1501140	1501823	-	respiratory nitrate gamma subunit	OK	8.49745	42.7663	2.33137	yes	up_regulated
D286.2_1165	BPSS1157	1502016	1502705	-	nitrate reductase molybdenum cofactor assembly chaperone	OK	7.77403	48.2391	2.63347	no	expressed
D286.2_1166	BPSS1158	1502702	1504231	-	nitrate beta subunit	OK	17.7051	94.3321	2.41359	yes	up_regulated
D286.2_1167	BPSS1159	1504228	1508031	-	nitrate alpha subunit	OK	33.4884	119.178	1.83138	yes	up_regulated
D286.2_1168	BPSS1160	1508731	1510773	+	response regulator	OK	114.045	113.447	-0.00758252	no	expressed
D286.2_1169	BPSS1161	1510770	1511417	+	bacterial regulatory luxr family protein	OK	76.9751	72.3901	-0.0885999	no	expressed
D286.2_1170	BPSS1162	1511979	1512389	+	response regulator	OK	5698.38	7846.6	0.461515	no	expressed
D286.2_1171	BPSS1163	1512402	1513181	+	cyclic nucleotide-binding domain protein	OK	953.973	849.786	-0.166848	no	expressed
D286.2_1172	#N/A	1513181	1513384	+	hypothetical protein	OK	1430.12	536.613	-1.41418	no	expressed
D286.2_1173	BPSS2057	1513451	1514671	-	transposase family protein	NOTEST	0	0	0	no	not expressed
D286.2_1174	BPSS1164	1514879	1516597	-	hydrolase family protein	OK	17.9984	28.8595	0.681178	yes	up_regulated
D286.2_1175	BPSS1165	1517229	1518074	+	taurine catabolism dioxygenase family protein	OK	835.693	8209.86	3.29631	yes	up_regulated
D286.2_1176	BPSS1166	1518324	1519574	-	major facilitator superfamily protein	OK	44.0172	341.582	2.9561	yes	up_regulated
D286.2_1177	BPSS1167	1519630	1520505	-	thioesterase domain protein	OK	33.2171	241.794	2.86378	yes	up_regulated
D286.2_1178	BPSS1168	1520486	1521331	-	acetyltransferase family protein	OK	170.228	725.124	2.09076	yes	up_regulated
D286.2_1179	BPSS1169	1521336	1522928	-	metallo-beta-lactamase superfamily protein	OK	253.481	1494.46	2.55968	yes	up_regulated
D286.2_1180	BPSS1170	1522941	1525409	-	peptide synthase	OK	124.727	574.84	2.20438	yes	up_regulated
D286.2_1181	BPSS1171	1525390	1528866	-	amino acid adenylation domain protein	OK	223.442	884.5	1.98496	yes	up_regulated
D286.2_1182	BPSS1172	1528906	1532895	-	3-beta hydroxysteroid dehydrogenase isomerase family protein	OK	302.177	1217.48	2.01044	yes	up_regulated
D286.2_1183	BPSS1173	1532888	1537480	-	short chain dehydrogenase family protein	OK	253.875	1190.66	2.22957	yes	up_regulated
D286.2_1184	BPSS1174	1537488	1542080	-	amino acid adenylation domain protein	OK	242.154	1264.66	2.38476	yes	up_regulated
D286.2_1185	BPSS1175	1542275	1544344	+	oligopeptidase a	OK	232.857	1312.95	2.49529	yes	up_regulated
D286.2_1186	BPSS1176	1544905	1545609	+	bacterial regulatory luxr family protein	OK	312.36	701.4	1.16703	yes	up_regulated
D286.2_1187	BPSS1177	1545726	1546583	-	alpha beta hydrolase family protein	OK	192.125	1329.06	2.79029	yes	up_regulated
D286.2_1188	BPSS1178	1546634	1547866	-	sodium hydrogen exchanger family protein	OK	99.061	772.372	2.96291	yes	up_regulated
D286.2_1189	BPSS1179	1548499	1548906	+	MULTISPECIES: hypothetical protein	OK	40.1186	204.698	2.35116	yes	up_regulated
D286.2_1190	BPSS1180	1548989	1549609	+	autoinducer synthetase family protein	OK	764.513	4585.83	2.58457	yes	up_regulated
D286.2_1191	BPSS1181	1549677	1551194	+	amino acid adenylation domain protein	OK	253.782	1277.26	2.33139	yes	up_regulated
D286.2_1192	BPSS1182	1551191	1551430	+	phosphopantetheine attachment site family protein	OK	2114.5	15063.8	2.8327	yes	up_regulated
D286.2_1193	BPSS1183	1551568	1552491	+	polyketide synthase	OK	958.971	6784.47	2.82268	yes	up_regulated
D286.2_1194	BPSS1184	1552582	1552878	+	hypothetical protein	OK	79.0633	259.011	1.71193	yes	up_regulated
D286.2_1195	BPSS1187	1553801	1554670	+	alpha beta hydrolase family protein	OK	57.9052	106.767	0.882708	yes	up_regulated
D286.2_1196	#N/A	1554800	1555141	+	hypothetical protein BURPS1106A_A1585	OK	57.8471	97.4812	0.752879	no	expressed
D286.2_1197	BPSS1271	1555479	1555751	-	phosphopantetheine attachment site family protein	OK	11.3587	25.3284	1.15696	no	expressed
D286.2_1198	BPSS1274	1555748	1557565	-	amp-binding enzyme family protein	OK	2.46826	18.4373	2.90106	yes	up_regulated
D286.2_1199	BPSS1190	1557562	1558509	-	luciferase group 1 family protein	OK	1.70573	17.2693	3.33975	yes	up_regulated
D286.2_1200	BPSS1191	1558521	1559585	-	pyridoxal-phosphate dependent enzyme family protein	OK	2.86355	45.6608	3.99508	yes	up_regulated
D286.2_1201	BPSS1192	1559582	1560901	-	hypothetical protein	OK	1.08704	20.8369	4.26066	no	expressed
D286.2_1202	BPSS1193	1560898	1565601	-	amino acid adenylation domain protein	OK	2.21607	32.3462	3.86752	yes	up_regulated
D286.2_1203	BPSS1194	1565619	1569659	-	non-ribosomal peptide synthase	OK	2.33963	38.5597	4.04274	yes	up_regulated
D286.2_1204	BPSS1196	1569656	1570717	-	taurine catabolism dioxygenase family protein	OK	5.86585	83.9389	3.83893	yes	up_regulated
D286.2_1205	BPSS1197	1570743	1580189	-	amp-binding enzyme family protein	OK	4.15349	71.6949	4.10947	yes	up_regulated
D286.2_1206	BPSS1198	1580205	1580903	-	exported protein	OK	29.3189	435.958	3.89429	yes	up_regulated
D286.2_1207	BPSS1199	1581000	1581227	-	hypothetical protein BURPS1710b_A0191	OK	67.3888	7798.98	6.85463	yes	up_regulated
D286.2_1208	BPSS1200	1581849	1583330	+	aminotransferase class i and ii family protein	OK	23.853	16.0344	-0.572994	no	expressed
D286.2_1209	BPSS1201	1583562	1584011	+	alkylhydroperoxidase family core domain protein	OK	38.7656	52.4508	0.436187	no	expressed
D286.2_1210	BPSS1202	1584008	1584469	+	cupin domain protein	OK	57.4923	44.9903	-0.353753	no	expressed
D286.2_1211	#N/A	1584591	1584725	-	entericidin b family protein	OK	441.628	415.208	-0.0889995	no	expressed
D286.2_1212	BPSS1203	1585004	1586299	+	aspartate carbamoyltransferase	OK	39.6206	75.8933	0.937723	yes	up_regulated
D286.2_1213	BPSS1204	1586698	1588944	+	dependent siderophore receptor family protein	OK	133.924	19.9086	-2.74996	yes	down_regulated
D286.2_1214	BPSS1205	1588946	1589692	+	sel1 repeat family protein	OK	45.8724	16.2947	-1.49323	yes	down_regulated
D286.2_1215	BPSS1206	1589689	1590372	+	2og-fe oxygenase superfamily protein	OK	59.3732	12.2423	-2.27794	yes	down_regulated
D286.2_1216	#N/A	1590799	1591014	-	mutator family protein	OK	127.631	131.359	0.041536	no	expressed
D286.2_1217	BPSS1209	1591521	1591880	-	transposase family protein	OK	168.762	176.918	0.0680924	no	expressed
D286.2_1218	BPSS1210	1592063	1592326	-	paar motif family protein	OK	149.281	112.229	-0.411586	no	expressed
D286.2_1219	BPSS1211	1592336	1593994	-	membrane protein	OK	169.78	190.545	0.166468	no	expressed
D286.2_1220	BPSS1212	1594013	1596253	-	membrane protein	OK	81.3304	50.4127	-0.690008	yes	down_regulated
D286.2_1221	BPSS1213	1596267	1599053	-	rhs element vgr family protein	OK	49.8132	28.2494	-0.818308	yes	down_regulated
D286.2_1222	BPSS1214	1600556	1601251	+	bacterial regulatory luxr family protein	OK	267.145	1814.13	2.76358	yes	up_regulated
D286.2_1223	BPSS1215	1601224	1602504	+	sugar (and other) transporter family protein	OK	163.902	983.931	2.58572	yes	up_regulated
D286.2_1224	#N/A	1603503	1604276	-	exported domain protein	OK	66.514	69.2977	0.0591499	no	expressed
D286.2_1225	BPSS1217	1604413	1605012	+	moba-like ntp transferase domain protein	OK	24.3531	13.9082	-0.808164	no	expressed
D286.2_1226	#N/A	1605125	1605274	+	conserved hypothetical protein	OK	708.991	318.776	-1.15323	no	expressed
D286.2_1227	BPSS1218	1605949	1607502	+	methyl-accepting chemotaxis signaling domain protein	OK	15.0789	119.856	2.9907	yes	up_regulated
D286.2_1228	BPSS1219	1608101	1609885	+	penicillin binding transpeptidase domain protein	OK	124.273	157.577	0.34254	no	expressed
D286.2_1229	BPSS1220	1610322	1611323	+	periplasmic binding s and sugar binding domain of family protein	OK	48.8285	84.78	0.796001	yes	up_regulated
D286.2_1230	BPSS1221	1611388	1612155	+	short chain dehydrogenase family protein	OK	19.5624	72.2154	1.88422	yes	up_regulated
D286.2_1231	#N/A	1612198	1612830	+	30-kda protein antigen	OK	31.3882	32.0483	0.0300258	no	expressed
D286.2_1232	#N/A	1613422	1614660	+	surface layer protein	OK	124.009	556.923	2.16704	yes	up_regulated
D286.2_1233	#N/A	1614785	1616128	+	fad binding domain protein	OK	62.8427	218.234	1.79606	yes	up_regulated
D286.2_1234	BPSS1763	1616327	1617295	+	polyprenyl synthetase family protein	OK	44.0216	114.428	1.37816	yes	up_regulated
D286.2_1235	#N/A	1617405	1618517	+	terpene synthase metal binding domain protein	OK	61.8556	107.444	0.796606	yes	up_regulated
D286.2_1236	BPSS1222	1618880	1620631	-	ketopantoate reductase family protein	OK	156.455	127.579	-0.294353	no	expressed
D286.2_1237	#N/A	1620621	1621253	-	hypothetical protein DP45_3719	OK	11.069	17.9132	0.69449	no	expressed
D286.2_1238	BPSS1223	1621861	1622763	+	metal-dependent hydrolase family protein	OK	5.50152	5.36529	-0.0361741	no	expressed
D286.2_1239	BPSS1224	1622864	1624837	+	carboxypeptidase regulatory-like domain protein	OK	8.40735	9.39913	0.160876	no	expressed
D286.2_1240	BPSS1225	1624851	1625207	+	membrane protein	OK	1.64541	9.41746	2.51689	no	expressed
D286.2_1241	BPSS1226	1625451	1625714	+	hypothetical protein	OK	27.6151	35.2985	0.354153	no	expressed
D286.2_1242	BPSS1227	1625872	1626345	-	3-demethylubiquinone-9 3-methyltransferase family protein	OK	65.3531	150.427	1.20274	yes	up_regulated
D286.2_1243	BPSS1228	1626501	1627523	-	cora-like mg2+ transporter family protein	OK	38.2836	46.4027	0.277481	no	expressed
D286.2_1244	BPSS1229	1628037	1628819	+	deor-like helix-turn-helix domain protein	OK	8.41628	16.3249	0.955819	no	expressed
D286.2_1245	BPSS1230	1628853	1629989	+	major facilitator superfamily protein	OK	11.6834	15.289	0.388032	no	expressed
D286.2_1246	BPSS1231	1630398	1630868	-	electron transfer dm13 family protein	OK	18.8828	24.0319	0.34788	no	expressed
D286.2_1247	BPSS1232	1631660	1632940	+	bacterial extracellular solute-binding family protein	OK	3.74854	7.41978	0.985047	no	expressed
D286.2_1248	BPSS1233	1633083	1633961	+	binding--dependent transport system inner membrane component family protein	NOTEST	1.61459	2.0043	0.311927	no	expressed
D286.2_1249	BPSS1234	1633949	1634761	+	binding--dependent transport system inner membrane component family protein	NOTEST	2.27813	1.72727	-0.399356	no	expressed
D286.2_1250	BPSS1235	1634783	1635817	+	d-xylulose reductase	NOTEST	0.681133	1.46258	1.10251	no	expressed
D286.2_1251	BPSS1236	1635821	1637014	+	abc transporter family protein	OK	5.25658	2.33232	-1.17236	no	expressed
D286.2_1252	#N/A	1637139	1637921	+	transcriptional family	OK	23.8822	20.1042	-0.248437	no	expressed
D286.2_1253	BPSS1238	1638059	1639519	+	xylulokinase	OK	7.94464	10.196	0.359946	no	expressed
D286.2_1254	BPSS1239	1640135	1641136	+	d-alanyl-d-alanine carboxypeptidase family protein	OK	24.4165	9.13677	-1.4181	yes	down_regulated
D286.2_1255	BPSS1240	1641491	1643203	+	penicillin binding transpeptidase domain protein	OK	6.29159	3.68349	-0.772353	no	expressed
D286.2_1256	BPSS1241	1643793	1648049	-	fad binding domain protein	OK	4.82968	16.301	1.75496	yes	up_regulated
D286.2_1257	BPSS1242	1648093	1648443	-	nitrite reductase	OK	3.26159	10.6485	1.707	no	expressed
D286.2_1258	BPSS1243	1648481	1651036	-	nitrite reductase	OK	5.01266	22.4205	2.16117	yes	up_regulated
D286.2_1259	BPSS1244	1651080	1652405	-	major facilitator superfamily protein	NOTEST	0.306586	4.06065	3.72735	no	expressed
D286.2_1260	BPSS1245	1653358	1654182	+	uroporphyrinogen-iii c-methyltransferase	NOTEST	0	0	0	no	not expressed
D286.2_1261	BPSS1246	1654284	1654880	+	response regulator	OK	15.1457	14.5976	-0.0531786	no	expressed
D286.2_1262	BPSS1247	1654898	1655959	+	nmt1-like family protein	OK	17.3099	15.0067	-0.205984	no	expressed
D286.2_1263	BPSS1248	1656229	1656861	-	gtp cyclohydrolase i family protein	OK	10.9733	9.94231	-0.142338	no	expressed
D286.2_1264	#N/A	1657192	1657971	+	hypothetical protein DP48_5277	NOTEST	1.26126	1.14704	-0.136942	no	expressed
D286.2_1265	BPSS1249	1658458	1660650	+	lipoprotein	OK	20.1809	98.0251	2.28016	yes	up_regulated
D286.2_1266	BPSS1250	1661185	1662207	-	histone deacetylase domain protein	OK	61.6766	73.8745	0.260353	no	expressed
D286.2_1267	BPSS1251	1662238	1663617	-	hydantoinase carbamoylase family protein	OK	108.736	69.8085	-0.639353	yes	down_regulated
D286.2_1268	BPSS1252	1663642	1664961	-	sugar (and other) transporter family protein	OK	59.2604	53.6945	-0.142295	no	expressed
D286.2_1269	BPSS1253	1665132	1666103	+	bacterial regulatory helix-turn-helix lysr family protein	OK	355.012	695.828	0.970864	yes	up_regulated
D286.2_1270	#N/A	1666152	1666448	-	MULTISPECIES: hypothetical protein	OK	54.2477	67.288	0.310789	no	expressed
D286.2_1271	BPSS1255	1666747	1667754	-	bacterial regulatory helix-turn-helix lysr family protein	OK	43.1715	21.2502	-1.0226	yes	down_regulated
D286.2_1272	BPSS1256	1667878	1668621	+	short chain dehydrogenase family protein	OK	13.4806	5.92722	-1.18546	no	expressed
D286.2_1273	BPSS1257	1669041	1670459	-	coa-transferase iii family protein	OK	14.1142	11.3465	-0.314904	no	expressed
D286.2_1274	#N/A	1670818	1671693	+	zinc-binding alcohol dehydrogenase domain protein	OK	9.46418	3.36651	-1.49122	no	expressed
D286.2_1275	BPSS1258	1671500	1672537	-	zinc-binding dehydrogenase family protein	OK	28.6285	5.76582	-2.31185	yes	down_regulated
D286.2_1276	BPSS1259	1672602	1673759	-	iron-containing alcohol dehydrogenase family protein	OK	21.3934	6.88978	-1.63463	yes	down_regulated
D286.2_1277	#N/A	1674276	1675229	-	hypothetical protein DP48_5264	OK	33.8767	21.6399	-0.646598	no	expressed
D286.2_1278	BPSS1260	1675588	1677534	+	peptidase m66 family protein	OK	41.7179	12.4237	-1.74757	yes	down_regulated
D286.2_1279	BPSS1261	1677797	1678129	-	conserved protein ucp019302	OK	155.877	43.5179	-1.84073	yes	down_regulated
D286.2_1280	BPSS1262	1678401	1679183	+	exported protein	OK	54.7786	9.94484	-2.46159	yes	down_regulated
D286.2_1281	BPSS1263	1679194	1682010	+	periplasmic solute binding family protein	OK	94.5273	18.1557	-2.38031	yes	down_regulated
D286.2_1282	BPSS1264	1682007	1682654	+	ompa family protein	OK	142.942	27.7409	-2.36534	yes	down_regulated
D286.2_1283	BPSS1265	1682638	1683468	+	conserved hypothetical protein	OK	93.0421	11.2855	-3.04342	yes	down_regulated
D286.2_1284	BPSS1266	1683753	1686968	-	dimodular nonribosomal peptide synthase	OK	10.5305	2.13054	-2.30529	yes	down_regulated
D286.2_1285	BPSS1267	1687048	1687254	-	protein mbth	NOTEST	0	16.0832	inf	no	expressed
D286.2_1286	BPSS1268	1687273	1688562	-	sugar (and other) transporter family protein	OK	3.2135	6.78058	1.07726	no	expressed
D286.2_1287	BPSS1269	1688567	1701364	-	amino acid adenylation domain protein	OK	3.12826	4.72184	0.593986	no	expressed
D286.2_1288	BPSS1270	1701414	1702217	-	2og-fe dioxygenase family protein	OK	7.32872	10.952	0.579562	no	expressed
D286.2_1289	BPSS1271	1702723	1703043	-	phosphopantetheine attachment site family protein	NOTEST	2.6112	4.81739	0.88354	no	expressed
D286.2_1290	BPSS1272	1703024	1704817	-	acyl- dehydrogenase	OK	2.55209	4.99983	0.9702	no	expressed
D286.2_1291	BPSS1273	1704814	1706574	-	acyl- dehydrogenase	NOTEST	4.35903	3.04867	-0.515827	no	expressed
D286.2_1292	BPSS1274	1706571	1708370	-	amp-binding protein	OK	6.34072	8.47206	0.418066	no	expressed
D286.2_1293	BPSS1275	1709018	1709524	+	rna polymerase sigma sigma-70 family protein	OK	12.8353	19.8786	0.6311	no	expressed
D286.2_1294	#N/A	1709521	1710159	-	hypothetical protein DP48_5248	OK	7.57963	7.64706	0.0127779	no	expressed
D286.2_1295	BPSS1276	1710331	1710921	+	MULTISPECIES: hypothetical protein	OK	31.4246	19.2443	-0.707466	no	expressed
D286.2_1296	BPSS1277	1711051	1712127	+	eama-like transporter family protein	OK	29.6354	30.2251	0.0284227	no	expressed
D286.2_1297	#N/A	1712272	1712496	-	membrane protein	NOTEST	10.7828	11.5373	0.097571	no	expressed
D286.2_1298	BPSS1278	1712889	1714187	-	fad binding domain protein	NOTEST	4.10713	2.02177	-1.02251	no	expressed
D286.2_1299	BPSS1278a	1714266	1714982	+	bacterial regulatory tetr family protein	OK	21.0728	23.7695	0.173731	no	expressed
D286.2_1300	BPSS1279	1714961	1716817	-	threonine ammonia- biosynthetic	OK	38.0665	16.2446	-1.22856	yes	down_regulated
D286.2_1301	BPSS1280	1716977	1717234	+	MULTISPECIES: hypothetical protein	OK	48.5583	85.6999	0.819575	no	expressed
D286.2_1302	BPSS1281	1717321	1718247	-	polyphosphate kinase 2	OK	152.272	152.785	0.00485218	no	expressed
D286.2_1303	BPSS1282	1718701	1720197	-	ompw family protein	OK	7.74696	26.3928	1.76844	yes	up_regulated
D286.2_1304	BPSS1283	1720211	1721506	-	hlyd secretion family protein	OK	14.0282	62.6548	2.1591	yes	up_regulated
D286.2_1305	BPSS1284	1721519	1722541	-	MULTISPECIES: hypothetical protein	OK	17.3223	88.6757	2.35591	yes	up_regulated
D286.2_1306	BPSS1285	1722538	1724661	-	abc transporter family protein	OK	71.2769	152.658	1.0988	yes	up_regulated
D286.2_1307	BPSS1286	1724798	1724983	-	hypothetical protein	OK	979.042	3108.6	1.66682	yes	up_regulated
D286.2_1308	BPSS1286a	1725230	1725403	-	hypothetical protein	OK	2350.01	37679.4	4.00304	yes	up_regulated
D286.2_1309	BPSS1287	1725670	1727112	+	outer membrane efflux family protein	OK	64.524	187.549	1.53936	yes	up_regulated
D286.2_1310	BPSS1288	1727315	1729036	-	gamma-glutamyltransferase	OK	128.47	329.491	1.35881	yes	up_regulated
D286.2_1311	BPSS1289	1729952	1730470	+	membrane protein	OK	4.83739	6.37775	0.398819	no	expressed
D286.2_1312	BPSS1290	1730799	1731317	+	membrane protein	OK	54.7324	66.5878	0.282863	no	expressed
D286.2_1313	BPSS1291	1731853	1736652	+	dead h associated family protein	OK	16.1258	13.4697	-0.259651	no	expressed
D286.2_1314	BPSS1292	1737270	1738565	+	amino acid permease family protein	OK	8.6126	7.22286	-0.253879	no	expressed
D286.2_1315	BPSS1293	1738989	1739558	+	lipoprotein	NOTEST	3.93627	2.28917	-0.782003	no	expressed
D286.2_1316	BPSS1294	1739682	1740119	-	ycii-related domain protein	OK	9.45588	6.48832	-0.543367	no	expressed
D286.2_1317	BPSS1295	1740412	1741530	+	3-deoxy-7-phosphoheptulonate synthase	OK	115.445	84.2347	-0.454713	no	expressed
D286.2_1318	#N/A	1741610	1741747	+	hypothetical protein, partial	NOTEST	0	129.71	inf	no	expressed
D286.2_1319	BPSS1296	1742028	1742696	-	o-methyltransferase	OK	46.4851	48.7223	0.0678145	no	expressed
D286.2_1320	BPSS1297	1743333	1744802	-	diguanylate cyclase domain protein	OK	14.5188	14.0135	-0.0511075	no	expressed
D286.2_1321	BPSS1298	1745515	1746186	+	hypothetical protein BURPS406E_C1717	OK	37.0112	27.8898	-0.408223	no	expressed
D286.2_1322	BPSS1299	1746917	1747921	-	pca operon transcription factor	OK	14.1719	21.4244	0.596221	no	expressed
D286.2_1323	BPSS1300	1748029	1748733	+	protocatechuate - beta subunit	OK	6.79876	7.84972	0.20737	no	expressed
D286.2_1324	BPSS1301	1748736	1749329	+	protocatechuate - alpha subunit	OK	4.92573	4.43034	-0.15292	no	expressed
D286.2_1325	BPSS1302	1749826	1750620	-	d-aminopeptidase family protein	OK	6.38215	37.3802	2.55016	yes	up_regulated
D286.2_1326	BPSS1303	1750617	1751972	-	peptidase s58 family protein	OK	3.70206	11.0001	1.57112	no	expressed
D286.2_1327	BPSS1304	1751972	1752880	-	glutathione transport system permease protein gsid	OK	9.63771	34.6864	1.84761	yes	up_regulated
D286.2_1328	BPSS1305	1752888	1753808	-	binding--dependent transport system inner membrane component family protein	OK	3.01934	15.3529	2.3462	yes	up_regulated
D286.2_1329	BPSS1306	1753945	1755507	-	bacterial extracellular solute-binding 5 middle family protein	OK	18.4148	101.405	2.46119	yes	up_regulated
D286.2_1330	BPSS1307	1755695	1757725	-	nickel import atp-binding protein	OK	18.3286	43.0342	1.23139	yes	up_regulated
D286.2_1331	BPSS1308	1757766	1758848	-	isoaspartyl peptidase	OK	10.7582	20.5926	0.936696	no	expressed
D286.2_1332	BPSS1309	1758797	1759759	-	sis domain protein	OK	12.0058	35.9859	1.5837	yes	up_regulated
D286.2_1333	BPSS1310	1760092	1764102	+	betaine carnitine choline transporter family protein	OK	83.757	57.4248	-0.544535	no	expressed
D286.2_1334	BPSS1311A	1764174	1764509	+	membrane protein	NOTEST	2.1243	3.33713	0.65162	no	expressed
D286.2_1335	BPSS1312	1764657	1766048	+	phosphoesterase family protein	OK	21.8158	23.1408	0.0850658	no	expressed
D286.2_1336	BPSS1313	1766544	1767185	+	transmembrane protein	OK	29.7313	43.1548	0.537541	no	expressed
D286.2_1337	BPSS1314	1767232	1767582	-	MULTISPECIES: hypothetical protein	OK	22.0152	30.8832	0.488319	no	expressed
D286.2_1338	BPSS1315	1768112	1771033	-	isoleucine--trna ligase	NOTEST	3.62626	4.56509	0.332162	no	expressed
D286.2_1339	BPSS1316	1771117	1772055	-	eama-like transporter family protein	NOTEST	1.68745	3.28393	0.960579	no	expressed
D286.2_1340	BPSS1317	1772052	1772771	-	threonyl and alanyl trna synthetase second additional domain protein	NOTEST	3.15584	4.62843	0.552497	no	expressed
D286.2_1341	BPSS1318	1773340	1774833	-	fad binding domain protein	NOTEST	2.44244	1.58699	-0.622034	no	expressed
D286.2_1342	BPSS1319	1774972	1775268	-	conserved hypothetical protein	OK	2.53074	19.842	2.97093	no	expressed
D286.2_1343	BPSS1320	1775329	1776132	-	MULTISPECIES: hypothetical protein	OK	4.36287	5.23733	0.263555	no	expressed
D286.2_1344	BPSS1321	1776191	1777180	-	methyltransferase domain protein	OK	12.0865	11.0278	-0.132249	no	expressed
D286.2_1345	BPSS1322	1778027	1778899	+	helix-turn-helix domain protein	OK	44.9401	46.5408	0.0504904	no	expressed
D286.2_1346	BPSS1323	1779111	1780070	-	MULTISPECIES: hypothetical protein	OK	6.6425	16.1714	1.28364	yes	up_regulated
D286.2_1347	BPSS1324	1780322	1781338	-	1-aminocyclopropane-1-carboxylate deaminase	OK	11.6009	14.5982	0.331551	no	expressed
D286.2_1348	BPSS1325	1781531	1782040	+	asnc family protein	OK	37.174	38.8011	0.0618026	no	expressed
D286.2_1349	BPSS1326	1782474	1783925	+	nyn domain protein	OK	170.711	99.07	-0.785039	yes	down_regulated
D286.2_1350	BPSS1327	1784129	1785424	-	major facilitator superfamily protein	OK	43.9979	25.4681	-0.788744	yes	down_regulated
D286.2_1351	BPSS1328	1785592	1786317	+	utra domain protein	OK	23.4025	43.4537	0.892815	yes	up_regulated
D286.2_1352	BPSS1329	1786428	1787801	+	sugar (and other) transporter family protein	OK	8.6449	10.8787	0.331588	no	expressed
D286.2_1353	BPSS1330	1787853	1788740	+	2-pyrone- -dicarboxylic acid hydrolase	OK	4.35371	10.3278	1.24622	no	expressed
D286.2_1354	BPSS1331	1789157	1790632	+	calcineurin-like phosphoesterase family protein	OK	9.07769	7.39871	-0.295052	no	expressed
D286.2_1355	BPSS1332	1790850	1792250	+	cytochrome c family protein	OK	5.71559	4.03769	-0.501371	no	expressed
D286.2_1356	BPSS1333	1792429	1793289	+	family protein	OK	32.1987	74.5881	1.21194	yes	up_regulated
D286.2_1357	#N/A	1793220	1793951	-	hypothetical protein DP48_5183	OK	18.645	7.44435	-1.32457	no	expressed
D286.2_1358	BPSS1334	1793978	1794250	+	hypothetical protein	OK	261.102	905.795	1.79457	yes	up_regulated
D286.2_1359	BPSS1335	1794590	1794802	+	transcriptional regulators	OK	75.8601	140.014	0.884159	no	expressed
D286.2_1360	BPSS1336	1795133	1795519	-	acetyltransferase domain protein	OK	119.25	154.187	0.370692	no	expressed
D286.2_1361	BPSS1337	1795737	1796159	-	sulfur transport family protein	OK	82.2553	160.464	0.96407	yes	up_regulated
D286.2_1362	BPSS1338	1796161	1796595	-	sulfur transport family protein	OK	44.4872	59.569	0.421172	no	expressed
D286.2_1363	BPSS1339	1796585	1796932	-	biofilm growth-associated repressor	OK	162.39	306.904	0.918327	yes	up_regulated
D286.2_1364	#N/A	1797101	1797253	+	lipoprotein	NOTEST	0	0	0	no	not expressed
D286.2_1365	BPSS1340	1797446	1797979	+	prokaryotic cytochrome b561 family protein	OK	9.34871	55.0644	2.55828	yes	up_regulated
D286.2_1366	BPSS1341	1798270	1800252	-	cysteine family protein	OK	5.34335	7.84204	0.553485	no	expressed
D286.2_1367	BPSS1342	1800260	1801192	-	major membrane protein i	OK	5.38531	6.2802	0.221782	no	expressed
D286.2_1368	BPSS1343	1801313	1801597	-	helix-turn-helix family protein	NOTEST	3.22643	2.12679	-0.601263	no	expressed
D286.2_1369	BPSS1344	1801594	1802583	-	bacterial transferase hexapeptide family protein	OK	8.3564	4.72653	-0.8221	no	expressed
D286.2_1370	BPSS1345	1802698	1803165	-	rhodanese-like domain protein	OK	8.36072	5.00025	-0.741627	no	expressed
D286.2_1371	BPSS1346	1803535	1805631	+	prolyl oligopeptidase family protein	OK	108.495	97.9764	-0.147123	no	expressed
D286.2_1372	BPSS1347	1806298	1807551	-	hlyd secretion family protein	NOTEST	1.61482	0.787119	-1.03672	no	expressed
D286.2_1373	BPSS1348	1808293	1808892	-	rnd efflux system outer membrane partial	NOTEST	0	0	0	no	not expressed
D286.2_1374	BPSS1348	1808835	1809869	-	efflux outer membrane factor family protein	NOTEST	0.629676	0.5405	-0.220314	no	expressed
D286.2_1375	BPSS0539	1810174	1811169	-	rhamnosyltransferase family protein	NOTEST	0	0	0	no	not expressed
D286.2_1376	#N/A	1811236	1811325	-	hypothetical protein	NOTEST	0	0	0	no	not expressed
D286.2_1377	BPSS0538	1811416	1812999	-	drug resistance mfs drug:h+ antiporter-2 family protein	NOTEST	0.399951	1.01701	1.34644	no	expressed
D286.2_1378	BPSS0537	1812996	1814315	-	glycosyl transferase family 1	OK	8.33985	6.22965	-0.42087	no	expressed
D286.2_1379	BPSS1352	1814549	1815448	-	alpha beta hydrolase family protein	OK	65.9133	63.7616	-0.0478814	no	expressed
D286.2_1380	BPSS1353	1816430	1817017	+	transcriptional repressor	OK	483.666	15.1477	-4.99684	yes	down_regulated
D286.2_1381	BPSS1354	1817060	1818529	+	betaine aldehyde dehydrogenase	OK	580.338	23.6261	-4.61844	yes	down_regulated
D286.2_1382	BPSS1355	1818549	1820246	+	choline dehydrogenase	OK	503.872	33.0858	-3.92877	yes	down_regulated
D286.2_1383	#N/A	1820183	1820380	-	hypothetical protein	OK	125.298	0	#NAME?	no	not expressed
D286.2_1384	#N/A	1820599	1820901	-	dna polymerase gamma and tau subunit	OK	128.809	53.0526	-1.27974	yes	down_regulated
D286.2_1385	BPSS1356	1821370	1824747	+	MULTISPECIES: hypothetical protein	OK	1588.58	3589.37	1.176	yes	up_regulated
D286.2_1386	BPSS1357	1824941	1826377	+	sugar (and other) transporter family protein	OK	99.531	54.408	-0.871326	yes	down_regulated
D286.2_1387	BPSS1358	1826458	1827936	-	response regulator	OK	56.5708	34.5741	-0.710367	no	expressed
D286.2_1388	BPSS1359	1827933	1828385	-	response regulator	OK	91.2517	216.238	1.2447	yes	up_regulated
D286.2_1389	BPSS1360	1828389	1830560	-	sensory box protein	OK	11.4697	17.7941	0.633567	no	expressed
D286.2_1390	BPSS1361	1831146	1831631	-	osmc-like family protein	OK	42.9534	88.7635	1.04719	yes	up_regulated
D286.2_1391	BPSS1362	1831670	1832602	-	d-isomer specific 2-hydroxyacid nad binding domain protein	OK	33.9228	10.0612	-1.75346	yes	down_regulated
D286.2_1392	#N/A	1832819	1833079	-	gtp cyclohydrolase ii	OK	167.662	45.1494	-1.89278	yes	down_regulated
D286.2_1393	BPSS1363	1833368	1833835	+	probable alanin-rich signal peptide protein	OK	47.7701	5.19941	-3.19969	yes	down_regulated
D286.2_1394	BPSS1428	1834196	1834411	-	hypothetical protein	OK	2116.7	1075.58	-0.976699	yes	down_regulated
D286.2_1395	BPSS1364	1834612	1834815	-	cold-shock dna-binding domain protein	OK	13895.2	11021.5	-0.334268	no	expressed
D286.2_1396	BPSS1365	1836306	1836767	-	domain protein	OK	32.455	8.24438	-1.97696	no	expressed
D286.2_1397	BPSS1366	1836767	1837402	-	sarcosine gamma subunit	OK	52.3476	6.48839	-3.01219	yes	down_regulated
D286.2_1398	BPSS1367	1837392	1840400	-	sarcosine alpha subunit	NOTEST	5.74529	4.06387	-0.499526	no	expressed
D286.2_1399	BPSS1368	1840397	1840690	-	subunit delta of sarcosine oxidase	OK	12.2695	4.06426	-1.59401	yes	down_regulated
D286.2_1400	BPSS1369	1841064	1842308	-	sarcosine beta subunit	OK	5.53764	6.27273	0.179824	no	expressed
D286.2_1401	BPSS1370	1842325	1843710	-	l-serine ammonia-lyase	OK	3.56835	5.69865	0.675362	no	expressed
D286.2_1402	BPSS1371	1843998	1845254	+	helix-turn-helix domain protein	OK	17.9247	11.0352	-0.699838	no	expressed
D286.2_1403	BPSS1372	1845627	1845878	-	preprotein translocase subunit	OK	87.7671	73.3184	-0.259504	no	expressed
D286.2_1404	BPSS1373	1846071	1846775	-	hypothetical protein	OK	87.8722	66.7955	-0.395656	no	expressed
D286.2_1405	BPSS1374	1847011	1847739	-	glutathione s-transferase	OK	32.2843	46.6756	0.531836	no	expressed
D286.2_1406	#N/A	1848359	1849027	+	nudix family domain protein	OK	9.77174	11.9316	0.288105	no	expressed
D286.2_1407	BPSS1375	1848867	1849418	-	low affinity iron permease family protein	OK	12.983	25.0089	0.945821	no	expressed
D286.2_1408	BPSS1376	1850064	1851074	-	cytochrome d ubiquinol subunit ii	OK	6.39561	5.44109	-0.233188	no	expressed
D286.2_1409	BPSS1377	1851064	1852509	-	bacterial cytochrome ubiquinol oxidase family protein	NOTEST	1.96066	1.27451	-0.621393	no	expressed
D286.2_1410	BPSS1378	1852744	1853169	-	membrane protein	NOTEST	2.29994	0.928866	-1.30805	no	expressed
D286.2_1411	BPSS1379	1853390	1854085	+	mgtc family protein	NOTEST	3.15755	2.34704	-0.427963	no	expressed
D286.2_1412	BPSS1380	1854082	1854414	+	MULTISPECIES: hypothetical protein	NOTEST	0	0	0	no	not expressed
D286.2_1413	BPSS1381	1854485	1856671	+	phospholipase d family protein	NOTEST	1.37896	2.11007	0.613708	no	expressed
D286.2_1414	BPSS1382	1856680	1857684	+	endonuclease exonuclease phosphatase family protein	OK	2.20699	6.69733	1.60151	no	expressed
D286.2_1415	BPSS1383	1857681	1858055	+	2-oxoglutarate dehydrogenase	NOTEST	0	0	0	no	not expressed
D286.2_1416	BPSS1383a	1858330	1859064	-	ppic-type ppiase domain protein	OK	25.1476	42.3334	0.751377	no	expressed
D286.2_1417	BPSS1384	1859225	1860754	-	membrane protein	OK	10.971	23.2953	1.08635	yes	up_regulated
D286.2_1418	BPSS1386	1861851	1865675	-	atp-binding protein	OK	20.3101	20.7516	0.0310299	no	expressed
D286.2_1419	BPSS1387	1865756	1866241	-	gp68	OK	10.8379	9.13196	-0.247094	no	expressed
D286.2_1420	BPSS1388	1866266	1868074	-	type iii effector	OK	12.6853	8.31419	-0.609508	no	expressed
D286.2_1421	BPSS1389	1868352	1869737	-	hypothetical protein BPC006_II1873	OK	9.00086	12.778	0.505526	no	expressed
D286.2_1422	BPSS1390	1870152	1871918	-	type iii secretion outer membrane family	OK	24.8902	28.7984	0.210411	no	expressed
D286.2_1423	BPSS1391	1871960	1873411	-	helix-turn-helix domain protein	OK	13.08	24.9767	0.933223	yes	up_regulated
D286.2_1424	BPSS1392	1873586	1874404	-	type iii secretion apparatus protein	OK	9.68878	11.0432	0.188768	no	expressed
D286.2_1425	BPSS1393	1874401	1874928	-	type iii secretion protein 7	NOTEST	3.8812	2.02697	-0.937176	no	expressed
D286.2_1426	BPSS1394	1874928	1876277	-	type iii secretion apparatus h+-transporting two-sector atpase	OK	7.28267	2.20185	-1.72575	no	expressed
D286.2_1427	BPSS1395	1876274	1877122	-	type iii secretion apparatus family	NOTEST	2.79085	1.85042	-0.59285	no	expressed
D286.2_1428	BPSS1396	1877107	1877874	-	type iii secretion protein 4	NOTEST	2.81803	1.06358	-1.40576	no	expressed
D286.2_1429	BPSS1397	1877889	1878713	-	type iii secretion apparatus family	OK	4.15896	8.15953	0.972265	no	expressed
D286.2_1430	BPSS1398	1878751	1879137	-	type iii secretion protein 2	NOTEST	3.95821	3.65503	-0.114968	no	expressed
D286.2_1431	BPSS1399	1879174	1879743	-	type iii secretion protein 1	OK	3.26328	5.59348	0.777425	no	expressed
D286.2_1432	BPSS1400	1880030	1881088	+	type iii secretion family protein	OK	12.2305	5.87989	-1.05662	yes	down_regulated
D286.2_1433	BPSS1401	1881104	1883221	+	type iii secretion family protein	OK	8.96642	6.58141	-0.446136	no	expressed
D286.2_1434	BPSS1402	1883632	1883904	+	flagellar hook-length control family protein	OK	11.134	15.8842	0.512628	no	expressed
D286.2_1435	BPSS1403	1883919	1885205	+	type iii secretion apparatus family	OK	34.3709	36.0175	0.0675114	no	expressed
D286.2_1436	BPSS1404	1885189	1885839	+	type iii secretion apparatus family	OK	476.045	298.085	-0.675376	yes	down_regulated
D286.2_1437	BPSS1405	1885862	1886125	+	type iii secretion family protein	OK	30.3063	16.7384	-0.856453	no	expressed
D286.2_1438	BPSS1406	1886163	1887083	+	MULTISPECIES: hypothetical protein	OK	16.8568	13.9345	-0.274666	no	expressed
D286.2_1439	BPSS1407	1887226	1888275	+	transmembrane protein	OK	20.736	23.8771	0.203491	no	expressed
D286.2_1440	BPSS1408	1888330	1888578	+	type iii secretion protein	OK	39.1545	116.177	1.56908	no	expressed
D286.2_1441	BPSS1409	1888708	1888995	+	hypothetical protein	OK	135.63	1244.13	3.19739	yes	up_regulated
D286.2_1442	BPSS1410	1889108	1889563	+	tir chaperone family protein	OK	27.3104	49.3997	0.855052	no	expressed
D286.2_1443	BPSS1411	1890016	1890969	+	conserved domain protein	OK	19.1684	16.644	-0.203727	no	expressed
D286.2_1444	BPSS1412	1891396	1891878	-	cupin domain protein	OK	16.9868	27.9133	0.716542	no	expressed
D286.2_1445	BPSS1413	1891973	1892587	-	had variant 3 family protein	OK	10.8748	19.9606	0.876168	no	expressed
D286.2_1446	BPSS1414	1892778	1893482	+	bacterial regulatory gntr family protein	OK	117.881	84.8504	-0.474335	no	expressed
D286.2_1447	BPSS1415	1893561	1894451	+	3-hydroxyacyl- nad binding domain protein	OK	64.1177	36.3785	-0.817637	yes	down_regulated
D286.2_1448	BPSS1416	1894474	1895841	+	membrane protein	OK	40.3798	23.3951	-0.787425	no	expressed
D286.2_1449	BPSS1417	1895838	1896479	+	aldolase	OK	33.2972	25.6031	-0.379081	no	expressed
D286.2_1450	BPSS1418	1896583	1897905	+	major facilitator superfamily protein	OK	17.4286	26.0315	0.578804	no	expressed
D286.2_1451	BPSS1419	1897987	1898763	+	xylose isomerase-like tim barrel family protein	OK	20.2835	17.2247	-0.235827	no	expressed
D286.2_1452	BPSS1420	1898791	1899762	+	3-beta hydroxysteroid dehydrogenase isomerase family protein	OK	18.8689	23.7916	0.334439	no	expressed
D286.2_1453	BPSS1421	1900658	1901350	+	aspartyl asparaginyl beta-hydroxylase family protein	OK	31.9089	67.7044	1.08529	yes	up_regulated
D286.2_1454	BPSS1422	1902238	1903137	-	aspartyl asparaginyl beta-hydroxylase family protein	OK	120.234	212.64	0.822573	yes	up_regulated
D286.2_1455	BPSS1423	1903519	1904469	-	choline abc periplasmic binding family protein	OK	4.11766	8.61234	1.06458	no	expressed
D286.2_1456	BPSS1424	1904570	1905568	-	helix-turn-helix domain protein	NOTEST	1.68868	2.42383	0.521394	no	expressed
D286.2_1457	BPSS1425	1905691	1906593	-	choline abc permease protein	OK	1.92575	6.56676	1.76976	no	expressed
[truncated: 955 more rows]
