# Supplementary material for: Identification of sRNA mediated responses to nutrient depletion in Burkholderia pseudomallei
Source: Sci Rep. 2017 Dec 7;7:17173. doi: 10.1038/s41598-017-17356-4 (PMC5719362; doi:10.1038/s41598-017-17356-4)
Supplement: Supplementary file 5 — Supplementary_Table_S4 [file 41598_2017_17356_MOESM5_ESM.xlsx]

## Sheet: (A) bhibvsm9_chrL_rnaseq
(A) The differential sRNA expression results between BHIB and M9 condition in large chromosome of Bp_D286 (RNA-seq data)
ID	srnas	status	BHIB_FPKM	M9_FPKM	log2(fold_change)	significant	expression
D286.1_srna_0001	BPNC10001R	OK	3795.08	2621.6	-0.533683	no	expressed
D286.1_srna_0002	Candidate_1188_SIPHT	OK	2836.78	635.02	-2.15938	yes	down-regulated
D286.1_srna_0003	Candidate_46_SIPHT	OK	5458.16	1430.41	-1.93198	no	expressed
D286.1_srna_0004	Candidate_1202_SIPHT	OK	277841	0	#NAME?	no	expressed
D286.1_srna_0005	Candidate_1221_45_SIPHT	OK	2903.37	776.213	-1.9032	no	expressed
D286.1_srna_0006	Candidate_1229_SIPHT	OK	1447.91	1798.47	0.312796	no	expressed
D286.1_srna_0007	BPNC10001F	OK	2421.89	3413.34	0.495051	no	expressed
D286.1_srna_0008	Candidate_826_SIPHT	OK	1542.78	217.355	-2.82741	no	expressed
D286.1_srna_0009	Candidate_855_SIPHT	NOTEST	0	0	0	no	not_expressed
D286.1_srna_0010	Candidate_47_SIPHT	NOTEST	0	0	0	no	not_expressed
D286.1_srna_0011	Candidate_931_SIPHT	NOTEST	0	0	0	no	not_expressed
D286.1_srna_0012	Candidate_1125_SIPHT	NOTEST	0	0	0	no	not_expressed
D286.1_srna_0013	Candidate_49_SIPHT	NOTEST	0	0	0	no	not_expressed
D286.1_srna_0014	Candidate_1181_SIPHT	NOTEST	0	0	0	no	not_expressed
D286.1_srna_0015	Candidate_1185_SIPHT	NOTEST	0	0	0	no	not_expressed
D286.1_srna_0016	BPNC10002F	NOTEST	0	0	0	no	not_expressed
D286.1_srna_0017	Candidate_50_SIPHT	NOTEST	0	0	0	no	not_expressed
D286.1_srna_0018	BPNC10002R	OK	2577.82	1304.85	-0.982268	no	expressed
D286.1_srna_0019	Candidate_1207_SIPHT	NOTEST	0	0	0	no	not_expressed
D286.1_srna_0020	BPNC10003R	NOTEST	0	0	0	no	not_expressed
D286.1_srna_0021	BPNC10003F	NOTEST	0	0	0	no	not_expressed
D286.1_srna_0022	Candidate_1213_SIPHT	NOTEST	460.372	0	#NAME?	no	expressed
D286.1_srna_0023	BPNC10004F	NOTEST	0	0	0	no	not_expressed
D286.1_srna_0024	BPNC10005F	NOTEST	0	0	0	no	not_expressed
D286.1_srna_0025	Candidate_51_SIPHT	NOTEST	0	0	0	no	not_expressed
D286.1_srna_0026	BPNC10004R	NOTEST	0	0	0	no	not_expressed
D286.1_srna_0027	Candidate_52_SIPHT	NOTEST	0	0	0	no	not_expressed
D286.1_srna_0028	Candidate_53_SIPHT_1	OK	38523.3	6038.48	-2.67347	no	expressed
D286.1_srna_0029	BPNC10005R	NOTEST	0	758.536	inf	no	expressed
D286.1_srna_0030	Candidate_1235_SIPHT	OK	2079.74	890.004	-1.22452	no	expressed
D286.1_srna_0031	Candidate_55_SIPHT	NOTEST	0	0	0	no	not_expressed
D286.1_srna_0032	Candidate_56_SIPHT	OK	1644.7	475.963	-1.78891	no	expressed
D286.1_srna_0033	Candidate_1245_SIPHT	OK	1010.57	111.418	-3.18111	no	expressed
D286.1_srna_0034	C4.1	OK	153472	33261.6	-2.20605	no	expressed
D286.1_srna_0035	isrK.1	OK	1104870	1368080	0.30828	no	expressed
D286.1_srna_0036	BPNC10007R	OK	19637.8	9050.23	-1.11761	no	expressed
D286.1_srna_0037	Candidate_598_SIPHT	OK	61831.1	26644.8	-1.21448	no	expressed
D286.1_srna_0038	BPNC10008R_609_SIPHT	NOTEST	0	0	0	no	not_expressed
D286.1_srna_0039	BPNC10009R	NOTEST	0	0	0	no	not_expressed
D286.1_srna_0040	Candidate_623_58_SIPHT	NOTEST	0	0	0	no	not_expressed
D286.1_srna_0041	Candidate_625_SIPHT	OK	1443.17	153.894	-3.22923	no	expressed
D286.1_srna_0042	Candidate_59_SIPHT	NOTEST	0	0	0	no	not_expressed
D286.1_srna_0043	Betaproteobacteria_toxic_sRNA.1	NOTEST	0	0	0	no	not_expressed
D286.1_srna_0044	BPNC10006F	OK	947.973	2382.11	1.32932	no	expressed
D286.1_srna_0045	Candidate_60_SIPHT	OK	8049.21	416.35	-4.27298	yes	down-regulated
D286.1_srna_0046	Candidate_61_762_SIPHT	NOTEST	0	0	0	no	not_expressed
D286.1_srna_0047	BPNC10014R	OK	11029.8	188.292	-5.87229	no	expressed
D286.1_srna_0048	Candidate_763_SIPHT	OK	8898.28	723.369	-3.62072	no	expressed
D286.1_srna_0049	BPNC10012R	OK	5040.65	1958.99	-1.3635	no	expressed
D286.1_srna_0050	Candidate_669_SIPHT	NOTEST	0	0	0	no	not_expressed
D286.1_srna_0051	Candidate_63_SIPHT	OK	6721.83	1430.41	-2.23242	no	expressed
D286.1_srna_0052	Candidate_64_SIPHT	NOTEST	0	0	0	no	not_expressed
D286.1_srna_0053	Candidate_780_SIPHT	NOTEST	0	0	0	no	not_expressed
D286.1_srna_0054	Candidate_65_SIPHT	OK	28730.7	2575.44	-3.4797	no	expressed
D286.1_srna_0055	Candidate_66_SIPHT	OK	306122	0	#NAME?	no	expressed
D286.1_srna_0056	Candidate_789_SIPHT	NOTEST	0	0	0	no	not_expressed
D286.1_srna_0057	Candidate_67_SIPHT	NOTEST	0	0	0	no	not_expressed
D286.1_srna_0058	BPNC10010F	OK	0	3836.85	inf	no	expressed
D286.1_srna_0059	BPNC10011F_69_SIPHT	NOTEST	0	15.1554	inf	no	expressed
D286.1_srna_0060	BPNC10016R	OK	6801.75	6987.85	0.0389434	no	expressed
D286.1_srna_0061	Candidate_801_SIPHT	NOTEST	0	0	0	no	not_expressed
D286.1_srna_0062	BPNC10018R_804_SIPHT	OK	9288.56	15014.2	0.692797	no	expressed
D286.1_srna_0063	BPNC10012F	OK	6585.79	12592.1	0.935091	no	expressed
D286.1_srna_0064	Candidate_806_SIPHT	OK	41921.9	0	#NAME?	no	expressed
D286.1_srna_0065	Candidate_807_SIPHT	OK	56740.3	0	#NAME?	yes	down-regulated
D286.1_srna_0066	Candidate_822_SIPHT	NOTEST	0	0	0	no	not_expressed
D286.1_srna_0067	Candidate_823_SIPHT	OK	2382.27	2176.59	-0.130264	no	expressed
D286.1_srna_0068	Candidate_70_71_SIPHT	OK	454.037	313.619	-0.533799	no	expressed
D286.1_srna_0069	Candidate_827_SIPHT	NOTEST	0	0	0	no	not_expressed
D286.1_srna_0070	Candidate_72_SIPHT	NOTEST	0	0	0	no	not_expressed
D286.1_srna_0071	Candidate_838_SIPHT	NOTEST	0	0	0	no	not_expressed
D286.1_srna_0072	Candidate_854_SIPHT	NOTEST	0	0	0	no	not_expressed
D286.1_srna_0073	Candidate_863_SIPHT	NOTEST	0	0	0	no	not_expressed
D286.1_srna_0074	Candidate_73_SIPHT	OK	14304.2	968.121	-3.88511	no	expressed
D286.1_srna_0075	Candidate_43_SIPHT	NOTEST	0	0	0	no	not_expressed
D286.1_srna_0076	Candidate_75_SIPHT	NOTEST	0	0	0	no	not_expressed
D286.1_srna_0077	Candidate_874_SIPHT	OK	2659.97	360.878	-2.88183	no	expressed
D286.1_srna_0078	Candidate_876_SIPHT	OK	4683.15	9817.78	1.06792	yes	up-regulated
D286.1_srna_0079	BPNC10020R	OK	50137.3	16254.1	-1.62508	no	expressed
D286.1_srna_0080	Candidate_880_SIPHT	OK	18917.5	1545.77	-3.61333	no	expressed
D286.1_srna_0081	Candidate_891_SIPHT	NOTEST	0	0	0	no	not_expressed
D286.1_srna_0082	Candidate_890_SIPHT	NOTEST	0	0	0	no	not_expressed
D286.1_srna_0083	BPNC10013F_80_81_SIPHT	OK	14514.3	35697.2	1.29834	yes	up-regulated
D286.1_srna_0084	Candidate_906_SIPHT	NOTEST	0	0	0	no	not_expressed
D286.1_srna_0085	Candidate_908_909_SIPHT	NOTEST	0	0	0	no	not_expressed
D286.1_srna_0086	BPNC10015F	NOTEST	0	0	0	no	not_expressed
D286.1_srna_0087	BPNC10021R	OK	2990.3	0	#NAME?	no	expressed
D286.1_srna_0088	BPNC10022R	OK	2581.19	152.643	-4.0798	no	expressed
D286.1_srna_0089	Candidate_82_SIPHT	NOTEST	0	0	0	no	not_expressed
D286.1_srna_0090	BPNC10016F_83_84_SIPHT	OK	1303.26	79.1064	-4.04219	no	expressed
D286.1_srna_0091	Candidate_85_SIPHT	NOTEST	0	0	0	no	not_expressed
D286.1_srna_0092	BPNC10025R	OK	839.25	642.654	-0.385058	no	expressed
D286.1_srna_0093	BPNC10017F	OK	275.866	193.382	-0.512516	no	expressed
D286.1_srna_0094	Candidate_86_SIPHT	NOTEST	0	0	0	no	not_expressed
D286.1_srna_0095	BPNC10018F	OK	491.418	742.503	0.595446	no	expressed
D286.1_srna_0096	BPNC10020F_88_SIPHT	OK	419.036	369.145	-0.182885	no	expressed
D286.1_srna_0097	BPNC10027R	NOTEST	0	0	0	no	not_expressed
D286.1_srna_0098	BPNC10021F	NOTEST	0	0	0	no	not_expressed
D286.1_srna_0099	Candidate_89_SIPHT	OK	0	7079.08	inf	no	expressed
D286.1_srna_0100	BPNC10022F	NOTEST	0	0	0	no	not_expressed
D286.1_srna_0101	Candidate_1053_90_SIPHT	NOTEST	0	0	0	no	not_expressed
D286.1_srna_0102	BPNC10029R_1057_SIPHT	OK	492.632	966.434	0.97216	no	expressed
D286.1_srna_0103	BPNC10023F	NOTEST	0	0	0	no	not_expressed
D286.1_srna_0104	Candidate_1065_92_SIPHT	NOTEST	0	0	0	no	not_expressed
D286.1_srna_0105	Candidate_974_SIPHT	NOTEST	0	0	0	no	not_expressed
D286.1_srna_0106	BPNC10024F_93_SIPHT	OK	2113.18	1735	-0.28448	no	expressed
D286.1_srna_0107	Candidate_1080_SIPHT	NOTEST	0	0	0	no	not_expressed
D286.1_srna_0108	Candidate_94_SIPHT	NOTEST	0	0	0	no	not_expressed
D286.1_srna_0109	BPNC10030R	OK	6160.07	0	#NAME?	no	expressed
D286.1_srna_0110	Candidate_1102_SIPHT	NOTEST	0	0	0	no	not_expressed
D286.1_srna_0111	BPNC10031R	OK	24700.2	1504.87	-4.03681	no	expressed
D286.1_srna_0112	Candidate_1105_SIPHT	OK	2990.3	4940.39	0.724332	no	expressed
D286.1_srna_0113	BPNC10032R	OK	11.2228	236.091	4.39484	no	expressed
D286.1_srna_0114	BPNC10033R	NOTEST	0	0	0	no	not_expressed
D286.1_srna_0115	BPNC10025F	OK	388.63	227.012	-0.775628	no	expressed
D286.1_srna_0116	BPNC10034R	NOTEST	0	0	0	no	not_expressed
D286.1_srna_0117	Candidate_1117_SIPHT	OK	209.353	193.873	-0.11083	no	expressed
D286.1_srna_0118	Candidate_96_SIPHT	NOTEST	0	5462.25	inf	no	expressed
D286.1_srna_0119	BPNC10026F	NOTEST	1290.32	0	#NAME?	no	expressed
D286.1_srna_0120	Candidate_1150_SIPHT	NOTEST	0	0	0	no	not_expressed
D286.1_srna_0121	Candidate_1160_SIPHT	OK	563.625	128.435	-2.1337	no	expressed
D286.1_srna_0122	Candidate_1176_SIPHT	NOTEST	0	387.725	inf	no	expressed
D286.1_srna_0123	Candidate_99_SIPHT	NOTEST	0	0	0	no	not_expressed
D286.1_srna_0124	Candidate_101_SIPHT	NOTEST	0	0	0	no	not_expressed
D286.1_srna_0125	Candidate_102_SIPHT	NOTEST	0	0	0	no	not_expressed
D286.1_srna_0126	BPNC10035R	NOTEST	0	0	0	no	not_expressed
D286.1_srna_0127	Candidate_103_SIPHT	NOTEST	0	0	0	no	not_expressed
D286.1_srna_0128	Candidate_1177_SIPHT	NOTEST	0	0	0	no	not_expressed
D286.1_srna_0129	BPNC10027F	NOTEST	0	0	0	no	not_expressed
D286.1_srna_0130	BPNC10028F	OK	2712.7	0	#NAME?	no	expressed
D286.1_srna_0131	Candidate_1178_SIPHT	NOTEST	0	0	0	no	not_expressed
D286.1_srna_0132	Candidate_106_SIPHT	OK	473.521	307.818	-0.621349	no	expressed
D286.1_srna_0133	Candidate_1180_SIPHT	NOTEST	0	0	0	no	not_expressed
D286.1_srna_0134	Candidate_1182_SIPHT	NOTEST	0	0	0	no	not_expressed
D286.1_srna_0135	Candidate_107_SIPHT	NOTEST	0	0	0	no	not_expressed
D286.1_srna_0136	Candidate_108_SIPHT	NOTEST	0	0	0	no	not_expressed
D286.1_srna_0137	Candidate_1183_SIPHT	NOTEST	0	0	0	no	not_expressed
D286.1_srna_0138	Candidate_109_SIPHT	NOTEST	0	0	0	no	not_expressed
D286.1_srna_0139	Candidate_111_SIPHT	OK	13648.4	0	#NAME?	yes	down-regulated
D286.1_srna_0140	Candidate_112_SIPHT	OK	2539.97	1367.74	-0.893022	no	expressed
D286.1_srna_0141	Candidate_115_SIPHT	NOTEST	0	0	0	no	not_expressed
D286.1_srna_0142	BPNC10029F	NOTEST	0	0	0	no	not_expressed
D286.1_srna_0143	BPNC10036R	NOTEST	0	0	0	no	not_expressed
D286.1_srna_0144	BPNC10037R	OK	670.914	38597.9	5.84625	yes	up-regulated
D286.1_srna_0145	Candidate_1189_SIPHT	OK	777.808	540.031	-0.526371	no	expressed
D286.1_srna_0146	Candidate_119_SIPHT	NOTEST	0	0	0	no	not_expressed
D286.1_srna_0147	Candidate_1191_1192_SIPHT	NOTEST	0	0	0	no	not_expressed
D286.1_srna_0148	Candidate_120_SIPHT	NOTEST	554.628	0	#NAME?	no	expressed
D286.1_srna_0149	Candidate_122_SIPHT	NOTEST	0	0	0	no	not_expressed
D286.1_srna_0150	Candidate_1194_SIPHT	NOTEST	22.0734	45.7231	1.05062	no	expressed
D286.1_srna_0151	Candidate_1193_SIPHT	NOTEST	0	0	0	no	not_expressed
D286.1_srna_0152	Candidate_1195_SIPHT	NOTEST	0	0	0	no	not_expressed
D286.1_srna_0153	Candidate_123_SIPHT	NOTEST	0	0	0	no	not_expressed
D286.1_srna_0154	BPNC10038R_24_sRNAscanner	OK	40058.7	22591.3	-0.82635	no	expressed
D286.1_srna_0155	BPNC10030F	NOTEST	1785.82	408.795	-2.12714	no	expressed
D286.1_srna_0156	BPNC10039R	OK	3621.08	0	#NAME?	no	expressed
D286.1_srna_0157	Candidate_1197_SIPHT	NOTEST	0	0	0	no	not_expressed
D286.1_srna_0158	Candidate_1198_SIPHT	NOTEST	0	0	0	no	not_expressed
D286.1_srna_0159	Candidate_124_SIPHT	NOTEST	0	0	0	no	not_expressed
D286.1_srna_0160	Candidate_1199_SIPHT	NOTEST	0	0	0	no	not_expressed
D286.1_srna_0161	Candidate_1200_SIPHT	OK	589005	7734.34	-6.25086	no	expressed
D286.1_srna_0162	Candidate_1201_SIPHT	OK	3250590	0	#NAME?	no	expressed
D286.1_srna_0163	BPNC10040R	OK	5087.28	0	#NAME?	no	expressed
D286.1_srna_0164	Candidate_1203_SIPHT	OK	9799.95	3995.72	-1.29432	yes	down-regulated
D286.1_srna_0165	Candidate_125_SIPHT	OK	9642.21	0	#NAME?	no	expressed
D286.1_srna_0166	Candidate_128_SIPHT	OK	7255.52	0	#NAME?	no	expressed
D286.1_srna_0167	Candidate_127_SIPHT	NOTEST	0	0	0	no	not_expressed
D286.1_srna_0168	Candidate_131_SIPHT	NOTEST	0	0	0	no	not_expressed
D286.1_srna_0169	Candidate_4_SIPHT	OK	5857.03	0	#NAME?	no	expressed
D286.1_srna_0170	BPNC10041R	NOTEST	0	0	0	no	not_expressed
D286.1_srna_0171	BPNC10044R	OK	547.258	3042.64	2.47503	yes	up-regulated
D286.1_srna_0172	Candidate_1209_SIPHT	OK	60.3999	69.6648	0.205884	no	expressed
D286.1_srna_0173	BPNC10045R_1210_SIPHT	OK	0	902.943	inf	no	expressed
D286.1_srna_0174	Candidate_132_SIPHT	NOTEST	0	0	0	no	not_expressed
D286.1_srna_0175	Candidate_1211_SIPHT	NOTEST	0	0	0	no	not_expressed
D286.1_srna_0176	BPNC10035F_1215_SIPHT	OK	1623.83	2473.14	0.60694	no	expressed
D286.1_srna_0177	Candidate_1214_SIPHT	NOTEST	0	132693	inf	no	expressed
D286.1_srna_0178	Cand_2_sRNAscanner	OK	167.058	141.066	-0.243983	no	expressed
D286.1_srna_0179	Candidate_133_SIPHT	NOTEST	0	0	0	no	not_expressed
D286.1_srna_0180	Candidate_1216_SIPHT	NOTEST	0	0	0	no	not_expressed
D286.1_srna_0181	Candidate_1217_SIPHT	NOTEST	0	0	0	no	not_expressed
D286.1_srna_0182	Candidate_1218_SIPHT	OK	840.558	108.627	-2.95196	no	expressed
D286.1_srna_0183	Candidate_135_SIPHT	NOTEST	0	0	0	no	not_expressed
D286.1_srna_0184	BPNC10036F	OK	20159.7	3821.05	-2.39943	no	expressed
D286.1_srna_0185	Candidate_138_SIPHT	NOTEST	0	0	0	no	not_expressed
D286.1_srna_0186	Candidate_140_SIPHT	OK	247612	0	#NAME?	no	expressed
D286.1_srna_0187	Candidate_141_SIPHT	NOTEST	0	0	0	no	not_expressed
D286.1_srna_0188	BPNC10038F	NOTEST	0	0	0	no	not_expressed
D286.1_srna_0189	Candidate_1223_SIPHT	NOTEST	0	0	0	no	not_expressed
D286.1_srna_0190	Candidate_142_SIPHT	NOTEST	0	0	0	no	not_expressed
D286.1_srna_0191	BPNC10039F	NOTEST	0	0	0	no	not_expressed
D286.1_srna_0192	BPNC10046R	OK	7250.75	158.667	-5.51406	no	expressed
D286.1_srna_0193	BPNC10048R	OK	2098.34	0	#NAME?	yes	down-regulated
D286.1_srna_0194	BPNC10040F	NOTEST	0	0	0	no	not_expressed
D286.1_srna_0195	BPNC10041F	NOTEST	0	0	0	no	not_expressed
D286.1_srna_0196	Candidate_143_SIPHT	NOTEST	0	0	0	no	not_expressed
D286.1_srna_0197	Cand_3_sRNAscanner	NOTEST	0	0	0	no	not_expressed
D286.1_srna_0198	BPNC10042F	NOTEST	0	0	0	no	not_expressed
D286.1_srna_0199	Candidate_1225_SIPHT	NOTEST	0	0	0	no	not_expressed
D286.1_srna_0200	Candidate_1226_SIPHT	NOTEST	0	0	0	no	not_expressed
D286.1_srna_0201	Candidate_1227_SIPHT	OK	2473.3	968.121	-1.35318	no	expressed
D286.1_srna_0202	BPNC10049R	NOTEST	0	0	0	no	not_expressed
D286.1_srna_0203	BPNC10043F	NOTEST	0	0	0	no	not_expressed
D286.1_srna_0204	Candidate_1228_SIPHT	NOTEST	0	0	0	no	not_expressed
D286.1_srna_0205	Candidate_146_SIPHT	NOTEST	0	0	0	no	not_expressed
D286.1_srna_0206	Candidate_145_SIPHT	NOTEST	0	0	0	no	not_expressed
D286.1_srna_0207	Candidate_1231_SIPHT	NOTEST	0	0	0	no	not_expressed
D286.1_srna_0208	BPNC10044F_1232_SIPHT	OK	0	174.466	inf	no	expressed
D286.1_srna_0209	BPNC10045F_5_SIPHT	NOTEST	0	0	0	no	not_expressed
D286.1_srna_0210	BPNC10050R	NOTEST	0	0	0	no	not_expressed
D286.1_srna_0211	BPNC10046F	OK	2366.64	1761.03	-0.42642	no	expressed
D286.1_srna_0212	Candidate_147_SIPHT	OK	429.508	402.787	-0.0926677	no	expressed
D286.1_srna_0213	Candidate_148_SIPHT	NOTEST	0	0	0	no	not_expressed
D286.1_srna_0214	BPNC10053R_1233_1234_SIPHT	NOTEST	0	0	0	no	not_expressed
D286.1_srna_0215	Candidate_6_150_SIPHT	NOTEST	0	0	0	no	not_expressed
D286.1_srna_0216	Candidate_151_SIPHT	OK	1236310	0	#NAME?	yes	down-regulated
D286.1_srna_0217	Candidate_1237_SIPHT	NOTEST	0	0	0	no	not_expressed
D286.1_srna_0218	Candidate_152_SIPHT	NOTEST	0	0	0	no	not_expressed
D286.1_srna_0219	Candidate_154_SIPHT	NOTEST	0	0	0	no	not_expressed
D286.1_srna_0220	BPNC10054R	NOTEST	0	0	0	no	not_expressed
D286.1_srna_0221	BPNC10050F	NOTEST	5940.84	0	#NAME?	no	expressed
D286.1_srna_0222	BPNC10051F	NOTEST	0	0	0	no	not_expressed
D286.1_srna_0223	Candidate_155_SIPHT	NOTEST	0	0	0	no	not_expressed
D286.1_srna_0224	Candidate_1241_SIPHT	NOTEST	0	0	0	no	not_expressed
D286.1_srna_0225	Candidate_1240_SIPHT	OK	2090010	0	#NAME?	no	expressed
D286.1_srna_0226	Candidate_156_SIPHT	OK	32177.8	25913	-0.312392	no	expressed
D286.1_srna_0227	Candidate_157_SIPHT	NOTEST	0	0	0	no	not_expressed
D286.1_srna_0228	Candidate_158_SIPHT	NOTEST	0	0	0	no	not_expressed
D286.1_srna_0229	Candidate_160_SIPHT	NOTEST	0	0	0	no	not_expressed
D286.1_srna_0230	Candidate_1243_SIPHT	NOTEST	0	0	0	no	not_expressed
D286.1_srna_0231	Candidate_1244_SIPHT	NOTEST	0	0	0	no	not_expressed
D286.1_srna_0232	Candidate_1246_SIPHT	NOTEST	0	0	0	no	not_expressed
D286.1_srna_0233	Candidate_162_SIPHT	NOTEST	0	0	0	no	not_expressed
D286.1_srna_0234	Candidate_7_SIPHT	OK	4722.46	2326.95	-1.0211	no	expressed
D286.1_srna_0235	Candidate_1248_SIPHT	NOTEST	0	0	0	no	not_expressed
D286.1_srna_0236	Candidate_1247_SIPHT	NOTEST	0	0	0	no	not_expressed
D286.1_srna_0237	BPNC10055R_1249_SIPHT	NOTEST	413.385	0	#NAME?	no	expressed
D286.1_srna_0238	Candidate_1250_SIPHT	NOTEST	0	0	0	no	not_expressed
D286.1_srna_0239	Candidate_165_SIPHT	NOTEST	0	0	0	no	not_expressed
D286.1_srna_0240	Candidate_1252_SIPHT	NOTEST	0	0	0	no	not_expressed
D286.1_srna_0241	Candidate_1253_SIPHT	NOTEST	0	0	0	no	not_expressed
D286.1_srna_0242	BPNC10052F	NOTEST	0	1273.68	inf	no	expressed
D286.1_srna_0243	Candidate_1254_SIPHT	NOTEST	0	0	0	no	not_expressed
D286.1_srna_0244	Candidate_1255_SIPHT	NOTEST	0	0	0	no	not_expressed
D286.1_srna_0245	Candidate_1256_SIPHT	NOTEST	0	0	0	no	not_expressed
D286.1_srna_0246	Candidate_1257_SIPHT	OK	3207.53	0	#NAME?	no	expressed
D286.1_srna_0247	BPNC10056R_1258_SIPHT	OK	552.114	830.128	0.588367	no	expressed
D286.1_srna_0248	Candidate_166_SIPHT	OK	10658.6	939.057	-3.50466	no	expressed
D286.1_srna_0249	BPNC10053F	OK	20007	10546.7	-0.923709	no	expressed
D286.1_srna_0250	Candidate_599_SIPHT	NOTEST	0	0	0	no	not_expressed
D286.1_srna_0251	Candidate_167_SIPHT	OK	3796.87	0	#NAME?	no	expressed
D286.1_srna_0252	Candidate_601_SIPHT	NOTEST	0	0	0	no	not_expressed
D286.1_srna_0253	BPNC10057R	OK	20885.4	3936.03	-2.40768	no	expressed
D286.1_srna_0254	Candidate_602_SIPHT	NOTEST	0	0	0	no	not_expressed
D286.1_srna_0255	Candidate_170_SIPHT	OK	200.823	351.993	0.809621	no	expressed
D286.1_srna_0256	Candidate_169_SIPHT	NOTEST	0	0	0	no	not_expressed
D286.1_srna_0257	Candidate_603_SIPHT	OK	7193.14	1250.58	-2.52402	no	expressed
D286.1_srna_0258	Candidate_604_171_SIPHT	NOTEST	0	0	0	no	not_expressed
D286.1_srna_0259	Candidate_605_SIPHT	NOTEST	0	0	0	no	not_expressed
D286.1_srna_0260	Candidate_173_SIPHT	OK	337.19	197.726	-0.770055	no	expressed
D286.1_srna_0261	Candidate_175_SIPHT	NOTEST	0	0	0	no	not_expressed
D286.1_srna_0262	BPNC10058R	NOTEST	0	0	0	no	not_expressed
D286.1_srna_0263	BPNC10054F	NOTEST	0	0	0	no	not_expressed
D286.1_srna_0264	BPNC10059R	NOTEST	0	0	0	no	not_expressed
D286.1_srna_0265	Candidate_607_SIPHT	NOTEST	0	0	0	no	not_expressed
D286.1_srna_0266	Candidate_608_SIPHT	NOTEST	0	0	0	no	not_expressed
D286.1_srna_0267	Candidate_176_SIPHT	NOTEST	0	0	0	no	not_expressed
D286.1_srna_0268	BPNC10060R	NOTEST	0	0	0	no	not_expressed
D286.1_srna_0269	Candidate_177_SIPHT	NOTEST	0	0	0	no	not_expressed
D286.1_srna_0270	Candidate_610_SIPHT	NOTEST	0	0	0	no	not_expressed
D286.1_srna_0271	Candidate_611_SIPHT	NOTEST	0	0	0	no	not_expressed
D286.1_srna_0272	BPNC10061R_613_SIPHT	OK	380940	416377	0.128326	no	expressed
D286.1_srna_0273	Candidate_179_SIPHT	NOTEST	0	0	0	no	not_expressed
D286.1_srna_0274	Candidate_614_SIPHT	NOTEST	0	0	0	no	not_expressed
D286.1_srna_0275	BPNC10055F	OK	2229.03	2449.87	0.136288	no	expressed
D286.1_srna_0276	Candidate_180_SIPHT	NOTEST	0	0	0	no	not_expressed
D286.1_srna_0277	Candidate_615_SIPHT	NOTEST	0	0	0	no	not_expressed
D286.1_srna_0278	Candidate_182_SIPHT	NOTEST	0	408.304	inf	no	expressed
D286.1_srna_0279	Candidate_181_SIPHT	NOTEST	0	0	0	no	not_expressed
D286.1_srna_0280	Candidate_617_SIPHT	NOTEST	0	0	0	no	not_expressed
D286.1_srna_0281	BPNC10062R	OK	27593	1839.07	-3.90725	no	expressed
D286.1_srna_0282	Candidate_183_SIPHT	NOTEST	0	0	0	no	not_expressed
D286.1_srna_0283	Candidate_184_SIPHT	NOTEST	0	0	0	no	not_expressed
D286.1_srna_0284	Candidate_622_SIPHT	OK	6891.29	1737.04	-1.98814	no	expressed
D286.1_srna_0285	Candidate_626_SIPHT	NOTEST	0	0	0	no	not_expressed
D286.1_srna_0286	Candidate_41_SIPHT	NOTEST	0	0	0	no	not_expressed
D286.1_srna_0287	Candidate_186_SIPHT	NOTEST	0	0	0	no	not_expressed
D286.1_srna_0288	Candidate_630_SIPHT	NOTEST	0	0	0	no	not_expressed
D286.1_srna_0289	Candidate_632_SIPHT	NOTEST	0	0	0	no	not_expressed
D286.1_srna_0290	Candidate_187_SIPHT	OK	6239.02	2690.31	-1.21355	no	expressed
D286.1_srna_0291	Candidate_633_SIPHT	NOTEST	0	0	0	no	not_expressed
D286.1_srna_0292	BPNC10065R_6S_1	OK	564924	1528180	1.43569	yes	up-regulated
D286.1_srna_0293	Candidate_635_SIPHT	OK	2119.87	0	#NAME?	no	expressed
D286.1_srna_0294	Candidate_188_SIPHT	NOTEST	0	0	0	no	not_expressed
D286.1_srna_0295	Candidate_636_SIPHT	NOTEST	0	0	0	no	not_expressed
D286.1_srna_0296	Candidate_190_SIPHT	NOTEST	0	0	0	no	not_expressed
D286.1_srna_0297	Candidate_637_SIPHT	NOTEST	0	0	0	no	not_expressed
D286.1_srna_0298	BPNC10058F	OK	4891.39	2894.43	-0.756966	no	expressed
D286.1_srna_0299	Candidate_638_40_SIPHT	NOTEST	0	0	0	no	not_expressed
D286.1_srna_0300	BPNC10059F	NOTEST	0	0	0	no	not_expressed
D286.1_srna_0301	BPNC10066R	OK	18230.3	5389.93	-1.758	no	expressed
D286.1_srna_0302	BPNC10067R_639_SIPHT	OK	3019.88	2875.52	-0.0706697	no	expressed
D286.1_srna_0303	BPNC10068R	OK	9767.78	6460.54	-0.596375	no	expressed
D286.1_srna_0304	Candidate_640_SIPHT	OK	3257.43	594.951	-2.45289	no	expressed
D286.1_srna_0305	Candidate_191_SIPHT	NOTEST	0	0	0	no	not_expressed
D286.1_srna_0306	BPNC10069R	NOTEST	0	0	0	no	not_expressed
D286.1_srna_0307	BPNC10071R	OK	5711.12	14942.3	1.38756	yes	up-regulated
D286.1_srna_0308	Candidate_641_SIPHT	NOTEST	0	0	0	no	not_expressed
D286.1_srna_0309	Candidate_194_SIPHT	NOTEST	0	0	0	no	not_expressed
D286.1_srna_0310	Candidate_643_SIPHT	OK	445.739	276.144	-0.690779	no	expressed
D286.1_srna_0311	BPNC10060F_196_SIPHT	OK	6815.89	8126.21	0.253681	no	expressed
D286.1_srna_0312	Candidate_644_SIPHT	NOTEST	0	0	0	no	not_expressed
D286.1_srna_0313	BPNC10072R	OK	24222.2	59649.8	1.30019	no	expressed
D286.1_srna_0314	BPNC10073R	NOTEST	0	0	0	no	not_expressed
D286.1_srna_0315	BPNC10061F	OK	567.41	102.386	-2.47037	no	expressed
D286.1_srna_0316	Candidate_645_SIPHT	NOTEST	0	0	0	no	not_expressed
D286.1_srna_0317	Candidate_646_SIPHT	OK	3870.05	583.795	-2.72882	no	expressed
D286.1_srna_0318	Candidate_199_SIPHT	NOTEST	0	466.397	inf	no	expressed
D286.1_srna_0319	Candidate_647_SIPHT	NOTEST	0	0	0	no	not_expressed
D286.1_srna_0320	BPNC10074R	NOTEST	0	0	0	no	not_expressed
D286.1_srna_0321	Candidate_648_SIPHT	NOTEST	0	0	0	no	not_expressed
D286.1_srna_0322	BPNC10076R	OK	512.152	914.766	0.836831	no	expressed
D286.1_srna_0323	BPNC10077R_650_SIPHT	OK	7492.7	6581.22	-0.187131	no	expressed
D286.1_srna_0324	BPNC10078R	OK	118464	33825.9	-1.80825	yes	down-regulated
D286.1_srna_0325	BPNC10063F_200_SIPHT	OK	1381.75	1211.43	-0.189782	no	expressed
D286.1_srna_0326	BPNC10079R_201_SIPHT	OK	1696.92	578.123	-1.55347	no	expressed
D286.1_srna_0327	Candidate_652_SIPHT	OK	12672.6	282.775	-5.48591	no	expressed
D286.1_srna_0328	BPNC10064F_653_203_204_SIPHT	OK	4759.7	2447.49	-0.959567	yes	down-regulated
D286.1_srna_0329	Candidate_654_SIPHT	NOTEST	0	0	0	no	not_expressed
D286.1_srna_0330	Candidate_205_SIPHT	NOTEST	0	0	0	no	not_expressed
D286.1_srna_0331	Candidate_656_SIPHT	NOTEST	0	0	0	no	not_expressed
D286.1_srna_0332	BPNC10065F	OK	3482.85	739.172	-2.23629	no	expressed
D286.1_srna_0333	BPNC10080R	NOTEST	0	0	0	no	not_expressed
D286.1_srna_0334	Candidate_657_SIPHT	NOTEST	0	0	0	no	not_expressed
D286.1_srna_0335	Candidate_658_206_SIPHT	NOTEST	0	0	0	no	not_expressed
D286.1_srna_0336	Candidate_659_SIPHT	OK	416190	0	#NAME?	no	expressed
D286.1_srna_0337	Candidate_660_SIPHT	NOTEST	0	0	0	no	not_expressed
D286.1_srna_0338	Candidate_662_SIPHT	NOTEST	0	0	0	no	not_expressed
D286.1_srna_0339	Candidate_663_SIPHT	OK	1701.27	685.89	-1.31057	yes	down-regulated
D286.1_srna_0340	Candidate_664_210_SIPHT	NOTEST	0	0	0	no	not_expressed
D286.1_srna_0341	BPNC10081R	OK	0	420.563	inf	no	expressed
D286.1_srna_0342	BPNC10066F	NOTEST	533.19	0	#NAME?	no	expressed
D286.1_srna_0343	BPNC10067F_665_SIPHT	OK	276.69	593.236	1.10034	no	expressed
D286.1_srna_0344	Candidate_666_SIPHT	OK	1191.71	532.81	-1.16134	yes	down-regulated
D286.1_srna_0345	BPNC10069F	NOTEST	0	0	0	no	not_expressed
D286.1_srna_0346	BPNC10082R	NOTEST	0	0	0	no	not_expressed
D286.1_srna_0347	Candidate_667_SIPHT	NOTEST	0	0	0	no	not_expressed
D286.1_srna_0348	BPNC10070F	NOTEST	0	0	0	no	not_expressed
D286.1_srna_0349	BPNC10083R	NOTEST	0	0	0	no	not_expressed
D286.1_srna_0350	Candidate_670_SIPHT	OK	196.316	145.535	-0.431814	no	expressed
D286.1_srna_0351	BPNC10071F	NOTEST	971.024	333.31	-1.54264	no	expressed
D286.1_srna_0352	Candidate_212_SIPHT	NOTEST	0	0	0	no	not_expressed
D286.1_srna_0353	BPNC10084R	OK	1682.65	77.8654	-4.43361	no	expressed
D286.1_srna_0354	BPNC10072F	OK	1682.65	77.8654	-4.43361	no	expressed
D286.1_srna_0355	Candidate_213_SIPHT	NOTEST	0	0	0	no	not_expressed
D286.1_srna_0356	Candidate_214_SIPHT	NOTEST	0	0	0	no	not_expressed
D286.1_srna_0357	Candidate_671_SIPHT	NOTEST	0	0	0	no	not_expressed
D286.1_srna_0358	Candidate_215_SIPHT	NOTEST	0	0	0	no	not_expressed
D286.1_srna_0359	BPNC10075F_672_216_217_SIPHT	NOTEST	0	65.3691	inf	no	expressed
D286.1_srna_0360	Candidate_218_219_SIPHT	OK	645.716	59.0717	-3.45036	no	expressed
D286.1_srna_0361	BPNC10086R	NOTEST	0	0	0	no	not_expressed
D286.1_srna_0362	Candidate_220_SIPHT	NOTEST	0	0	0	no	not_expressed
D286.1_srna_0363	Candidate_221_SIPHT	NOTEST	930.936	0	#NAME?	no	expressed
D286.1_srna_0364	Candidate_222_SIPHT	NOTEST	0	0	0	no	not_expressed
D286.1_srna_0365	mini-ykkC.1	NOTEST	0	0	0	no	not_expressed
D286.1_srna_0366	Candidate_223_SIPHT	NOTEST	841.48	284.595	-1.56402	no	expressed
D286.1_srna_0367	Candidate_676_SIPHT	NOTEST	0	0	0	no	not_expressed
D286.1_srna_0368	BPNC10076F	NOTEST	0	310.937	inf	no	expressed
D286.1_srna_0369	BPNC10077F	OK	23155.3	2354.98	-3.29755	no	expressed
D286.1_srna_0370	BPNC10087R	NOTEST	0	979.911	inf	no	expressed
D286.1_srna_0371	Candidate_678_SIPHT	NOTEST	0	0	0	no	not_expressed
D286.1_srna_0372	Candidate_677_SIPHT	NOTEST	0	0	0	no	not_expressed
D286.1_srna_0373	Candidate_226_SIPHT	OK	4332.26	1334	-1.69936	no	expressed
D286.1_srna_0374	Candidate_228_SIPHT	OK	4768.68	0	#NAME?	no	expressed
D286.1_srna_0375	Candidate_227_SIPHT	NOTEST	0	0	0	no	not_expressed
D286.1_srna_0376	Candidate_229_SIPHT	NOTEST	0	0	0	no	not_expressed
D286.1_srna_0377	Candidate_682_SIPHT	NOTEST	0	0	0	no	not_expressed
D286.1_srna_0378	BPNC10078F_230_SIPHT	OK	5056.94	293.262	-4.108	no	expressed
D286.1_srna_0379	Candidate_231_SIPHT	NOTEST	0	0	0	no	not_expressed
D286.1_srna_0380	Candidate_233_SIPHT	NOTEST	0	0	0	no	not_expressed
D286.1_srna_0381	Candidate_236_SIPHT	OK	0	1122.59	inf	no	expressed
D286.1_srna_0382	Candidate_686_SIPHT	NOTEST	0	0	0	no	not_expressed
D286.1_srna_0383	Candidate_685_SIPHT	NOTEST	0	0	0	no	not_expressed
D286.1_srna_0384	Candidate_687_SIPHT	NOTEST	0	0	0	no	not_expressed
D286.1_srna_0385	BPNC10079F	OK	4689.12	373.462	-3.65029	no	expressed
D286.1_srna_0386	Candidate_689_SIPHT	NOTEST	0	0	0	no	not_expressed
D286.1_srna_0387	Candidate_688_SIPHT	NOTEST	0	0	0	no	not_expressed
D286.1_srna_0388	BPNC10080F	OK	18172.5	5729.48	-1.66528	no	expressed
D286.1_srna_0389	BPNC10088R	OK	5007.77	2174.39	-1.20356	yes	down-regulated
D286.1_srna_0390	BPNC10082F	OK	5007.77	2174.39	-1.20356	yes	down-regulated
D286.1_srna_0391	Candidate_690_SIPHT	OK	111.138	28.0764	-1.98492	no	expressed
D286.1_srna_0392	Candidate_693_SIPHT	NOTEST	0	0	0	no	not_expressed
D286.1_srna_0393	Candidate_692_SIPHT	OK	243.503	1432.24	2.55626	no	expressed
D286.1_srna_0394	Candidate_694_SIPHT	NOTEST	0	0	0	no	not_expressed
D286.1_srna_0395	BPNC10084F	OK	1758.19	1574.26	-0.159418	no	expressed
D286.1_srna_0396	Candidate_243_696_SIPHT	OK	2039.56	0	#NAME?	no	expressed
D286.1_srna_0397	Candidate_697_SIPHT	NOTEST	0	0	0	no	not_expressed
D286.1_srna_0398	Candidate_698_SIPHT	NOTEST	0	0	0	no	not_expressed
D286.1_srna_0399	Candidate_699_SIPHT	NOTEST	0	1386.65	inf	no	expressed
D286.1_srna_0400	Candidate_244_SIPHT	NOTEST	0	0	0	no	not_expressed
D286.1_srna_0401	BPNC10089R_90R_701_245_SIPHT	OK	570.065	265.078	-1.10471	no	expressed
D286.1_srna_0402	BPNC10085F	OK	728.962	159.391	-2.19327	no	expressed
D286.1_srna_0403	BPNC10086F	NOTEST	971.024	436.77	-1.15263	no	expressed
D286.1_srna_0404	Candidate_246_SIPHT	NOTEST	0	0	0	no	not_expressed
D286.1_srna_0405	BPNC10087F	NOTEST	0	0	0	no	not_expressed
D286.1_srna_0406	Candidate_247_SIPHT	OK	2224.51	338.931	-2.71442	no	expressed
D286.1_srna_0407	Candidate_248_SIPHT	NOTEST	0	0	0	no	not_expressed
D286.1_srna_0408	Candidate_702_SIPHT	NOTEST	0	0	0	no	not_expressed
D286.1_srna_0409	TPP.1	OK	18654.4	3030.74	-2.62177	no	expressed
D286.1_srna_0410	Candidate_10_SIPHT	NOTEST	0	0	0	no	not_expressed
D286.1_srna_0411	Candidate_703_250_SIPHT	NOTEST	0	0	0	no	not_expressed
D286.1_srna_0412	Candidate_11_SIPHT	NOTEST	0	0	0	no	not_expressed
D286.1_srna_0413	Candidate_704_SIPHT	NOTEST	0	0	0	no	not_expressed
D286.1_srna_0414	Candidate_251_SIPHT	NOTEST	0	0	0	no	not_expressed
D286.1_srna_0415	BPNC10089F	OK	4708.67	58974.5	3.6467	yes	up-regulated
D286.1_srna_0416	Candidate_705_SIPHT	NOTEST	0	0	0	no	not_expressed
D286.1_srna_0417	BPNC10090F	NOTEST	0	366.892	inf	no	expressed
D286.1_srna_0418	Candidate_252_SIPHT	OK	1962.17	140.656	-3.80221	no	expressed
D286.1_srna_0419	BPNC10091R	NOTEST	0	0	0	no	not_expressed
D286.1_srna_0420	Candidate_706_SIPHT	OK	577.487	981.668	0.765446	no	expressed
D286.1_srna_0421	Candidate_255_SIPHT	NOTEST	0	30.1672	inf	no	expressed
D286.1_srna_0422	Candidate_254_SIPHT	NOTEST	0	0	0	no	not_expressed
D286.1_srna_0423	BPNC10092R	OK	6171.06	3089.18	-0.998293	no	expressed
D286.1_srna_0424	Candidate_709_SIPHT	NOTEST	0	0	0	no	not_expressed
D286.1_srna_0425	Candidate_711_SIPHT	NOTEST	0	0	0	no	not_expressed
D286.1_srna_0426	Candidate_712_257_SIPHT	NOTEST	0	0	0	no	not_expressed
D286.1_srna_0427	Candidate_259_SIPHT	NOTEST	0	136.782	inf	no	expressed
D286.1_srna_0428	BPNC10092F	NOTEST	0	0	0	no	not_expressed
D286.1_srna_0429	BPNC10093F	OK	4087.31	983.687	-2.05488	no	expressed
D286.1_srna_0430	Candidate_714_SIPHT	NOTEST	0	0	0	no	not_expressed
D286.1_srna_0431	BPNC10094R_715_SIPHT	OK	36096.2	21380.9	-0.755521	no	expressed
D286.1_srna_0432	Candidate_717_SIPHT	OK	13635.3	0	#NAME?	no	expressed
D286.1_srna_0433	Candidate_262_SIPHT	NOTEST	0	0	0	no	not_expressed
D286.1_srna_0434	BPNC10095R	OK	4454.99	0	#NAME?	no	expressed
D286.1_srna_0435	Candidate_265_SIPHT	NOTEST	0	0	0	no	not_expressed
D286.1_srna_0436	BPNC10096R	NOTEST	0	0	0	no	not_expressed
D286.1_srna_0437	Candidate_722_SIPHT	OK	3329.35	1237.21	-1.42815	no	expressed
D286.1_srna_0438	Candidate_720_SIPHT	NOTEST	0	0	0	no	not_expressed
D286.1_srna_0439	Candidate_38_SIPHT	OK	33927.4	6342.02	-2.41944	no	expressed
D286.1_srna_0440	Candidate_267_SIPHT	NOTEST	0	0	0	no	not_expressed
D286.1_srna_0441	BPNC10097R	NOTEST	2361.8	269.738	-3.13025	no	expressed
D286.1_srna_0442	BPNC10098R	OK	6720.62	0	#NAME?	no	expressed
D286.1_srna_0443	BPNC10097F	OK	1041.89	5021.47	2.26891	yes	up-regulated
D286.1_srna_0444	Candidate_268_SIPHT	NOTEST	0	0	0	no	not_expressed
D286.1_srna_0445	Candidate_873_SIPHT	NOTEST	0	0	0	no	not_expressed
D286.1_srna_0446	BPNC10138F	NOTEST	0	0	0	no	not_expressed
D286.1_srna_0447	Candidate_872_SIPHT	NOTEST	0	0	0	no	not_expressed
D286.1_srna_0448	Candidate_871_SIPHT	NOTEST	0	0	0	no	not_expressed
D286.1_srna_0449	BPNC10141R	NOTEST	0	0	0	no	not_expressed
D286.1_srna_0450	BPNC10140R	NOTEST	0	0	0	no	not_expressed
D286.1_srna_0451	Candidate_368_SIPHT	OK	1035.78	1292.46	0.3194	no	expressed
D286.1_srna_0452	BPNC10137F	NOTEST	0	0	0	no	not_expressed
D286.1_srna_0453	Candidate_869_SIPHT	NOTEST	0	0	0	no	not_expressed
D286.1_srna_0454	Candidate_367_SIPHT	NOTEST	0	0	0	no	not_expressed
D286.1_srna_0455	Candidate_867_SIPHT	OK	1200.22	788.665	-0.605812	no	expressed
D286.1_srna_0456	BPNC10136F	NOTEST	0	1918.04	inf	no	expressed
D286.1_srna_0457	BPNC10135F	NOTEST	0	0	0	no	not_expressed
D286.1_srna_0458	BPNC10139R	NOTEST	0	0	0	no	not_expressed
D286.1_srna_0459	Candidate_366_SIPHT	OK	1167.93	293.922	-1.99045	yes	down-regulated
D286.1_srna_0460	Candidate_866_SIPHT	OK	2146.19	150.237	-3.83647	no	expressed
D286.1_srna_0461	Candidate_364_365_SIPHT	OK	7643.54	1313.15	-2.54121	no	expressed
D286.1_srna_0462	BPNC10134F	OK	28975.6	5878.29	-2.30137	yes	down-regulated
D286.1_srna_0463	BPNC10138R	OK	4369.26	3145.64	-0.474038	no	expressed
D286.1_srna_0464	Candidate_864_SIPHT	OK	1221.33	947.405	-0.366396	no	expressed
D286.1_srna_0465	BPNC10137R	OK	822.295	3860.47	2.23105	no	expressed
D286.1_srna_0466	BPNC10136R	NOTEST	0	0	0	no	not_expressed
D286.1_srna_0467	Candidate_363_SIPHT	NOTEST	0	0	0	no	not_expressed
D286.1_srna_0468	Candidate_361_SIPHT	NOTEST	0	0	0	no	not_expressed
D286.1_srna_0469	BPNC10135R	NOTEST	0	0	0	no	not_expressed
D286.1_srna_0470	Candidate_861_360_SIPHT	NOTEST	0	0	0	no	not_expressed
D286.1_srna_0471	Candidate_860_SIPHT	OK	35224.6	0	#NAME?	no	expressed
D286.1_srna_0472	Candidate_859_SIPHT	NOTEST	0	0	0	no	not_expressed
D286.1_srna_0473	BPNC10134R_358_SIPHT	OK	0	981.984	inf	no	expressed
D286.1_srna_0474	Candidate_359_SIPHT	NOTEST	0	0	0	no	not_expressed
D286.1_srna_0475	Candidate_858_SIPHT	NOTEST	0	0	0	no	not_expressed
D286.1_srna_0476	Candidate_857_SIPHT	NOTEST	0	0	0	no	not_expressed
D286.1_srna_0477	Candidate_357_SIPHT	NOTEST	0	0	0	no	not_expressed
D286.1_srna_0478	BPNC10133R	OK	0	5465.51	inf	yes	up-regulated
D286.1_srna_0479	Candidate_35_SIPHT	OK	1579.2	1.39096	-10.1489	no	expressed
D286.1_srna_0480	Candidate_856_SIPHT	NOTEST	0	0	0	no	not_expressed
D286.1_srna_0481	BPNC10132R_356_SIPHT	NOTEST	0	0	0	no	not_expressed
D286.1_srna_0482	Candidate_355_SIPHT	NOTEST	0	0	0	no	not_expressed
D286.1_srna_0483	Candidate_852_SIPHT	OK	0	8205.33	inf	no	expressed
D286.1_srna_0484	Candidate_853_SIPHT	OK	0	720983	inf	no	expressed
D286.1_srna_0485	BPNC10131R_33F_354_SIPHT	OK	4178.91	2100.28	-0.992545	no	expressed
D286.1_srna_0486	BPNC10132F	OK	630.881	284.78	-1.14752	no	expressed
D286.1_srna_0487	BPNC10130R	OK	7409.65	12691.8	0.776418	no	expressed
D286.1_srna_0488	BPNC10129R_851_SIPHT	OK	126.154	99.8436	-0.337447	no	expressed
D286.1_srna_0489	BPNC10131F	NOTEST	1681.87	0	#NAME?	no	expressed
D286.1_srna_0490	BPNC10130F	NOTEST	3480.49	716.808	-2.27963	no	expressed
D286.1_srna_0491	BPNC10129F_353_SIPHT	OK	108.603	818.48	2.91388	no	expressed
D286.1_srna_0492	BPNC10128R_850_SIPHT	OK	2113.99	5533.55	1.38824	yes	up-regulated
D286.1_srna_0493	Candidate_849_SIPHT	OK	7087.08	15941.2	1.1695	no	expressed
D286.1_srna_0494	Candidate_352_SIPHT	NOTEST	0	0	0	no	not_expressed
D286.1_srna_0495	Candidate_848_SIPHT	NOTEST	0	0	0	no	not_expressed
D286.1_srna_0496	Candidate_846_SIPHT	NOTEST	0	0	0	no	not_expressed
D286.1_srna_0497	Candidate_350_SIPHT	NOTEST	0	695.482	inf	no	expressed
D286.1_srna_0498	Candidate_845_SIPHT	NOTEST	0	0	0	no	not_expressed
D286.1_srna_0499	BPNC10128F	OK	6004.94	1291.17	-2.21747	no	expressed
D286.1_srna_0500	BPNC10127R	OK	5077.67	1911.88	-1.40917	no	expressed
D286.1_srna_0501	BPNC10127F	OK	21261.3	5200.09	-2.03162	no	expressed
D286.1_srna_0502	Candidate_349_SIPHT	OK	34702.2	3947.7	-3.13594	no	expressed
D286.1_srna_0503	Candidate_844_SIPHT	OK	3715.05	1225.71	-1.59976	no	expressed
D286.1_srna_0504	Candidate_842_SIPHT	NOTEST	0	0	0	no	not_expressed
D286.1_srna_0505	Candidate_348_SIPHT	NOTEST	0	0	0	no	not_expressed
D286.1_srna_0506	Candidate_347_SIPHT	NOTEST	0	4771.57	inf	no	expressed
D286.1_srna_0507	BPNC10126R	OK	7409.65	3278.5	-1.17637	no	expressed
D286.1_srna_0508	Candidate_839_SIPHT	NOTEST	1401.15	0	#NAME?	no	expressed
D286.1_srna_0509	Candidate_345_SIPHT	NOTEST	0	0	0	no	not_expressed
D286.1_srna_0510	Candidate_837_SIPHT	NOTEST	706.587	0	#NAME?	no	expressed
D286.1_srna_0511	Candidate_836_SIPHT	NOTEST	0	0	0	no	not_expressed
D286.1_srna_0512	sucA.1	OK	591832	131338	-2.17191	no	expressed
D286.1_srna_0513	Candidate_832_SIPHT	NOTEST	0	0	0	no	not_expressed
D286.1_srna_0514	Candidate_830_SIPHT	NOTEST	0	0	0	no	not_expressed
D286.1_srna_0515	Candidate_343_SIPHT	NOTEST	0	0	0	no	not_expressed
D286.1_srna_0516	Candidate_341_SIPHT	NOTEST	0	0	0	no	not_expressed
D286.1_srna_0517	Candidate_338_SIPHT	NOTEST	0	0	0	no	not_expressed
D286.1_srna_0518	Candidate_339_SIPHT	NOTEST	0	0	0	no	not_expressed
D286.1_srna_0519	Candidate_36_SIPHT	OK	3254.82	5789.57	0.830878	no	expressed
D286.1_srna_0520	Candidate_828_SIPHT	NOTEST	0	0	0	no	not_expressed
D286.1_srna_0521	Candidate_335_SIPHT	NOTEST	0	5110.72	inf	no	expressed
D286.1_srna_0522	BPNC20109F	NOTEST	0	0	0	no	not_expressed
D286.1_srna_0523	Candidate_825_SIPHT	OK	23139.6	9586.75	-1.27125	no	expressed
D286.1_srna_0524	Candidate_824_SIPHT	NOTEST	0	0	0	no	not_expressed
D286.1_srna_0525	Candidate_334_SIPHT	OK	14266.2	0	#NAME?	no	expressed
D286.1_srna_0526	Candidate_333_SIPHT	NOTEST	0	0	0	no	not_expressed
D286.1_srna_0527	Candidate_332_SIPHT	NOTEST	0	0	0	no	not_expressed
D286.1_srna_0528	Candidate_331_SIPHT	NOTEST	0	0	0	no	not_expressed
D286.1_srna_0529	Candidate_330_SIPHT	OK	4006.95	873.859	-2.19703	no	expressed
D286.1_srna_0530	BPNC10125F_821_SIPHT	OK	11340.8	2278.86	-2.31513	yes	down-regulated
D286.1_srna_0531	BPNC10124R_328_SIPHT	OK	892.223	239.214	-1.8991	no	expressed
D286.1_srna_0532	Candidate_329_SIPHT	NOTEST	971.024	99.1175	-3.2923	no	expressed
D286.1_srna_0533	Candidate_820_SIPHT	OK	9601.71	505.154	-4.2485	yes	down-regulated
D286.1_srna_0534	Candidate_819_SIPHT	NOTEST	0	0	0	no	not_expressed
D286.1_srna_0535	Candidate_817_SIPHT	NOTEST	0	0	0	no	not_expressed
D286.1_srna_0536	Candidate_815_SIPHT	OK	836.478	107.772	-2.95634	no	expressed
D286.1_srna_0537	Candidate_814_SIPHT	NOTEST	0	0	0	no	not_expressed
D286.1_srna_0538	BPNC10124F_813_SIPHT	OK	84.0038	161.538	0.943344	no	expressed
D286.1_srna_0539	BPNC10123R	OK	2905.8	1084.06	-1.4225	no	expressed
D286.1_srna_0540	BPNC10122R	OK	4954.97	2710.34	-0.870402	no	expressed
D286.1_srna_0541	Candidate_812_SIPHT	NOTEST	0	540.439	inf	no	expressed
D286.1_srna_0542	BPNC10120R	OK	0	849.201	inf	no	expressed
D286.1_srna_0543	Candidate_810_SIPHT	NOTEST	695.448	96.6147	-2.84763	no	expressed
D286.1_srna_0544	Candidate_809_SIPHT	NOTEST	0	0	0	no	not_expressed
D286.1_srna_0545	Candidate_808_SIPHT	NOTEST	0	0	0	no	not_expressed
D286.1_srna_0546	Candidate_325_SIPHT	NOTEST	0	0	0	no	not_expressed
D286.1_srna_0547	Candidate_805_SIPHT	NOTEST	0	0	0	no	not_expressed
D286.1_srna_0548	Candidate_323_324_SIPHT	NOTEST	0	0	0	no	not_expressed
D286.1_srna_0549	Candidate_322_SIPHT	NOTEST	0	0	0	no	not_expressed
D286.1_srna_0550	BPNC10122F	NOTEST	0	0	0	no	not_expressed
D286.1_srna_0551	BPNC10121F	NOTEST	0	0	0	no	not_expressed
D286.1_srna_0552	Candidate_321_SIPHT	NOTEST	0	0	0	no	not_expressed
D286.1_srna_0553	BPNC10120F_Cobalamin_SIPHT	OK	91348.6	95337.8	0.0616653	no	expressed
D286.1_srna_0554	BPNC10118R_Cobalamin.3	OK	13054.9	15861.7	0.280954	no	expressed
D286.1_srna_0555	Candidate_320_SIPHT	NOTEST	0	0	0	no	not_expressed
D286.1_srna_0556	Candidate_318_SIPHT	NOTEST	0	0	0	no	not_expressed
D286.1_srna_0557	Cobalamin.1	OK	30805.6	13523.6	-1.18771	yes	down-regulated
D286.1_srna_0558	Candidate_317_SIPHT	NOTEST	0	0	0	no	not_expressed
D286.1_srna_0559	BPNC10115R	NOTEST	0	0	0	no	not_expressed
D286.1_srna_0560	Candidate_315_SIPHT	OK	613.762	67.2504	-3.19006	no	expressed
D286.1_srna_0561	Candidate_796_SIPHT	NOTEST	0	0	0	no	not_expressed
D286.1_srna_0562	Candidate_794_SIPHT	NOTEST	0	0	0	no	not_expressed
D286.1_srna_0563	Candidate_793_SIPHT	NOTEST	0	0	0	no	not_expressed
D286.1_srna_0564	Candidate_312_SIPHT	NOTEST	0	0	0	no	not_expressed
D286.1_srna_0565	Candidate_311_SIPHT	NOTEST	0	0	0	no	not_expressed
D286.1_srna_0566	BPNC10119F	OK	0	3217.1	inf	no	expressed
D286.1_srna_0567	BPNC10113R	OK	9167.36	17820.8	0.958981	no	expressed
D286.1_srna_0568	Candidate_792_SIPHT	OK	22408.1	0	#NAME?	no	expressed
D286.1_srna_0569	BPNC10118F	NOTEST	0	0	0	no	not_expressed
D286.1_srna_0570	Candidate_791_SIPHT	NOTEST	0	0	0	no	not_expressed
D286.1_srna_0571	BPNC10113F	OK	36168.6	20103.1	-0.847319	no	expressed
D286.1_srna_0572	Candidate_787_SIPHT	OK	603.351	64.7764	-3.21946	no	expressed
D286.1_srna_0573	BPNC10110R	NOTEST	0	0	0	no	not_expressed
D286.1_srna_0574	BPNC10112F	NOTEST	0	0	0	no	not_expressed
D286.1_srna_0575	BPNC20031F	NOTEST	0	0	0	no	not_expressed
D286.1_srna_0576	BPNC10111F	OK	0	2491.66	inf	no	expressed
D286.1_srna_0577	Candidate_786_SIPHT	NOTEST	0	0	0	no	not_expressed
D286.1_srna_0578	BPNC10110F_308_SIPHT	OK	1170.3	4811.34	2.03956	yes	up-regulated
D286.1_srna_0579	BPNC10109R	NOTEST	0	0	0	no	not_expressed
D286.1_srna_0580	Candidate_783_SIPHT	NOTEST	0	53.7757	inf	no	expressed
D286.1_srna_0581	Candidate_782_SIPHT	NOTEST	0	0	0	no	not_expressed
D286.1_srna_0582	Candidate_306_SIPHT	NOTEST	0	0	0	no	not_expressed
D286.1_srna_0583	BPNC10108R	NOTEST	0	0	0	no	not_expressed
D286.1_srna_0584	BPNC10109F	NOTEST	0	0	0	no	not_expressed
D286.1_srna_0585	Candidate_779_SIPHT	OK	3598.45	746.457	-2.26924	no	expressed
D286.1_srna_0586	BPNC10108F_778_SIPHT	OK	57.7242	178.742	1.63063	no	expressed
D286.1_srna_0587	Candidate_776_SIPHT	NOTEST	0	0	0	no	not_expressed
D286.1_srna_0588	BPNC10107F_775_304_SIPHT	OK	1449.35	0	#NAME?	no	expressed
D286.1_srna_0589	Candidate_774_SIPHT	OK	7459.84	486.431	-3.93884	no	expressed
D286.1_srna_0590	Candidate_772_SIPHT	NOTEST	0	0	0	no	not_expressed
D286.1_srna_0591	Candidate_771_SIPHT	NOTEST	0	0	0	no	not_expressed
D286.1_srna_0592	Candidate_770_SIPHT	NOTEST	0	0	0	no	not_expressed
D286.1_srna_0593	Candidate_769_SIPHT	NOTEST	0	0	0	no	not_expressed
D286.1_srna_0594	Candidate_767_SIPHT	NOTEST	0	0	0	no	not_expressed
D286.1_srna_0595	Candidate_766_SIPHT	NOTEST	0	0	0	no	not_expressed
D286.1_srna_0596	Candidate_303_SIPHT	NOTEST	0	0	0	no	not_expressed
D286.1_srna_0597	BPNC10106F	OK	4699.12	0	#NAME?	no	expressed
D286.1_srna_0598	BPNC10105F_765_SIPHT	NOTEST	0	0	0	no	not_expressed
D286.1_srna_0599	BPNC10107R_302_SIPHT	OK	539.811	241.297	-1.16164	no	expressed
D286.1_srna_0600	Candidate_301_SIPHT	NOTEST	0	0	0	no	not_expressed
D286.1_srna_0601	Candidate_300_SIPHT	OK	4056.16	828.008	-2.2924	no	expressed
D286.1_srna_0602	Candidate_299_SIPHT	OK	417.156	175.171	-1.25183	no	expressed
D286.1_srna_0603	Candidate_761_SIPHT	NOTEST	0	0	0	no	not_expressed
D286.1_srna_0604	Candidate_759_SIPHT	NOTEST	0	0	0	no	not_expressed
D286.1_srna_0605	Candidate_756_SIPHT	NOTEST	0	0	0	no	not_expressed
D286.1_srna_0606	Candidate_755_SIPHT	NOTEST	0	0	0	no	not_expressed
D286.1_srna_0607	Candidate_754_SIPHT	NOTEST	0	0	0	no	not_expressed
D286.1_srna_0608	Candidate_296_SIPHT	OK	0	159869	inf	yes	up-regulated
D286.1_srna_0609	BPNC10104F	OK	22574.6	20012.5	-0.173803	no	expressed
D286.1_srna_0610	Candidate_752_295_SIPHT	NOTEST	0	0	0	no	not_expressed
D286.1_srna_0611	Candidate_751_SIPHT	OK	10800	0	#NAME?	no	expressed
D286.1_srna_0612	Candidate_750_SIPHT	NOTEST	0	0	0	no	not_expressed
D286.1_srna_0613	Candidate_294_SIPHT	NOTEST	0	5256.54	inf	no	expressed
D286.1_srna_0614	Candidate_293_SIPHT	NOTEST	911.871	0	#NAME?	no	expressed
D286.1_srna_0615	Candidate_747_SIPHT	NOTEST	0	0	0	no	not_expressed
D286.1_srna_0616	Candidate_290_SIPHT	NOTEST	0	0	0	no	not_expressed
D286.1_srna_0617	Bacteria_SRP.1	OK	1330710	1372330	0.0444338	no	expressed
D286.1_srna_0618	BPNC10106R	OK	54988.8	13125.6	-2.06675	yes	down-regulated
D286.1_srna_0619	Candidate_746_SIPHT	NOTEST	0	0	0	no	not_expressed
D286.1_srna_0620	BPNC10103F	NOTEST	0	1885.44	inf	no	expressed
D286.1_srna_0621	Candidate_745_SIPHT	NOTEST	0	0	0	no	not_expressed
D286.1_srna_0622	Candidate_744_SIPHT	NOTEST	0	0	0	no	not_expressed
D286.1_srna_0623	Candidate_742_SIPHT	NOTEST	0	0	0	no	not_expressed
D286.1_srna_0624	Candidate_289_SIPHT	NOTEST	0	0	0	no	not_expressed
D286.1_srna_0625	Candidate_288_SIPHT	NOTEST	0	33873.5	inf	no	expressed
D286.1_srna_0626	Candidate_741_287_SIPHT	NOTEST	0	0	0	no	not_expressed
D286.1_srna_0627	Candidate_740_SIPHT	OK	3318.32	0	#NAME?	no	expressed
D286.1_srna_0628	Candidate_286_SIPHT	OK	38939.1	0	#NAME?	no	expressed
D286.1_srna_0629	Candidate_738_SIPHT	NOTEST	0	0	0	no	not_expressed
D286.1_srna_0630	Candidate_285_SIPHT	NOTEST	0	573.953	inf	no	expressed
D286.1_srna_0631	Candidate_284_SIPHT	OK	4178.64	0	#NAME?	no	expressed
D286.1_srna_0632	Candidate_283_SIPHT	NOTEST	0	0	0	no	not_expressed
D286.1_srna_0633	Candidate_736_SIPHT	NOTEST	0	457.683	inf	no	expressed
D286.1_srna_0634	Candidate_15_SIPHT	NOTEST	0	0	0	no	not_expressed
D286.1_srna_0635	Candidate_735_SIPHT	NOTEST	1682.49	0	#NAME?	no	expressed
D286.1_srna_0636	Candidate_732_733_SIPHT	NOTEST	223.385	21.655	-3.36676	no	expressed
D286.1_srna_0637	Candidate_734_SIPHT	NOTEST	0	0	0	no	not_expressed
D286.1_srna_0638	Candidate_37_SIPHT	NOTEST	0	0	0	no	not_expressed
D286.1_srna_0639	Candidate_731_SIPHT	NOTEST	0	0	0	no	not_expressed
D286.1_srna_0640	BPNC10102F	OK	1823.74	0	#NAME?	no	expressed
D286.1_srna_0641	BPNC10104R	OK	2089.32	1587.8	-0.396003	no	expressed
D286.1_srna_0642	Candidate_280_SIPHT	NOTEST	0	0	0	no	not_expressed
D286.1_srna_0643	Candidate_729_SIPHT	NOTEST	0	182612	inf	no	expressed
D286.1_srna_0644	Candidate_279_SIPHT	NOTEST	0	0	0	no	not_expressed
D286.1_srna_0645	Candidate_278_SIPHT	OK	9887.8	7350.66	-0.427774	no	expressed
D286.1_srna_0646	BPNC10103R_275_SIPHT	OK	3095.25	767.485	-2.01184	yes	down-regulated
D286.1_srna_0647	Candidate_728_SIPHT	NOTEST	0	0	0	no	not_expressed
D286.1_srna_0648	BPNC10101F	OK	3704.82	0	#NAME?	no	expressed
D286.1_srna_0649	BPNC10100F	NOTEST	0	0	0	no	not_expressed
D286.1_srna_0650	Candidate_727_274_SIPHT	NOTEST	0	0	0	no	not_expressed
D286.1_srna_0651	BPNC10102R_273_SIPHT	OK	3302.73	618.172	-2.41758	yes	down-regulated
D286.1_srna_0652	BPNC10099F_13_726_SIPHT	NOTEST	0	695.388	inf	no	expressed
D286.1_srna_0653	Candidate_270_SIPHT	NOTEST	0	0	0	no	not_expressed
D286.1_srna_0654	Candidate_269_SIPHT	OK	145296	26644.8	-2.44707	no	expressed
D286.1_srna_0655	BPNC10101R	NOTEST	0	0	0	no	not_expressed
D286.1_srna_0656	Candidate_725_SIPHT	NOTEST	0	0	0	no	not_expressed
D286.1_srna_0657	Candidate_724_SIPHT	NOTEST	0	0	0	no	not_expressed
D286.1_srna_0658	BPNC10100R	OK	7123.93	293.427	-4.6016	no	expressed
D286.1_srna_0659	BPNC10099R	NOTEST	807.892	617.423	-0.387904	no	expressed
D286.1_srna_0660	Candidate_875_SIPHT	NOTEST	0	0	0	no	not_expressed
D286.1_srna_0661	Candidate_370_SIPHT	OK	1405.41	0	#NAME?	no	expressed
D286.1_srna_0662	BPNC10139F_373_SIPHT	OK	4270.3	580.524	-2.87891	yes	down-regulated
D286.1_srna_0663	Candidate_878_SIPHT	NOTEST	0	0	0	no	not_expressed
D286.1_srna_0664	BPNC10140F	NOTEST	0	0	0	no	not_expressed
D286.1_srna_0665	Candidate_879_SIPHT	NOTEST	0	0	0	no	not_expressed
D286.1_srna_0666	Candidate_881_374_SIPHT	NOTEST	0	0	0	no	not_expressed
D286.1_srna_0667	Candidate_882_SIPHT	NOTEST	0	0	0	no	not_expressed
D286.1_srna_0668	Candidate_376_SIPHT	NOTEST	0	0	0	no	not_expressed
D286.1_srna_0669	Candidate_377_SIPHT	NOTEST	0	0	0	no	not_expressed
D286.1_srna_0670	Candidate_380_SIPHT	OK	11781.2	2699.85	-2.12553	no	expressed
D286.1_srna_0671	Candidate_378_SIPHT	OK	5511.98	641.557	-3.10292	no	expressed
D286.1_srna_0672	BPNC10142F	NOTEST	0	0	0	no	not_expressed
D286.1_srna_0673	BPNC10142R	OK	1581.75	797.736	-0.987535	no	expressed
D286.1_srna_0674	Candidate_18_SIPHT	NOTEST	0	58.1109	inf	no	expressed
D286.1_srna_0675	Candidate_382_SIPHT	NOTEST	0	0	0	no	not_expressed
D286.1_srna_0676	Candidate_383_SIPHT	NOTEST	0	0	0	no	not_expressed
D286.1_srna_0677	Candidate_885_SIPHT	NOTEST	0	0	0	no	not_expressed
D286.1_srna_0678	Candidate_384_SIPHT	NOTEST	0	0	0	no	not_expressed
D286.1_srna_0679	BPNC10143F_886_SIPHT	OK	7164.68	6309.72	-0.183325	no	expressed
D286.1_srna_0680	BPNC10144F	NOTEST	0	1298.34	inf	no	expressed
D286.1_srna_0681	BPNC10143R	NOTEST	0	0	0	no	not_expressed
D286.1_srna_0682	Candidate_887_SIPHT	NOTEST	0	0	0	no	not_expressed
D286.1_srna_0683	Candidate_888_SIPHT	NOTEST	0	0	0	no	not_expressed
D286.1_srna_0684	Candidate_386_SIPHT	NOTEST	4141.86	0	#NAME?	no	expressed
D286.1_srna_0685	Candidate_385_SIPHT	NOTEST	0	0	0	no	not_expressed
D286.1_srna_0686	Candidate_889_SIPHT	NOTEST	0	0	0	no	not_expressed
D286.1_srna_0687	Candidate_387_SIPHT	OK	5502470	0	#NAME?	no	expressed
D286.1_srna_0688	Candidate_388_SIPHT	NOTEST	0	0	0	no	not_expressed
D286.1_srna_0689	BPNC10145R	OK	270.494	366.156	0.436863	no	expressed
D286.1_srna_0690	Candidate_893_SIPHT	OK	0	624606	inf	no	expressed
D286.1_srna_0691	BPNC10145F	NOTEST	0	0	0	no	not_expressed
D286.1_srna_0692	BPNC10146R	OK	434410	31404.7	-3.79	yes	down-regulated
D286.1_srna_0693	Candidate_389_SIPHT	NOTEST	0	9008.18	inf	no	expressed
D286.1_srna_0694	Candidate_390_SIPHT	NOTEST	0	0	0	no	not_expressed
D286.1_srna_0695	Candidate_391_SIPHT	NOTEST	0	0	0	no	not_expressed
D286.1_srna_0696	BPNC10146F	OK	78415.6	17267.2	-2.18311	yes	down-regulated
D286.1_srna_0697	Candidate_894_SIPHT	OK	16276.2	0	#NAME?	no	expressed
D286.1_srna_0698	Candidate_393_SIPHT	NOTEST	0	0	0	no	not_expressed
D286.1_srna_0699	Candidate_394_SIPHT	NOTEST	0	0	0	no	not_expressed
D286.1_srna_0700	Candidate_897_SIPHT	NOTEST	0	0	0	no	not_expressed
D286.1_srna_0701	Candidate_898_SIPHT	NOTEST	0	0	0	no	not_expressed
D286.1_srna_0702	Candidate_899_SIPHT	OK	1852.8	745.976	-1.31251	no	expressed
D286.1_srna_0703	BPNC10147F	NOTEST	0	0	0	no	not_expressed
D286.1_srna_0704	BPNC10148R	NOTEST	0	0	0	no	not_expressed
D286.1_srna_0705	Candidate_900_SIPHT	NOTEST	0	0	0	no	not_expressed
D286.1_srna_0706	Candidate_901_SIPHT	OK	6001.82	0	#NAME?	no	expressed
D286.1_srna_0707	Candidate_902_SIPHT	NOTEST	0	0	0	no	not_expressed
D286.1_srna_0708	Candidate_903_SIPHT	NOTEST	0	0	0	no	not_expressed
D286.1_srna_0709	Candidate_396_SIPHT	NOTEST	0	0	0	no	not_expressed
D286.1_srna_0710	Candidate_397_SIPHT	OK	134.389	38.7273	-1.79499	no	expressed
D286.1_srna_0711	Candidate_905_SIPHT	NOTEST	0	0	0	no	not_expressed
D286.1_srna_0712	BPNC10148F	OK	54317	72687.4	0.420301	no	expressed
D286.1_srna_0713	BPNC10149F	OK	2788.31	4617.65	0.727769	no	expressed
D286.1_srna_0714	Candidate_907_SIPHT	NOTEST	0	0	0	no	not_expressed
D286.1_srna_0715	Candidate_910_SIPHT	OK	3934970	0	#NAME?	no	expressed
D286.1_srna_0716	BPNC10151R	OK	164231	40159.6	-2.03191	yes	down-regulated
D286.1_srna_0717	Candidate_911_SIPHT	NOTEST	0	0	0	no	not_expressed
D286.1_srna_0718	BPNC10152R	OK	14952	2460.4	-2.60337	no	expressed
D286.1_srna_0719	Candidate_912_SIPHT	OK	1036.9	609.353	-0.766931	no	expressed
D286.1_srna_0720	Candidate_399_SIPHT	NOTEST	0	0	0	no	not_expressed
D286.1_srna_0721	BPNC10153R	NOTEST	0	0	0	no	not_expressed
D286.1_srna_0722	Candidate_913_SIPHT	NOTEST	0	418.56	inf	no	expressed
D286.1_srna_0723	BPNC10155R_34_SIPHT	OK	6481.1	25356	1.96802	yes	up-regulated
D286.1_srna_0724	Candidate_914_SIPHT	NOTEST	0	0	0	no	not_expressed
D286.1_srna_0725	Candidate_400_SIPHT	NOTEST	0	0	0	no	not_expressed
D286.1_srna_0726	Candidate_401_SIPHT	OK	47892.1	0	#NAME?	no	expressed
D286.1_srna_0727	Candidate_916_SIPHT	NOTEST	0	1487.31	inf	no	expressed
D286.1_srna_0728	Candidate_402_SIPHT	NOTEST	0	5149.91	inf	no	expressed
D286.1_srna_0729	Candidate_403_SIPHT	NOTEST	0	0	0	no	not_expressed
D286.1_srna_0730	BPNC10151F	OK	648.805	1367.14	1.0753	no	expressed
D286.1_srna_0731	BPNC10156R	NOTEST	0	0	0	no	not_expressed
D286.1_srna_0732	Candidate_33_SIPHT	NOTEST	0	0	0	no	not_expressed
D286.1_srna_0733	Candidate_920_SIPHT	NOTEST	0	0	0	no	not_expressed
D286.1_srna_0734	BPNC10157R_919_SIPHT	OK	1653.59	0	#NAME?	no	expressed
D286.1_srna_0735	BPNC10152F	NOTEST	0	0	0	no	not_expressed
D286.1_srna_0736	Candidate_20_SIPHT	NOTEST	0	0	0	no	not_expressed
D286.1_srna_0737	Candidate_32_SIPHT	NOTEST	0	0	0	no	not_expressed
D286.1_srna_0738	Candidate_922_1074_SIPHT	NOTEST	0	0	0	no	not_expressed
D286.1_srna_0739	Candidate_523_406_595_SIPHT	OK	60995.8	8864.76	-2.78256	no	expressed
D286.1_srna_0740	Candidate_924_SIPHT	NOTEST	0	0	0	no	not_expressed
D286.1_srna_0741	BPNC10158R_19_sRNAscanner	OK	1797.11	2737.96	0.60742	no	expressed
D286.1_srna_0742	Candidate_409_SIPHT	OK	0	1741.24	inf	yes	up-regulated
D286.1_srna_0743	Candidate_925_SIPHT	NOTEST	0	0	0	no	not_expressed
D286.1_srna_0744	Candidate_926_SIPHT	OK	31381.2	2859.38	-3.45612	no	expressed
D286.1_srna_0745	Candidate_410_411_SIPHT	OK	3289.31	1428.45	-1.20333	no	expressed
D286.1_srna_0746	Candidate_413_SIPHT	NOTEST	0	1518.88	inf	no	expressed
D286.1_srna_0747	Candidate_412_SIPHT	NOTEST	0	0	0	no	not_expressed
D286.1_srna_0748	Candidate_928_SIPHT	NOTEST	0	0	0	no	not_expressed
D286.1_srna_0749	Candidate_930_SIPHT	NOTEST	0	0	0	no	not_expressed
D286.1_srna_0750	Candidate_414_SIPHT	NOTEST	0	0	0	no	not_expressed
D286.1_srna_0751	Candidate_415_SIPHT	NOTEST	0	0	0	no	not_expressed
D286.1_srna_0752	Candidate_417_SIPHT	OK	22529.1	0	#NAME?	yes	down-regulated
D286.1_srna_0753	BPNC10160R	OK	10167.6	8916.46	-0.18944	no	expressed
D286.1_srna_0754	Candidate_418_SIPHT	NOTEST	0	0	0	no	not_expressed
D286.1_srna_0755	BPNC10162R_419_420_SIPHT	OK	1561.58	489.723	-1.67297	yes	down-regulated
D286.1_srna_0756	Candidate_933_SIPHT	NOTEST	0	0	0	no	not_expressed
D286.1_srna_0757	Candidate_421_SIPHT	NOTEST	0	0	0	no	not_expressed
D286.1_srna_0758	Candidate_935_SIPHT	OK	4749.12	1451.51	-1.71011	no	expressed
D286.1_srna_0759	BPNC10163R_424_SIPHT	OK	2374.46	15580.8	2.7141	yes	up-regulated
D286.1_srna_0760	Candidate_938_SIPHT	NOTEST	1967.3	0	#NAME?	no	expressed
D286.1_srna_0761	BPNC10164R	NOTEST	0	0	0	no	not_expressed
D286.1_srna_0762	BPNC10153F	NOTEST	0	0	0	no	not_expressed
D286.1_srna_0763	BPNC10154F	OK	7226.04	19135.4	1.40497	yes	up-regulated
D286.1_srna_0764	Candidate_939_SIPHT	NOTEST	0	0	0	no	not_expressed
D286.1_srna_0765	Candidate_425_940_SIPHT	NOTEST	0	0	0	no	not_expressed
D286.1_srna_0766	BPNC10155F	NOTEST	0	0	0	no	not_expressed
D286.1_srna_0767	Candidate_427_SIPHT	NOTEST	0	0	0	no	not_expressed
D286.1_srna_0768	BPNC10165R	NOTEST	0	0	0	no	not_expressed
D286.1_srna_0769	BPNC10156F	NOTEST	0	0	0	no	not_expressed
D286.1_srna_0770	Candidate_428_SIPHT	NOTEST	0	0	0	no	not_expressed
D286.1_srna_0771	Candidate_941_SIPHT	NOTEST	0	0	0	no	not_expressed
D286.1_srna_0772	Candidate_429_SIPHT	NOTEST	0	0	0	no	not_expressed
D286.1_srna_0773	BPNC20130R	NOTEST	0	0	0	no	not_expressed
D286.1_srna_0774	Candidate_942_SIPHT	NOTEST	0	0	0	no	not_expressed
D286.1_srna_0775	Candidate_943_SIPHT	NOTEST	0	0	0	no	not_expressed
D286.1_srna_0776	Candidate_944_SIPHT	NOTEST	0	0	0	no	not_expressed
D286.1_srna_0777	Candidate_945_SIPHT	NOTEST	0	0	0	no	not_expressed
D286.1_srna_0778	Candidate_946_SIPHT	NOTEST	0	0	0	no	not_expressed
D286.1_srna_0779	Candidate_947_SIPHT	NOTEST	0	0	0	no	not_expressed
D286.1_srna_0780	Candidate_948_SIPHT	NOTEST	0	0	0	no	not_expressed
D286.1_srna_0781	BPNC10166R	OK	19272.1	33180.3	0.78381	no	expressed
D286.1_srna_0782	Candidate_467_SIPHT	NOTEST	0	0	0	no	not_expressed
D286.1_srna_0783	Candidate_430_949_SIPHT	NOTEST	0	0	0	no	not_expressed
D286.1_srna_0784	Candidate_951_SIPHT	NOTEST	0	970.839	inf	no	expressed
D286.1_srna_0785	Candidate_952_SIPHT	NOTEST	0	0	0	no	not_expressed
D286.1_srna_0786	Candidate_431_SIPHT	OK	19801.6	0	#NAME?	no	expressed
D286.1_srna_0787	BPNC10167R	OK	2712.7	1093.82	-1.31035	no	expressed
D286.1_srna_0788	BPNC10168R	OK	35087.4	773.927	-5.50261	no	expressed
D286.1_srna_0789	Candidate_953_SIPHT	OK	59991.2	5493.19	-3.44903	no	expressed
D286.1_srna_0790	Candidate_954_SIPHT	NOTEST	0	0	0	no	not_expressed
D286.1_srna_0791	Candidate_433_SIPHT	OK	19557.1	10148.7	-0.946395	no	expressed
D286.1_srna_0792	Candidate_958_SIPHT	NOTEST	0	0	0	no	not_expressed
D286.1_srna_0793	Candidate_956_SIPHT	NOTEST	0	0	0	no	not_expressed
D286.1_srna_0794	Candidate_959_SIPHT	NOTEST	0	0	0	no	not_expressed
D286.1_srna_0795	Candidate_435_SIPHT	OK	1601240	0	#NAME?	no	expressed
D286.1_srna_0796	Candidate_960_SIPHT	NOTEST	0	632.839	inf	no	expressed
D286.1_srna_0797	Candidate_436_SIPHT	NOTEST	0	0	0	no	not_expressed
D286.1_srna_0798	Candidate_962_SIPHT	OK	491.554	0	#NAME?	no	expressed
D286.1_srna_0799	BPNC10158F	OK	6957.38	2386.37	-1.54373	no	expressed
D286.1_srna_0800	Candidate_963_SIPHT	OK	1008.98	243.714	-2.04964	no	expressed
D286.1_srna_0801	Candidate_439_SIPHT	NOTEST	1085.18	0	#NAME?	no	expressed
D286.1_srna_0802	Candidate_21_SIPHT	NOTEST	0	0	0	no	not_expressed
D286.1_srna_0803	BPNC10159F	OK	1363.54	0	#NAME?	yes	down-regulated
D286.1_srna_0804	BPNC10160F	OK	1060.54	411.516	-1.36577	no	expressed
D286.1_srna_0805	Candidate_965_SIPHT	NOTEST	0	0	0	no	not_expressed
D286.1_srna_0806	Candidate_966_SIPHT	NOTEST	0	0	0	no	not_expressed
D286.1_srna_0807	BPNC10169R	OK	2333.14	9774.23	2.06671	yes	up-regulated
D286.1_srna_0808	Candidate_441_SIPHT	NOTEST	0	0	0	no	not_expressed
D286.1_srna_0809	Candidate_969_SIPHT	NOTEST	0	0	0	no	not_expressed
D286.1_srna_0810	Candidate_967_SIPHT	NOTEST	0	0	0	no	not_expressed
D286.1_srna_0811	Candidate_968_SIPHT	NOTEST	0	0	0	no	not_expressed
D286.1_srna_0812	Candidate_442_SIPHT	NOTEST	0	0	0	no	not_expressed
D286.1_srna_0813	Candidate_970_SIPHT	NOTEST	0	0	0	no	not_expressed
D286.1_srna_0814	Candidate_971_SIPHT	OK	322.633	70.7296	-2.18951	no	expressed
D286.1_srna_0815	BPNC10170R	NOTEST	0	0	0	no	not_expressed
D286.1_srna_0816	Candidate_972_SIPHT	OK	2888.95	695.014	-2.05543	no	expressed
D286.1_srna_0817	Candidate_973_SIPHT	NOTEST	0	0	0	no	not_expressed
D286.1_srna_0818	Cand_10_sRNAscanner	NOTEST	0	0	0	no	not_expressed
D286.1_srna_0819	Candidate_975_SIPHT	NOTEST	0	0	0	no	not_expressed
D286.1_srna_0820	Candidate_976_SIPHT	NOTEST	0	0	0	no	not_expressed
D286.1_srna_0821	Candidate_444_SIPHT	OK	2267.13	0	#NAME?	no	expressed
D286.1_srna_0822	Candidate_977_SIPHT	NOTEST	0	0	0	no	not_expressed
D286.1_srna_0823	Candidate_445_446_SIPHT	NOTEST	0	0	0	no	not_expressed
D286.1_srna_0824	Candidate_447_SIPHT	NOTEST	0	0	0	no	not_expressed
D286.1_srna_0825	Candidate_979_SIPHT	NOTEST	0	0	0	no	not_expressed
D286.1_srna_0826	Candidate_448_SIPHT	NOTEST	0	0	0	no	not_expressed
D286.1_srna_0827	BPNC10171R	NOTEST	0	0	0	no	not_expressed
D286.1_srna_0828	BPNC10161F_450_SIPHT	OK	1598.82	2841.03	0.829409	no	expressed
D286.1_srna_0829	Candidate_980_SIPHT	NOTEST	0	362.274	inf	no	expressed
D286.1_srna_0830	BPNC10163F_451_SIPHT	OK	447.016	73.8272	-2.5981	no	expressed
D286.1_srna_0831	Candidate_452_SIPHT	NOTEST	0	0	0	no	not_expressed
D286.1_srna_0832	BPNC10164F	NOTEST	0	0	0	no	not_expressed
D286.1_srna_0833	Candidate_453_SIPHT	NOTEST	0	0	0	no	not_expressed
D286.1_srna_0834	Candidate_454_SIPHT	NOTEST	0	0	0	no	not_expressed
D286.1_srna_0835	BPNC10165F	OK	9467.36	11749	0.311503	no	expressed
D286.1_srna_0836	BPNC10173R	NOTEST	0	0	0	no	not_expressed
D286.1_srna_0837	BPNC10166F	OK	44818.2	5737.19	-2.96567	no	expressed
D286.1_srna_0838	BPNC10174R_455_SIPHT	OK	349.498	292.535	-0.256678	no	expressed
D286.1_srna_0839	Candidate_456_SIPHT	OK	1499.84	965.105	-0.636048	no	expressed
D286.1_srna_0840	Candidate_982_SIPHT	NOTEST	0	0	0	no	not_expressed
D286.1_srna_0841	BPNC10175R_981_SIPHT	NOTEST	3821.87	0	#NAME?	no	expressed
D286.1_srna_0842	Candidate_983_SIPHT	NOTEST	0	0	0	no	not_expressed
D286.1_srna_0843	Candidate_458_SIPHT	OK	3172340	496351	-2.67612	no	expressed
D286.1_srna_0844	Candidate_984_SIPHT	NOTEST	0	0	0	no	not_expressed
D286.1_srna_0845	Candidate_985_SIPHT	OK	1409.96	507.925	-1.47297	no	expressed
D286.1_srna_0846	Candidate_986_SIPHT	NOTEST	0	0	0	no	not_expressed
D286.1_srna_0847	BPNC10167F	OK	11921.6	4539.51	-1.39297	no	expressed
D286.1_srna_0848	Candidate_459_SIPHT	NOTEST	0	0	0	no	not_expressed
D286.1_srna_0849	Candidate_987_SIPHT	NOTEST	0	4088.02	inf	no	expressed
D286.1_srna_0850	Cand_16_sRNAscanner	OK	4943330	14091200	1.51124	yes	up-regulated
D286.1_srna_0851	BPNC10168F	OK	539.894	2547.37	2.23826	no	expressed
D286.1_srna_0852	Candidate_989_SIPHT	NOTEST	906.556	647.62	-0.485249	no	expressed
D286.1_srna_0853	Candidate_990_SIPHT	OK	685.159	279.817	-1.29195	no	expressed
D286.1_srna_0854	Candidate_461_SIPHT	NOTEST	0	0	0	no	not_expressed
D286.1_srna_0855	Candidate_462_SIPHT	NOTEST	0	0	0	no	not_expressed
D286.1_srna_0856	Candidate_991_SIPHT	NOTEST	0	0	0	no	not_expressed
D286.1_srna_0857	Candidate_463_SIPHT	OK	9665.97	0	#NAME?	no	expressed
D286.1_srna_0858	Candidate_994_SIPHT	OK	2816.45	3023.89	0.102531	no	expressed
D286.1_srna_0859	BPNC10176R	OK	168221	480516	1.51423	yes	up-regulated
D286.1_srna_0860	Candidate_464_SIPHT	OK	11716.4	0	#NAME?	no	expressed
D286.1_srna_0861	Candidate_995_SIPHT	NOTEST	0	0	0	no	not_expressed
D286.1_srna_0862	BPNC10177R	OK	2735.61	0	#NAME?	no	expressed
D286.1_srna_0863	BPNC10178R	OK	848.795	704.449	-0.268921	no	expressed
D286.1_srna_0864	Candidate_996_SIPHT	NOTEST	0	0	0	no	not_expressed
D286.1_srna_0865	BPNC10179R_80R_998_SIPHT	OK	1436.29	1882.89	0.390603	no	expressed
D286.1_srna_0866	Candidate_999_SIPHT	OK	1942.79	4964.83	1.35362	no	expressed
D286.1_srna_0867	BPNC10181R	OK	414.831	385.547	-0.105617	no	expressed
D286.1_srna_0868	BPNC10169F	NOTEST	0	0	0	no	not_expressed
D286.1_srna_0869	Candidate_1000_SIPHT	NOTEST	0	0	0	no	not_expressed
D286.1_srna_0870	Candidate_1001_SIPHT	NOTEST	0	0	0	no	not_expressed
D286.1_srna_0871	BPNC10182R_1002_SIPHT	OK	1256.58	2143.69	0.770597	no	expressed
D286.1_srna_0872	Candidate_1003_SIPHT	NOTEST	0	0	0	no	not_expressed
D286.1_srna_0873	Candidate_23_467_SIPHT	NOTEST	0	0	0	no	not_expressed
D286.1_srna_0874	Candidate_468_SIPHT	NOTEST	0	0	0	no	not_expressed
D286.1_srna_0875	Candidate_1004_SIPHT	NOTEST	0	0	0	no	not_expressed
D286.1_srna_0876	Candidate_1005_SIPHT	NOTEST	0	858.354	inf	no	expressed
D286.1_srna_0877	Candidate_1006_SIPHT	NOTEST	0	0	0	no	not_expressed
D286.1_srna_0878	Candidate_1007_SIPHT	NOTEST	2184.45	0	#NAME?	no	expressed
D286.1_srna_0879	Candidate_1010_SIPHT	OK	4934.66	804.603	-2.6166	no	expressed
D286.1_srna_0880	Candidate_1011_SIPHT	OK	1620.09	523.782	-1.62904	no	expressed
D286.1_srna_0881	Candidate_471_SIPHT	OK	5918.1	655.885	-3.17362	no	expressed
D286.1_srna_0882	BPNC10170F_473_SIPHT	NOTEST	24.1585	85.9567	1.83108	no	expressed
D286.1_srna_0883	Candidate_1012_SIPHT	NOTEST	0	0	0	no	not_expressed
D286.1_srna_0884	Candidate_1013_SIPHT	NOTEST	0	0	0	no	not_expressed
D286.1_srna_0885	BPNC10183R_474_1015_SIPHT	OK	86245.1	44228.4	-0.96347	yes	down-regulated
D286.1_srna_0886	Candidate_475_SIPHT	NOTEST	0	0	0	no	not_expressed
D286.1_srna_0887	BPNC10184R_1016_476_SIPHT	OK	594.372	371.454	-0.678182	no	expressed
D286.1_srna_0888	BPNC10185R	OK	576.517	6729.52	3.54507	no	expressed
D286.1_srna_0889	BPNC10186R	OK	0	4790.19	inf	no	expressed
D286.1_srna_0890	BPNC10187R	OK	78597.2	380181	2.27414	yes	up-regulated
D286.1_srna_0891	Candidate_478_SIPHT	NOTEST	0	0	0	no	not_expressed
D286.1_srna_0892	Candidate_1017_SIPHT	NOTEST	475.29	172.473	-1.46244	no	expressed
D286.1_srna_0893	BPNC10171F_479_SIPHT	OK	2531.15	0	#NAME?	no	expressed
D286.1_srna_0894	Candidate_1019_SIPHT	NOTEST	0	0	0	no	not_expressed
D286.1_srna_0895	Candidate_480_SIPHT	OK	343.675	2143.19	2.64064	yes	up-regulated
D286.1_srna_0896	Candidate_1020_SIPHT	NOTEST	0	0	0	no	not_expressed
D286.1_srna_0897	BPNC10188R	OK	33399.3	18056.7	-0.887285	no	expressed
D286.1_srna_0898	Candidate_483_SIPHT	OK	3270.54	0	#NAME?	no	expressed
D286.1_srna_0899	Candidate_484_SIPHT	NOTEST	0	0	0	no	not_expressed
D286.1_srna_0900	BPNC10172F	NOTEST	0	0	0	no	not_expressed
D286.1_srna_0901	BPNC10189R	OK	0	3160.7	inf	no	expressed
D286.1_srna_0902	BPNC10173F	OK	971.024	879.558	-0.142729	no	expressed
D286.1_srna_0903	BPNC10174F	NOTEST	1431.95	176.858	-3.01732	no	expressed
D286.1_srna_0904	Candidate_486_SIPHT	NOTEST	0	0	0	no	not_expressed
D286.1_srna_0905	Candidate_487_SIPHT	NOTEST	0	0	0	no	not_expressed
D286.1_srna_0906	Candidate_1021_SIPHT	NOTEST	0	0	0	no	not_expressed
D286.1_srna_0907	BPNC10175F	OK	0	2670.16	inf	no	expressed
D286.1_srna_0908	Candidate_489_210_209_SIPHT	OK	1216.06	941.336	-0.369429	no	expressed
D286.1_srna_0909	Candidate_1025_SIPHT	NOTEST	0	0	0	no	not_expressed
D286.1_srna_0910	Candidate_1023_SIPHT	NOTEST	0	0	0	no	not_expressed
D286.1_srna_0911	Candidate_1026_SIPHT	NOTEST	0	0	0	no	not_expressed
D286.1_srna_0912	Candidate_1027_SIPHT	OK	220700	87679.9	-1.33177	no	expressed
D286.1_srna_0913	BPNC10190R_pfl.1	OK	28524.6	38608.7	0.436718	no	expressed
D286.1_srna_0914	Candidate_491_SIPHT	OK	3442.87	1092.04	-1.65659	no	expressed
D286.1_srna_0915	BPNC10191R	OK	44118.4	0	#NAME?	yes	down-regulated
D286.1_srna_0916	BPNC10176F	OK	7488.02	19981.8	1.41603	no	expressed
D286.1_srna_0917	Candidate_492_SIPHT	NOTEST	0	267.031	inf	no	expressed
D286.1_srna_0918	Candidate_493_SIPHT	NOTEST	0	0	0	no	not_expressed
D286.1_srna_0919	Candidate_1028_SIPHT	NOTEST	0	0	0	no	not_expressed
D286.1_srna_0920	Candidate_494_SIPHT	NOTEST	0	0	0	no	not_expressed
D286.1_srna_0921	Candidate_1030_SIPHT	NOTEST	0	0	0	no	not_expressed
D286.1_srna_0922	Candidate_1029_SIPHT	NOTEST	0	0	0	no	not_expressed
D286.1_srna_0923	Candidate_496_SIPHT	NOTEST	0	0	0	no	not_expressed
D286.1_srna_0924	Candidate_1031_SIPHT	OK	2758.75	1334.97	-1.04721	no	expressed
D286.1_srna_0925	BPNC10192R_497_SIPHT	OK	7383.79	2258.29	-1.70913	yes	down-regulated
D286.1_srna_0926	BPNC10177F	OK	7099.93	1837.46	-1.95009	no	expressed
D286.1_srna_0927	Candidate_1032_SIPHT	NOTEST	0	0	0	no	not_expressed
D286.1_srna_0928	BPNC10178F_498_1034_SIPHT	OK	2576.51	1055.17	-1.28794	no	expressed
D286.1_srna_0929	Candidate_1033_SIPHT	NOTEST	0	0	0	no	not_expressed
D286.1_srna_0930	Candidate_499_SIPHT	OK	3507.59	307.574	-3.51148	no	expressed
D286.1_srna_0931	Candidate_1036_SIPHT	NOTEST	0	0	0	no	not_expressed
D286.1_srna_0932	Candidate_501_SIPHT	OK	10698.4	0	#NAME?	no	expressed
D286.1_srna_0933	Candidate_502_SIPHT	NOTEST	0	0	0	no	not_expressed
D286.1_srna_0934	BPNC10179F	NOTEST	0	0	0	no	not_expressed
D286.1_srna_0935	Candidate_1037_SIPHT	NOTEST	0	0	0	no	not_expressed
D286.1_srna_0936	BPNC10194R_1041_SIPHT	OK	1592.84	0	#NAME?	yes	down-regulated
D286.1_srna_0937	Candidate_1042_SIPHT	NOTEST	0	0	0	no	not_expressed
D286.1_srna_0938	Candidate_503_SIPHT	NOTEST	0	0	0	no	not_expressed
D286.1_srna_0939	Candidate_1043_SIPHT	OK	0	279.754	inf	no	expressed
D286.1_srna_0940	Candidate_504_SIPHT	OK	69972.2	0	#NAME?	no	expressed
D286.1_srna_0941	Candidate_505_SIPHT	NOTEST	0	0	0	no	not_expressed
D286.1_srna_0942	Candidate_1045_SIPHT	NOTEST	0	10082.1	inf	no	expressed
D286.1_srna_0943	BPNC10196R	OK	0	1547.85	inf	no	expressed
D286.1_srna_0944	BPNC10180F	NOTEST	0	0	0	no	not_expressed
D286.1_srna_0945	Candidate_506_SIPHT	NOTEST	0	0	0	no	not_expressed
D286.1_srna_0946	Candidate_1046_SIPHT	NOTEST	1591.74	0	#NAME?	no	expressed
D286.1_srna_0947	Candidate_1078_SIPHT	NOTEST	0	0	0	no	not_expressed
D286.1_srna_0948	BPNC10181F	OK	2486.19	4848.76	0.96368	yes	up-regulated
D286.1_srna_0949	Candidate_1047_SIPHT	OK	4578.79	377.009	-3.60229	no	expressed
D286.1_srna_0950	Candidate_1049_SIPHT	OK	5163.36	0	#NAME?	no	expressed
D286.1_srna_0951	Candidate_1048_SIPHT	NOTEST	0	0	0	no	not_expressed
D286.1_srna_0952	Betaproteobacteria_toxic_sRNA.3	NOTEST	0	0	0	no	not_expressed
D286.1_srna_0953	RNaseP_bact_a	NOTEST	915695	977346	0.0940033	no	expressed
D286.1_srna_0954	Candidate_508_SIPHT	NOTEST	0	0	0	no	not_expressed
D286.1_srna_0955	Candidate_509_SIPHT	NOTEST	0	0	0	no	not_expressed
D286.1_srna_0956	Candidate_1051_SIPHT	OK	1099210	0	#NAME?	no	expressed
D286.1_srna_0957	BPNC10197R	OK	2811.55	0	#NAME?	no	expressed
D286.1_srna_0958	BPNC10198R_510_SIPHT	NOTEST	0	0	0	no	not_expressed
D286.1_srna_0959	BPNC10183F	NOTEST	0	0	0	no	not_expressed
D286.1_srna_0960	Candidate_1052_SIPHT	NOTEST	0	0	0	no	not_expressed
D286.1_srna_0961	Candidate_1054_SIPHT	NOTEST	0	0	0	no	not_expressed
D286.1_srna_0962	Candidate_1056_SIPHT	NOTEST	0	0	0	no	not_expressed
D286.1_srna_0963	Candidate_1055_SIPHT	NOTEST	0	0	0	no	not_expressed
D286.1_srna_0964	BPNC10199R	NOTEST	1325.56	429.063	-1.62734	no	expressed
D286.1_srna_0965	Candidate_53_SIPHT_2	NOTEST	0	0	0	no	not_expressed
D286.1_srna_0966	BPNC10184F	NOTEST	0	0	0	no	not_expressed
D286.1_srna_0967	Candidate_1058_SIPHT	NOTEST	0	0	0	no	not_expressed
D286.1_srna_0968	Candidate_513_SIPHT	NOTEST	0	0	0	no	not_expressed
D286.1_srna_0969	Candidate_514_SIPHT	NOTEST	0	0	0	no	not_expressed
D286.1_srna_0970	Candidate_1060_SIPHT	NOTEST	0	0	0	no	not_expressed
D286.1_srna_0971	Candidate_515_SIPHT	NOTEST	0	0	0	no	not_expressed
D286.1_srna_0972	Candidate_1061_SIPHT	NOTEST	0	0	0	no	not_expressed
D286.1_srna_0973	Candidate_1063_SIPHT	OK	6283.03	2296.48	-1.45204	yes	down-regulated
D286.1_srna_0974	Candidate_517_SIPHT	NOTEST	0	0	0	no	not_expressed
D286.1_srna_0975	Candidate_1064_SIPHT	NOTEST	0	0	0	no	not_expressed
D286.1_srna_0976	Candidate_1068_SIPHT	NOTEST	0	0	0	no	not_expressed
D286.1_srna_0977	Candidate_1067_SIPHT	NOTEST	239.482	0	#NAME?	no	expressed
D286.1_srna_0978	BPNC10200R_519_SIPHT	OK	5349.84	3764.22	-0.507146	no	expressed
D286.1_srna_0979	Candidate_1070_SIPHT	OK	0	2081.71	inf	no	expressed
D286.1_srna_0980	BPNC10201R	OK	29403.8	2605.81	-3.4962	yes	down-regulated
D286.1_srna_0981	BPNC10202R	OK	25404.4	7048.58	-1.84967	yes	down-regulated
D286.1_srna_0982	Candidate_1072_SIPHT	NOTEST	0	0	0	no	not_expressed
D286.1_srna_0983	Candidate_1071_SIPHT	NOTEST	0	0	0	no	not_expressed
D286.1_srna_0984	Candidate_1077_SIPHT	NOTEST	0	0	0	no	not_expressed
D286.1_srna_0985	Candidate_1079_SIPHT	OK	2693.19	0	#NAME?	no	expressed
D286.1_srna_0986	Candidate_1081_SIPHT	OK	13896.8	1298.02	-3.42036	no	expressed
D286.1_srna_0987	Candidate_1082_SIPHT	OK	17724.8	0	#NAME?	yes	down-regulated
D286.1_srna_0988	BPNC20138F	NOTEST	0	0	0	no	not_expressed
D286.1_srna_0989	BPNC10091F	NOTEST	0	0	0	no	not_expressed
D286.1_srna_0990	BPNC20127R_93R_1084_SIPHT	OK	727.127	0	#NAME?	yes	down-regulated
D286.1_srna_0991	Candidate_1085_SIPHT	OK	1039.49	744.875	-0.480799	no	expressed
D286.1_srna_0992	Candidate_526_SIPHT	NOTEST	0	0	0	no	not_expressed
D286.1_srna_0993	Candidate_527_SIPHT	OK	0	688246	inf	no	expressed
D286.1_srna_0994	Candidate_1087_SIPHT	NOTEST	0	0	0	no	not_expressed
D286.1_srna_0995	Candidate_834_SIPHT	NOTEST	0	0	0	no	not_expressed
D286.1_srna_0996	Candidate_835_SIPHT	NOTEST	0	0	0	no	not_expressed
D286.1_srna_0997	Candidate_1088_SIPHT	NOTEST	0	2749.3	inf	no	expressed
D286.1_srna_0998	Cand_11_13_sRNAscanner	OK	87625.3	19631.9	-2.15815	yes	down-regulated
D286.1_srna_0999	Candidate_1089_SIPHT	OK	15732.5	5094.1	-1.62685	no	expressed
D286.1_srna_1000	Candidate_528_SIPHT	NOTEST	0	0	0	no	not_expressed
D286.1_srna_1001	BPNC10185F_1090_SIPHT	OK	19187.9	3691.2	-2.37804	yes	down-regulated
D286.1_srna_1002	Candidate_1091_SIPHT	NOTEST	0	0	0	no	not_expressed
D286.1_srna_1003	Candidate_1093_SIPHT	NOTEST	0	0	0	no	not_expressed
D286.1_srna_1004	BPNC10186F	NOTEST	0	0	0	no	not_expressed
D286.1_srna_1005	Candidate_1094_SIPHT	NOTEST	0	0	0	no	not_expressed
D286.1_srna_1006	Candidate_530_SIPHT	OK	367.223	438.54	0.256052	no	expressed
D286.1_srna_1007	Candidate_534_SIPHT	NOTEST	0	0	0	no	not_expressed
D286.1_srna_1008	Candidate_1095_SIPHT	NOTEST	0	0	0	no	not_expressed
D286.1_srna_1009	Candidate_1096_SIPHT	NOTEST	0	0	0	no	not_expressed
D286.1_srna_1010	Candidate_1097_SIPHT	NOTEST	0	0	0	no	not_expressed
D286.1_srna_1011	BPNC10204R_539_SIPHT	OK	702.769	166.727	-2.07556	no	expressed
D286.1_srna_1012	BPNC10205R_540_541_SIPHT	OK	818.681	2081.51	1.34626	yes	up-regulated
D286.1_srna_1013	BPNC10188F	NOTEST	0	0	0	no	not_expressed
D286.1_srna_1014	BPNC10189F	OK	0	2828.02	inf	no	expressed
D286.1_srna_1015	Candidate_1098_SIPHT	NOTEST	0	0	0	no	not_expressed
D286.1_srna_1016	Candidate_1099_SIPHT	NOTEST	0	0	0	no	not_expressed
D286.1_srna_1017	BPNC10206R	NOTEST	0	0	0	no	not_expressed
D286.1_srna_1018	BPNC10190F	OK	0	5598.73	inf	yes	up-regulated
D286.1_srna_1019	Candidate_1101_542_SIPHT	NOTEST	0	0	0	no	not_expressed
D286.1_srna_1020	BPNC10192F	NOTEST	147.223	0	#NAME?	no	expressed
D286.1_srna_1021	BPNC10193F	OK	0	521.658	inf	no	expressed
D286.1_srna_1022	Candidate_30_SIPHT	NOTEST	0	0	0	no	not_expressed
D286.1_srna_1023	Candidate_544_SIPHT	NOTEST	0	0	0	no	not_expressed
D286.1_srna_1024	BPNC10194F	NOTEST	0	0	0	no	not_expressed
D286.1_srna_1025	Candidate_1106_SIPHT	NOTEST	0	885.069	inf	no	expressed
D286.1_srna_1026	Candidate_1107_SIPHT	NOTEST	0	0	0	no	not_expressed
D286.1_srna_1027	Candidate_546_SIPHT	NOTEST	0	0	0	no	not_expressed
D286.1_srna_1028	Candidate_1108_SIPHT	NOTEST	0	0	0	no	not_expressed
D286.1_srna_1029	Candidate_1110_SIPHT	NOTEST	0	0	0	no	not_expressed
D286.1_srna_1030	Candidate_1111_SIPHT	OK	18092.5	5672.21	-1.67341	no	expressed
D286.1_srna_1031	Candidate_1112_SIPHT	NOTEST	0	0	0	no	not_expressed
D286.1_srna_1032	Candidate_1114_SIPHT	OK	14340.5	3017.69	-2.24858	no	expressed
D286.1_srna_1033	TPP	OK	50843.3	32837.8	-0.630702	no	expressed
D286.1_srna_1034	Candidate_1118_SIPHT	OK	0	543.309	inf	no	expressed
D286.1_srna_1035	Candidate_549_SIPHT	OK	0	2424.86	inf	yes	up-regulated
D286.1_srna_1036	Candidate_1119_SIPHT	OK	35224.6	0	#NAME?	no	expressed
D286.1_srna_1037	Candidate_1121_SIPHT	NOTEST	0	0	0	no	not_expressed
D286.1_srna_1038	Candidate_1120_SIPHT	NOTEST	0	0	0	no	not_expressed
D286.1_srna_1039	Candidate_551_SIPHT	NOTEST	0	0	0	no	not_expressed
D286.1_srna_1040	Candidate_1122_SIPHT	OK	24965.7	21367.6	-0.224523	no	expressed
D286.1_srna_1041	Candidate_552_SIPHT	NOTEST	0	0	0	no	not_expressed
D286.1_srna_1042	Candidate_1123_SIPHT	OK	6196.97	0	#NAME?	no	expressed
D286.1_srna_1043	Cand_13_sRNAscanner_553_SIPHT	OK	137048	2060.2	-6.05575	no	expressed
D286.1_srna_1044	Candidate_1126_SIPHT	OK	83265.4	1008.15	-6.36793	no	expressed
D286.1_srna_1045	Candidate_1127_SIPHT	OK	91587.1	6631.44	-3.78775	yes	down-regulated
D286.1_srna_1046	Candidate_554_SIPHT	NOTEST	0	0	0	no	not_expressed
D286.1_srna_1047	Candidate_1128_SIPHT	NOTEST	0	0	0	no	not_expressed
D286.1_srna_1048	BPNC10208R	NOTEST	0	0	0	no	not_expressed
D286.1_srna_1049	BPNC10196F_1129_SIPHT	OK	51557.7	4230.53	-3.60728	yes	down-regulated
D286.1_srna_1050	Candidate_555_SIPHT	NOTEST	0	0	0	no	not_expressed
D286.1_srna_1051	BPNC10209R	OK	164710	5179.72	-4.99091	yes	down-regulated
D286.1_srna_1052	BPNC10197F	OK	164710	5179.72	-4.99091	yes	down-regulated
D286.1_srna_1053	BPNC10210R	OK	24493.1	5145.67	-2.25094	no	expressed
D286.1_srna_1054	BPNC10199F	NOTEST	0	0	0	no	not_expressed
D286.1_srna_1055	BPNC10211R	OK	2021.94	1167.24	-0.792644	no	expressed
D286.1_srna_1056	BPNC10212R	OK	0	1673.29	inf	no	expressed
D286.1_srna_1057	BPNC10213R	OK	5358	3731.12	-0.522084	no	expressed
D286.1_srna_1058	Candidate_1131_SIPHT	OK	153475	25198.2	-2.60661	no	expressed
D286.1_srna_1059	Candidate_557_SIPHT	NOTEST	0	0	0	no	not_expressed
D286.1_srna_1060	Candidate_1132_SIPHT	NOTEST	0	0	0	no	not_expressed
D286.1_srna_1061	BPNC10201F_559_SIPHT	OK	636.617	373.688	-0.768591	no	expressed
D286.1_srna_1062	Candidate_26_SIPHT	NOTEST	0	0	0	no	not_expressed
D286.1_srna_1063	Candidate_1133_SIPHT	NOTEST	0	0	0	no	not_expressed
D286.1_srna_1064	Candidate_1135_560_SIPHT	NOTEST	0	0	0	no	not_expressed
D286.1_srna_1065	Betaproteobacteria_toxic_sRNA.5	NOTEST	0	0	0	no	not_expressed
D286.1_srna_1066	Candidate_562_SIPHT	NOTEST	0	0	0	no	not_expressed
D286.1_srna_1067	Candidate_564_SIPHT	NOTEST	0	0	0	no	not_expressed
D286.1_srna_1068	Candidate_1137_SIPHT	NOTEST	0	0	0	no	not_expressed
D286.1_srna_1069	BPNC10215R_1138_SIPHT	OK	51.0439	877.131	4.10298	no	expressed
D286.1_srna_1070	Candidate_566_SIPHT	NOTEST	0	0	0	no	not_expressed
D286.1_srna_1071	BPNC10216R	OK	1477.36	2612.74	0.82254	no	expressed
D286.1_srna_1072	BPNC10202F	OK	66669.7	10731.7	-2.63515	yes	down-regulated
D286.1_srna_1073	Candidate_1140_SIPHT	NOTEST	0	0	0	no	not_expressed
D286.1_srna_1074	Candidate_1143_SIPHT	NOTEST	0	0	0	no	not_expressed
D286.1_srna_1075	Candidate_568_SIPHT	NOTEST	0	0	0	no	not_expressed
D286.1_srna_1076	BPNC10203F	NOTEST	0	0	0	no	not_expressed
D286.1_srna_1077	BPNC10219R_1144_SIPHT	OK	53524.8	111981	1.06497	yes	up-regulated
D286.1_srna_1078	Candidate_1145_SIPHT	OK	2926.43	1438.38	-1.0247	no	expressed
D286.1_srna_1079	Candidate_569_SIPHT	NOTEST	0	819.967	inf	no	expressed
D286.1_srna_1080	Candidate_1146_SIPHT	NOTEST	419.625	0	#NAME?	no	expressed
D286.1_srna_1081	Candidate_1147_SIPHT	NOTEST	0	0	0	no	not_expressed
D286.1_srna_1082	Candidate_570_SIPHT	NOTEST	0	0	0	no	not_expressed
D286.1_srna_1083	BPNC10220R_SAH_riboswitch.1	OK	2663.62	1433.62	-0.893729	no	expressed
D286.1_srna_1084	BPNC10221R	OK	896.414	0	#NAME?	yes	down-regulated
D286.1_srna_1085	BPNC10222R_1148_SIPHT	NOTEST	0	0	0	no	not_expressed
D286.1_srna_1086	Candidate_571_SIPHT	NOTEST	0	0	0	no	not_expressed
D286.1_srna_1087	Candidate_1149_SIPHT	NOTEST	0	0	0	no	not_expressed
D286.1_srna_1088	Candidate_572_SIPHT	NOTEST	0	0	0	no	not_expressed
D286.1_srna_1089	BPNC10223R	OK	9649.56	9945.53	0.0435852	no	expressed
D286.1_srna_1090	Candidate_1151_SIPHT	NOTEST	0	0	0	no	not_expressed
D286.1_srna_1091	Candidate_1152_SIPHT	NOTEST	0	0	0	no	not_expressed
D286.1_srna_1092	Candidate_573_SIPHT	NOTEST	0	0	0	no	not_expressed
D286.1_srna_1093	Candidate_574_SIPHT	NOTEST	0	1615.6	inf	no	expressed
D286.1_srna_1094	Candidate_1155_SIPHT	OK	2369.19	586.856	-2.01332	yes	down-regulated
D286.1_srna_1095	BPNC10225R_1156_SIPHT	OK	97319.7	37674.9	-1.36913	yes	down-regulated
D286.1_srna_1096	BPNC10226R	OK	6566.35	0	#NAME?	no	expressed
D286.1_srna_1097	Candidate_576_SIPHT	OK	32581.8	2749.3	-3.56693	no	expressed
D286.1_srna_1098	Candidate_1157_SIPHT	NOTEST	0	0	0	no	not_expressed
D286.1_srna_1099	Candidate_577_SIPHT	OK	938.12	1605.43	0.775116	no	expressed
D286.1_srna_1100	BPNC10227R	NOTEST	0	0	0	no	not_expressed
D286.1_srna_1101	Candidate_1158_SIPHT	OK	4378	1371.28	-1.67475	yes	down-regulated
D286.1_srna_1102	Candidate_1162_SIPHT	OK	982.836	858.342	-0.195398	no	expressed
D286.1_srna_1103	Candidate_1163_SIPHT	NOTEST	0	0	0	no	not_expressed
D286.1_srna_1104	Cand_12_sRNAscanner_580_SIPHT	OK	111370	10398.1	-3.42097	yes	down-regulated
D286.1_srna_1105	Candidate_29_SIPHT	OK	51658.3	11290.2	-2.19394	yes	down-regulated
D286.1_srna_1106	BPNC20048F	OK	14998.9	636.262	-4.55909	no	expressed
D286.1_srna_1107	Candidate_581_SIPHT	OK	564.653	2456.47	2.12115	no	expressed
D286.1_srna_1108	Candidate_1164_SIPHT	NOTEST	0	0	0	no	not_expressed
D286.1_srna_1109	BPNC10230R_582_583_SIPHT	OK	1056.97	1331.08	0.332668	no	expressed
D286.1_srna_1110	Candidate_584_SIPHT	NOTEST	0	0	0	no	not_expressed
D286.1_srna_1111	BPNC10204F	NOTEST	0	0	0	no	not_expressed
D286.1_srna_1112	Candidate_1165_SIPHT	NOTEST	0	0	0	no	not_expressed
D286.1_srna_1113	Candidate_1166_SIPHT	NOTEST	0	0	0	no	not_expressed
D286.1_srna_1114	BPNC10205F_1168_SIPHT	OK	460.372	12009.1	4.70519	no	expressed
D286.1_srna_1115	Candidate_1170_SIPHT	OK	1650.32	0	#NAME?	no	expressed
D286.1_srna_1116	Candidate_1169_SIPHT	NOTEST	0	0	0	no	not_expressed
D286.1_srna_1117	Candidate_586_SIPHT	OK	2328.03	0	#NAME?	no	expressed
D286.1_srna_1118	BPNC10231R_588_1172_SIPHT	NOTEST	0	123.128	inf	no	expressed
D286.1_srna_1119	BPNC10232R_1173_SIPHT	OK	4344.74	1517.07	-1.51798	no	expressed
D286.1_srna_1120	Candidate_589_SIPHT	NOTEST	0	3965.55	inf	no	expressed
D286.1_srna_1121	Candidate_1174_SIPHT	OK	34.7665	151.411	2.1227	no	expressed
D286.1_srna_1122	BPNC10233R_28_SIPHT	NOTEST	0	0	0	no	not_expressed
D286.1_srna_1123	Candidate_591_SIPHT	NOTEST	0	0	0	no	not_expressed
D286.1_srna_1124	Candidate_1175_SIPHT	NOTEST	0	0	0	no	not_expressed
D286.1_srna_1125	Candidate_592_SIPHT	OK	2156.7	337.917	-2.67408	no	expressed
D286.1_srna_1126	Candidate_594_SIPHT	NOTEST	0	0	0	no	not_expressed
D286.1_srna_1127	Candidate_595_SIPHT	NOTEST	0	0	0	no	not_expressed
D286.1_srna_1128	Candidate_596_SIPHT	OK	19693.1	4333.32	-2.18415	no	expressed
D286.1_srna_1129	Candidate_597_SIPHT	OK	2364.78	756.861	-1.64361	yes	down-regulated
D286.1_srna_1130	BPNC10234R	OK	2470.99	5196.24	1.07238	yes	up-regulated

## Sheet: (B) bhibvsm9_chrS_rnaseq
(B) The differential sRNA expression results between BHIB and M9 condition in small chromosome of Bp_D286 (RNA-seq data)
id	srnas	status	BHIB_FPKM	M9_FPKM	log2(fold_change)	significant	expression
D286.2_srna_0001	BPNC20001F	OK	3209.45	923.627	-1.79694	no	expressed
D286.2_srna_0002	BPNC20001R	NOTEST	0	0	0	no	not_expressed
D286.2_srna_0003	BPNC20002R	OK	1698.2	529.915	-1.68017	no	expressed
D286.2_srna_0004	BPNC20003R	NOTEST	0	0	0	no	not_expressed
D286.2_srna_0005	Candidate_35_SIPHT	NOTEST	0	0	0	no	not_expressed
D286.2_srna_0006	Candidate_36_SIPHT	NOTEST	0	0	0	no	not_expressed
D286.2_srna_0007	Candidate_527_SIPHT	NOTEST	0	0	0	no	not_expressed
D286.2_srna_0008	Candidate_528_SIPHT	NOTEST	0	0	0	no	not_expressed
D286.2_srna_0009	BPNC20004R	OK	762.351	4289.81	2.49239	no	expressed
D286.2_srna_0010	Candidate_534_SIPHT	NOTEST	0	0	0	no	not_expressed
D286.2_srna_0011	Candidate_536_SIPHT	NOTEST	0	0	0	no	not_expressed
D286.2_srna_0012	Candidate_547_SIPHT	NOTEST	0	0	0	no	not_expressed
D286.2_srna_0013	BPNC20005R	NOTEST	0	0	0	no	not_expressed
D286.2_srna_0014	BPNC20006R	OK	0	2305.32	inf	no	expressed
D286.2_srna_0015	Candidate_562_SIPHT	NOTEST	0	137871	inf	no	expressed
D286.2_srna_0016	Candidate_563_SIPHT	NOTEST	0	0	0	no	not_expressed
D286.2_srna_0017	BPNC20007R	NOTEST	0	0	0	no	not_expressed
D286.2_srna_0018	Candidate_38_SIPHT	OK	7788.16	1571.6	-2.30905	no	expressed
D286.2_srna_0019	Candidate_39_SIPHT	NOTEST	0	0	0	no	not_expressed
D286.2_srna_0020	Candidate_40_SIPHT	OK	430.619	594.394	0.465007	no	expressed
D286.2_srna_0021	BPNC20008R_567_SIPHT	OK	15041.8	146534	3.28419	yes	up_regulated
D286.2_srna_0022	BPNC20002F_41_SIPHT	NOTEST	0	0	0	no	not_expressed
D286.2_srna_0023	BPNC20003F	NOTEST	0	0	0	no	not_expressed
D286.2_srna_0024	Candidate_574_SIPHT	NOTEST	0	0	0	no	not_expressed
D286.2_srna_0025	Candidate_42_SIPHT	OK	44300.7	26716.3	-0.729607	no	expressed
D286.2_srna_0026	Candidate_600_SIPHT	NOTEST	0	0	0	no	not_expressed
D286.2_srna_0027	BPNC20012R	NOTEST	0	1165.04	inf	no	expressed
D286.2_srna_0028	Candidate_323_SIPHT	OK	58.6198	92.4676	0.657558	no	expressed
D286.2_srna_0029	Candidate_43_SIPHT	NOTEST	0	97103.6	inf	no	expressed
D286.2_srna_0030	Candidate_44_SIPHT	NOTEST	0	0	0	no	not_expressed
D286.2_srna_0031	Candidate_45_SIPHT	NOTEST	0	0	0	no	not_expressed
D286.2_srna_0032	Candidate_46_SIPHT	NOTEST	0	0	0	no	not_expressed
D286.2_srna_0033	BPNC20005F	NOTEST	911.871	310.937	-1.5522	no	expressed
D286.2_srna_0034	BPNC20006F	OK	1682.43	2399.44	0.512153	no	expressed
D286.2_srna_0035	BPNC20007F	OK	5251.72	0	#NAME?	no	expressed
D286.2_srna_0036	Candidate_47_SIPHT	OK	1225.12	684.117	-0.840606	no	expressed
D286.2_srna_0037	Candidate_374_SIPHT	OK	244.229	368.981	0.595313	no	expressed
D286.2_srna_0038	Candidate_377_SIPHT	NOTEST	0	0	0	no	not_expressed
D286.2_srna_0039	BPNC20013R	NOTEST	0	0	0	no	not_expressed
D286.2_srna_0040	BPNC20008F	OK	3147.54	0	#NAME?	no	expressed
D286.2_srna_0041	BPNC20014R	OK	1988.34	3291.6	0.727223	no	expressed
D286.2_srna_0042	BPNC20015R_388_SIPHT	NOTEST	0	0	0	no	not_expressed
D286.2_srna_0043	Candidate_49_SIPHT	NOTEST	0	474.441	inf	no	expressed
D286.2_srna_0044	Candidate_1_SIPHT	NOTEST	0	0	0	no	not_expressed
D286.2_srna_0045	BPNC20016R	NOTEST	0	0	0	no	not_expressed
D286.2_srna_0046	Candidate_401_SIPHT	NOTEST	0	0	0	no	not_expressed
D286.2_srna_0047	Candidate_403_SIPHT	NOTEST	0	0	0	no	not_expressed
D286.2_srna_0048	Candidate_405_SIPHT	NOTEST	0	0	0	no	not_expressed
D286.2_srna_0049	BPNC20010F	OK	4454.99	0	#NAME?	no	expressed
D286.2_srna_0050	Candidate_412_SIPHT	NOTEST	0	0	0	no	not_expressed
D286.2_srna_0051	BPNC20018R	NOTEST	0	0	0	no	not_expressed
D286.2_srna_0052	Candidate_414_SIPHT	NOTEST	680.524	307.787	-1.14471	no	expressed
D286.2_srna_0053	Candidate_54_SIPHT	NOTEST	0	341.34	inf	no	expressed
D286.2_srna_0054	Candidate_55_SIPHT	NOTEST	0	0	0	no	not_expressed
D286.2_srna_0055	Candidate_56_57_SIPHT	NOTEST	0	0	0	no	not_expressed
D286.2_srna_0056	Candidate_428_SIPHT	NOTEST	0	0	0	no	not_expressed
D286.2_srna_0057	Candidate_436_SIPHT	OK	0	74.6873	inf	yes	up_regulated
D286.2_srna_0058	BPNC20011F_59_SIPHT	OK	520.341	1195.73	1.20036	no	expressed
D286.2_srna_0059	Candidate_456_SIPHT	OK	598.94	677.908	0.178679	no	expressed
D286.2_srna_0060	BPNC20020R_60_SIPHT	OK	157.572	58.0775	-1.43996	no	expressed
D286.2_srna_0061	Candidate_61_SIPHT	OK	234.553	378.782	0.691452	no	expressed
D286.2_srna_0062	BPNC20021R	NOTEST	0	76.0431	inf	no	expressed
D286.2_srna_0063	BPNC20012F	NOTEST	0	0	0	no	not_expressed
D286.2_srna_0064	Candidate_62_SIPHT	NOTEST	0	0	0	no	not_expressed
D286.2_srna_0065	BPNC20022R	OK	1942.05	0	#NAME?	no	expressed
D286.2_srna_0066	Candidate_66_SIPHT	NOTEST	0	0	0	no	not_expressed
D286.2_srna_0067	Candidate_67_SIPHT	NOTEST	0	0	0	no	not_expressed
D286.2_srna_0068	BPNC20013F	NOTEST	0	81.2379	inf	no	expressed
D286.2_srna_0069	Candidate_68_SIPHT	NOTEST	0	0	0	no	not_expressed
D286.2_srna_0070	Candidate_69_SIPHT	NOTEST	0	0	0	no	not_expressed
D286.2_srna_0071	Candidate_518_SIPHT	OK	5611.12	4496.35	-0.319534	no	expressed
D286.2_srna_0072	Candidate_519_SIPHT	NOTEST	0	0	0	no	not_expressed
D286.2_srna_0073	Candidate_71_SIPHT	NOTEST	0	3843.17	inf	no	expressed
D286.2_srna_0074	Candidate_70_SIPHT	NOTEST	0	0	0	no	not_expressed
D286.2_srna_0075	Candidate_2_SIPHT	NOTEST	1682.49	0	#NAME?	no	expressed
D286.2_srna_0076	Candidate_72_SIPHT	NOTEST	0	0	0	no	not_expressed
D286.2_srna_0077	Candidate_73_SIPHT	NOTEST	0	0	0	no	not_expressed
D286.2_srna_0078	Candidate_529_SIPHT	NOTEST	0	0	0	no	not_expressed
D286.2_srna_0079	Candidate_74_SIPHT	NOTEST	0	0	0	no	not_expressed
D286.2_srna_0080	BPNC20024R	OK	0	508.873	inf	no	expressed
D286.2_srna_0081	Candidate_530_SIPHT	NOTEST	0	0	0	no	not_expressed
D286.2_srna_0082	BPNC20025R	OK	1406.7	152.478	-3.20564	no	expressed
D286.2_srna_0083	BPNC20014F	OK	0	786.199	inf	no	expressed
D286.2_srna_0084	Candidate_531_SIPHT	NOTEST	0	1664.81	inf	no	expressed
D286.2_srna_0085	BPNC20016F_75_SIPHT	OK	542.072	258.139	-1.07034	no	expressed
D286.2_srna_0086	BPNC20026R	NOTEST	0	806.846	inf	no	expressed
D286.2_srna_0087	Candidate_532_SIPHT	NOTEST	0	0	0	no	not_expressed
D286.2_srna_0088	Candidate_33_SIPHT	NOTEST	0	0	0	no	not_expressed
D286.2_srna_0089	Candidate_76_SIPHT	NOTEST	0	0	0	no	not_expressed
D286.2_srna_0090	BPNC20017F	OK	128320	643629	2.32649	yes	up_regulated
D286.2_srna_0091	Candidate_77_SIPHT	NOTEST	0	0	0	no	not_expressed
D286.2_srna_0092	Candidate_78_SIPHT	NOTEST	0	0	0	no	not_expressed
D286.2_srna_0093	BPNC20018F	OK	0	1627.9	inf	no	expressed
D286.2_srna_0094	BPNC20027R	NOTEST	0	0	0	no	not_expressed
D286.2_srna_0095	BPNC20019F_3_SIPHT	OK	107.476	705.462	2.71455	no	expressed
D286.2_srna_0096	BPNC20020F_1_sRNAscanner	OK	671.715	341.379	-0.976473	no	expressed
D286.2_srna_0097	Candidate_535_SIPHT	NOTEST	0	0	0	no	not_expressed
D286.2_srna_0098	BPNC20021F_80_SIPHT	OK	327.662	158.592	-1.04689	no	expressed
D286.2_srna_0099	Candidate_81_SIPHT	OK	1596.18	1082.88	-0.559747	no	expressed
D286.2_srna_0100	BPNC20028R_82_SIPHT	OK	2258.94	0	#NAME?	yes	down_regulated
D286.2_srna_0101	BPNC20029R_83_SIPHT	OK	6066.38	14450.8	1.25224	yes	up_regulated
D286.2_srna_0102	BPNC20022F_537_SIPHT	OK	249.365	150.334	-0.730091	no	expressed
D286.2_srna_0103	BPNC20030R	NOTEST	0	0	0	no	not_expressed
D286.2_srna_0104	Candidate_161_SIPHT	NOTEST	0	0	0	no	not_expressed
D286.2_srna_0105	BPNC20024F	OK	9576.68	5740.1	-0.73845	no	expressed
D286.2_srna_0106	BPNC20025F	OK	1011.67	4914.61	2.28034	yes	up_regulated
D286.2_srna_0107	Candidate_538_SIPHT	NOTEST	0	0	0	no	not_expressed
D286.2_srna_0108	BPNC20026F	OK	5572.48	14222.1	1.35175	yes	up_regulated
D286.2_srna_0109	Candidate_539_SIPHT	NOTEST	0	0	0	no	not_expressed
D286.2_srna_0110	BPNC20033R	NOTEST	846.541	0	#NAME?	no	expressed
D286.2_srna_0111	Candidate_540_SIPHT	NOTEST	0	0	0	no	not_expressed
D286.2_srna_0112	BPNC20027F_541_SIPHT	OK	971.024	1434.24	0.562712	no	expressed
D286.2_srna_0113	Candidate_31_SIPHT	NOTEST	0	0	0	no	not_expressed
D286.2_srna_0114	Candidate_85_SIPHT	NOTEST	0	2309.03	inf	no	expressed
D286.2_srna_0115	Candidate_543_SIPHT	NOTEST	0	0	0	no	not_expressed
D286.2_srna_0116	Candidate_544_SIPHT	NOTEST	1739.7	0	#NAME?	no	expressed
D286.2_srna_0117	Candidate_545_SIPHT	NOTEST	0	0	0	no	not_expressed
D286.2_srna_0118	Candidate_546_SIPHT	NOTEST	0	0	0	no	not_expressed
D286.2_srna_0119	Candidate_88_SIPHT	NOTEST	0	0	0	no	not_expressed
D286.2_srna_0120	Cand_11_13_sRNAscanner	OK	29884.8	2951.51	-3.33988	yes	down_regulated
D286.2_srna_0121	BPNC10079F	NOTEST	0	0	0	no	not_expressed
D286.2_srna_0122	BPNC20028F	OK	3878.61	8234.74	1.08618	no	expressed
D286.2_srna_0123	Candidate_548_SIPHT	NOTEST	0	0	0	no	not_expressed
D286.2_srna_0124	Candidate_90_SIPHT	NOTEST	0	0	0	no	not_expressed
D286.2_srna_0125	Candidate_551_SIPHT	NOTEST	0	0	0	no	not_expressed
D286.2_srna_0126	Candidate_550_SIPHT	NOTEST	0	0	0	no	not_expressed
D286.2_srna_0127	Candidate_94_SIPHT	NOTEST	0	0	0	no	not_expressed
D286.2_srna_0128	BPNC20029F_553_96_SIPHT	OK	1629	19537.2	3.58416	yes	up_regulated
D286.2_srna_0129	Candidate_552_SIPHT	NOTEST	0	0	0	no	not_expressed
D286.2_srna_0130	Candidate_97_SIPHT	NOTEST	0	0	0	no	not_expressed
D286.2_srna_0131	BPNC20030F	OK	4845	6745.71	0.477474	no	expressed
D286.2_srna_0132	Candidate_98_SIPHT	NOTEST	0	0	0	no	not_expressed
D286.2_srna_0133	BPNC20033F	OK	7887.7	6049.62	-0.382759	no	expressed
D286.2_srna_0134	BPNC20036R_555_SIPHT	OK	3310.91	2092.54	-0.661976	no	expressed
D286.2_srna_0135	Candidate_554_SIPHT	NOTEST	0	0	0	no	not_expressed
D286.2_srna_0136	BPNC20034F	OK	2712.7	0	#NAME?	no	expressed
D286.2_srna_0137	BPNC20037R	OK	176.641	1280.96	2.85834	yes	up_regulated
D286.2_srna_0138	Candidate_100_SIPHT	OK	2073.8	2940.87	0.503963	no	expressed
D286.2_srna_0139	BPNC20035F	NOTEST	0	1273.68	inf	no	expressed
D286.2_srna_0140	Candidate_278_SIPHT_1	NOTEST	0	0	0	no	not_expressed
D286.2_srna_0141	BPNC20038R_106_SIPHT	NOTEST	0	267.031	inf	no	expressed
D286.2_srna_0142	BPNC20037F	OK	3736.54	13323.8	1.83423	yes	up_regulated
D286.2_srna_0143	Candidate_558_SIPHT	OK	243.983	627.065	1.36184	no	expressed
D286.2_srna_0144	Candidate_559_SIPHT	NOTEST	0	0	0	no	not_expressed
D286.2_srna_0145	Candidate_560_SIPHT	NOTEST	0	0	0	no	not_expressed
D286.2_srna_0146	Candidate_30_SIPHT	NOTEST	0	0	0	no	not_expressed
D286.2_srna_0147	Candidate_109_SIPHT	NOTEST	0	0	0	no	not_expressed
D286.2_srna_0148	Candidate_110_SIPHT	NOTEST	0	0	0	no	not_expressed
D286.2_srna_0149	Candidate_111_113_SIPHT	OK	536.687	147.87	-1.85975	no	expressed
D286.2_srna_0150	BPNC20038F	OK	145224	30359.2	-2.25807	yes	down_regulated
D286.2_srna_0151	BPNC20039F	OK	6260.99	0	#NAME?	no	expressed
D286.2_srna_0152	BPNC20039R	OK	8294.96	5890.79	-0.493775	no	expressed
D286.2_srna_0153	Candidate_114_SIPHT	NOTEST	0	0	0	no	not_expressed
D286.2_srna_0154	BPNC20040R_565_SIPHT	OK	848.074	2731.37	1.68736	no	expressed
D286.2_srna_0155	BPNC20040F	NOTEST	0	0	0	no	not_expressed
D286.2_srna_0156	Candidate_115_SIPHT	NOTEST	0	0	0	no	not_expressed
D286.2_srna_0157	Candidate_116_SIPHT	NOTEST	0	0	0	no	not_expressed
D286.2_srna_0158	Candidate_117_SIPHT	NOTEST	0	0	0	no	not_expressed
D286.2_srna_0159	BPNC20042F	OK	511.918	1619.65	1.66169	no	expressed
D286.2_srna_0160	Candidate_118_SIPHT	NOTEST	0	0	0	no	not_expressed
D286.2_srna_0161	Candidate_119_SIPHT	NOTEST	0	0	0	no	not_expressed
D286.2_srna_0162	BPNC20041R	OK	13456.5	33297.5	1.30711	yes	up_regulated
D286.2_srna_0163	BPNC20042R_121_SIPHT	OK	213.323	339.806	0.67167	no	expressed
D286.2_srna_0164	Candidate_122_SIPHT	NOTEST	0	0	0	no	not_expressed
D286.2_srna_0165	Candidate_123_SIPHT	OK	4839.61	768.804	-2.6542	yes	down_regulated
D286.2_srna_0166	Candidate_124_SIPHT	NOTEST	0	0	0	no	not_expressed
D286.2_srna_0167	BPNC20043R_572_SIPHT	NOTEST	0	0	0	no	not_expressed
D286.2_srna_0168	BPNC20043F	OK	11424.8	20069.9	0.812859	no	expressed
D286.2_srna_0169	BPNC20044F	NOTEST	0	0	0	no	not_expressed
D286.2_srna_0170	BPNC20045R	OK	4353.86	1311.56	-1.73101	no	expressed
D286.2_srna_0171	Candidate_575_SIPHT	NOTEST	251.645	187.338	-0.425751	no	expressed
D286.2_srna_0172	BPNC20046F_126_576_SIPHT	OK	480.097	298.482	-0.685681	no	expressed
D286.2_srna_0173	BPNC20046R	NOTEST	0	0	0	no	not_expressed
D286.2_srna_0174	Candidate_577_SIPHT	NOTEST	0	414.261	inf	no	expressed
D286.2_srna_0175	Candidate_127_SIPHT	NOTEST	0	0	0	no	not_expressed
D286.2_srna_0176	Candidate_128_SIPHT	NOTEST	0	0	0	no	not_expressed
D286.2_srna_0177	Candidate_578_SIPHT	OK	2897.52	3507.03	0.275428	no	expressed
D286.2_srna_0178	BPNC20047R_579_SIPHT	NOTEST	66.3057	0	#NAME?	no	expressed
D286.2_srna_0179	Candidate_580_SIPHT	NOTEST	0	0	0	no	not_expressed
D286.2_srna_0180	BPNC20048R	NOTEST	0	0	0	no	not_expressed
D286.2_srna_0181	BPNC20048F	OK	1602.57	45159.1	4.81655	no	expressed
D286.2_srna_0182	BPNC20049F_581_SIPHT	OK	2089.32	620.163	-1.75231	no	expressed
D286.2_srna_0183	BPNC20050F	NOTEST	0	0	0	no	not_expressed
D286.2_srna_0184	Candidate_130_SIPHT	NOTEST	0	0	0	no	not_expressed
D286.2_srna_0185	Candidate_319_SIPHT	NOTEST	0	0	0	no	not_expressed
D286.2_srna_0186	Candidate_583_SIPHT	NOTEST	0	0	0	no	not_expressed
D286.2_srna_0187	Candidate_584_SIPHT	NOTEST	0	0	0	no	not_expressed
D286.2_srna_0188	BPNC20051F	NOTEST	0	0	0	no	not_expressed
D286.2_srna_0189	Candidate_29_SIPHT	OK	0	2311350	inf	no	expressed
D286.2_srna_0190	BPNC20052F	OK	0	2464.22	inf	no	expressed
D286.2_srna_0191	BPNC20053F	OK	0	275.661	inf	no	expressed
D286.2_srna_0192	BPNC20054F	OK	911.871	2702.89	1.5676	no	expressed
D286.2_srna_0193	BPNC20055F	OK	5782.16	1951.9	-1.56673	no	expressed
D286.2_srna_0194	Cand_11_sRNAscanner	NOTEST	0	914.893	inf	no	expressed
D286.2_srna_0195	BPNC20056F	NOTEST	858.275	581.692	-0.561184	no	expressed
D286.2_srna_0196	BPNC20049R	OK	1282.65	10673.8	3.05688	yes	up_regulated
D286.2_srna_0197	BPNC20057F	NOTEST	0	0	0	no	not_expressed
D286.2_srna_0198	BPNC20058F	OK	1140.44	492.033	-1.21276	no	expressed
D286.2_srna_0199	BPNC20059F	NOTEST	0	76.8124	inf	no	expressed
D286.2_srna_0200	BPNC20061F_587_588_SIPHT	OK	257.688	114.15	-1.1747	no	expressed
D286.2_srna_0201	BPNC20063F	OK	326.441	0	#NAME?	yes	down_regulated
D286.2_srna_0202	BPNC20050R	NOTEST	0	0	0	no	not_expressed
D286.2_srna_0203	BPNC20051R	NOTEST	481.056	0	#NAME?	no	expressed
D286.2_srna_0204	Candidate_589_SIPHT	NOTEST	0	0	0	no	not_expressed
D286.2_srna_0205	BPNC20064F	OK	28224.4	37349.4	0.404143	no	expressed
D286.2_srna_0206	Candidate_134_SIPHT	NOTEST	0	0	0	no	not_expressed
D286.2_srna_0207	BPNC20065F	NOTEST	3784.09	723.522	-2.38684	no	expressed
D286.2_srna_0208	BPNC20066F	OK	403.676	74.6972	-2.43407	no	expressed
D286.2_srna_0209	BPNC20054R	NOTEST	0	0	0	no	not_expressed
D286.2_srna_0210	BPNC20067F	NOTEST	0	0	0	no	not_expressed
D286.2_srna_0211	BPNC20055R_590_SIPHT	NOTEST	0	1143.85	inf	no	expressed
D286.2_srna_0212	Candidate_591_SIPHT	NOTEST	0	0	0	no	not_expressed
D286.2_srna_0213	Candidate_592_SIPHT	NOTEST	0	0	0	no	not_expressed
D286.2_srna_0214	Candidate_593_SIPHT	NOTEST	71.0433	53.3186	-0.414061	no	expressed
D286.2_srna_0215	Candidate_594_SIPHT	NOTEST	0	0	0	no	not_expressed
D286.2_srna_0216	Candidate_136_596_SIPHT	NOTEST	0	0	0	no	not_expressed
D286.2_srna_0217	Candidate_28_595_SIPHT	NOTEST	0	0	0	no	not_expressed
D286.2_srna_0218	Candidate_137_SIPHT	OK	3697.68	1112.11	-1.73332	yes	down_regulated
D286.2_srna_0219	Candidate_140_SIPHT	OK	0	180.972	inf	no	expressed
D286.2_srna_0220	BPNC20068F	OK	858.275	6904.05	3.00793	no	expressed
D286.2_srna_0221	Candidate_141_SIPHT	NOTEST	0	0	0	no	not_expressed
D286.2_srna_0222	Candidate_597_SIPHT	OK	9102.56	0	#NAME?	no	expressed
D286.2_srna_0223	BPNC20071F_143_SIPHT	OK	258.573	262.035	0.0191895	no	expressed
D286.2_srna_0224	Candidate_601_SIPHT	NOTEST	0	91.0198	inf	no	expressed
D286.2_srna_0225	Candidate_602_SIPHT	NOTEST	0	1236.31	inf	no	expressed
D286.2_srna_0226	Candidate_145_SIPHT	NOTEST	0	0	0	no	not_expressed
D286.2_srna_0227	BPNC20058R	NOTEST	0	0	0	no	not_expressed
D286.2_srna_0228	BPNC20072F	OK	0	3095.21	inf	yes	up_regulated
D286.2_srna_0229	Candidate_146_SIPHT	NOTEST	0	0	0	no	not_expressed
D286.2_srna_0230	Candidate_322_SIPHT	NOTEST	0	0	0	no	not_expressed
D286.2_srna_0231	Candidate_148_SIPHT	NOTEST	0	0	0	no	not_expressed
D286.2_srna_0232	Candidate_149_SIPHT	NOTEST	0	0	0	no	not_expressed
D286.2_srna_0233	BPNC20073F	NOTEST	0	0	0	no	not_expressed
D286.2_srna_0234	BPNC20074F	NOTEST	0	793.901	inf	no	expressed
D286.2_srna_0235	BPNC20060R	NOTEST	0	0	0	no	not_expressed
D286.2_srna_0236	BPNC20075F	NOTEST	0	0	0	no	not_expressed
D286.2_srna_0237	BPNC20061R	OK	3054.58	1336.53	-1.19248	no	expressed
D286.2_srna_0238	BPNC20062R	OK	3318.57	0	#NAME?	no	expressed
D286.2_srna_0239	Cand_2_sRNAscanner	NOTEST	0	0	0	no	not_expressed
D286.2_srna_0240	Cand_3_sRNAscanner	NOTEST	0	0	0	no	not_expressed
D286.2_srna_0241	BPNC20078F	NOTEST	0	0	0	no	not_expressed
D286.2_srna_0242	BPNC20063R	NOTEST	0	0	0	no	not_expressed
D286.2_srna_0243	Candidate_152_SIPHT	NOTEST	0	0	0	no	not_expressed
D286.2_srna_0244	BPNC20064R	NOTEST	0	0	0	no	not_expressed
D286.2_srna_0245	BPNC20079F_4_sRNAscanner	OK	2303.61	1050.19	-1.13325	no	expressed
D286.2_srna_0246	Candidate_153_SIPHT	NOTEST	0	0	0	no	not_expressed
D286.2_srna_0247	Candidate_155_SIPHT	NOTEST	0	323.054	inf	no	expressed
D286.2_srna_0248	BPNC20066R_27_SIPHT	NOTEST	0	0	0	no	not_expressed
D286.2_srna_0249	BPNC20080F	OK	7309.96	10491.2	0.521238	no	expressed
D286.2_srna_0250	BPNC20081F	OK	1156.79	389.722	-1.56961	no	expressed
D286.2_srna_0251	BPNC20082F_156_SIPHT	OK	6707.18	19173.9	1.51536	yes	up_regulated
D286.2_srna_0252	Candidate_157_SIPHT	NOTEST	328.142	187.338	-0.808682	no	expressed
D286.2_srna_0253	Candidate_7_SIPHT	NOTEST	0	0	0	no	not_expressed
D286.2_srna_0254	BPNC20067R	NOTEST	0	0	0	no	not_expressed
D286.2_srna_0255	BPNC20083F	OK	2976.68	956.574	-1.63776	no	expressed
D286.2_srna_0256	BPNC20084F	NOTEST	0	0	0	no	not_expressed
D286.2_srna_0257	BPNC20085F_158_SIPHT	NOTEST	0	0	0	no	not_expressed
D286.2_srna_0258	BPNC20068R	NOTEST	0	0	0	no	not_expressed
D286.2_srna_0259	Candidate_159_SIPHT	NOTEST	0	258.071	inf	no	expressed
D286.2_srna_0260	BPNC20069R	OK	8320.75	3004.92	-1.46938	yes	down_regulated
D286.2_srna_0261	Candidate_330_SIPHT	NOTEST	5595.31	0	#NAME?	no	expressed
D286.2_srna_0262	BPNC20070R	OK	9310.73	17399	0.90204	no	expressed
D286.2_srna_0263	BPNC20071R_161_SIPHT	OK	4435.84	503.987	-3.13775	no	expressed
D286.2_srna_0264	BPNC20086F	NOTEST	0	0	0	no	not_expressed
D286.2_srna_0265	Candidate_163_SIPHT	NOTEST	0	0	0	no	not_expressed
D286.2_srna_0266	BPNC20087F	NOTEST	0	0	0	no	not_expressed
D286.2_srna_0267	BPNC20072R	OK	0	907.609	inf	no	expressed
D286.2_srna_0268	Candidate_331_SIPHT	NOTEST	0	0	0	no	not_expressed
D286.2_srna_0269	Candidate_164_SIPHT	OK	6626.93	6810.11	0.0393385	no	expressed
D286.2_srna_0270	BPNC20073R	OK	4454.99	1816.93	-1.29392	no	expressed
D286.2_srna_0271	Candidate_165_SIPHT	OK	1181.8	1227.98	0.055304	no	expressed
D286.2_srna_0272	BPNC20088F_166_332_167_SIPHT	NOTEST	0	50.2045	inf	no	expressed
D286.2_srna_0273	BPNC20074R	NOTEST	0	0	0	no	not_expressed
D286.2_srna_0274	BPNC20089F_333_168_334_SIPHT	OK	1810.46	92.8755	-4.28491	no	expressed
D286.2_srna_0275	Candidate_335_SIPHT	NOTEST	0	0	0	no	not_expressed
D286.2_srna_0276	Candidate_169_SIPHT	NOTEST	0	0	0	no	not_expressed
D286.2_srna_0277	Candidate_170_SIPHT	NOTEST	0	0	0	no	not_expressed
D286.2_srna_0278	Candidate_337_SIPHT	NOTEST	0	0	0	no	not_expressed
D286.2_srna_0279	BPNC20076R	OK	4415.38	6178.07	0.484619	no	expressed
D286.2_srna_0280	Candidate_172_SIPHT	OK	7764.95	11314.9	0.543172	no	expressed
D286.2_srna_0281	Candidate_340_SIPHT	OK	3167.93	0	#NAME?	no	expressed
D286.2_srna_0282	Candidate_898_SIPHT	NOTEST	0	0	0	no	not_expressed
D286.2_srna_0283	Candidate_341_SIPHT	NOTEST	0	0	0	no	not_expressed
D286.2_srna_0284	Candidate_174_SIPHT	NOTEST	0	0	0	no	not_expressed
D286.2_srna_0285	Candidate_175_SIPHT	NOTEST	0	0	0	no	not_expressed
D286.2_srna_0286	Candidate_345_SIPHT	NOTEST	0	0	0	no	not_expressed
D286.2_srna_0287	BPNC20090F	OK	319.336	440.338	0.463536	no	expressed
D286.2_srna_0288	Candidate_176_SIPHT	NOTEST	0	0	0	no	not_expressed
D286.2_srna_0289	BPNC20077R	NOTEST	0	0	0	no	not_expressed
D286.2_srna_0290	Candidate_177_SIPHT	NOTEST	0	9008.18	inf	no	expressed
D286.2_srna_0291	Candidate_178_SIPHT	NOTEST	0	0	0	no	not_expressed
D286.2_srna_0292	Candidate_346_SIPHT	NOTEST	0	0	0	no	not_expressed
D286.2_srna_0293	Candidate_179_SIPHT	NOTEST	0	0	0	no	not_expressed
D286.2_srna_0294	Candidate_503_SIPHT	NOTEST	0	0	0	no	not_expressed
D286.2_srna_0295	BPNC20091F_180_SIPHT	NOTEST	417.992	87.1749	-2.26149	no	expressed
D286.2_srna_0296	BPNC20092F	NOTEST	0	0	0	no	not_expressed
D286.2_srna_0297	BPNC20078R	OK	6624.32	7240.12	0.128241	no	expressed
D286.2_srna_0298	Candidate_8_SIPHT	NOTEST	954.712	215.477	-2.14753	no	expressed
D286.2_srna_0299	Candidate_347_SIPHT	NOTEST	0	0	0	no	not_expressed
D286.2_srna_0300	Candidate_348_SIPHT	NOTEST	0	0	0	no	not_expressed
D286.2_srna_0301	Candidate_349_SIPHT	NOTEST	0	0	0	no	not_expressed
D286.2_srna_0302	Candidate_350_SIPHT	OK	321.092	97.5475	-1.71881	no	expressed
D286.2_srna_0303	BPNC20079R	OK	5158.79	11177.8	1.11553	yes	up_regulated
D286.2_srna_0304	BPNC20081R	OK	3131.14	9100.27	1.53922	no	expressed
D286.2_srna_0305	Cand_5_sRNAscanner	NOTEST	0	0	0	no	not_expressed
D286.2_srna_0306	Candidate_9_SIPHT	NOTEST	0	0	0	no	not_expressed
D286.2_srna_0307	Candidate_351_SIPHT	NOTEST	0	0	0	no	not_expressed
D286.2_srna_0308	Candidate_181_SIPHT	OK	825.831	1904.65	1.20561	no	expressed
D286.2_srna_0309	Candidate_182_183_SIPHT	NOTEST	0	0	0	no	not_expressed
D286.2_srna_0310	Candidate_184_SIPHT	NOTEST	0	386.963	inf	no	expressed
D286.2_srna_0311	Candidate_185_SIPHT	NOTEST	0	919.535	inf	no	expressed
D286.2_srna_0312	Candidate_187_SIPHT	NOTEST	0	0	0	no	not_expressed
D286.2_srna_0313	BPNC20082R	OK	1620.44	4001.59	1.30419	yes	up_regulated
D286.2_srna_0314	BPNC20094F	NOTEST	0	0	0	no	not_expressed
D286.2_srna_0315	BPNC20083R	NOTEST	0	0	0	no	not_expressed
D286.2_srna_0316	Candidate_353_SIPHT	OK	7360.47	0	#NAME?	no	expressed
D286.2_srna_0317	BPNC20084R	OK	0	429.61	inf	no	expressed
D286.2_srna_0318	BPNC20096F	NOTEST	0	0	0	no	not_expressed
D286.2_srna_0319	Candidate_189_SIPHT	NOTEST	0	0	0	no	not_expressed
D286.2_srna_0320	Candidate_356_SIPHT	OK	8275.54	3712.45	-1.15648	no	expressed
D286.2_srna_0321	Candidate_190_SIPHT	NOTEST	0	0	0	no	not_expressed
D286.2_srna_0322	Candidate_357_SIPHT	NOTEST	0	0	0	no	not_expressed
D286.2_srna_0323	Candidate_191_SIPHT	NOTEST	0	0	0	no	not_expressed
D286.2_srna_0324	Candidate_358_SIPHT	NOTEST	0	0	0	no	not_expressed
D286.2_srna_0325	Candidate_359_SIPHT	NOTEST	0	0	0	no	not_expressed
D286.2_srna_0326	Candidate_193_SIPHT	NOTEST	0	0	0	no	not_expressed
D286.2_srna_0327	Candidate_194_SIPHT	NOTEST	0	0	0	no	not_expressed
D286.2_srna_0328	BPNC20086R_360_SIPHT	OK	34352.7	2785.82	-3.62425	yes	down_regulated
D286.2_srna_0329	BPNC20087R	NOTEST	0	3.13468	inf	no	expressed
D286.2_srna_0330	Candidate_195_SIPHT	NOTEST	0	0	0	no	not_expressed
D286.2_srna_0331	Candidate_361_SIPHT	NOTEST	0	0	0	no	not_expressed
D286.2_srna_0332	Candidate_362_SIPHT	NOTEST	0	0	0	no	not_expressed
D286.2_srna_0333	Candidate_11_SIPHT	NOTEST	0	0	0	no	not_expressed
D286.2_srna_0334	Candidate_364_SIPHT	NOTEST	0	0	0	no	not_expressed
D286.2_srna_0335	BPNC20089R	NOTEST	3682.73	0	#NAME?	no	expressed
D286.2_srna_0336	Candidate_365_SIPHT	NOTEST	0	0	0	no	not_expressed
D286.2_srna_0337	Candidate_196_SIPHT	NOTEST	0	0	0	no	not_expressed
D286.2_srna_0338	BPNC20091R	NOTEST	0	0	0	no	not_expressed
D286.2_srna_0339	BPNC20099F	OK	1942.05	15176.4	2.96618	no	expressed
D286.2_srna_0340	Candidate_366_SIPHT	NOTEST	0	0	0	no	not_expressed
D286.2_srna_0341	TPP.1	OK	0	7348.49	inf	no	expressed
D286.2_srna_0342	Candidate_197_SIPHT	NOTEST	0	0	0	no	not_expressed
D286.2_srna_0343	Candidate_198_SIPHT	NOTEST	0	0	0	no	not_expressed
D286.2_srna_0344	Candidate_199_SIPHT	NOTEST	0	0	0	no	not_expressed
D286.2_srna_0345	BPNC20093R_200_SIPHT	OK	1779.93	6362.04	1.83767	yes	up_regulated
D286.2_srna_0346	Candidate_367_SIPHT	NOTEST	0	0	0	no	not_expressed
D286.2_srna_0347	BPNC20100F	NOTEST	0	0	0	no	not_expressed
D286.2_srna_0348	BPNC20094R	NOTEST	557.375	1019.28	0.870831	no	expressed
D286.2_srna_0349	BPNC20101F	NOTEST	0	0	0	no	not_expressed
D286.2_srna_0350	BPNC20102F_201_SIPHT	OK	3767.43	423.604	-3.15279	no	expressed
D286.2_srna_0351	BPNC20095R	OK	545.698	318.575	-0.77647	no	expressed
D286.2_srna_0352	BPNC20103F	OK	1309.73	11651.3	3.15315	no	expressed
D286.2_srna_0353	BPNC20096R	OK	1309.73	11651.3	3.15315	no	expressed
D286.2_srna_0354	BPNC20104F	OK	858.275	9469.22	3.46373	no	expressed
D286.2_srna_0355	Candidate_369_SIPHT	NOTEST	0	0	0	no	not_expressed
D286.2_srna_0356	BPNC20105F	NOTEST	0	1843.16	inf	no	expressed
D286.2_srna_0357	BPNC20097R	NOTEST	0	0	0	no	not_expressed
D286.2_srna_0358	Candidate_203_SIPHT	NOTEST	992.16	0	#NAME?	no	expressed
D286.2_srna_0359	Candidate_371_SIPHT	OK	1769.38	1429.69	-0.307542	no	expressed
D286.2_srna_0360	BPNC20106F	OK	12426.7	17807	0.51901	no	expressed
D286.2_srna_0361	Candidate_23_SIPHT	OK	521.288	499.406	-0.0618679	no	expressed
D286.2_srna_0362	Candidate_204_SIPHT	NOTEST	0	0	0	no	not_expressed
D286.2_srna_0363	BPNC20107F	OK	0	565.455	inf	no	expressed
D286.2_srna_0364	BPNC10076F	NOTEST	0	0	0	no	not_expressed
D286.2_srna_0365	BPNC20109F	OK	85809.7	4091.96	-4.39028	yes	down_regulated
D286.2_srna_0366	BPNC20098R	NOTEST	0	0	0	no	not_expressed
D286.2_srna_0367	BPNC20110F	OK	4454.99	0	#NAME?	no	expressed
D286.2_srna_0368	BPNC20099R_373_SIPHT	NOTEST	0	0	0	no	not_expressed
D286.2_srna_0369	BPNC20100R	OK	598.63	954.394	0.67292	no	expressed
D286.2_srna_0370	Candidate_206_SIPHT	NOTEST	0	0	0	no	not_expressed
D286.2_srna_0371	BPNC20101R	NOTEST	0	0	0	no	not_expressed
D286.2_srna_0372	Candidate_207_SIPHT	NOTEST	0	0	0	no	not_expressed
D286.2_srna_0373	Candidate_375_SIPHT	NOTEST	0	0	0	no	not_expressed
D286.2_srna_0374	Candidate_210_209_489_SIPHT	NOTEST	0	0	0	no	not_expressed
D286.2_srna_0375	BPNC20103R	NOTEST	0	0	0	no	not_expressed
D286.2_srna_0376	Candidate_211_SIPHT	NOTEST	0	0	0	no	not_expressed
D286.2_srna_0377	Candidate_212_SIPHT	NOTEST	0	0	0	no	not_expressed
D286.2_srna_0378	Candidate_378_SIPHT	NOTEST	0	0	0	no	not_expressed
D286.2_srna_0379	BPNC20111F	OK	3147.54	5213.81	0.728113	no	expressed
D286.2_srna_0380	BPNC20112F	NOTEST	0	0	0	no	not_expressed
D286.2_srna_0381	BPNC20104R	NOTEST	0	0	0	no	not_expressed
D286.2_srna_0382	Candidate_379_SIPHT	NOTEST	0	0	0	no	not_expressed
D286.2_srna_0383	Candidate_213_SIPHT	NOTEST	0	0	0	no	not_expressed
D286.2_srna_0384	BPNC20105R_22_SIPHT	NOTEST	0	0	0	no	not_expressed
D286.2_srna_0385	Cand_6_sRNAscanner	OK	2115.92	1051.21	-1.00924	no	expressed
D286.2_srna_0386	BPNC20106R	OK	7409.65	2791.87	-1.40817	no	expressed
D286.2_srna_0387	Candidate_380_SIPHT	NOTEST	0	0	0	no	not_expressed
D286.2_srna_0388	Candidate_214_SIPHT	OK	176883	0	#NAME?	no	expressed
D286.2_srna_0389	Candidate_381_SIPHT	OK	818.279	0	#NAME?	no	expressed
D286.2_srna_0390	BPNC20107R	NOTEST	0	0	0	no	not_expressed
D286.2_srna_0391	BPNC20113F	OK	1708.33	545.37	-1.64728	no	expressed
D286.2_srna_0392	Candidate_382_SIPHT	NOTEST	0	0	0	no	not_expressed
D286.2_srna_0393	P9.1	NOTEST	0	0	0	no	not_expressed
D286.2_srna_0394	BPNC20114F	OK	3423.23	13970.3	2.02894	no	expressed
D286.2_srna_0395	Candidate_216_SIPHT	NOTEST	0	0	0	no	not_expressed
D286.2_srna_0396	Candidate_384_SIPHT	OK	270.292	150.176	-0.847866	no	expressed
D286.2_srna_0397	Candidate_218_SIPHT	NOTEST	0	0	0	no	not_expressed
D286.2_srna_0398	Candidate_386_SIPHT	NOTEST	0	0	0	no	not_expressed
D286.2_srna_0399	Candidate_387_SIPHT	NOTEST	0	304.002	inf	no	expressed
D286.2_srna_0400	BPNC20108R	NOTEST	0	0	0	no	not_expressed
D286.2_srna_0401	BPNC20116F	OK	3958.21	0	#NAME?	no	expressed
D286.2_srna_0402	Candidate_389_SIPHT	NOTEST	512.152	153.321	-1.74002	no	expressed
D286.2_srna_0403	BPNC20109R	NOTEST	0	0	0	no	not_expressed
D286.2_srna_0404	BPNC20117F	NOTEST	0	0	0	no	not_expressed
D286.2_srna_0405	BPNC20118F	OK	6183.35	0	#NAME?	no	expressed
D286.2_srna_0406	Candidate_390_SIPHT	NOTEST	0	0	0	no	not_expressed
D286.2_srna_0407	Candidate_391_SIPHT	NOTEST	0	0	0	no	not_expressed
D286.2_srna_0408	Candidate_392_SIPHT	OK	355.971	107.183	-1.73169	no	expressed
D286.2_srna_0409	Candidate_21_SIPHT	NOTEST	0	0	0	no	not_expressed
D286.2_srna_0410	BPNC20110R	NOTEST	0	0	0	no	not_expressed
D286.2_srna_0411	Candidate_20_SIPHT	NOTEST	0	0	0	no	not_expressed
D286.2_srna_0412	BPNC20111R	NOTEST	0	0	0	no	not_expressed
D286.2_srna_0413	BPNC20119F	NOTEST	0	0	0	no	not_expressed
D286.2_srna_0414	BPNC20120F_393_SIPHT	OK	2677.17	2398.26	-0.158722	no	expressed
D286.2_srna_0415	BPNC20112R	OK	0	3862.85	inf	no	expressed
D286.2_srna_0416	Candidate_221_SIPHT	NOTEST	0	0	0	no	not_expressed
D286.2_srna_0417	Candidate_222_SIPHT	NOTEST	0	0	0	no	not_expressed
D286.2_srna_0418	BPNC20113R	OK	3374.57	6097.52	0.85352	no	expressed
D286.2_srna_0419	Candidate_223_SIPHT	NOTEST	0	0	0	no	not_expressed
D286.2_srna_0420	BPNC20122F	NOTEST	852.214	176.858	-2.26863	no	expressed
D286.2_srna_0421	Candidate_395_SIPHT	NOTEST	0	0	0	no	not_expressed
D286.2_srna_0422	Candidate_224_SIPHT	NOTEST	0	0	0	no	not_expressed
D286.2_srna_0423	Candidate_396_SIPHT	NOTEST	0	0	0	no	not_expressed
D286.2_srna_0424	BPNC20114R	OK	0	654.605	inf	no	expressed
D286.2_srna_0425	Candidate_397_SIPHT	NOTEST	0	0	0	no	not_expressed
D286.2_srna_0426	Candidate_398_SIPHT	NOTEST	0	203216	inf	no	expressed
D286.2_srna_0427	BPNC20123F	NOTEST	0	0	0	no	not_expressed
D286.2_srna_0428	BPNC20115R	NOTEST	0	0	0	no	not_expressed
D286.2_srna_0429	Candidate_399_SIPHT	NOTEST	0	0	0	no	not_expressed
D286.2_srna_0430	BPNC20124F	NOTEST	0	0	0	no	not_expressed
D286.2_srna_0431	BPNC20117R	OK	1713.49	998.854	-0.77859	no	expressed
D286.2_srna_0432	BPNC20125F	NOTEST	158.601	0	#NAME?	no	expressed
D286.2_srna_0433	BPNC20126F	NOTEST	0	0	0	no	not_expressed
D286.2_srna_0434	Candidate_400_SIPHT	OK	338.664	479.683	0.502223	no	expressed
D286.2_srna_0435	BPNC20128F	NOTEST	501.761	0	#NAME?	no	expressed
D286.2_srna_0436	Candidate_225_SIPHT	NOTEST	0	0	0	no	not_expressed
D286.2_srna_0437	Candidate_457_SIPHT	NOTEST	0	0	0	no	not_expressed
D286.2_srna_0438	Candidate_404_SIPHT	NOTEST	0	0	0	no	not_expressed
D286.2_srna_0439	BPNC20129F	OK	1073.88	330.249	-1.70121	yes	down_regulated
D286.2_srna_0440	Candidate_226_SIPHT	NOTEST	0	0	0	no	not_expressed
D286.2_srna_0441	BPNC20132F	NOTEST	0	0	0	no	not_expressed
D286.2_srna_0442	BPNC20133F	NOTEST	0	0	0	no	not_expressed
D286.2_srna_0443	BPNC20118R	NOTEST	0	0	0	no	not_expressed
D286.2_srna_0444	Candidate_227_SIPHT	NOTEST	0	0	0	no	not_expressed
D286.2_srna_0445	Candidate_228_230_SIPHT	NOTEST	431.058	0	#NAME?	no	expressed
D286.2_srna_0446	Candidate_407_SIPHT	NOTEST	0	0	0	no	not_expressed
D286.2_srna_0447	Candidate_408_SIPHT	NOTEST	63.0284	40.7526	-0.629107	no	expressed
D286.2_srna_0448	Candidate_231_SIPHT	NOTEST	0	0	0	no	not_expressed
D286.2_srna_0449	Candidate_409_SIPHT	NOTEST	0	171.879	inf	no	expressed
D286.2_srna_0450	BPNC20119R	NOTEST	0	0	0	no	not_expressed
D286.2_srna_0451	Candidate_413_SIPHT	NOTEST	0	0	0	no	not_expressed
D286.2_srna_0452	BPNC20120R	OK	2752.31	4004.52	0.540986	no	expressed
D286.2_srna_0453	BPNC20121R	NOTEST	0	0	0	no	not_expressed
D286.2_srna_0454	BPNC20122R	NOTEST	0	0	0	no	not_expressed
D286.2_srna_0455	BPNC20134F	NOTEST	0	0	0	no	not_expressed
D286.2_srna_0456	BPNC20135F_234_SIPHT	NOTEST	0	0	0	no	not_expressed
D286.2_srna_0457	BPNC20123R	NOTEST	0	0	0	no	not_expressed
D286.2_srna_0458	Candidate_415_SIPHT	NOTEST	0	0	0	no	not_expressed
D286.2_srna_0459	Candidate_235_SIPHT	OK	553.766	158.925	-1.80093	no	expressed
D286.2_srna_0460	BPNC20136F	OK	2546.05	2003.26	-0.345912	no	expressed
D286.2_srna_0461	Candidate_417_SIPHT	OK	476.071	359.128	-0.406678	no	expressed
D286.2_srna_0462	BPNC20124R	NOTEST	0	0	0	no	not_expressed
D286.2_srna_0463	Candidate_239_SIPHT	NOTEST	0	0	0	no	not_expressed
D286.2_srna_0464	BPNC20125R	NOTEST	0	2309.03	inf	no	expressed
D286.2_srna_0465	BPNC20137F	OK	2427.94	5866.27	1.27271	no	expressed
D286.2_srna_0466	Candidate_240_SIPHT	OK	345.876	0	#NAME?	no	expressed
D286.2_srna_0467	BPNC20126R	NOTEST	0	0	0	no	not_expressed
D286.2_srna_0468	Candidate_241_SIPHT	NOTEST	0	0	0	no	not_expressed
D286.2_srna_0469	Candidate_243_SIPHT	NOTEST	0	0	0	no	not_expressed
D286.2_srna_0470	BPNC20127R	NOTEST	83.3835	0	#NAME?	no	expressed
D286.2_srna_0471	BPNC20138F	OK	7262.89	0	#NAME?	no	expressed
D286.2_srna_0472	Candidate_421_SIPHT	NOTEST	0	0	0	no	not_expressed
D286.2_srna_0473	Candidate_423_SIPHT	OK	0	1140.4	inf	no	expressed
D286.2_srna_0474	Candidate_425_SIPHT	NOTEST	0	0	0	no	not_expressed
D286.2_srna_0475	Candidate_244_SIPHT	OK	0	1569.93	inf	no	expressed
D286.2_srna_0476	BPNC20128R	OK	503.111	9892.51	4.29739	yes	up_regulated
D286.2_srna_0477	Candidate_245_SIPHT	NOTEST	0	0	0	no	not_expressed
D286.2_srna_0478	BPNC20129R_246_SIPHT	OK	50.5666	189.321	1.90458	no	expressed
D286.2_srna_0479	BPNC20139F	OK	1007.3	51.4314	-4.2917	no	expressed
D286.2_srna_0480	Candidate_247_SIPHT	OK	0	973.819	inf	no	expressed
D286.2_srna_0481	Candidate_427_SIPHT	NOTEST	0	0	0	no	not_expressed
D286.2_srna_0482	Candidate_250_SIPHT	NOTEST	0	0	0	no	not_expressed
D286.2_srna_0483	BPNC20130R	NOTEST	0	0	0	no	not_expressed
D286.2_srna_0484	BPNC20131R	NOTEST	0	0	0	no	not_expressed
D286.2_srna_0485	BPNC20140F	OK	0	1988.81	inf	no	expressed
D286.2_srna_0486	BPNC20141F	NOTEST	0	0	0	no	not_expressed
D286.2_srna_0487	Candidate_429_252_SIPHT	NOTEST	0	0	0	no	not_expressed
D286.2_srna_0488	BPNC20142F	NOTEST	0	0	0	no	not_expressed
D286.2_srna_0489	Candidate_431_SIPHT	OK	13188.2	261.563	-5.65594	no	expressed
D286.2_srna_0490	Candidate_430_SIPHT	NOTEST	0	0	0	no	not_expressed
D286.2_srna_0491	Candidate_254_SIPHT	NOTEST	0	0	0	no	not_expressed
D286.2_srna_0492	BPNC20132R	NOTEST	0	0	0	no	not_expressed
D286.2_srna_0493	Candidate_435_SIPHT	NOTEST	0	0	0	no	not_expressed
D286.2_srna_0494	Candidate_255_SIPHT	NOTEST	0	0	0	no	not_expressed
D286.2_srna_0495	Candidate_261_SIPHT	OK	7101.72	3148.61	-1.17346	no	expressed
D286.2_srna_0496	Candidate_260_SIPHT	NOTEST	0	0	0	no	not_expressed
D286.2_srna_0497	BPNC20143F	OK	0	2562.64	inf	no	expressed
D286.2_srna_0498	Candidate_438_SIPHT	NOTEST	0	0	0	no	not_expressed
D286.2_srna_0499	Candidate_439_SIPHT	NOTEST	0	0	0	no	not_expressed
D286.2_srna_0500	Candidate_440_SIPHT	NOTEST	0	0	0	no	not_expressed
D286.2_srna_0501	BPNC20134R_18_SIPHT	OK	1419.68	1596.52	0.16937	no	expressed
D286.2_srna_0502	Candidate_441_SIPHT	OK	2939.69	463.838	-2.66397	no	expressed
D286.2_srna_0503	BPNC20136R_262_SIPHT	OK	1258.55	405.067	-1.63553	no	expressed
D286.2_srna_0504	Candidate_442_SIPHT	NOTEST	0	0	0	no	not_expressed
D286.2_srna_0505	Candidate_263_SIPHT	OK	5282.66	473.315	-3.48039	no	expressed
D286.2_srna_0506	BPNC20144F	OK	5068.67	1811.47	-1.48445	no	expressed
D286.2_srna_0507	BPNC20137R	NOTEST	0	0	0	no	not_expressed
D286.2_srna_0508	BPNC20145F	NOTEST	0	0	0	no	not_expressed
D286.2_srna_0509	Candidate_443_SIPHT	NOTEST	0	0	0	no	not_expressed
D286.2_srna_0510	BPNC20138R	OK	35317	5354.19	-2.72162	yes	down_regulated
D286.2_srna_0511	Candidate_444_SIPHT	OK	4441280	0	#NAME?	no	expressed
D286.2_srna_0512	Candidate_445_SIPHT	NOTEST	0	0	0	no	not_expressed
D286.2_srna_0513	Candidate_447_SIPHT	NOTEST	0	0	0	no	not_expressed
D286.2_srna_0514	Candidate_967_924_1078_SIPHT	NOTEST	0	0	0	no	not_expressed
D286.2_srna_0515	Candidate_922_1074_835_969_SIPHT	NOTEST	0	0	0	no	not_expressed
D286.2_srna_0516	Candidate_523_406_834_968_SIPHT	NOTEST	0	0	0	no	not_expressed
D286.2_srna_0517	Candidate_446_SIPHT	NOTEST	0	0	0	no	not_expressed
D286.2_srna_0518	Candidate_266_SIPHT	OK	7957.65	557.076	-3.83639	no	expressed
D286.2_srna_0519	Candidate_267_SIPHT	NOTEST	0	0	0	no	not_expressed
D286.2_srna_0520	BPNC20139R_449_SIPHT	OK	2009.45	2477.26	0.301946	no	expressed
D286.2_srna_0521	Cand_7_sRNAscanner	OK	803.884	512.528	-0.649356	no	expressed
D286.2_srna_0522	BPNC20147F	NOTEST	0	0	0	no	not_expressed
D286.2_srna_0523	BPNC20140R	NOTEST	0	0	0	no	not_expressed
D286.2_srna_0524	Candidate_450_SIPHT	NOTEST	0	0	0	no	not_expressed
D286.2_srna_0525	Candidate_269_SIPHT	NOTEST	0	0	0	no	not_expressed
D286.2_srna_0526	Candidate_270_SIPHT	NOTEST	0	0	0	no	not_expressed
D286.2_srna_0527	BPNC20148F	NOTEST	0	0	0	no	not_expressed
D286.2_srna_0528	BPNC20149F	NOTEST	0	0	0	no	not_expressed
D286.2_srna_0529	BPNC20141R	OK	3807.76	4098.55	0.106171	no	expressed
D286.2_srna_0530	BPNC20142R	OK	11389.8	129430	3.50636	yes	up_regulated
D286.2_srna_0531	BPNC20143R	OK	2712.7	532.551	-2.34874	no	expressed
D286.2_srna_0532	Candidate_271_SIPHT	NOTEST	0	0	0	no	not_expressed
D286.2_srna_0533	Candidate_272_SIPHT	NOTEST	0	33.174	inf	no	expressed
D286.2_srna_0534	BPNC20144R_451_SIPHT	NOTEST	0	0	0	no	not_expressed
D286.2_srna_0535	Candidate_273_SIPHT	OK	235.127	158.928	-0.565069	no	expressed
D286.2_srna_0536	Candidate_452_SIPHT	NOTEST	0	0	0	no	not_expressed
D286.2_srna_0537	Candidate_274_SIPHT	NOTEST	0	0	0	no	not_expressed
D286.2_srna_0538	Candidate_455_SIPHT	NOTEST	0	0	0	no	not_expressed
D286.2_srna_0539	Candidate_454_SIPHT	NOTEST	930.936	0	#NAME?	no	expressed
D286.2_srna_0540	Candidate_275_SIPHT	NOTEST	0	0	0	no	not_expressed
D286.2_srna_0541	Candidate_483_SIPHT_1	NOTEST	0	0	0	no	not_expressed
D286.2_srna_0542	BPNC20150F	OK	135056	141059	0.062741	no	expressed
D286.2_srna_0543	Candidate_276_277_SIPHT	OK	164.473	259.871	0.659946	no	expressed
D286.2_srna_0544	BPNC20151F	OK	0	1860.04	inf	no	expressed
D286.2_srna_0545	BPNC10093R	NOTEST	0	0	0	no	not_expressed
D286.2_srna_0546	BPNC10091F	NOTEST	0	0	0	no	not_expressed
D286.2_srna_0547	crcB.1	NOTEST	0	0	0	no	not_expressed
D286.2_srna_0548	Candidate_278_SIPHT_2	OK	3147.54	0	#NAME?	no	expressed
D286.2_srna_0549	BPNC20146R	OK	0	2556.03	inf	yes	up_regulated
D286.2_srna_0550	Candidate_13_SIPHT	NOTEST	0	5829.55	inf	no	expressed
D286.2_srna_0551	Candidate_458_SIPHT	NOTEST	0	0	0	no	not_expressed
D286.2_srna_0552	Candidate_459_SIPHT	NOTEST	0	0	0	no	not_expressed
D286.2_srna_0553	Candidate_279_SIPHT	NOTEST	0	0	0	no	not_expressed
D286.2_srna_0554	BPNC20152F_280_SIPHT	NOTEST	18.7678	25.0484	0.416456	no	expressed
D286.2_srna_0555	Candidate_460_SIPHT	NOTEST	0	0	0	no	not_expressed
D286.2_srna_0556	Candidate_461_SIPHT	OK	748.096	502.011	-0.575504	no	expressed
D286.2_srna_0557	Candidate_462_SIPHT	NOTEST	0	0	0	no	not_expressed
D286.2_srna_0558	Candidate_463_SIPHT	NOTEST	0	0	0	no	not_expressed
D286.2_srna_0559	BPNC20153F	NOTEST	0	0	0	no	not_expressed
D286.2_srna_0560	BPNC20147R_281_SIPHT	OK	181.518	2375.49	3.71004	yes	up_regulated
D286.2_srna_0561	BPNC20154F	OK	448.65	4823.01	3.42627	no	expressed
D286.2_srna_0562	Candidate_464_SIPHT	OK	0	426.001	inf	no	expressed
D286.2_srna_0563	BPNC20155F	OK	3208.38	12617.3	1.97549	yes	up_regulated
D286.2_srna_0564	BPNC20156F	OK	0	1650.91	inf	yes	up_regulated
D286.2_srna_0565	BPNC20148R	NOTEST	0	0	0	no	not_expressed
D286.2_srna_0566	BPNC20157F_282_SIPHT	NOTEST	0	0	0	no	not_expressed
D286.2_srna_0567	Candidate_283_SIPHT	NOTEST	0	117.979	inf	no	expressed
D286.2_srna_0568	BPNC20149R	NOTEST	0	1684	inf	no	expressed
D286.2_srna_0569	BPNC20158F	NOTEST	0	0	0	no	not_expressed
D286.2_srna_0570	BPNC20150R	OK	0	1340.04	inf	yes	up_regulated
D286.2_srna_0571	Candidate_465_SIPHT	OK	46.6821	125.336	1.42486	no	expressed
D286.2_srna_0572	Candidate_466_SIPHT	NOTEST	0	0	0	no	not_expressed
D286.2_srna_0573	Candidate_467_SIPHT	OK	0	1510.79	inf	yes	up_regulated
D286.2_srna_0574	BPNC20151R	NOTEST	0	122.051	inf	no	expressed
D286.2_srna_0575	Candidate_468_SIPHT	OK	0	379.317	inf	no	expressed
D286.2_srna_0576	Cand_10_sRNAscanner	OK	217.536	419.775	0.94836	no	expressed
D286.2_srna_0577	Candidate_470_SIPHT	NOTEST	0	0	0	no	not_expressed
D286.2_srna_0578	Candidate_472_SIPHT	NOTEST	0	0	0	no	not_expressed
D286.2_srna_0579	Candidate_473_286_SIPHT	NOTEST	0	0	0	no	not_expressed
D286.2_srna_0580	Candidate_287_SIPHT	NOTEST	0	0	0	no	not_expressed
D286.2_srna_0581	Candidate_474_SIPHT	OK	154.319	391.345	1.34252	no	expressed
D286.2_srna_0582	Candidate_288_SIPHT	NOTEST	0	0	0	no	not_expressed
D286.2_srna_0583	Candidate_476_SIPHT	NOTEST	353.431	86.7708	-2.02615	no	expressed
D286.2_srna_0584	BPNC20161F	OK	211.207	50.823	-2.0551	no	expressed
D286.2_srna_0585	Candidate_478_SIPHT	NOTEST	0	0	0	no	not_expressed
D286.2_srna_0586	Candidate_14_SIPHT	OK	2618.98	1161.11	-1.17349	no	expressed
D286.2_srna_0587	BPNC20152R	OK	5805.21	0	#NAME?	no	expressed
D286.2_srna_0588	Candidate_480_SIPHT	NOTEST	0	0	0	no	not_expressed
D286.2_srna_0589	Candidate_290_SIPHT	NOTEST	0	0	0	no	not_expressed
D286.2_srna_0590	Candidate_482_SIPHT	OK	81883.1	0	#NAME?	no	expressed
D286.2_srna_0591	BPNC20163F	OK	86.473	217.584	1.33125	no	expressed
D286.2_srna_0592	BPNC20153R	OK	86.473	217.584	1.33125	no	expressed
D286.2_srna_0593	Candidate_483_SIPHT_2	NOTEST	0	142.198	inf	no	expressed
D286.2_srna_0594	Candidate_485_SIPHT	OK	697.353	0	#NAME?	yes	down_regulated
D286.2_srna_0595	BPNC20154R	OK	10235.2	165.091	-5.95414	no	expressed
D286.2_srna_0596	BPNC20165F_291_SIPHT	OK	0	129.11	inf	no	expressed
D286.2_srna_0597	BPNC20156R	OK	247.564	2751.9	3.47455	no	expressed
D286.2_srna_0598	BPNC20157R	NOTEST	0	237.735	inf	no	expressed
D286.2_srna_0599	Candidate_491_SIPHT	OK	0	8272.07	inf	no	expressed
D286.2_srna_0600	BPNC20167F	OK	4771.49	15885.8	1.73523	yes	up_regulated
D286.2_srna_0601	BPNC20158R_492_SIPHT	OK	218.543	184.069	-0.247674	no	expressed
D286.2_srna_0602	Candidate_493_SIPHT	NOTEST	0	0	0	no	not_expressed
D286.2_srna_0603	BPNC20159R_9_sRNAscanner	NOTEST	512.152	60.8578	-3.07306	no	expressed
D286.2_srna_0604	Candidate_494_SIPHT	NOTEST	0	0	0	no	not_expressed
D286.2_srna_0605	Candidate_294_SIPHT	OK	6265.22	2309.03	-1.44008	no	expressed
D286.2_srna_0606	BPNC20161R	OK	598.801	884.978	0.563565	no	expressed
D286.2_srna_0607	BPNC20168F	NOTEST	0	0	0	no	not_expressed
D286.2_srna_0608	BPNC20169F	NOTEST	0	0	0	no	not_expressed
D286.2_srna_0609	Candidate_495_SIPHT	NOTEST	0	0	0	no	not_expressed
D286.2_srna_0610	BPNC20162R	NOTEST	0	0	0	no	not_expressed
D286.2_srna_0611	BPNC20170F	NOTEST	0	0	0	no	not_expressed
D286.2_srna_0612	BPNC20171F	NOTEST	0	0	0	no	not_expressed
D286.2_srna_0613	Candidate_295_SIPHT	NOTEST	0	0	0	no	not_expressed
D286.2_srna_0614	Candidate_496_SIPHT	NOTEST	0	0	0	no	not_expressed
D286.2_srna_0615	BPNC20163R	OK	12977.4	0	#NAME?	yes	down_regulated
D286.2_srna_0616	Candidate_297_SIPHT	NOTEST	0	0	0	no	not_expressed
D286.2_srna_0617	Candidate_497_SIPHT	NOTEST	0	0	0	no	not_expressed
D286.2_srna_0618	Candidate_298_SIPHT	OK	2009.53	2021.83	0.00879982	no	expressed
D286.2_srna_0619	Candidate_299_SIPHT	OK	6547.51	0	#NAME?	no	expressed
D286.2_srna_0620	Candidate_499_SIPHT	NOTEST	0	0	0	no	not_expressed
D286.2_srna_0621	BPNC20164R	NOTEST	0	381.077	inf	no	expressed
D286.2_srna_0622	BPNC20172F	NOTEST	0	0	0	no	not_expressed
D286.2_srna_0623	BPNC20173F	OK	4655.58	3499.84	-0.411674	no	expressed
D286.2_srna_0624	Candidate_500_SIPHT	NOTEST	0	0	0	no	not_expressed
D286.2_srna_0625	BPNC20174F	OK	7968.45	2439.99	-1.70742	no	expressed
D286.2_srna_0626	Candidate_300_SIPHT	NOTEST	0	0	0	no	not_expressed
D286.2_srna_0627	Candidate_501_SIPHT	NOTEST	0	0	0	no	not_expressed
D286.2_srna_0628	Candidate_502_302_SIPHT	NOTEST	0	0	0	no	not_expressed
D286.2_srna_0629	Candidate_15_SIPHT	NOTEST	0	0	0	no	not_expressed
D286.2_srna_0630	BPNC20165R_303_SIPHT	OK	1020.33	102.658	-3.31311	yes	down_regulated
D286.2_srna_0631	Candidate_506_SIPHT	NOTEST	0	20.9491	inf	no	expressed
D286.2_srna_0632	BPNC20166R	OK	3636.41	1372.03	-1.40621	no	expressed
D286.2_srna_0633	Candidate_507_SIPHT	NOTEST	0	0	0	no	not_expressed
D286.2_srna_0634	BPNC20167R_68R_508_SIPHT	OK	8581.37	5745.17	-0.578859	no	expressed
D286.2_srna_0635	BPNC20175F	NOTEST	0	0	0	no	not_expressed
D286.2_srna_0636	BPNC20176F	NOTEST	0	0	0	no	not_expressed
D286.2_srna_0637	Candidate_509_SIPHT	NOTEST	0	0	0	no	not_expressed
D286.2_srna_0638	Candidate_510_SIPHT	NOTEST	0	0	0	no	not_expressed
D286.2_srna_0639	BPNC20177F	NOTEST	0	0	0	no	not_expressed
D286.2_srna_0640	BPNC20170R	NOTEST	0	0	0	no	not_expressed
D286.2_srna_0641	BPNC10178R	NOTEST	0	0	0	no	not_expressed
D286.2_srna_0642	Candidate_511_SIPHT	NOTEST	0	0	0	no	not_expressed
D286.2_srna_0643	BPNC20178F	NOTEST	992.16	0	#NAME?	no	expressed
D286.2_srna_0644	BPNC20179F	NOTEST	0	0	0	no	not_expressed
D286.2_srna_0645	BPNC20173R	NOTEST	0	0	0	no	not_expressed
D286.2_srna_0646	Candidate_512_SIPHT	NOTEST	0	0	0	no	not_expressed
D286.2_srna_0647	Candidate_513_SIPHT	NOTEST	0	1723.16	inf	no	expressed
D286.2_srna_0648	Candidate_306_SIPHT	NOTEST	0	0	0	no	not_expressed
D286.2_srna_0649	Candidate_514_SIPHT	NOTEST	0	0	0	no	not_expressed
D286.2_srna_0650	Cand_8_sRNAscanner	NOTEST	0	0	0	no	not_expressed
D286.2_srna_0651	Candidate_974_SIPHT	NOTEST	0	0	0	no	not_expressed
D286.2_srna_0652	Candidate_307_SIPHT	NOTEST	0	0	0	no	not_expressed
D286.2_srna_0653	Candidate_16_SIPHT	OK	125.547	39.8061	-1.65717	no	expressed
D286.2_srna_0654	Candidate_309_SIPHT	NOTEST	0	0	0	no	not_expressed
D286.2_srna_0655	Candidate_311_SIPHT	NOTEST	0	0	0	no	not_expressed
D286.2_srna_0656	Candidate_312_SIPHT	NOTEST	0	0	0	no	not_expressed
D286.2_srna_0657	Candidate_313_SIPHT	NOTEST	0	0	0	no	not_expressed
D286.2_srna_0658	BPNC20174R	OK	5328.32	9038.92	0.762469	no	expressed
D286.2_srna_0659	Candidate_515_516_SIPHT	OK	0	1230.92	inf	yes	up_regulated
D286.2_srna_0660	Candidate_314_SIPHT	NOTEST	0	0	0	no	not_expressed
D286.2_srna_0661	BPNC20180F	OK	901.192	3236.78	1.84465	no	expressed
D286.2_srna_0662	BPNC20182F	OK	263.706	203.869	-0.371284	no	expressed
D286.2_srna_0663	Candidate_517_SIPHT	NOTEST	0	0	0	no	not_expressed
D286.2_srna_0664	Candidate_315_SIPHT	NOTEST	0	0	0	no	not_expressed
D286.2_srna_0665	BPNC20176R	OK	1578.47	5634.63	1.83579	no	expressed
D286.2_srna_0666	BPNC20183F	OK	0	694.903	inf	no	expressed
D286.2_srna_0667	BPNC20184F	NOTEST	0	0	0	no	not_expressed
D286.2_srna_0668	Candidate_316_SIPHT	NOTEST	318.595	77.4066	-2.04119	no	expressed
D286.2_srna_0669	BPNC20185F	NOTEST	0	0	0	no	not_expressed
D286.2_srna_0670	BPNC20178R	NOTEST	0	0	0	no	not_expressed
D286.2_srna_0671	Candidate_520_SIPHT	NOTEST	0	0	0	no	not_expressed
D286.2_srna_0672	BPNC20186F	OK	1782.03	4001.09	1.16687	no	expressed
D286.2_srna_0673	BPNC20179R	OK	0	5072.09	inf	no	expressed
D286.2_srna_0674	Candidate_522_SIPHT	NOTEST	0	0	0	no	not_expressed
D286.2_srna_0675	BPNC20188F	NOTEST	0	0	0	no	not_expressed
D286.2_srna_0676	Candidate_317_SIPHT	NOTEST	0	0	0	no	not_expressed
D286.2_srna_0677	BPNC20189F	OK	26953.4	3481.99	-2.95249	no	expressed
D286.2_srna_0678	Candidate_318_SIPHT	NOTEST	0	0	0	no	not_expressed
D286.2_srna_0679	BPNC20181R_319_SIPHT	OK	1021.1	844.059	-0.274714	no	expressed
D286.2_srna_0680	Candidate_320_SIPHT	NOTEST	0	0	0	no	not_expressed
D286.2_srna_0681	Candidate_17_SIPHT	NOTEST	0	0	0	no	not_expressed
D286.2_srna_0682	Candidate_524_SIPHT	NOTEST	0	221.394	inf	no	expressed
D286.2_srna_0683	Candidate_525_SIPHT	OK	1467.17	303.867	-2.27152	no	expressed
D286.2_srna_0684	BPNC20182R	NOTEST	0	0	0	no	not_expressed
D286.2_srna_0685	BPNC20183R	OK	12655.4	6358.27	-0.993046	no	expressed
D286.2_srna_0686	BPNC20190F	OK	3483.21	1290.59	-1.43239	no	expressed
D286.2_srna_0687	Candidate_321_SIPHT	NOTEST	0	0	0	no	not_expressed
D286.2_srna_0688	Candidate_526_SIPHT	OK	0	318633	inf	no	expressed
D286.2_srna_0689	BPNC20184R	OK	6766.92	1931.55	-1.80874	yes	down_regulated
D286.2_srna_0690	BPNC20191F	NOTEST	0	0	0	no	not_expressed
D286.2_srna_0691	BPNC20186R	OK	2815.44	1273.68	-1.14435	no	expressed
D286.2_srna_0692	BPNC20187R	OK	65176.2	5529.49	-3.55913	no	expressed

## Sheet: (C) bhibvsm9_chrL_srnaseq
(C) The differential sRNA expression results between BHIB and M9 condition in large chromosome of Bp_D286 (sRNA-seq data)
id	srna	status	BHIB_fpkm	M9_fpkm	log2(fold_change)	significant	expression
D286.1_srna_0001	BPNC10001R	OK	102539	91515.5	-0.164091	no	expressed
D286.1_srna_0002	Candidate_1188_SIPHT	OK	6961.54	7388.63	0.0858989	no	expressed
D286.1_srna_0003	Candidate_46_SIPHT	OK	59448.1	51991.8	-0.193347	no	expressed
D286.1_srna_0004	Candidate_1202_SIPHT	OK	14267.9	5062.23	-1.49492	no	expressed
D286.1_srna_0005	Candidate_1221_45_SIPHT	OK	32106.5	26183.9	-0.294187	no	expressed
D286.1_srna_0006	Candidate_1229_SIPHT	OK	38972.9	34483.4	-0.176566	no	expressed
D286.1_srna_0007	BPNC10001F	OK	11889.6	25753.6	1.11507	no	expressed
D286.1_srna_0008	Candidate_826_SIPHT	OK	34576.3	24898.3	-0.473734	no	expressed
D286.1_srna_0009	Candidate_855_SIPHT	OK	159103	0	#NAME?	no	expressed
D286.1_srna_0010	Candidate_47_SIPHT	OK	0	109153	inf	no	expressed
D286.1_srna_0011	Candidate_931_SIPHT	OK	39430.4	5515.27	-2.83781	no	expressed
D286.1_srna_0012	Candidate_1125_SIPHT	OK	10319.2	5419.59	-0.929073	no	expressed
D286.1_srna_0013	Candidate_49_SIPHT	OK	44775.2	0	#NAME?	no	expressed
D286.1_srna_0014	Candidate_1181_SIPHT	NOTEST	0	0	0	no	not_expressed
D286.1_srna_0015	Candidate_1185_SIPHT	NOTEST	0	850.759	inf	no	expressed
D286.1_srna_0016	BPNC10002F	OK	0	3794.62	inf	no	expressed
D286.1_srna_0017	Candidate_50_SIPHT	OK	239566	350692	0.54978	no	expressed
D286.1_srna_0018	BPNC10002R	OK	13534.6	20827.7	0.621851	no	expressed
D286.1_srna_0019	Candidate_1207_SIPHT	OK	98924.5	139112	0.491842	no	expressed
D286.1_srna_0020	BPNC10003R	NOTEST	0	1428.26	inf	no	expressed
D286.1_srna_0021	BPNC10003F	NOTEST	0	1428.26	inf	no	expressed
D286.1_srna_0022	Candidate_1213_SIPHT	OK	0	4169.12	inf	no	expressed
D286.1_srna_0023	BPNC10004F	NOTEST	0	632.728	inf	no	expressed
D286.1_srna_0024	BPNC10005F	OK	0	2416.56	inf	no	expressed
D286.1_srna_0025	Candidate_51_SIPHT	NOTEST	0	0	0	no	not_expressed
D286.1_srna_0026	BPNC10004R	NOTEST	0	0	0	no	not_expressed
D286.1_srna_0027	Candidate_52_SIPHT	NOTEST	0	0	0	no	not_expressed
D286.1_srna_0028	Candidate_53_SIPHT_1	OK	221123	118591	-0.898848	no	expressed
D286.1_srna_0029	BPNC10005R	OK	17746.8	21213.7	0.257442	no	expressed
D286.1_srna_0030	Candidate_1235_SIPHT	OK	21633.2	3719.32	-2.54014	no	expressed
D286.1_srna_0031	Candidate_55_SIPHT	OK	1335550	1655210	0.309582	no	expressed
D286.1_srna_0032	Candidate_56_SIPHT	OK	3771.88	3188.53	-0.242389	no	expressed
D286.1_srna_0033	Candidate_1245_SIPHT	OK	2573.92	1163.93	-1.14497	no	expressed
D286.1_srna_0034	C4.1	OK	925223	1118020	0.273072	no	expressed
D286.1_srna_0035	isrK.1	OK	440357	243790	-0.853035	no	expressed
D286.1_srna_0036	BPNC10007R	NOTEST	629.025	556.569	-0.176555	no	expressed
D286.1_srna_0037	Candidate_598_SIPHT	OK	689339	455028	-0.59926	no	expressed
D286.1_srna_0038	BPNC10008R_609_SIPHT	NOTEST	0	0	0	no	not_expressed
D286.1_srna_0039	BPNC10009R	OK	0	4808.22	inf	no	expressed
D286.1_srna_0040	Candidate_623_58_SIPHT	NOTEST	0	0	0	no	not_expressed
D286.1_srna_0041	Candidate_625_SIPHT	OK	1845.39	613.095	-1.58974	no	expressed
D286.1_srna_0042	Candidate_59_SIPHT	NOTEST	0	0	0	no	not_expressed
D286.1_srna_0043	Betaproteobacteria_toxic_sRNA.1	OK	157473	214681	0.447083	no	expressed
D286.1_srna_0044	BPNC10006F	OK	250553	143922	-0.799834	no	expressed
D286.1_srna_0045	Candidate_60_SIPHT	OK	1499.43	1249.94	-0.262551	no	expressed
D286.1_srna_0046	Candidate_61_762_SIPHT	OK	932795	0	#NAME?	no	expressed
D286.1_srna_0047	BPNC10014R	OK	46114	31452	-0.552053	no	expressed
D286.1_srna_0048	Candidate_763_SIPHT	OK	33695	17068.7	-0.981177	no	expressed
D286.1_srna_0049	BPNC10012R	OK	50373.3	89476.3	0.828846	no	expressed
D286.1_srna_0050	Candidate_669_SIPHT	OK	22259.8	29153.2	0.389212	no	expressed
D286.1_srna_0051	Candidate_63_SIPHT	OK	2741540	4855600	0.824662	no	expressed
D286.1_srna_0052	Candidate_64_SIPHT	NOTEST	0	4341.23	inf	no	expressed
D286.1_srna_0053	Candidate_780_SIPHT	OK	15255.4	6259.93	-1.2851	no	expressed
D286.1_srna_0054	Candidate_65_SIPHT	OK	28247.4	15905.9	-0.828553	no	expressed
D286.1_srna_0055	Candidate_66_SIPHT	NOTEST	0	0	0	no	not_expressed
D286.1_srna_0056	Candidate_789_SIPHT	OK	7869.31	1088.5	-2.85389	no	expressed
D286.1_srna_0057	Candidate_67_SIPHT	OK	169042	64069.5	-1.39967	no	expressed
D286.1_srna_0058	BPNC10010F	OK	25015.7	19019	-0.395387	no	expressed
D286.1_srna_0059	BPNC10011F_69_SIPHT	OK	2929.49	1761.78	-0.733614	no	expressed
D286.1_srna_0060	BPNC10016R	OK	31392.2	34941.7	0.154545	no	expressed
D286.1_srna_0061	Candidate_801_SIPHT	OK	53586.5	92923.4	0.794171	no	expressed
D286.1_srna_0062	BPNC10018R_804_SIPHT	OK	16966.6	7038.28	-1.2694	yes	down_regulated
D286.1_srna_0063	BPNC10012F	OK	213715	84172.7	-1.34427	no	expressed
D286.1_srna_0064	Candidate_806_SIPHT	OK	54759.5	98268	0.843611	no	expressed
D286.1_srna_0065	Candidate_807_SIPHT	OK	63861.3	16978.1	-1.91126	no	expressed
D286.1_srna_0066	Candidate_822_SIPHT	OK	25867.6	20269.2	-0.351861	no	expressed
D286.1_srna_0067	Candidate_823_SIPHT	OK	3399.21	9046.39	1.41214	yes	up_regulated
D286.1_srna_0068	Candidate_70_71_SIPHT	OK	4318.1	7494.71	0.795477	no	expressed
D286.1_srna_0069	Candidate_827_SIPHT	OK	111634	420767	1.91425	no	expressed
D286.1_srna_0070	Candidate_72_SIPHT	OK	3505.87	6591.48	0.910828	no	expressed
D286.1_srna_0071	Candidate_838_SIPHT	OK	0	42092.9	inf	no	expressed
D286.1_srna_0072	Candidate_854_SIPHT	OK	14947.8	0	#NAME?	no	expressed
D286.1_srna_0073	Candidate_863_SIPHT	OK	461257	127480	-1.85529	yes	down_regulated
D286.1_srna_0074	Candidate_73_SIPHT	OK	729313	167803	-2.11977	yes	down_regulated
D286.1_srna_0075	Candidate_43_SIPHT	OK	127404	60539.9	-1.07345	no	expressed
D286.1_srna_0076	Candidate_75_SIPHT	OK	27397.7	0	#NAME?	no	expressed
D286.1_srna_0077	Candidate_874_SIPHT	OK	29411.6	38042.3	0.371217	no	expressed
D286.1_srna_0078	Candidate_876_SIPHT	OK	31068.2	17649.4	-0.815821	no	expressed
D286.1_srna_0079	BPNC10020R	OK	78987.8	96924.4	0.29523	no	expressed
D286.1_srna_0080	Candidate_880_SIPHT	OK	445018	187261	-1.24882	yes	down_regulated
D286.1_srna_0081	Candidate_891_SIPHT	OK	64294.2	87384.3	0.442685	no	expressed
D286.1_srna_0082	Candidate_890_SIPHT	OK	16118.5	32641.4	1.01799	no	expressed
D286.1_srna_0083	BPNC10013F_80_81_SIPHT	OK	38885	130642	1.74833	yes	up_regulated
D286.1_srna_0084	Candidate_906_SIPHT	OK	0	38511.1	inf	no	expressed
D286.1_srna_0085	Candidate_908_909_SIPHT	OK	79764.7	372201	2.22226	no	expressed
D286.1_srna_0086	BPNC10015F	NOTEST	0	0	0	no	not_expressed
D286.1_srna_0087	BPNC10021R	OK	7409.81	1499.27	-2.30517	no	expressed
D286.1_srna_0088	BPNC10022R	OK	8013.32	4344.27	-0.883287	no	expressed
D286.1_srna_0089	Candidate_82_SIPHT	OK	48761.8	0	#NAME?	no	expressed
D286.1_srna_0090	BPNC10016F_83_84_SIPHT	OK	6428.4	6052.21	-0.0869975	no	expressed
D286.1_srna_0091	Candidate_85_SIPHT	NOTEST	0	0	0	no	not_expressed
D286.1_srna_0092	BPNC10025R	OK	4941.27	4375.9	-0.175303	no	expressed
D286.1_srna_0093	BPNC10017F	OK	1110.6	1098.73	-0.0155076	no	expressed
D286.1_srna_0094	Candidate_86_SIPHT	OK	33777.5	25060.9	-0.430623	no	expressed
D286.1_srna_0095	BPNC10018F	OK	57986	31975.7	-0.858732	no	expressed
D286.1_srna_0096	BPNC10020F_88_SIPHT	OK	593.779	1696.41	1.51449	no	expressed
D286.1_srna_0097	BPNC10027R	OK	4582.28	2573.46	-0.832353	no	expressed
D286.1_srna_0098	BPNC10021F	OK	13184.6	16461.9	0.320276	no	expressed
D286.1_srna_0099	Candidate_89_SIPHT	OK	3490.71	4030.74	0.207525	no	expressed
D286.1_srna_0100	BPNC10022F	OK	6594.56	1898.18	-1.79666	no	expressed
D286.1_srna_0101	Candidate_1053_90_SIPHT	NOTEST	0	0	0	no	not_expressed
D286.1_srna_0102	BPNC10029R_1057_SIPHT	OK	2667.46	2746.94	0.0423619	no	expressed
D286.1_srna_0103	BPNC10023F	OK	9245.38	5497.92	-0.749848	no	expressed
D286.1_srna_0104	Candidate_1065_92_SIPHT	OK	1494440	2573350	0.784038	no	expressed
D286.1_srna_0105	Candidate_974_SIPHT	OK	24423.8	84327.9	1.78772	no	expressed
D286.1_srna_0106	BPNC10024F_93_SIPHT	OK	2081.26	2649.11	0.348048	no	expressed
D286.1_srna_0107	Candidate_1080_SIPHT	OK	86765.6	0	#NAME?	no	expressed
D286.1_srna_0108	Candidate_94_SIPHT	OK	7418.17	0	#NAME?	no	expressed
D286.1_srna_0109	BPNC10030R	OK	17340.4	5427.17	-1.67586	no	expressed
D286.1_srna_0110	Candidate_1102_SIPHT	OK	108521	0	#NAME?	no	expressed
D286.1_srna_0111	BPNC10031R	OK	4590.87	4527.47	-0.0200629	no	expressed
D286.1_srna_0112	Candidate_1105_SIPHT	OK	693780	259708	-1.41759	yes	down_regulated
D286.1_srna_0113	BPNC10032R	OK	1427.25	1561.25	0.129465	no	expressed
D286.1_srna_0114	BPNC10033R	NOTEST	0	0	0	no	not_expressed
D286.1_srna_0115	BPNC10025F	OK	718.761	644.889	-0.156462	no	expressed
D286.1_srna_0116	BPNC10034R	OK	0	5249.08	inf	no	expressed
D286.1_srna_0117	Candidate_1117_SIPHT	OK	798.969	558.675	-0.51613	no	expressed
D286.1_srna_0118	Candidate_96_SIPHT	OK	4597.29	0	#NAME?	no	expressed
D286.1_srna_0119	BPNC10026F	OK	0	1329.66	inf	no	expressed
D286.1_srna_0120	Candidate_1150_SIPHT	OK	35771.7	14808.6	-1.27238	no	expressed
D286.1_srna_0121	Candidate_1160_SIPHT	OK	1008.14	799.035	-0.335363	no	expressed
D286.1_srna_0122	Candidate_1176_SIPHT	OK	4442.61	4379.17	-0.0207497	no	expressed
D286.1_srna_0123	Candidate_99_SIPHT	NOTEST	0	0	0	no	not_expressed
D286.1_srna_0124	Candidate_101_SIPHT	OK	16690.8	24272.4	0.540268	no	expressed
D286.1_srna_0125	Candidate_102_SIPHT	OK	52780.5	47108.2	-0.164027	no	expressed
D286.1_srna_0126	BPNC10035R	OK	1227.36	775.088	-0.663126	no	expressed
D286.1_srna_0127	Candidate_103_SIPHT	OK	267724	304464	0.185527	no	expressed
D286.1_srna_0128	Candidate_1177_SIPHT	OK	0	74121.9	inf	no	expressed
D286.1_srna_0129	BPNC10027F	OK	12870.9	6332.67	-1.02322	no	expressed
D286.1_srna_0130	BPNC10028F	OK	28517.5	4575.66	-2.63979	no	expressed
D286.1_srna_0131	Candidate_1178_SIPHT	NOTEST	0	0	0	no	not_expressed
D286.1_srna_0132	Candidate_106_SIPHT	OK	3434.49	7819.86	1.18705	no	expressed
D286.1_srna_0133	Candidate_1180_SIPHT	NOTEST	0	0	0	no	not_expressed
D286.1_srna_0134	Candidate_1182_SIPHT	OK	0	97555.8	inf	no	expressed
D286.1_srna_0135	Candidate_107_SIPHT	OK	58697.5	41728.2	-0.492275	no	expressed
D286.1_srna_0136	Candidate_108_SIPHT	OK	0	82052.9	inf	no	expressed
D286.1_srna_0137	Candidate_1183_SIPHT	NOTEST	0	0	0	no	not_expressed
D286.1_srna_0138	Candidate_109_SIPHT	OK	231437	231275	-0.00100938	no	expressed
D286.1_srna_0139	Candidate_111_SIPHT	OK	37951	5596.22	-2.76162	no	expressed
D286.1_srna_0140	Candidate_112_SIPHT	OK	407579	196159	-1.05506	yes	down_regulated
D286.1_srna_0141	Candidate_115_SIPHT	OK	98294.9	44599	-1.14011	no	expressed
D286.1_srna_0142	BPNC10029F	NOTEST	0	0	0	no	not_expressed
D286.1_srna_0143	BPNC10036R	NOTEST	0	0	0	no	not_expressed
D286.1_srna_0144	BPNC10037R	OK	588.129	5043.06	3.1001	no	expressed
D286.1_srna_0145	Candidate_1189_SIPHT	OK	747.424	263.631	-1.50341	no	expressed
D286.1_srna_0146	Candidate_119_SIPHT	NOTEST	0	0	0	no	not_expressed
D286.1_srna_0147	Candidate_1191_1192_SIPHT	OK	2173.59	4870.42	1.16397	no	expressed
D286.1_srna_0148	Candidate_120_SIPHT	OK	1049.53	6638.78	2.66118	no	expressed
D286.1_srna_0149	Candidate_122_SIPHT	NOTEST	0	0	0	no	not_expressed
D286.1_srna_0150	Candidate_1194_SIPHT	OK	402.858	336.293	-0.260555	no	expressed
D286.1_srna_0151	Candidate_1193_SIPHT	NOTEST	0	0	0	no	not_expressed
D286.1_srna_0152	Candidate_1195_SIPHT	OK	61942.5	327257	2.40142	no	expressed
D286.1_srna_0153	Candidate_123_SIPHT	OK	15710.3	31601.3	1.00827	no	expressed
D286.1_srna_0154	BPNC10038R_24_sRNAscanner	OK	62722.1	77279.1	0.301104	no	expressed
D286.1_srna_0155	BPNC10030F	OK	2783.12	3925.31	0.496103	no	expressed
D286.1_srna_0156	BPNC10039R	OK	1903.19	10958.7	2.52558	no	expressed
D286.1_srna_0157	Candidate_1197_SIPHT	OK	22019.5	0	#NAME?	no	expressed
D286.1_srna_0158	Candidate_1198_SIPHT	OK	88229.9	27615	-1.67582	no	expressed
D286.1_srna_0159	Candidate_124_SIPHT	OK	151933	76079.8	-0.99785	no	expressed
D286.1_srna_0160	Candidate_1199_SIPHT	OK	2476180	838368	-1.56246	yes	down_regulated
D286.1_srna_0161	Candidate_1200_SIPHT	OK	254468	55214.4	-2.20437	no	expressed
D286.1_srna_0162	Candidate_1201_SIPHT	OK	170817	18468.5	-3.20931	no	expressed
D286.1_srna_0163	BPNC10040R	OK	10544.8	7283.15	-0.533899	no	expressed
D286.1_srna_0164	Candidate_1203_SIPHT	OK	6367.13	2718.04	-1.22808	no	expressed
D286.1_srna_0165	Candidate_125_SIPHT	OK	210652	202770	-0.0550154	no	expressed
D286.1_srna_0166	Candidate_128_SIPHT	OK	20975	3775.43	-2.47395	no	expressed
D286.1_srna_0167	Candidate_127_SIPHT	OK	77260.5	34282.5	-1.17226	no	expressed
D286.1_srna_0168	Candidate_131_SIPHT	OK	13275.1	9526.28	-0.478741	no	expressed
D286.1_srna_0169	Candidate_4_SIPHT	NOTEST	4942.88	1586.01	-1.63995	no	expressed
D286.1_srna_0170	BPNC10041R	OK	16752.7	9110.71	-0.878754	no	expressed
D286.1_srna_0171	BPNC10044R	OK	704.598	1551.37	1.13867	no	expressed
D286.1_srna_0172	Candidate_1209_SIPHT	NOTEST	0	171.702	inf	no	expressed
D286.1_srna_0173	BPNC10045R_1210_SIPHT	OK	3037.52	5413.75	0.833735	no	expressed
D286.1_srna_0174	Candidate_132_SIPHT	OK	13892.7	19427.6	0.483773	no	expressed
D286.1_srna_0175	Candidate_1211_SIPHT	OK	5110.82	15124.7	1.56528	no	expressed
D286.1_srna_0176	BPNC10035F_1215_SIPHT	OK	759.129	708.717	-0.0991356	no	expressed
D286.1_srna_0177	Candidate_1214_SIPHT	OK	32552.4	19391.3	-0.747356	no	expressed
D286.1_srna_0178	Cand_2_sRNAscanner	NOTEST	0	0	0	no	not_expressed
D286.1_srna_0179	Candidate_133_SIPHT	NOTEST	0	0	0	no	not_expressed
D286.1_srna_0180	Candidate_1216_SIPHT	OK	124638	88621.9	-0.492012	no	expressed
D286.1_srna_0181	Candidate_1217_SIPHT	OK	52495.5	45900.9	-0.193672	no	expressed
D286.1_srna_0182	Candidate_1218_SIPHT	OK	12191.8	6726.22	-0.858049	no	expressed
D286.1_srna_0183	Candidate_135_SIPHT	OK	114739	147247	0.359886	no	expressed
D286.1_srna_0184	BPNC10036F	OK	2085600	2254330	0.112241	no	expressed
D286.1_srna_0185	Candidate_138_SIPHT	OK	41842.7	33628.2	-0.315303	no	expressed
D286.1_srna_0186	Candidate_140_SIPHT	OK	33773.1	39811	0.237293	no	expressed
D286.1_srna_0187	Candidate_141_SIPHT	OK	10169.2	16842.4	0.727896	no	expressed
D286.1_srna_0188	BPNC10038F	OK	115130	35745.7	-1.68742	yes	down_regulated
D286.1_srna_0189	Candidate_1223_SIPHT	NOTEST	0	0	0	no	not_expressed
D286.1_srna_0190	Candidate_142_SIPHT	OK	110267	110518	0.00328366	no	expressed
D286.1_srna_0191	BPNC10039F	NOTEST	0	0	0	no	not_expressed
D286.1_srna_0192	BPNC10046R	OK	7068.28	3733.6	-0.920791	no	expressed
D286.1_srna_0193	BPNC10048R	OK	25672.8	5281.35	-2.28127	yes	down_regulated
D286.1_srna_0194	BPNC10040F	OK	38444.4	21870.7	-0.813776	no	expressed
D286.1_srna_0195	BPNC10041F	OK	6522.84	31755.1	2.28342	no	expressed
D286.1_srna_0196	Candidate_143_SIPHT	OK	176633	0	#NAME?	no	expressed
D286.1_srna_0197	Cand_3_sRNAscanner	OK	0	228022	inf	no	expressed
D286.1_srna_0198	BPNC10042F	OK	6837.22	5043.39	-0.439016	no	expressed
D286.1_srna_0199	Candidate_1225_SIPHT	OK	37698	20960.6	-0.846807	no	expressed
D286.1_srna_0200	Candidate_1226_SIPHT	OK	199352	191026	-0.0615528	no	expressed
D286.1_srna_0201	Candidate_1227_SIPHT	OK	5479.54	11364.1	1.05236	no	expressed
D286.1_srna_0202	BPNC10049R	OK	1101.3	0	#NAME?	no	expressed
D286.1_srna_0203	BPNC10043F	OK	2484.68	4236.16	0.7697	no	expressed
D286.1_srna_0204	Candidate_1228_SIPHT	NOTEST	0	0	0	no	not_expressed
D286.1_srna_0205	Candidate_146_SIPHT	OK	1717.19	7465.83	2.12025	no	expressed
D286.1_srna_0206	Candidate_145_SIPHT	NOTEST	0	0	0	no	not_expressed
D286.1_srna_0207	Candidate_1231_SIPHT	OK	52333.5	71008.8	0.440263	no	expressed
D286.1_srna_0208	BPNC10044F_1232_SIPHT	OK	1114.09	1080.31	-0.0444179	no	expressed
D286.1_srna_0209	BPNC10045F_5_SIPHT	NOTEST	0	0	0	no	not_expressed
D286.1_srna_0210	BPNC10050R	NOTEST	0	0	0	no	not_expressed
D286.1_srna_0211	BPNC10046F	OK	118856	112860	-0.0746808	no	expressed
D286.1_srna_0212	Candidate_147_SIPHT	OK	3796.92	5517.02	0.53906	no	expressed
D286.1_srna_0213	Candidate_148_SIPHT	OK	103995	87157.9	-0.254806	no	expressed
D286.1_srna_0214	BPNC10053R_1233_1234_SIPHT	OK	26435.5	60271.7	1.189	no	expressed
D286.1_srna_0215	Candidate_6_150_SIPHT	OK	0	18325.4	inf	no	expressed
D286.1_srna_0216	Candidate_151_SIPHT	OK	19210.2	17285.9	-0.15227	no	expressed
D286.1_srna_0217	Candidate_1237_SIPHT	NOTEST	0	0	0	no	not_expressed
D286.1_srna_0218	Candidate_152_SIPHT	OK	46897.4	22268.9	-1.07448	no	expressed
D286.1_srna_0219	Candidate_154_SIPHT	OK	45359.1	5481.14	-3.04884	no	expressed
D286.1_srna_0220	BPNC10054R	NOTEST	0	0	0	no	not_expressed
D286.1_srna_0221	BPNC10050F	OK	6618.97	2780.03	-1.25151	no	expressed
D286.1_srna_0222	BPNC10051F	OK	3655.57	16864.8	2.20584	no	expressed
D286.1_srna_0223	Candidate_155_SIPHT	OK	39435.9	11242.2	-1.81059	no	expressed
D286.1_srna_0224	Candidate_1241_SIPHT	OK	123188	51696.9	-1.25271	no	expressed
D286.1_srna_0225	Candidate_1240_SIPHT	OK	5218780	1574560	-1.72876	yes	down_regulated
D286.1_srna_0226	Candidate_156_SIPHT	OK	24484.8	22739.5	-0.106688	no	expressed
D286.1_srna_0227	Candidate_157_SIPHT	OK	0	16833.1	inf	no	expressed
D286.1_srna_0228	Candidate_158_SIPHT	OK	48242.9	119446	1.30797	no	expressed
D286.1_srna_0229	Candidate_160_SIPHT	OK	55085.3	0	#NAME?	no	expressed
D286.1_srna_0230	Candidate_1243_SIPHT	OK	8829.87	5647.34	-0.64482	no	expressed
D286.1_srna_0231	Candidate_1244_SIPHT	NOTEST	0	0	0	no	not_expressed
D286.1_srna_0232	Candidate_1246_SIPHT	OK	36112.9	166510	2.20502	no	expressed
D286.1_srna_0233	Candidate_162_SIPHT	OK	0	308363	inf	no	expressed
D286.1_srna_0234	Candidate_7_SIPHT	OK	15257.7	2557.52	-2.57672	yes	down_regulated
D286.1_srna_0235	Candidate_1248_SIPHT	OK	54229.6	94855.4	0.806649	no	expressed
D286.1_srna_0236	Candidate_1247_SIPHT	OK	23633.8	0	#NAME?	no	expressed
D286.1_srna_0237	BPNC10055R_1249_SIPHT	OK	1049.31	684.246	-0.616861	no	expressed
D286.1_srna_0238	Candidate_1250_SIPHT	OK	55812.6	78380.6	0.489905	no	expressed
D286.1_srna_0239	Candidate_165_SIPHT	OK	575783	532512	-0.112711	no	expressed
D286.1_srna_0240	Candidate_1252_SIPHT	OK	1635.14	3178.91	0.959122	no	expressed
D286.1_srna_0241	Candidate_1253_SIPHT	NOTEST	0	0	0	no	not_expressed
D286.1_srna_0242	BPNC10052F	OK	2495.06	20161.3	3.01444	no	expressed
D286.1_srna_0243	Candidate_1254_SIPHT	OK	0	64391.6	inf	no	expressed
D286.1_srna_0244	Candidate_1255_SIPHT	OK	39596.7	27518.3	-0.524988	no	expressed
D286.1_srna_0245	Candidate_1256_SIPHT	OK	0	211107	inf	no	expressed
D286.1_srna_0246	Candidate_1257_SIPHT	OK	14655.4	0	#NAME?	no	expressed
D286.1_srna_0247	BPNC10056R_1258_SIPHT	OK	11439.9	7821.36	-0.548581	no	expressed
D286.1_srna_0248	Candidate_166_SIPHT	OK	118185	85673.3	-0.464128	no	expressed
D286.1_srna_0249	BPNC10053F	OK	626784	279574	-1.16474	yes	down_regulated
D286.1_srna_0250	Candidate_599_SIPHT	NOTEST	0	0	0	no	not_expressed
D286.1_srna_0251	Candidate_167_SIPHT	OK	204000	75075.6	-1.44215	yes	down_regulated
D286.1_srna_0252	Candidate_601_SIPHT	OK	2216860	712398	-1.63776	yes	down_regulated
D286.1_srna_0253	BPNC10057R	OK	1516400	546923	-1.47124	yes	down_regulated
D286.1_srna_0254	Candidate_602_SIPHT	OK	31307.6	31097.9	-0.00969835	no	expressed
D286.1_srna_0255	Candidate_170_SIPHT	OK	13055.9	10289.4	-0.343542	no	expressed
D286.1_srna_0256	Candidate_169_SIPHT	NOTEST	0	0	0	no	not_expressed
D286.1_srna_0257	Candidate_603_SIPHT	OK	21750.1	11674.1	-0.89771	no	expressed
D286.1_srna_0258	Candidate_604_171_SIPHT	NOTEST	0	0	0	no	not_expressed
D286.1_srna_0259	Candidate_605_SIPHT	OK	185351	95631.8	-0.954698	no	expressed
D286.1_srna_0260	Candidate_173_SIPHT	OK	1818.35	2707.62	0.574398	no	expressed
D286.1_srna_0261	Candidate_175_SIPHT	OK	0	25060.9	inf	no	expressed
D286.1_srna_0262	BPNC10058R	NOTEST	0	3530.67	inf	no	expressed
D286.1_srna_0263	BPNC10054F	NOTEST	0	0	0	no	not_expressed
D286.1_srna_0264	BPNC10059R	NOTEST	0	0	0	no	not_expressed
D286.1_srna_0265	Candidate_607_SIPHT	NOTEST	654.967	930.367	0.506378	no	expressed
D286.1_srna_0266	Candidate_608_SIPHT	NOTEST	0	1832.64	inf	no	expressed
D286.1_srna_0267	Candidate_176_SIPHT	OK	2965.6	3665.28	0.305598	no	expressed
D286.1_srna_0268	BPNC10060R	NOTEST	0	0	0	no	not_expressed
D286.1_srna_0269	Candidate_177_SIPHT	OK	42177	0	#NAME?	no	expressed
D286.1_srna_0270	Candidate_610_SIPHT	OK	0	209133	inf	no	expressed
D286.1_srna_0271	Candidate_611_SIPHT	OK	168479	0	#NAME?	no	expressed
D286.1_srna_0272	BPNC10061R_613_SIPHT	OK	14278.9	13853.1	-0.0436789	no	expressed
D286.1_srna_0273	Candidate_179_SIPHT	OK	29797	10074.7	-1.56444	no	expressed
D286.1_srna_0274	Candidate_614_SIPHT	OK	0	69514.3	inf	no	expressed
D286.1_srna_0275	BPNC10055F	OK	139956	209390	0.581219	no	expressed
D286.1_srna_0276	Candidate_180_SIPHT	OK	59555.4	137697	1.20919	no	expressed
D286.1_srna_0277	Candidate_615_SIPHT	OK	790560	1486170	0.910647	no	expressed
D286.1_srna_0278	Candidate_182_SIPHT	OK	45689.9	59933.7	0.391493	no	expressed
D286.1_srna_0279	Candidate_181_SIPHT	OK	25093	55760.5	1.15196	no	expressed
D286.1_srna_0280	Candidate_617_SIPHT	OK	0	12526.9	inf	no	expressed
D286.1_srna_0281	BPNC10062R	OK	4466940	836502	-2.41685	yes	down_regulated
D286.1_srna_0282	Candidate_183_SIPHT	OK	0	11351.9	inf	no	expressed
D286.1_srna_0283	Candidate_184_SIPHT	OK	0	6019.95	inf	no	expressed
D286.1_srna_0284	Candidate_622_SIPHT	OK	41763.7	54586.5	0.386294	no	expressed
D286.1_srna_0285	Candidate_626_SIPHT	OK	66828.6	20699.4	-1.69088	no	expressed
D286.1_srna_0286	Candidate_41_SIPHT	NOTEST	0	0	0	no	not_expressed
D286.1_srna_0287	Candidate_186_SIPHT	OK	84582.5	33368	-1.3419	no	expressed
D286.1_srna_0288	Candidate_630_SIPHT	OK	0	123471	inf	no	expressed
D286.1_srna_0289	Candidate_632_SIPHT	NOTEST	0	0	0	no	not_expressed
D286.1_srna_0290	Candidate_187_SIPHT	OK	9367	9583.85	0.0330187	no	expressed
D286.1_srna_0291	Candidate_633_SIPHT	OK	141040	0	#NAME?	no	expressed
D286.1_srna_0292	BPNC10065R_6S_1	OK	685001	738476	0.108444	no	expressed
D286.1_srna_0293	Candidate_635_SIPHT	OK	3238.12	4532.88	0.485274	no	expressed
D286.1_srna_0294	Candidate_188_SIPHT	OK	82416.4	0	#NAME?	no	expressed
D286.1_srna_0295	Candidate_636_SIPHT	OK	50291.4	13100.8	-1.94066	no	expressed
D286.1_srna_0296	Candidate_190_SIPHT	OK	285574	129001	-1.14649	no	expressed
D286.1_srna_0297	Candidate_637_SIPHT	OK	146290	0	#NAME?	no	expressed
D286.1_srna_0298	BPNC10058F	OK	14884.3	18834.9	0.339622	no	expressed
D286.1_srna_0299	Candidate_638_40_SIPHT	OK	2768.85	6565.99	1.24573	no	expressed
D286.1_srna_0300	BPNC10059F	OK	1069.83	2230.64	1.06008	no	expressed
D286.1_srna_0301	BPNC10066R	OK	27646.5	29669.2	0.101871	no	expressed
D286.1_srna_0302	BPNC10067R_639_SIPHT	OK	791721	3183800	2.00768	yes	up_regulated
D286.1_srna_0303	BPNC10068R	OK	38767	46474.9	0.261622	no	expressed
D286.1_srna_0304	Candidate_640_SIPHT	OK	481418	224769	-1.09885	yes	down_regulated
D286.1_srna_0305	Candidate_191_SIPHT	OK	531771	170550	-1.64061	yes	down_regulated
D286.1_srna_0306	BPNC10069R	OK	32263	29655.5	-0.121585	no	expressed
D286.1_srna_0307	BPNC10071R	OK	2701.88	10651.6	1.97903	no	expressed
D286.1_srna_0308	Candidate_641_SIPHT	NOTEST	0	0	0	no	not_expressed
D286.1_srna_0309	Candidate_194_SIPHT	OK	105649	63927.2	-0.724778	no	expressed
D286.1_srna_0310	Candidate_643_SIPHT	OK	2989.32	2624.77	-0.187627	no	expressed
D286.1_srna_0311	BPNC10060F_196_SIPHT	OK	6723.17	8748.96	0.379971	no	expressed
D286.1_srna_0312	Candidate_644_SIPHT	OK	210527	1652550	2.97262	yes	up_regulated
D286.1_srna_0313	BPNC10072R	OK	254083	277152	0.12538	no	expressed
D286.1_srna_0314	BPNC10073R	NOTEST	0	0	0	no	not_expressed
D286.1_srna_0315	BPNC10061F	OK	2577.58	4367.43	0.760767	no	expressed
D286.1_srna_0316	Candidate_645_SIPHT	OK	46204.8	26603.8	-0.796409	no	expressed
D286.1_srna_0317	Candidate_646_SIPHT	OK	3075.71	8591.24	1.48195	no	expressed
D286.1_srna_0318	Candidate_199_SIPHT	OK	84124.9	345026	2.0361	yes	up_regulated
D286.1_srna_0319	Candidate_647_SIPHT	OK	0	59844.5	inf	no	expressed
D286.1_srna_0320	BPNC10074R	OK	2702.67	2912.75	0.107992	no	expressed
D286.1_srna_0321	Candidate_648_SIPHT	NOTEST	0	0	0	no	not_expressed
D286.1_srna_0322	BPNC10076R	OK	3211.77	5857.35	0.866881	no	expressed
D286.1_srna_0323	BPNC10077R_650_SIPHT	OK	9330.95	13099.8	0.489448	no	expressed
D286.1_srna_0324	BPNC10078R	OK	527987	297217	-0.828985	no	expressed
D286.1_srna_0325	BPNC10063F_200_SIPHT	OK	376.281	1225.95	1.70402	no	expressed
D286.1_srna_0326	BPNC10079R_201_SIPHT	OK	3135.69	1637.87	-0.936957	no	expressed
D286.1_srna_0327	Candidate_652_SIPHT	OK	44975.5	21692.1	-1.05197	no	expressed
D286.1_srna_0328	BPNC10064F_653_203_204_SIPHT	OK	3721.14	1981.23	-0.909353	no	expressed
D286.1_srna_0329	Candidate_654_SIPHT	NOTEST	0	0	0	no	not_expressed
D286.1_srna_0330	Candidate_205_SIPHT	OK	76317.9	54621.6	-0.48255	no	expressed
D286.1_srna_0331	Candidate_656_SIPHT	OK	23633.8	61785.3	1.38641	no	expressed
D286.1_srna_0332	BPNC10065F	OK	2603.94	2637.98	0.0187406	no	expressed
D286.1_srna_0333	BPNC10080R	OK	149618	111561	-0.423451	no	expressed
D286.1_srna_0334	Candidate_657_SIPHT	OK	49907.4	23749.8	-1.07134	no	expressed
D286.1_srna_0335	Candidate_658_206_SIPHT	OK	9969.43	0	#NAME?	no	expressed
D286.1_srna_0336	Candidate_659_SIPHT	NOTEST	0	0	0	no	not_expressed
D286.1_srna_0337	Candidate_660_SIPHT	NOTEST	0	0	0	no	not_expressed
D286.1_srna_0338	Candidate_662_SIPHT	OK	0	990.282	inf	no	expressed
D286.1_srna_0339	Candidate_663_SIPHT	OK	34550.5	14305.6	-1.27213	yes	down_regulated
D286.1_srna_0340	Candidate_664_210_SIPHT	OK	75224.4	104559	0.475041	no	expressed
D286.1_srna_0341	BPNC10081R	OK	3602.59	0	#NAME?	no	expressed
D286.1_srna_0342	BPNC10066F	OK	8198.74	3033.58	-1.43438	no	expressed
D286.1_srna_0343	BPNC10067F_665_SIPHT	OK	2070.74	1680.71	-0.301074	no	expressed
D286.1_srna_0344	Candidate_666_SIPHT	OK	1677.77	825.59	-1.02305	no	expressed
D286.1_srna_0345	BPNC10069F	OK	6886.31	1418.5	-2.27936	no	expressed
D286.1_srna_0346	BPNC10082R	OK	0	11191.2	inf	no	expressed
D286.1_srna_0347	Candidate_667_SIPHT	OK	0	128783	inf	no	expressed
D286.1_srna_0348	BPNC10070F	NOTEST	0	187.776	inf	no	expressed
D286.1_srna_0349	BPNC10083R	NOTEST	0	0	0	no	not_expressed
D286.1_srna_0350	Candidate_670_SIPHT	NOTEST	101.367	196.319	0.953613	no	expressed
D286.1_srna_0351	BPNC10071F	OK	0	2634.05	inf	no	expressed
D286.1_srna_0352	Candidate_212_SIPHT	NOTEST	0	0	0	no	not_expressed
D286.1_srna_0353	BPNC10084R	OK	7841.48	8146.13	0.0549885	no	expressed
D286.1_srna_0354	BPNC10072F	NOTEST	0	0	0	no	not_expressed
D286.1_srna_0355	Candidate_213_SIPHT	NOTEST	0	0	0	no	not_expressed
D286.1_srna_0356	Candidate_214_SIPHT	OK	5246870	5919100	0.17392	no	expressed
D286.1_srna_0357	Candidate_671_SIPHT	OK	7579.47	9367.7	0.305598	no	expressed
D286.1_srna_0358	Candidate_215_SIPHT	OK	32956.5	33398.8	0.0192311	no	expressed
D286.1_srna_0359	BPNC10075F_672_216_217_SIPHT	OK	29017.4	39314.7	0.438151	no	expressed
D286.1_srna_0360	Candidate_218_219_SIPHT	OK	181.195	1352.8	2.90034	no	expressed
D286.1_srna_0361	BPNC10086R	OK	3834.83	8331.5	1.11942	no	expressed
D286.1_srna_0362	Candidate_220_SIPHT	OK	35144.7	0	#NAME?	no	expressed
D286.1_srna_0363	Candidate_221_SIPHT	OK	10100.4	8114.4	-0.315856	no	expressed
D286.1_srna_0364	Candidate_222_SIPHT	OK	2591.74	3845.58	0.569282	no	expressed
D286.1_srna_0365	mini-ykkC.1	OK	728995	487679	-0.579978	no	expressed
D286.1_srna_0366	Candidate_223_SIPHT	OK	7988.74	15122.7	0.920673	no	expressed
D286.1_srna_0367	Candidate_676_SIPHT	OK	94607.9	82736.6	-0.193436	no	expressed
D286.1_srna_0368	BPNC10076F	OK	0	1615.63	inf	no	expressed
D286.1_srna_0369	BPNC10077F	OK	24057	9013.65	-1.41627	no	expressed
D286.1_srna_0370	BPNC10087R	OK	2495.06	10796.7	2.11344	no	expressed
D286.1_srna_0371	Candidate_678_SIPHT	NOTEST	0	0	0	no	not_expressed
D286.1_srna_0372	Candidate_677_SIPHT	OK	119956	16776	-2.83803	no	expressed
D286.1_srna_0373	Candidate_226_SIPHT	OK	69375.2	71972.9	0.0530334	no	expressed
D286.1_srna_0374	Candidate_228_SIPHT	OK	5960.37	27044.3	2.18185	no	expressed
D286.1_srna_0375	Candidate_227_SIPHT	OK	163069	73728.8	-1.14518	no	expressed
D286.1_srna_0376	Candidate_229_SIPHT	OK	0	26317.2	inf	no	expressed
D286.1_srna_0377	Candidate_682_SIPHT	NOTEST	567.187	0	#NAME?	no	expressed
D286.1_srna_0378	BPNC10078F_230_SIPHT	OK	29073.9	9577.44	-1.60201	yes	down_regulated
D286.1_srna_0379	Candidate_231_SIPHT	OK	172500	0	#NAME?	yes	down_regulated
D286.1_srna_0380	Candidate_233_SIPHT	OK	528731	443385	-0.253976	no	expressed
D286.1_srna_0381	Candidate_236_SIPHT	OK	13381.2	23252.2	0.797154	no	expressed
D286.1_srna_0382	Candidate_686_SIPHT	OK	35225.7	56760.1	0.68825	no	expressed
D286.1_srna_0383	Candidate_685_SIPHT	OK	115727	57579.3	-1.0071	no	expressed
D286.1_srna_0384	Candidate_687_SIPHT	OK	50034.8	74982.1	0.583616	no	expressed
D286.1_srna_0385	BPNC10079F	OK	29593.8	6465.76	-2.1944	no	expressed
D286.1_srna_0386	Candidate_689_SIPHT	OK	0	23943.2	inf	no	expressed
D286.1_srna_0387	Candidate_688_SIPHT	OK	185888	57396.7	-1.69539	no	expressed
D286.1_srna_0388	BPNC10080F	OK	2965.6	0	#NAME?	no	expressed
D286.1_srna_0389	BPNC10088R	OK	2521.82	1559.02	-0.693829	no	expressed
D286.1_srna_0390	BPNC10082F	NOTEST	0	0	0	no	not_expressed
D286.1_srna_0391	Candidate_690_SIPHT	OK	1200.34	625.753	-0.939771	no	expressed
D286.1_srna_0392	Candidate_693_SIPHT	NOTEST	0	0	0	no	not_expressed
D286.1_srna_0393	Candidate_692_SIPHT	OK	2910.56	2726.12	-0.0944447	no	expressed
D286.1_srna_0394	Candidate_694_SIPHT	OK	141191	51536.6	-1.45398	no	expressed
D286.1_srna_0395	BPNC10084F	OK	11429.1	14420.9	0.335447	no	expressed
D286.1_srna_0396	Candidate_243_696_SIPHT	OK	15958.9	17092.4	0.0989959	no	expressed
D286.1_srna_0397	Candidate_697_SIPHT	OK	1609840	1693230	0.0728552	no	expressed
D286.1_srna_0398	Candidate_698_SIPHT	OK	12442.5	7689.01	-0.694402	no	expressed
D286.1_srna_0399	Candidate_699_SIPHT	OK	11056.7	1380.2	-3.00198	no	expressed
D286.1_srna_0400	Candidate_244_SIPHT	OK	232042	203214	-0.191388	no	expressed
D286.1_srna_0401	BPNC10089R_90R_701_245_SIPHT	OK	349.623	220.066	-0.66786	no	expressed
D286.1_srna_0402	BPNC10085F	OK	2013.42	3418.96	0.763914	no	expressed
D286.1_srna_0403	BPNC10086F	OK	2047.78	14263.5	2.8002	no	expressed
D286.1_srna_0404	Candidate_246_SIPHT	OK	13534.8	15430.2	0.189085	no	expressed
D286.1_srna_0405	BPNC10087F	OK	6952.86	7257.29	0.0618246	no	expressed
D286.1_srna_0406	Candidate_247_SIPHT	OK	6403.74	4538.99	-0.496545	no	expressed
D286.1_srna_0407	Candidate_248_SIPHT	OK	0	441900	inf	no	expressed
D286.1_srna_0408	Candidate_702_SIPHT	NOTEST	0	0	0	no	not_expressed
D286.1_srna_0409	TPP.1	OK	68918.7	79529.5	0.206594	no	expressed
D286.1_srna_0410	Candidate_10_SIPHT	OK	44259.9	11223.8	-1.97944	no	expressed
D286.1_srna_0411	Candidate_703_250_SIPHT	NOTEST	3552.4	0	#NAME?	no	expressed
D286.1_srna_0412	Candidate_11_SIPHT	OK	22697.9	9289.21	-1.28893	no	expressed
D286.1_srna_0413	Candidate_704_SIPHT	OK	0	50217.7	inf	no	expressed
D286.1_srna_0414	Candidate_251_SIPHT	NOTEST	0	0	0	no	not_expressed
D286.1_srna_0415	BPNC10089F	OK	10697.2	23309.5	1.12368	no	expressed
D286.1_srna_0416	Candidate_705_SIPHT	OK	0	144245	inf	no	expressed
D286.1_srna_0417	BPNC10090F	OK	11714.7	19514	0.736191	no	expressed
D286.1_srna_0418	Candidate_252_SIPHT	OK	0	1354.41	inf	yes	up_regulated
D286.1_srna_0419	BPNC10091R	OK	13757.3	4622.41	-1.57348	no	expressed
D286.1_srna_0420	Candidate_706_SIPHT	OK	2055.66	3496.45	0.766288	no	expressed
D286.1_srna_0421	Candidate_255_SIPHT	NOTEST	423.146	718.621	0.764075	no	expressed
D286.1_srna_0422	Candidate_254_SIPHT	NOTEST	0	0	0	no	not_expressed
D286.1_srna_0423	BPNC10092R	OK	2432.87	3638.92	0.580854	no	expressed
D286.1_srna_0424	Candidate_709_SIPHT	OK	248413	1234860	2.31354	no	expressed
D286.1_srna_0425	Candidate_711_SIPHT	NOTEST	0	0	0	no	not_expressed
D286.1_srna_0426	Candidate_712_257_SIPHT	OK	14831.6	2659.55	-2.47942	no	expressed
D286.1_srna_0427	Candidate_259_SIPHT	OK	8503.21	14492.1	0.769187	no	expressed
D286.1_srna_0428	BPNC10092F	OK	23125.4	24011.5	0.0542448	no	expressed
D286.1_srna_0429	BPNC10093F	OK	7045.43	6062.29	-0.216826	no	expressed
D286.1_srna_0430	Candidate_714_SIPHT	OK	3230290	10652100	1.7214	yes	up_regulated
D286.1_srna_0431	BPNC10094R_715_SIPHT	OK	12793.7	7247.16	-0.819942	no	expressed
D286.1_srna_0432	Candidate_717_SIPHT	OK	20727.5	13441.3	-0.624868	no	expressed
D286.1_srna_0433	Candidate_262_SIPHT	NOTEST	0	723.054	inf	no	expressed
D286.1_srna_0434	BPNC10095R	OK	168026	96764.9	-0.796127	no	expressed
D286.1_srna_0435	Candidate_265_SIPHT	OK	266697	238793	-0.15944	no	expressed
D286.1_srna_0436	BPNC10096R	OK	21913.3	29551.9	0.431444	no	expressed
D286.1_srna_0437	Candidate_722_SIPHT	OK	1228.59	1237.49	0.0104103	no	expressed
D286.1_srna_0438	Candidate_720_SIPHT	OK	73568.8	80689.2	0.133282	no	expressed
D286.1_srna_0439	Candidate_38_SIPHT	OK	143526	273295	0.929152	no	expressed
D286.1_srna_0440	Candidate_267_SIPHT	NOTEST	0	0	0	no	not_expressed
D286.1_srna_0441	BPNC10097R	OK	3642.48	4928.63	0.436265	no	expressed
D286.1_srna_0442	BPNC10098R	OK	13864.4	18160.9	0.389457	no	expressed
D286.1_srna_0443	BPNC10097F	OK	1651.04	10089.3	2.61138	yes	up_regulated
D286.1_srna_0444	Candidate_268_SIPHT	OK	374209	64171.3	-2.54385	yes	down_regulated
D286.1_srna_0445	Candidate_873_SIPHT	NOTEST	0	0	0	no	not_expressed
D286.1_srna_0446	BPNC10138F	NOTEST	0	1446.11	inf	no	expressed
D286.1_srna_0447	Candidate_872_SIPHT	NOTEST	0	0	0	no	not_expressed
D286.1_srna_0448	Candidate_871_SIPHT	OK	1476.71	11026.2	2.90048	no	expressed
D286.1_srna_0449	BPNC10141R	NOTEST	0	0	0	no	not_expressed
D286.1_srna_0450	BPNC10140R	OK	8086.13	10635.1	0.39531	no	expressed
D286.1_srna_0451	Candidate_368_SIPHT	OK	2461.55	3830.63	0.638013	no	expressed
D286.1_srna_0452	BPNC10137F	OK	2717.38	0	#NAME?	no	expressed
D286.1_srna_0453	Candidate_869_SIPHT	OK	4447.41	0	#NAME?	no	expressed
D286.1_srna_0454	Candidate_367_SIPHT	NOTEST	0	0	0	no	not_expressed
D286.1_srna_0455	Candidate_867_SIPHT	OK	2346.1	902.218	-1.37872	no	expressed
D286.1_srna_0456	BPNC10136F	OK	0	19885.7	inf	no	expressed
D286.1_srna_0457	BPNC10135F	NOTEST	0	0	0	no	not_expressed
D286.1_srna_0458	BPNC10139R	NOTEST	0	0	0	no	not_expressed
D286.1_srna_0459	Candidate_366_SIPHT	OK	1473.33	3934.77	1.4172	no	expressed
D286.1_srna_0460	Candidate_866_SIPHT	OK	7399.55	4565.66	-0.696614	no	expressed
D286.1_srna_0461	Candidate_364_365_SIPHT	OK	18090.6	5800.95	-1.64088	no	expressed
D286.1_srna_0462	BPNC10134F	OK	57978.3	15289.6	-1.92296	yes	down_regulated
D286.1_srna_0463	BPNC10138R	OK	47836.8	130637	1.44937	yes	up_regulated
D286.1_srna_0464	Candidate_864_SIPHT	OK	1503.94	840.885	-0.838764	no	expressed
D286.1_srna_0465	BPNC10137R	OK	53126.6	45232.6	-0.232072	no	expressed
D286.1_srna_0466	BPNC10136R	OK	10368.2	869.965	-3.57507	no	expressed
D286.1_srna_0467	Candidate_363_SIPHT	OK	3590.99	0	#NAME?	no	expressed
D286.1_srna_0468	Candidate_361_SIPHT	NOTEST	0	0	0	no	not_expressed
D286.1_srna_0469	BPNC10135R	OK	55035.4	14081.9	-1.96651	no	expressed
D286.1_srna_0470	Candidate_861_360_SIPHT	OK	115452	35672.7	-1.6944	no	expressed
D286.1_srna_0471	Candidate_860_SIPHT	OK	236833	103237	-1.19792	no	expressed
D286.1_srna_0472	Candidate_859_SIPHT	NOTEST	0	0	0	no	not_expressed
D286.1_srna_0473	BPNC10134R_358_SIPHT	OK	2187.61	16475.1	2.91286	no	expressed
D286.1_srna_0474	Candidate_359_SIPHT	OK	0	70938.8	inf	no	expressed
D286.1_srna_0475	Candidate_858_SIPHT	OK	157127	47922	-1.71317	yes	down_regulated
D286.1_srna_0476	Candidate_857_SIPHT	NOTEST	0	0	0	no	not_expressed
D286.1_srna_0477	Candidate_357_SIPHT	OK	21089.7	73838.4	1.80783	no	expressed
D286.1_srna_0478	BPNC10133R	OK	42686.1	82638.3	0.953045	no	expressed
D286.1_srna_0479	Candidate_35_SIPHT	OK	82646.1	54115.1	-0.610915	no	expressed
D286.1_srna_0480	Candidate_856_SIPHT	OK	0	148503	inf	no	expressed
D286.1_srna_0481	BPNC10132R_356_SIPHT	OK	10932.4	13396.1	0.293209	no	expressed
D286.1_srna_0482	Candidate_355_SIPHT	NOTEST	0	0	0	no	not_expressed
D286.1_srna_0483	Candidate_852_SIPHT	OK	36713.7	68703.1	0.904054	no	expressed
D286.1_srna_0484	Candidate_853_SIPHT	OK	330538	259125	-0.351167	no	expressed
D286.1_srna_0485	BPNC10131R_33F_354_SIPHT	OK	21803.3	48312.1	1.14784	yes	up_regulated
D286.1_srna_0486	BPNC10132F	OK	46545.8	29367.1	-0.664449	no	expressed
D286.1_srna_0487	BPNC10130R	OK	32548.4	54029.8	0.731168	no	expressed
D286.1_srna_0488	BPNC10129R_851_SIPHT	OK	280.784	470	0.743201	no	expressed
D286.1_srna_0489	BPNC10131F	OK	638.23	2448.76	1.9399	no	expressed
D286.1_srna_0490	BPNC10130F	OK	3392.24	22069.2	2.70173	no	expressed
D286.1_srna_0491	BPNC10129F_353_SIPHT	OK	1701.49	9073.8	2.41491	no	expressed
D286.1_srna_0492	BPNC10128R_850_SIPHT	OK	16546.4	31208.5	0.915423	no	expressed
D286.1_srna_0493	Candidate_849_SIPHT	OK	203909	174187	-0.227291	no	expressed
D286.1_srna_0494	Candidate_352_SIPHT	OK	129653	17065.2	-2.92553	no	expressed
D286.1_srna_0495	Candidate_848_SIPHT	OK	58691.7	0	#NAME?	no	expressed
D286.1_srna_0496	Candidate_846_SIPHT	OK	73596.8	80001.9	0.120391	no	expressed
D286.1_srna_0497	Candidate_350_SIPHT	OK	50787.9	24765.3	-1.03616	no	expressed
D286.1_srna_0498	Candidate_845_SIPHT	OK	65926.1	114758	0.799677	no	expressed
D286.1_srna_0499	BPNC10128F	OK	9355.91	18351.1	0.97192	no	expressed
D286.1_srna_0500	BPNC10127R	OK	3234.31	7061.45	1.12651	no	expressed
D286.1_srna_0501	BPNC10127F	OK	14315	11691.7	-0.29205	no	expressed
D286.1_srna_0502	Candidate_349_SIPHT	OK	3500320	1174370	-1.5756	yes	down_regulated
D286.1_srna_0503	Candidate_844_SIPHT	NOTEST	0	1245	inf	no	expressed
D286.1_srna_0504	Candidate_842_SIPHT	OK	15873.3	5521.02	-1.5236	no	expressed
D286.1_srna_0505	Candidate_348_SIPHT	OK	1388820	872614	-0.670441	no	expressed
D286.1_srna_0506	Candidate_347_SIPHT	OK	171295	311275	0.861707	no	expressed
D286.1_srna_0507	BPNC10126R	OK	227243	141785	-0.680537	no	expressed
D286.1_srna_0508	Candidate_839_SIPHT	OK	6214.79	5225.74	-0.250069	no	expressed
D286.1_srna_0509	Candidate_345_SIPHT	OK	21201.5	0	#NAME?	no	expressed
D286.1_srna_0510	Candidate_837_SIPHT	OK	7540.21	719.794	-3.38895	no	expressed
D286.1_srna_0511	Candidate_836_SIPHT	OK	11743000	4219960	-1.4765	yes	down_regulated
D286.1_srna_0512	sucA.1	OK	0	10532.6	inf	no	expressed
D286.1_srna_0513	Candidate_832_SIPHT	OK	647423	220333	-1.55502	no	expressed
D286.1_srna_0514	Candidate_830_SIPHT	OK	14263.4	0	#NAME?	no	expressed
D286.1_srna_0515	Candidate_343_SIPHT	OK	7602.02	9518.54	0.324357	no	expressed
D286.1_srna_0516	Candidate_341_SIPHT	NOTEST	0	1272.94	inf	no	expressed
D286.1_srna_0517	Candidate_338_SIPHT	OK	6036.49	1679.25	-1.8459	no	expressed
D286.1_srna_0518	Candidate_339_SIPHT	OK	271307	260442	-0.0589637	no	expressed
D286.1_srna_0519	Candidate_36_SIPHT	OK	314393	351876	0.162497	no	expressed
D286.1_srna_0520	Candidate_828_SIPHT	OK	17279.4	25427.5	0.557336	no	expressed
D286.1_srna_0521	Candidate_335_SIPHT	OK	0	26076.4	inf	no	expressed
D286.1_srna_0522	BPNC20109F	OK	0	69883.7	inf	no	expressed
D286.1_srna_0523	Candidate_825_SIPHT	OK	68481.9	11115.3	-2.62317	yes	down_regulated
D286.1_srna_0524	Candidate_824_SIPHT	OK	0	20684.1	inf	no	expressed
D286.1_srna_0525	Candidate_334_SIPHT	OK	24029.2	5491.85	-2.12942	no	expressed
D286.1_srna_0526	Candidate_333_SIPHT	OK	106168	128783	0.278598	no	expressed
D286.1_srna_0527	Candidate_332_SIPHT	OK	185872	110415	-0.751377	no	expressed
D286.1_srna_0528	Candidate_331_SIPHT	OK	0	12586.4	inf	no	expressed
D286.1_srna_0529	Candidate_330_SIPHT	OK	97106.9	45790.1	-1.08454	no	expressed
D286.1_srna_0530	BPNC10125F_821_SIPHT	OK	63921.8	11290.3	-2.50123	yes	down_regulated
D286.1_srna_0531	BPNC10124R_328_SIPHT	OK	2689.7	6020.83	1.16252	no	expressed
D286.1_srna_0532	Candidate_329_SIPHT	OK	406927	909167	1.15977	yes	up_regulated
D286.1_srna_0533	Candidate_820_SIPHT	OK	12677	3483.67	-1.86354	yes	down_regulated
D286.1_srna_0534	Candidate_819_SIPHT	OK	73185.2	161236	1.13955	no	expressed
D286.1_srna_0535	Candidate_817_SIPHT	NOTEST	0	0	0	no	not_expressed
D286.1_srna_0536	Candidate_815_SIPHT	OK	14615	11713.6	-0.319266	no	expressed
D286.1_srna_0537	Candidate_814_SIPHT	NOTEST	0	0	0	no	not_expressed
D286.1_srna_0538	BPNC10124F_813_SIPHT	OK	4391.6	5072.62	0.207983	no	expressed
D286.1_srna_0539	BPNC10123R	OK	4629.83	8597.07	0.892886	no	expressed
D286.1_srna_0540	BPNC10122R	OK	1580.64	1030.38	-0.617333	no	expressed
D286.1_srna_0541	Candidate_812_SIPHT	OK	15265.1	26486.6	0.795024	no	expressed
D286.1_srna_0542	BPNC10120R	OK	4085.57	12579.4	1.62245	no	expressed
D286.1_srna_0543	Candidate_810_SIPHT	OK	4519.85	15031.7	1.73366	no	expressed
D286.1_srna_0544	Candidate_809_SIPHT	OK	6287.59	3885.51	-0.694402	no	expressed
D286.1_srna_0545	Candidate_808_SIPHT	OK	76355.1	372170	2.28517	no	expressed
D286.1_srna_0546	Candidate_325_SIPHT	NOTEST	0	0	0	no	not_expressed
D286.1_srna_0547	Candidate_805_SIPHT	OK	123242	0	#NAME?	no	expressed
D286.1_srna_0548	Candidate_323_324_SIPHT	OK	39363.7	25914.5	-0.603107	no	expressed
D286.1_srna_0549	Candidate_322_SIPHT	NOTEST	2640.56	3741.88	0.502916	no	expressed
D286.1_srna_0550	BPNC10122F	NOTEST	6607	3972.56	-0.733926	no	expressed
D286.1_srna_0551	BPNC10121F	NOTEST	0	0	0	no	not_expressed
D286.1_srna_0552	Candidate_321_SIPHT	OK	29956.8	0	#NAME?	no	expressed
D286.1_srna_0553	BPNC10120F_Cobalamin_SIPHT	OK	1848.91	2009.12	0.119893	no	expressed
D286.1_srna_0554	BPNC10118R_Cobalamin.3	OK	1509.33	1894.76	0.328106	no	expressed
D286.1_srna_0555	Candidate_320_SIPHT	NOTEST	0	0	0	no	not_expressed
D286.1_srna_0556	Candidate_318_SIPHT	OK	16026.5	21555.8	0.42762	no	expressed
D286.1_srna_0557	Cobalamin.1	OK	52144.6	48757.1	-0.0969073	no	expressed
D286.1_srna_0558	Candidate_317_SIPHT	NOTEST	0	0	0	no	not_expressed
D286.1_srna_0559	BPNC10115R	NOTEST	0	0	0	no	not_expressed
D286.1_srna_0560	Candidate_315_SIPHT	OK	1187.01	673.263	-0.818088	no	expressed
D286.1_srna_0561	Candidate_796_SIPHT	OK	0	23473	inf	no	expressed
D286.1_srna_0562	Candidate_794_SIPHT	NOTEST	0	0	0	no	not_expressed
D286.1_srna_0563	Candidate_793_SIPHT	NOTEST	0	0	0	no	not_expressed
D286.1_srna_0564	Candidate_312_SIPHT	NOTEST	0	0	0	no	not_expressed
D286.1_srna_0565	Candidate_311_SIPHT	OK	0	7727.87	inf	no	expressed
D286.1_srna_0566	BPNC10119F	OK	42670.6	180315	2.07921	yes	up_regulated
D286.1_srna_0567	BPNC10113R	OK	31891.8	205273	2.68628	yes	up_regulated
D286.1_srna_0568	Candidate_792_SIPHT	OK	7020.15	81128.4	3.53063	no	expressed
D286.1_srna_0569	BPNC10118F	OK	0	4927.52	inf	no	expressed
D286.1_srna_0570	Candidate_791_SIPHT	OK	0	25060.9	inf	no	expressed
D286.1_srna_0571	BPNC10113F	OK	46912.3	9422.65	-2.31576	yes	down_regulated
D286.1_srna_0572	Candidate_787_SIPHT	OK	339.089	828.214	1.28834	no	expressed
D286.1_srna_0573	BPNC10110R	NOTEST	0	0	0	no	not_expressed
D286.1_srna_0574	BPNC10112F	NOTEST	0	0	0	no	not_expressed
D286.1_srna_0575	BPNC20031F	NOTEST	0	0	0	no	not_expressed
D286.1_srna_0576	BPNC10111F	NOTEST	1953.67	0	#NAME?	no	expressed
D286.1_srna_0577	Candidate_786_SIPHT	OK	0	30802	inf	no	expressed
D286.1_srna_0578	BPNC10110F_308_SIPHT	OK	3518.64	39105.5	3.47428	yes	up_regulated
D286.1_srna_0579	BPNC10109R	OK	3906.8	11168.6	1.51539	no	expressed
D286.1_srna_0580	Candidate_783_SIPHT	NOTEST	0	391.85	inf	no	expressed
D286.1_srna_0581	Candidate_782_SIPHT	OK	22361.8	285987	3.67684	no	expressed
D286.1_srna_0582	Candidate_306_SIPHT	OK	24044	139488	2.5364	no	expressed
D286.1_srna_0583	BPNC10108R	NOTEST	0	0	0	no	not_expressed
D286.1_srna_0584	BPNC10109F	NOTEST	0	0	0	no	not_expressed
D286.1_srna_0585	Candidate_779_SIPHT	OK	4633.2	2162.77	-1.09913	no	expressed
D286.1_srna_0586	BPNC10108F_778_SIPHT	OK	4171.49	13241.4	1.66642	yes	up_regulated
D286.1_srna_0587	Candidate_776_SIPHT	NOTEST	0	0	0	no	not_expressed
D286.1_srna_0588	BPNC10107F_775_304_SIPHT	OK	14829.3	9871.94	-0.587041	no	expressed
D286.1_srna_0589	Candidate_774_SIPHT	OK	30493.1	4840.51	-2.65525	no	expressed
D286.1_srna_0590	Candidate_772_SIPHT	OK	0	18325.4	inf	no	expressed
D286.1_srna_0591	Candidate_771_SIPHT	OK	127669	100281	-0.348354	no	expressed
D286.1_srna_0592	Candidate_770_SIPHT	OK	0	22018.8	inf	no	expressed
D286.1_srna_0593	Candidate_769_SIPHT	OK	3327.47	1610.24	-1.04714	no	expressed
D286.1_srna_0594	Candidate_767_SIPHT	OK	91990.9	0	#NAME?	no	expressed
D286.1_srna_0595	Candidate_766_SIPHT	OK	14947.8	0	#NAME?	no	expressed
D286.1_srna_0596	Candidate_303_SIPHT	OK	515515	157472	-1.71092	no	expressed
D286.1_srna_0597	BPNC10106F	OK	21149.8	5118.55	-2.04684	no	expressed
D286.1_srna_0598	BPNC10105F_765_SIPHT	NOTEST	0	0	0	no	not_expressed
D286.1_srna_0599	BPNC10107R_302_SIPHT	OK	3172.64	4661.5	0.555112	no	expressed
D286.1_srna_0600	Candidate_301_SIPHT	OK	315396	10730900	5.08846	yes	up_regulated
D286.1_srna_0601	Candidate_300_SIPHT	OK	14491.1	12077.7	-0.262823	no	expressed
D286.1_srna_0602	Candidate_299_SIPHT	OK	1623.13	1438.35	-0.17436	no	expressed
D286.1_srna_0603	Candidate_761_SIPHT	NOTEST	0	0	0	no	not_expressed
D286.1_srna_0604	Candidate_759_SIPHT	OK	44688.4	96212.6	1.10632	no	expressed
D286.1_srna_0605	Candidate_756_SIPHT	OK	61114.4	50878.5	-0.264456	no	expressed
D286.1_srna_0606	Candidate_755_SIPHT	NOTEST	0	0	0	no	not_expressed
D286.1_srna_0607	Candidate_754_SIPHT	OK	64041.7	39153.9	-0.709857	no	expressed
D286.1_srna_0608	Candidate_296_SIPHT	OK	311467	1338300	2.10325	yes	up_regulated
D286.1_srna_0609	BPNC10104F	OK	30709.5	89503.6	1.54326	yes	up_regulated
D286.1_srna_0610	Candidate_752_295_SIPHT	OK	3906.8	0	#NAME?	no	expressed
D286.1_srna_0611	Candidate_751_SIPHT	OK	47056.8	91750.8	0.963316	no	expressed
D286.1_srna_0612	Candidate_750_SIPHT	NOTEST	0	0	0	no	not_expressed
D286.1_srna_0613	Candidate_294_SIPHT	OK	73950.4	28594.5	-1.37082	no	expressed
D286.1_srna_0614	Candidate_293_SIPHT	OK	7976.29	8118.22	0.0254466	no	expressed
D286.1_srna_0615	Candidate_747_SIPHT	OK	145999	0	#NAME?	no	expressed
D286.1_srna_0616	Candidate_290_SIPHT	OK	359224	78885.5	-2.18705	no	expressed
D286.1_srna_0617	Bacteria_SRP.1	OK	1991220	7734500	1.95765	yes	up_regulated
D286.1_srna_0618	BPNC10106R	OK	18246.5	11314.9	-0.689395	no	expressed
D286.1_srna_0619	Candidate_746_SIPHT	OK	68700.5	0	#NAME?	no	expressed
D286.1_srna_0620	BPNC10103F	OK	32993.7	14600.7	-1.17616	no	expressed
D286.1_srna_0621	Candidate_745_SIPHT	NOTEST	0	0	0	no	not_expressed
D286.1_srna_0622	Candidate_744_SIPHT	OK	163325	0	#NAME?	no	expressed
D286.1_srna_0623	Candidate_742_SIPHT	OK	9836.68	13523.4	0.459212	no	expressed
D286.1_srna_0624	Candidate_289_SIPHT	OK	13252.2	17406.6	0.393401	no	expressed
D286.1_srna_0625	Candidate_288_SIPHT	OK	9940.68	19617.9	0.980751	no	expressed
D286.1_srna_0626	Candidate_741_287_SIPHT	OK	53487.7	8351.81	-2.67905	no	expressed
D286.1_srna_0627	Candidate_740_SIPHT	OK	80744.3	52644.2	-0.617087	no	expressed
D286.1_srna_0628	Candidate_286_SIPHT	OK	107529	113633	0.0796546	no	expressed
D286.1_srna_0629	Candidate_738_SIPHT	OK	0	97678.9	inf	no	expressed
D286.1_srna_0630	Candidate_285_SIPHT	OK	6509.93	6577.93	0.0149922	no	expressed
D286.1_srna_0631	Candidate_284_SIPHT	OK	744786	977082	0.391653	no	expressed
D286.1_srna_0632	Candidate_283_SIPHT	OK	181465	55291.6	-1.71456	no	expressed
D286.1_srna_0633	Candidate_736_SIPHT	NOTEST	0	0	0	no	not_expressed
D286.1_srna_0634	Candidate_15_SIPHT	NOTEST	0	0	0	no	not_expressed
D286.1_srna_0635	Candidate_735_SIPHT	OK	43398.9	38229.9	-0.182958	no	expressed
D286.1_srna_0636	Candidate_732_733_SIPHT	OK	137.549	447.741	1.70272	no	expressed
D286.1_srna_0637	Candidate_734_SIPHT	OK	123561	0	#NAME?	no	expressed
D286.1_srna_0638	Candidate_37_SIPHT	OK	58821.8	147212	1.32347	no	expressed
D286.1_srna_0639	Candidate_731_SIPHT	OK	157551	77482.6	-1.02387	no	expressed
D286.1_srna_0640	BPNC10102F	OK	5491.45	14491.9	1.39998	no	expressed
D286.1_srna_0641	BPNC10104R	OK	29345.5	38771.3	0.401849	no	expressed
D286.1_srna_0642	Candidate_280_SIPHT	OK	173394	107583	-0.688594	no	expressed
D286.1_srna_0643	Candidate_729_SIPHT	OK	216051	279649	0.372246	no	expressed
D286.1_srna_0644	Candidate_279_SIPHT	NOTEST	0	0	0	no	not_expressed
D286.1_srna_0645	Candidate_278_SIPHT	OK	8868.18	10124.8	0.19118	no	expressed
D286.1_srna_0646	BPNC10103R_275_SIPHT	OK	11612.8	4622.23	-1.32906	no	expressed
D286.1_srna_0647	Candidate_728_SIPHT	OK	32236.8	62052.4	0.94478	no	expressed
D286.1_srna_0648	BPNC10101F	OK	12507.7	1679.25	-2.89693	no	expressed
D286.1_srna_0649	BPNC10100F	OK	0	13156.1	inf	yes	up_regulated
D286.1_srna_0650	Candidate_727_274_SIPHT	OK	469329	17281.1	-4.76333	no	expressed
D286.1_srna_0651	BPNC10102R_273_SIPHT	OK	1435.26	1352.81	-0.085347	no	expressed
D286.1_srna_0652	BPNC10099F_13_726_SIPHT	OK	73977.2	37485.1	-0.980766	no	expressed
D286.1_srna_0653	Candidate_270_SIPHT	OK	338462	554653	0.71259	no	expressed
D286.1_srna_0654	Candidate_269_SIPHT	OK	554346	341657	-0.698239	no	expressed
D286.1_srna_0655	BPNC10101R	OK	88143.4	43164.6	-1.03	no	expressed
D286.1_srna_0656	Candidate_725_SIPHT	OK	11257.7	56088.9	2.3168	no	expressed
D286.1_srna_0657	Candidate_724_SIPHT	NOTEST	0	0	0	no	not_expressed
D286.1_srna_0658	BPNC10100R	OK	17492.2	5683.1	-1.62196	no	expressed
D286.1_srna_0659	BPNC10099R	NOTEST	0	0	0	no	not_expressed
D286.1_srna_0660	Candidate_875_SIPHT	OK	37984.4	23473	-0.694402	no	expressed
D286.1_srna_0661	Candidate_370_SIPHT	OK	5271.47	5705.64	0.114182	no	expressed
D286.1_srna_0662	BPNC10139F_373_SIPHT	OK	6187.43	3586.05	-0.786947	no	expressed
D286.1_srna_0663	Candidate_878_SIPHT	NOTEST	0	0	0	no	not_expressed
D286.1_srna_0664	BPNC10140F	OK	3550.32	4037.2	0.185405	no	expressed
D286.1_srna_0665	Candidate_879_SIPHT	NOTEST	2005.88	0	#NAME?	no	expressed
D286.1_srna_0666	Candidate_881_374_SIPHT	OK	28999.5	35559.7	0.294216	no	expressed
D286.1_srna_0667	Candidate_882_SIPHT	NOTEST	0	0	0	no	not_expressed
D286.1_srna_0668	Candidate_376_SIPHT	OK	2383.93	1986.01	-0.263471	no	expressed
D286.1_srna_0669	Candidate_377_SIPHT	OK	40234.2	0	#NAME?	no	expressed
D286.1_srna_0670	Candidate_380_SIPHT	OK	2566.5	13603.6	2.40611	no	expressed
D286.1_srna_0671	Candidate_378_SIPHT	OK	15721	32537.4	1.0494	no	expressed
D286.1_srna_0672	BPNC10142F	OK	0	5097.22	inf	no	expressed
D286.1_srna_0673	BPNC10142R	OK	2357.4	2206.57	-0.0953903	no	expressed
D286.1_srna_0674	Candidate_18_SIPHT	NOTEST	0	245.354	inf	no	expressed
D286.1_srna_0675	Candidate_382_SIPHT	OK	70771.5	26201.6	-1.43351	no	expressed
D286.1_srna_0676	Candidate_383_SIPHT	NOTEST	0	0	0	no	not_expressed
D286.1_srna_0677	Candidate_885_SIPHT	NOTEST	0	0	0	no	not_expressed
D286.1_srna_0678	Candidate_384_SIPHT	OK	20988.9	71156.5	1.76137	no	expressed
D286.1_srna_0679	BPNC10143F_886_SIPHT	OK	2248.83	4224.16	0.909488	no	expressed
D286.1_srna_0680	BPNC10144F	OK	6423.49	7062.48	0.136818	no	expressed
D286.1_srna_0681	BPNC10143R	OK	20751.5	17224.1	-0.268791	no	expressed
D286.1_srna_0682	Candidate_887_SIPHT	OK	35071.2	35638.3	0.0231407	no	expressed
D286.1_srna_0683	Candidate_888_SIPHT	NOTEST	0	0	0	no	not_expressed
D286.1_srna_0684	Candidate_386_SIPHT	OK	16865.4	6883.39	-1.29288	no	expressed
D286.1_srna_0685	Candidate_385_SIPHT	OK	63004.4	128737	1.0309	no	expressed
D286.1_srna_0686	Candidate_889_SIPHT	NOTEST	0	0	0	no	not_expressed
D286.1_srna_0687	Candidate_387_SIPHT	OK	83507.1	82472.7	-0.0179817	no	expressed
D286.1_srna_0688	Candidate_388_SIPHT	OK	2885860	3916530	0.440574	no	expressed
D286.1_srna_0689	BPNC10145R	OK	2204.05	820.274	-1.42598	no	expressed
D286.1_srna_0690	Candidate_893_SIPHT	OK	41777.8	30073.8	-0.47423	no	expressed
D286.1_srna_0691	BPNC10145F	NOTEST	0	0	0	no	not_expressed
D286.1_srna_0692	BPNC10146R	OK	70964.7	8672.71	-3.03255	yes	down_regulated
D286.1_srna_0693	Candidate_389_SIPHT	OK	47277.9	73303.1	0.632706	no	expressed
D286.1_srna_0694	Candidate_390_SIPHT	NOTEST	0	0	0	no	not_expressed
D286.1_srna_0695	Candidate_391_SIPHT	OK	64229.9	80542.5	0.326504	no	expressed
D286.1_srna_0696	BPNC10146F	OK	116057	90088.4	-0.365424	no	expressed
D286.1_srna_0697	Candidate_894_SIPHT	NOTEST	0	0	0	no	not_expressed
D286.1_srna_0698	Candidate_393_SIPHT	NOTEST	0	0	0	no	not_expressed
D286.1_srna_0699	Candidate_394_SIPHT	OK	7417.45	32867.2	2.14765	no	expressed
D286.1_srna_0700	Candidate_897_SIPHT	OK	0	8632.03	inf	no	expressed
D286.1_srna_0701	Candidate_898_SIPHT	OK	94048.8	28982.2	-1.69824	no	expressed
D286.1_srna_0702	Candidate_899_SIPHT	OK	227612	21851.1	-3.3808	yes	down_regulated
D286.1_srna_0703	BPNC10147F	OK	13643.4	5609.14	-1.28236	no	expressed
D286.1_srna_0704	BPNC10148R	OK	2963.27	7640.68	1.36651	no	expressed
D286.1_srna_0705	Candidate_900_SIPHT	OK	22448.7	49766.2	1.14854	no	expressed
D286.1_srna_0706	Candidate_901_SIPHT	OK	56397.8	24124.5	-1.22514	no	expressed
D286.1_srna_0707	Candidate_902_SIPHT	OK	4210.85	2291.86	-0.877592	no	expressed
D286.1_srna_0708	Candidate_903_SIPHT	OK	181425	92593.6	-0.97039	no	expressed
D286.1_srna_0709	Candidate_396_SIPHT	OK	44200.7	74673.9	0.756534	no	expressed
D286.1_srna_0710	Candidate_397_SIPHT	NOTEST	0	182.683	inf	no	expressed
D286.1_srna_0711	Candidate_905_SIPHT	NOTEST	472.272	185.169	-1.35078	no	expressed
D286.1_srna_0712	BPNC10148F	OK	23288.1	51194.7	1.1364	yes	up_regulated
D286.1_srna_0713	BPNC10149F	OK	1875.02	3721.09	0.988823	no	expressed
D286.1_srna_0714	Candidate_907_SIPHT	OK	12383.7	29674.8	1.2608	no	expressed
D286.1_srna_0715	Candidate_910_SIPHT	OK	10270.1	29911.9	1.54227	no	expressed
D286.1_srna_0716	BPNC10151R	OK	83118	45560	-0.867393	no	expressed
D286.1_srna_0717	Candidate_911_SIPHT	OK	58400.9	28306.9	-1.04484	no	expressed
D286.1_srna_0718	BPNC10152R	OK	17666.3	20537.3	0.217241	no	expressed
D286.1_srna_0719	Candidate_912_SIPHT	OK	14943.1	17566.9	0.23338	no	expressed
D286.1_srna_0720	Candidate_399_SIPHT	NOTEST	0	0	0	no	not_expressed
D286.1_srna_0721	BPNC10153R	OK	34853.6	27959	-0.317996	no	expressed
D286.1_srna_0722	Candidate_913_SIPHT	OK	16224.7	23805.5	0.553104	no	expressed
D286.1_srna_0723	BPNC10155R_34_SIPHT	OK	1187.35	2687.81	1.17868	no	expressed
D286.1_srna_0724	Candidate_914_SIPHT	OK	176633	331713	0.909185	no	expressed
D286.1_srna_0725	Candidate_400_SIPHT	OK	108980	95741.7	-0.186843	no	expressed
D286.1_srna_0726	Candidate_401_SIPHT	OK	10531.4	25385.4	1.2693	no	expressed
D286.1_srna_0727	Candidate_916_SIPHT	OK	255692	171825	-0.573463	no	expressed
D286.1_srna_0728	Candidate_402_SIPHT	OK	80307.3	43529.7	-0.883529	no	expressed
D286.1_srna_0729	Candidate_403_SIPHT	OK	826466	578284	-0.515176	no	expressed
D286.1_srna_0730	BPNC10151F	OK	14059.1	18424.3	0.390106	no	expressed
D286.1_srna_0731	BPNC10156R	OK	56053.3	5497.92	-3.34984	no	expressed
D286.1_srna_0732	Candidate_33_SIPHT	NOTEST	0	0	0	no	not_expressed
D286.1_srna_0733	Candidate_920_SIPHT	NOTEST	0	0	0	no	not_expressed
D286.1_srna_0734	BPNC10157R_919_SIPHT	OK	3105.41	1315.06	-1.23965	no	expressed
D286.1_srna_0735	BPNC10152F	OK	17346.7	1418.5	-3.61222	no	expressed
D286.1_srna_0736	Candidate_20_SIPHT	OK	35227.6	0	#NAME?	no	expressed
D286.1_srna_0737	Candidate_32_SIPHT	OK	4200.45	7888.31	0.909175	no	expressed
D286.1_srna_0738	Candidate_922_1074_SIPHT	OK	0	24304.2	inf	no	expressed
D286.1_srna_0739	Candidate_523_406_595_SIPHT	OK	97619.8	116853	0.259446	no	expressed
D286.1_srna_0740	Candidate_924_SIPHT	OK	121429	54976.3	-1.14323	no	expressed
D286.1_srna_0741	BPNC10158R_19_sRNAscanner	OK	15904.8	16730.2	0.0729905	no	expressed
D286.1_srna_0742	Candidate_409_SIPHT	OK	20103.7	11259.6	-0.836309	no	expressed
D286.1_srna_0743	Candidate_925_SIPHT	NOTEST	0	0	0	no	not_expressed
D286.1_srna_0744	Candidate_926_SIPHT	OK	29721.9	18214.9	-0.706409	no	expressed
D286.1_srna_0745	Candidate_410_411_SIPHT	OK	18139.4	15475.4	-0.229151	no	expressed
D286.1_srna_0746	Candidate_413_SIPHT	OK	18349.1	8957.7	-1.03451	no	expressed
D286.1_srna_0747	Candidate_412_SIPHT	OK	976082	529567	-0.88219	no	expressed
D286.1_srna_0748	Candidate_928_SIPHT	OK	35998.9	18039	-0.996833	no	expressed
D286.1_srna_0749	Candidate_930_SIPHT	OK	50448.1	190317	1.91553	no	expressed
D286.1_srna_0750	Candidate_414_SIPHT	OK	0	22781.8	inf	yes	up_regulated
D286.1_srna_0751	Candidate_415_SIPHT	OK	44766.9	0	#NAME?	no	expressed
D286.1_srna_0752	Candidate_417_SIPHT	OK	33683.4	32305.9	-0.0602437	no	expressed
D286.1_srna_0753	BPNC10160R	OK	291.457	2260.12	2.95504	no	expressed
D286.1_srna_0754	Candidate_418_SIPHT	NOTEST	0	0	0	no	not_expressed
D286.1_srna_0755	BPNC10162R_419_420_SIPHT	OK	3700.75	596.751	-2.63262	yes	down_regulated
D286.1_srna_0756	Candidate_933_SIPHT	OK	187566	25083.9	-2.90257	yes	down_regulated
D286.1_srna_0757	Candidate_421_SIPHT	NOTEST	0	3489.54	inf	no	expressed
D286.1_srna_0758	Candidate_935_SIPHT	OK	1072980	305649	-1.81168	yes	down_regulated
D286.1_srna_0759	BPNC10163R_424_SIPHT	OK	15504.6	36085.6	1.21873	yes	up_regulated
D286.1_srna_0760	Candidate_938_SIPHT	NOTEST	0	1123.93	inf	no	expressed
D286.1_srna_0761	BPNC10164R	NOTEST	0	0	0	no	not_expressed
D286.1_srna_0762	BPNC10153F	OK	6686.91	14600.8	1.12664	no	expressed
D286.1_srna_0763	BPNC10154F	OK	1833.25	3177.22	0.793361	no	expressed
D286.1_srna_0764	Candidate_939_SIPHT	OK	0	879.534	inf	no	expressed
D286.1_srna_0765	Candidate_425_940_SIPHT	OK	6447.12	0	#NAME?	no	expressed
D286.1_srna_0766	BPNC10155F	NOTEST	0	0	0	no	not_expressed
D286.1_srna_0767	Candidate_427_SIPHT	NOTEST	0	800.118	inf	no	expressed
D286.1_srna_0768	BPNC10165R	NOTEST	0	0	0	no	not_expressed
D286.1_srna_0769	BPNC10156F	NOTEST	637.716	662.234	0.0544277	no	expressed
D286.1_srna_0770	Candidate_428_SIPHT	NOTEST	0	0	0	no	not_expressed
D286.1_srna_0771	Candidate_941_SIPHT	OK	5587.27	9929.5	0.829578	no	expressed
D286.1_srna_0772	Candidate_429_SIPHT	OK	0	7771.02	inf	no	expressed
D286.1_srna_0773	BPNC20130R	NOTEST	0	0	0	no	not_expressed
D286.1_srna_0774	Candidate_942_SIPHT	OK	189352	125013	-0.598999	no	expressed
D286.1_srna_0775	Candidate_943_SIPHT	NOTEST	0	0	0	no	not_expressed
D286.1_srna_0776	Candidate_944_SIPHT	NOTEST	0	0	0	no	not_expressed
D286.1_srna_0777	Candidate_945_SIPHT	OK	78606.4	187162	1.25157	no	expressed
D286.1_srna_0778	Candidate_946_SIPHT	NOTEST	0	0	0	no	not_expressed
D286.1_srna_0779	Candidate_947_SIPHT	OK	1960.98	2800.75	0.514243	no	expressed
D286.1_srna_0780	Candidate_948_SIPHT	OK	103633	20345.8	-2.34868	no	expressed
D286.1_srna_0781	BPNC10166R	OK	3856.97	5014.13	0.378531	no	expressed
D286.1_srna_0782	Candidate_467_SIPHT	NOTEST	0	0	0	no	not_expressed
D286.1_srna_0783	Candidate_430_949_SIPHT	OK	103116	47739.8	-1.111	no	expressed
D286.1_srna_0784	Candidate_951_SIPHT	OK	1125.72	1979.75	0.814466	no	expressed
D286.1_srna_0785	Candidate_952_SIPHT	NOTEST	0	0	0	no	not_expressed
D286.1_srna_0786	Candidate_431_SIPHT	OK	286697	53282.7	-2.42779	no	expressed
D286.1_srna_0787	BPNC10167R	OK	6427.19	6198.59	-0.0522489	no	expressed
D286.1_srna_0788	BPNC10168R	OK	20976.6	5274.67	-1.99162	no	expressed
D286.1_srna_0789	Candidate_953_SIPHT	OK	57067.6	75563.8	0.405024	no	expressed
D286.1_srna_0790	Candidate_954_SIPHT	OK	828657	965297	0.220197	no	expressed
D286.1_srna_0791	Candidate_433_SIPHT	OK	749987	441511	-0.764416	no	expressed
D286.1_srna_0792	Candidate_958_SIPHT	OK	92901.9	28705.1	-1.6944	no	expressed
D286.1_srna_0793	Candidate_956_SIPHT	OK	100044	15402.8	-2.69937	no	expressed
D286.1_srna_0794	Candidate_959_SIPHT	OK	1137720	744433	-0.611937	no	expressed
D286.1_srna_0795	Candidate_435_SIPHT	NOTEST	0	0	0	no	not_expressed
D286.1_srna_0796	Candidate_960_SIPHT	OK	5555.45	2916.34	-0.929742	no	expressed
D286.1_srna_0797	Candidate_436_SIPHT	NOTEST	0	0	0	no	not_expressed
D286.1_srna_0798	Candidate_962_SIPHT	OK	2512.47	1148.5	-1.12936	no	expressed
D286.1_srna_0799	BPNC10158F	OK	9837.62	4522.21	-1.12128	no	expressed
D286.1_srna_0800	Candidate_963_SIPHT	OK	2582.14	24263.1	3.23212	no	expressed
D286.1_srna_0801	Candidate_439_SIPHT	OK	136454	431682	1.66156	yes	up_regulated
D286.1_srna_0802	Candidate_21_SIPHT	OK	0	7437.32	inf	no	expressed
D286.1_srna_0803	BPNC10159F	NOTEST	0	187.776	inf	no	expressed
D286.1_srna_0804	BPNC10160F	OK	10646.9	5184.92	-1.03803	no	expressed
D286.1_srna_0805	Candidate_965_SIPHT	OK	117894	64391.6	-0.872549	no	expressed
D286.1_srna_0806	Candidate_966_SIPHT	OK	1791270	450798	-1.99043	no	expressed
D286.1_srna_0807	BPNC10169R	OK	18567	33932	0.869905	no	expressed
D286.1_srna_0808	Candidate_441_SIPHT	OK	43322.5	0	#NAME?	no	expressed
D286.1_srna_0809	Candidate_969_SIPHT	OK	24869.8	17267	-0.52638	no	expressed
D286.1_srna_0810	Candidate_967_SIPHT	OK	0	12772.1	inf	no	expressed
D286.1_srna_0811	Candidate_968_SIPHT	OK	43124.4	11807.2	-1.86883	no	expressed
D286.1_srna_0812	Candidate_442_SIPHT	OK	35067.5	13690.5	-1.35696	no	expressed
D286.1_srna_0813	Candidate_970_SIPHT	OK	226418	121056	-0.903315	no	expressed
D286.1_srna_0814	Candidate_971_SIPHT	OK	582.914	572.48	-0.0260582	no	expressed
D286.1_srna_0815	BPNC10170R	OK	15466.8	5284.68	-1.54928	no	expressed
D286.1_srna_0816	Candidate_972_SIPHT	OK	6148.71	1841.9	-1.73909	no	expressed
D286.1_srna_0817	Candidate_973_SIPHT	OK	61103.5	24561.9	-1.31483	no	expressed
D286.1_srna_0818	Cand_10_sRNAscanner	OK	2022900	530830	-1.9301	yes	down_regulated
D286.1_srna_0819	Candidate_975_SIPHT	OK	237889	383355	0.688391	no	expressed
D286.1_srna_0820	Candidate_976_SIPHT	NOTEST	0	0	0	no	not_expressed
D286.1_srna_0821	Candidate_444_SIPHT	OK	24981	19142.7	-0.384036	no	expressed
D286.1_srna_0822	Candidate_977_SIPHT	OK	143712	236189	0.716761	no	expressed
D286.1_srna_0823	Candidate_445_446_SIPHT	OK	21906.6	17103.3	-0.357091	no	expressed
D286.1_srna_0824	Candidate_447_SIPHT	OK	518151	446188	-0.215723	no	expressed
D286.1_srna_0825	Candidate_979_SIPHT	NOTEST	0	0	0	no	not_expressed
D286.1_srna_0826	Candidate_448_SIPHT	OK	108555	0	#NAME?	no	expressed
D286.1_srna_0827	BPNC10171R	NOTEST	0	0	0	no	not_expressed
D286.1_srna_0828	BPNC10161F_450_SIPHT	OK	3587.71	6985.05	0.961207	no	expressed
D286.1_srna_0829	Candidate_980_SIPHT	OK	28711.9	16076.7	-0.83668	no	expressed
D286.1_srna_0830	BPNC10163F_451_SIPHT	OK	7197.84	8951.2	0.314516	no	expressed
D286.1_srna_0831	Candidate_452_SIPHT	OK	47650.2	0	#NAME?	no	expressed
D286.1_srna_0832	BPNC10164F	OK	10081.6	3786.95	-1.41261	no	expressed
D286.1_srna_0833	Candidate_453_SIPHT	OK	491064	1161290	1.24175	no	expressed
D286.1_srna_0834	Candidate_454_SIPHT	OK	59314.4	32449.6	-0.870182	no	expressed
D286.1_srna_0835	BPNC10165F	OK	5236.5	7409.68	0.500808	no	expressed
D286.1_srna_0836	BPNC10173R	OK	189071	100373	-0.913556	no	expressed
D286.1_srna_0837	BPNC10166F	OK	295545	75068.7	-1.9771	yes	down_regulated
D286.1_srna_0838	BPNC10174R_455_SIPHT	OK	23578.7	40559.4	0.78255	no	expressed
D286.1_srna_0839	Candidate_456_SIPHT	OK	41896.9	28416.1	-0.560137	no	expressed
D286.1_srna_0840	Candidate_982_SIPHT	NOTEST	0	0	0	no	not_expressed
D286.1_srna_0841	BPNC10175R_981_SIPHT	OK	1941.16	17285.2	3.15455	no	expressed
D286.1_srna_0842	Candidate_983_SIPHT	OK	98234.5	67949.2	-0.531774	no	expressed
D286.1_srna_0843	Candidate_458_SIPHT	OK	14331800	1631120	-3.13528	yes	down_regulated
D286.1_srna_0844	Candidate_984_SIPHT	OK	5601.12	7031.78	0.328176	no	expressed
D286.1_srna_0845	Candidate_985_SIPHT	OK	3080.96	915.709	-1.75042	no	expressed
D286.1_srna_0846	Candidate_986_SIPHT	OK	18065.7	7330.56	-1.30126	no	expressed
D286.1_srna_0847	BPNC10167F	OK	52288.1	60858.4	0.218974	no	expressed
D286.1_srna_0848	Candidate_459_SIPHT	OK	53586.5	98297.6	0.875286	no	expressed
D286.1_srna_0849	Candidate_987_SIPHT	OK	44270.3	18691.3	-1.24397	no	expressed
D286.1_srna_0850	Cand_16_sRNAscanner	OK	2529630	4325160	0.773827	no	expressed
D286.1_srna_0851	BPNC10168F	OK	36205.9	21072.1	-0.780889	no	expressed
D286.1_srna_0852	Candidate_989_SIPHT	OK	345762	331471	-0.0608966	no	expressed
D286.1_srna_0853	Candidate_990_SIPHT	OK	14464.5	23239.5	0.684058	no	expressed
D286.1_srna_0854	Candidate_461_SIPHT	OK	0	23067.9	inf	no	expressed
D286.1_srna_0855	Candidate_462_SIPHT	OK	53300.3	62188.4	0.222502	no	expressed
D286.1_srna_0856	Candidate_991_SIPHT	OK	17687.8	21395.7	0.274572	no	expressed
D286.1_srna_0857	Candidate_463_SIPHT	OK	85756.7	50089.2	-0.775751	no	expressed
D286.1_srna_0858	Candidate_994_SIPHT	OK	289185	431052	0.575872	no	expressed
D286.1_srna_0859	BPNC10176R	OK	26273.2	92835.7	1.82109	yes	up_regulated
D286.1_srna_0860	Candidate_464_SIPHT	OK	11141.2	17316.5	0.636241	no	expressed
D286.1_srna_0861	Candidate_995_SIPHT	OK	591500	88680	-2.7377	no	expressed
D286.1_srna_0862	BPNC10177R	OK	17574.8	15041.1	-0.224601	no	expressed
D286.1_srna_0863	BPNC10178R	OK	37196.6	54036.7	0.538771	no	expressed
D286.1_srna_0864	Candidate_996_SIPHT	OK	463382	2324830	2.32685	yes	up_regulated
D286.1_srna_0865	BPNC10179R_80R_998_SIPHT	OK	1229.72	2258.68	0.877146	no	expressed
D286.1_srna_0866	Candidate_999_SIPHT	OK	7876.96	18507.8	1.23242	yes	up_regulated
D286.1_srna_0867	BPNC10181R	OK	4284.25	2420.28	-0.823865	no	expressed
D286.1_srna_0868	BPNC10169F	OK	20828	18781.6	-0.149207	no	expressed
D286.1_srna_0869	Candidate_1000_SIPHT	OK	57650	106738	0.888679	no	expressed
D286.1_srna_0870	Candidate_1001_SIPHT	OK	0	323330	inf	no	expressed
D286.1_srna_0871	BPNC10182R_1002_SIPHT	OK	1557.67	2186.34	0.489129	no	expressed
D286.1_srna_0872	Candidate_1003_SIPHT	OK	0	42405.1	inf	no	expressed
D286.1_srna_0873	Candidate_23_467_SIPHT	OK	31980.4	16236.9	-0.977914	no	expressed
D286.1_srna_0874	Candidate_468_SIPHT	OK	411050	178210	-1.20574	no	expressed
D286.1_srna_0875	Candidate_1004_SIPHT	OK	681120	216387	-1.6543	no	expressed
D286.1_srna_0876	Candidate_1005_SIPHT	NOTEST	2329.69	0	#NAME?	no	expressed
D286.1_srna_0877	Candidate_1006_SIPHT	OK	41873	17996.7	-1.21829	no	expressed
D286.1_srna_0878	Candidate_1007_SIPHT	OK	508446	169727	-1.58288	yes	down_regulated
D286.1_srna_0879	Candidate_1010_SIPHT	OK	227874	174275	-0.386866	no	expressed
D286.1_srna_0880	Candidate_1011_SIPHT	OK	11019.8	5539.98	-0.992144	no	expressed
D286.1_srna_0881	Candidate_471_SIPHT	OK	1013920	840942	-0.26987	no	expressed
D286.1_srna_0882	BPNC10170F_473_SIPHT	OK	19629.7	6746	-1.54093	yes	down_regulated
D286.1_srna_0883	Candidate_1012_SIPHT	NOTEST	0	0	0	no	not_expressed
D286.1_srna_0884	Candidate_1013_SIPHT	OK	171702	0	#NAME?	no	expressed
D286.1_srna_0885	BPNC10183R_474_1015_SIPHT	OK	43464.8	43983.6	0.0171186	no	expressed
D286.1_srna_0886	Candidate_475_SIPHT	OK	119175	0	#NAME?	no	expressed
D286.1_srna_0887	BPNC10184R_1016_476_SIPHT	OK	1462.69	837.817	-0.803914	no	expressed
D286.1_srna_0888	BPNC10185R	OK	2156.28	26635.9	3.62675	no	expressed
D286.1_srna_0889	BPNC10186R	OK	0	256574	inf	yes	up_regulated
D286.1_srna_0890	BPNC10187R	OK	61963.2	260732	2.07308	no	expressed
D286.1_srna_0891	Candidate_478_SIPHT	OK	3598.41	702.719	-2.35634	no	expressed
D286.1_srna_0892	Candidate_1017_SIPHT	OK	5367.19	2853.25	-0.911562	no	expressed
D286.1_srna_0893	BPNC10171F_479_SIPHT	OK	3681.56	0	#NAME?	yes	down_regulated
D286.1_srna_0894	Candidate_1019_SIPHT	NOTEST	0	0	0	no	not_expressed
D286.1_srna_0895	Candidate_480_SIPHT	OK	615.325	1724.12	1.48644	no	expressed
D286.1_srna_0896	Candidate_1020_SIPHT	OK	0	623874	inf	no	expressed
D286.1_srna_0897	BPNC10188R	OK	10562.9	5751.42	-0.877017	no	expressed
D286.1_srna_0898	Candidate_483_SIPHT	OK	3067.73	770.995	-1.99238	no	expressed
D286.1_srna_0899	Candidate_484_SIPHT	NOTEST	0	0	0	no	not_expressed
D286.1_srna_0900	BPNC10172F	OK	22761.5	16808.9	-0.437368	no	expressed
D286.1_srna_0901	BPNC10189R	OK	4495.42	8341.26	0.891809	no	expressed
D286.1_srna_0902	BPNC10173F	OK	2003.3	4321.67	1.10921	no	expressed
D286.1_srna_0903	BPNC10174F	OK	8273.87	6771.08	-0.289175	no	expressed
D286.1_srna_0904	Candidate_486_SIPHT	OK	0	25060.9	inf	no	expressed
D286.1_srna_0905	Candidate_487_SIPHT	OK	178988	801733	2.16326	no	expressed
D286.1_srna_0906	Candidate_1021_SIPHT	NOTEST	0	0	0	no	not_expressed
D286.1_srna_0907	BPNC10175F	OK	6091.77	17249.8	1.50165	no	expressed
D286.1_srna_0908	Candidate_489_210_209_SIPHT	OK	1689.08	2870.82	0.765229	no	expressed
D286.1_srna_0909	Candidate_1025_SIPHT	OK	59736.4	79215.1	0.407165	no	expressed
D286.1_srna_0910	Candidate_1023_SIPHT	OK	58110.1	0	#NAME?	no	expressed
D286.1_srna_0911	Candidate_1026_SIPHT	OK	2834410	2168550	-0.386315	no	expressed
D286.1_srna_0912	Candidate_1027_SIPHT	OK	71441.7	71581.4	0.00281786	no	expressed
D286.1_srna_0913	BPNC10190R_pfl.1	OK	90153.8	61439.2	-0.55323	no	expressed
D286.1_srna_0914	Candidate_491_SIPHT	OK	12948.7	8512.48	-0.605152	no	expressed
D286.1_srna_0915	BPNC10191R	OK	12785.5	9178.56	-0.478171	no	expressed
D286.1_srna_0916	BPNC10176F	OK	36229.3	44523.9	0.297422	no	expressed
D286.1_srna_0917	Candidate_492_SIPHT	OK	34419.6	31292.6	-0.137409	no	expressed
D286.1_srna_0918	Candidate_493_SIPHT	OK	45034	199820	2.14961	no	expressed
D286.1_srna_0919	Candidate_1028_SIPHT	OK	0	58660.7	inf	no	expressed
D286.1_srna_0920	Candidate_494_SIPHT	OK	54487.4	0	#NAME?	no	expressed
D286.1_srna_0921	Candidate_1030_SIPHT	OK	15692.3	23601.3	0.588806	no	expressed
D286.1_srna_0922	Candidate_1029_SIPHT	OK	22306.6	20019.4	-0.156072	no	expressed
D286.1_srna_0923	Candidate_496_SIPHT	OK	782644	918386	0.230744	no	expressed
D286.1_srna_0924	Candidate_1031_SIPHT	OK	60347.3	55290.7	-0.12625	no	expressed
D286.1_srna_0925	BPNC10192R_497_SIPHT	OK	56084	34087.5	-0.718349	no	expressed
D286.1_srna_0926	BPNC10177F	OK	110015	63506.4	-0.792726	no	expressed
D286.1_srna_0927	Candidate_1032_SIPHT	OK	0	69498.8	inf	no	expressed
D286.1_srna_0928	BPNC10178F_498_1034_SIPHT	OK	35011.7	22496.4	-0.638144	no	expressed
D286.1_srna_0929	Candidate_1033_SIPHT	OK	226472	478180	1.07822	no	expressed
D286.1_srna_0930	Candidate_499_SIPHT	OK	5517.48	3486.08	-0.662406	no	expressed
D286.1_srna_0931	Candidate_1036_SIPHT	NOTEST	0	0	0	no	not_expressed
D286.1_srna_0932	Candidate_501_SIPHT	OK	17487.6	12104.3	-0.530808	no	expressed
D286.1_srna_0933	Candidate_502_SIPHT	OK	4314.61	1565.05	-1.46302	no	expressed
D286.1_srna_0934	BPNC10179F	OK	18158.9	14210.9	-0.353678	no	expressed
D286.1_srna_0935	Candidate_1037_SIPHT	OK	137556	38913.2	-1.82168	no	expressed
D286.1_srna_0936	BPNC10194R_1041_SIPHT	OK	7732.17	14863.6	0.942839	no	expressed
D286.1_srna_0937	Candidate_1042_SIPHT	OK	316386	325714	0.0419197	no	expressed
D286.1_srna_0938	Candidate_503_SIPHT	OK	1327620	830300	-0.677141	no	expressed
D286.1_srna_0939	Candidate_1043_SIPHT	OK	14864.7	10241.9	-0.537411	no	expressed
D286.1_srna_0940	Candidate_504_SIPHT	OK	6695.83	17939.2	1.42178	no	expressed
D286.1_srna_0941	Candidate_505_SIPHT	NOTEST	0	0	0	no	not_expressed
D286.1_srna_0942	Candidate_1045_SIPHT	OK	77256.7	87041.5	0.172043	no	expressed
D286.1_srna_0943	BPNC10196R	OK	1170.06	6617.95	2.49981	no	expressed
D286.1_srna_0944	BPNC10180F	OK	7899.32	56089.7	2.82794	no	expressed
D286.1_srna_0945	Candidate_506_SIPHT	OK	72180.4	58769.3	-0.296545	no	expressed
D286.1_srna_0946	Candidate_1046_SIPHT	OK	3770.14	368.798	-3.35372	no	expressed
D286.1_srna_0947	Candidate_1078_SIPHT	NOTEST	0	0	0	no	not_expressed
D286.1_srna_0948	BPNC10181F	OK	1591.57	1400.49	-0.184524	no	expressed
D286.1_srna_0949	Candidate_1047_SIPHT	OK	6679.51	19548	1.54921	no	expressed
D286.1_srna_0950	Candidate_1049_SIPHT	OK	7732.88	1380.2	-2.48613	no	expressed
D286.1_srna_0951	Candidate_1048_SIPHT	OK	49192.7	0	#NAME?	no	expressed
D286.1_srna_0952	Betaproteobacteria_toxic_sRNA.3	OK	3379710	3839480	0.184008	no	expressed
D286.1_srna_0953	RNaseP_bact_a	OK	5828.79	7815.45	0.423133	no	expressed
D286.1_srna_0954	Candidate_508_SIPHT	NOTEST	0	0	0	no	not_expressed
D286.1_srna_0955	Candidate_509_SIPHT	OK	10984.6	12927.1	0.234908	no	expressed
D286.1_srna_0956	Candidate_1051_SIPHT	OK	617511	452353	-0.449017	no	expressed
D286.1_srna_0957	BPNC10197R	OK	14310.9	13226.8	-0.113648	no	expressed
D286.1_srna_0958	BPNC10198R_510_SIPHT	OK	3825.19	2309.61	-0.727882	no	expressed
D286.1_srna_0959	BPNC10183F	OK	36759.3	15182.1	-1.27574	no	expressed
D286.1_srna_0960	Candidate_1052_SIPHT	OK	765820	799311	0.0617517	no	expressed
D286.1_srna_0961	Candidate_1054_SIPHT	NOTEST	0	0	0	no	not_expressed
D286.1_srna_0962	Candidate_1056_SIPHT	OK	22361.8	22831.2	0.02997	no	expressed
D286.1_srna_0963	Candidate_1055_SIPHT	OK	49441.5	11807.2	-2.06605	no	expressed
D286.1_srna_0964	BPNC10199R	OK	2695.6	8970.24	1.73454	no	expressed
D286.1_srna_0965	Candidate_53_SIPHT_2	NOTEST	0	0	0	no	not_expressed
D286.1_srna_0966	BPNC10184F	OK	47842.7	21320.1	-1.16608	no	expressed
D286.1_srna_0967	Candidate_1058_SIPHT	OK	336801	170116	-0.985375	no	expressed
D286.1_srna_0968	Candidate_513_SIPHT	OK	0	75379.2	inf	no	expressed
D286.1_srna_0969	Candidate_514_SIPHT	OK	958181	1981690	1.04836	no	expressed
D286.1_srna_0970	Candidate_1060_SIPHT	NOTEST	0	0	0	no	not_expressed
D286.1_srna_0971	Candidate_515_SIPHT	NOTEST	0	0	0	no	not_expressed
D286.1_srna_0972	Candidate_1061_SIPHT	OK	173531	53618.1	-1.6944	no	expressed
D286.1_srna_0973	Candidate_1063_SIPHT	OK	41515.4	29112.3	-0.51202	no	expressed
D286.1_srna_0974	Candidate_517_SIPHT	OK	118368	23473	-2.3342	no	expressed
D286.1_srna_0975	Candidate_1064_SIPHT	OK	53278.8	112532	1.0787	no	expressed
D286.1_srna_0976	Candidate_1068_SIPHT	OK	101218	109953	0.119418	no	expressed
D286.1_srna_0977	Candidate_1067_SIPHT	OK	108296	88477.1	-0.291609	no	expressed
D286.1_srna_0978	BPNC10200R_519_SIPHT	OK	22951.8	27665.8	0.269497	no	expressed
D286.1_srna_0979	Candidate_1070_SIPHT	OK	165064	151713	-0.12168	no	expressed
D286.1_srna_0980	BPNC10201R	OK	30261.1	44401.2	0.553135	no	expressed
D286.1_srna_0981	BPNC10202R	OK	43990.6	19162	-1.19895	yes	down_regulated
D286.1_srna_0982	Candidate_1072_SIPHT	OK	283984	175121	-0.697457	no	expressed
D286.1_srna_0983	Candidate_1071_SIPHT	OK	0	10470.9	inf	no	expressed
D286.1_srna_0984	Candidate_1077_SIPHT	OK	247330	50121.8	-2.30293	no	expressed
D286.1_srna_0985	Candidate_1079_SIPHT	OK	45364.7	14067.1	-1.68925	no	expressed
D286.1_srna_0986	Candidate_1081_SIPHT	OK	105253	22027.5	-2.25649	yes	down_regulated
D286.1_srna_0987	Candidate_1082_SIPHT	OK	124682	61601.2	-1.01722	no	expressed
D286.1_srna_0988	BPNC20138F	NOTEST	0	0	0	no	not_expressed
D286.1_srna_0989	BPNC10091F	NOTEST	0	0	0	no	not_expressed
D286.1_srna_0990	BPNC20127R_93R_1084_SIPHT	OK	2381.59	1103.76	-1.1095	no	expressed
D286.1_srna_0991	Candidate_1085_SIPHT	OK	13777.9	12726.8	-0.114486	no	expressed
D286.1_srna_0992	Candidate_526_SIPHT	OK	22829.6	22051.8	-0.0500074	no	expressed
D286.1_srna_0993	Candidate_527_SIPHT	OK	4190380	7536410	0.846798	no	expressed
D286.1_srna_0994	Candidate_1087_SIPHT	OK	60060.6	123886	1.04452	no	expressed
D286.1_srna_0995	Candidate_834_SIPHT	NOTEST	0	0	0	no	not_expressed
D286.1_srna_0996	Candidate_835_SIPHT	OK	13253.4	52512.3	1.9863	no	expressed
D286.1_srna_0997	Candidate_1088_SIPHT	OK	9413.39	20294.3	1.10829	no	expressed
D286.1_srna_0998	Cand_11_13_sRNAscanner	OK	112632	31265.7	-1.84897	yes	down_regulated
D286.1_srna_0999	Candidate_1089_SIPHT	OK	18742	66452.2	1.82604	no	expressed
D286.1_srna_1000	Candidate_528_SIPHT	OK	7806090	23578300	1.59478	yes	up_regulated
D286.1_srna_1001	BPNC10185F_1090_SIPHT	OK	104835	72033	-0.541388	no	expressed
D286.1_srna_1002	Candidate_1091_SIPHT	OK	469797	97280.8	-2.27181	no	expressed
D286.1_srna_1003	Candidate_1093_SIPHT	NOTEST	0	0	0	no	not_expressed
D286.1_srna_1004	BPNC10186F	OK	8274.8	14194.1	0.778491	no	expressed
D286.1_srna_1005	Candidate_1094_SIPHT	OK	47609.6	46777.8	-0.0254275	no	expressed
D286.1_srna_1006	Candidate_530_SIPHT	OK	738.999	1390.2	0.911651	no	expressed
D286.1_srna_1007	Candidate_534_SIPHT	OK	53529	119805	1.16229	no	expressed
D286.1_srna_1008	Candidate_1095_SIPHT	OK	270494	101703	-1.41124	no	expressed
D286.1_srna_1009	Candidate_1096_SIPHT	NOTEST	0	0	0	no	not_expressed
D286.1_srna_1010	Candidate_1097_SIPHT	OK	58771.7	27432.9	-1.09922	no	expressed
D286.1_srna_1011	BPNC10204R_539_SIPHT	OK	2127.82	1936.76	-0.135732	no	expressed
D286.1_srna_1012	BPNC10205R_540_541_SIPHT	OK	22803	31653.2	0.47313	no	expressed
D286.1_srna_1013	BPNC10188F	OK	29254	36061.3	0.301817	no	expressed
D286.1_srna_1014	BPNC10189F	OK	21597.7	12199.9	-0.824005	no	expressed
D286.1_srna_1015	Candidate_1098_SIPHT	OK	7813.6	2414.27	-1.6944	no	expressed
D286.1_srna_1016	Candidate_1099_SIPHT	OK	1046.61	1126.77	0.106465	no	expressed
D286.1_srna_1017	BPNC10206R	OK	5498.33	17490.5	1.66951	no	expressed
D286.1_srna_1018	BPNC10190F	OK	3798.3	33196.1	3.12759	no	expressed
D286.1_srna_1019	Candidate_1101_542_SIPHT	OK	3405.7	5506.86	0.693277	no	expressed
D286.1_srna_1020	BPNC10192F	NOTEST	200.144	247.364	0.305598	no	expressed
D286.1_srna_1021	BPNC10193F	OK	1050.03	1843.27	0.811839	no	expressed
D286.1_srna_1022	Candidate_30_SIPHT	OK	17199.8	6961.3	-1.30496	no	expressed
D286.1_srna_1023	Candidate_544_SIPHT	OK	31739.4	13986.7	-1.18222	no	expressed
D286.1_srna_1024	BPNC10194F	NOTEST	0	0	0	no	not_expressed
D286.1_srna_1025	Candidate_1106_SIPHT	OK	4231.52	7912.25	0.902912	no	expressed
D286.1_srna_1026	Candidate_1107_SIPHT	NOTEST	0	0	0	no	not_expressed
D286.1_srna_1027	Candidate_546_SIPHT	OK	268582	177285	-0.599296	no	expressed
D286.1_srna_1028	Candidate_1108_SIPHT	OK	275659	93658.9	-1.55739	no	expressed
D286.1_srna_1029	Candidate_1110_SIPHT	OK	128210	81415.2	-0.655137	no	expressed
D286.1_srna_1030	Candidate_1111_SIPHT	OK	13987.4	0	#NAME?	no	expressed
D286.1_srna_1031	Candidate_1112_SIPHT	OK	391582	499187	0.350265	no	expressed
D286.1_srna_1032	Candidate_1114_SIPHT	OK	27515.2	17469.7	-0.655373	no	expressed
D286.1_srna_1033	TPP	OK	191566	100295	-0.933599	no	expressed
D286.1_srna_1034	Candidate_1118_SIPHT	OK	0	2789.37	inf	yes	up_regulated
D286.1_srna_1035	Candidate_549_SIPHT	OK	30614.3	120795	1.98029	yes	up_regulated
D286.1_srna_1036	Candidate_1119_SIPHT	OK	57282.5	27743.2	-1.04596	no	expressed
D286.1_srna_1037	Candidate_1121_SIPHT	OK	35631.2	29192.8	-0.287529	no	expressed
D286.1_srna_1038	Candidate_1120_SIPHT	OK	8424.03	26499.5	1.65338	no	expressed
D286.1_srna_1039	Candidate_551_SIPHT	OK	2943740	3986880	0.437611	no	expressed
D286.1_srna_1040	Candidate_1122_SIPHT	OK	671760	3079150	2.19651	yes	up_regulated
D286.1_srna_1041	Candidate_552_SIPHT	OK	41148.7	24260.5	-0.762237	no	expressed
D286.1_srna_1042	Candidate_1123_SIPHT	OK	48004.6	24437.7	-0.974063	no	expressed
D286.1_srna_1043	Cand_13_sRNAscanner_553_SIPHT	OK	1682820	513654	-1.71201	yes	down_regulated
D286.1_srna_1044	Candidate_1126_SIPHT	OK	153588	27960.4	-2.45761	yes	down_regulated
D286.1_srna_1045	Candidate_1127_SIPHT	OK	72600.8	11263.3	-2.68836	yes	down_regulated
D286.1_srna_1046	Candidate_554_SIPHT	OK	48451300	19345100	-1.32457	yes	down_regulated
D286.1_srna_1047	Candidate_1128_SIPHT	OK	75363.9	50957.9	-0.564567	no	expressed
D286.1_srna_1048	BPNC10208R	NOTEST	0	0	0	no	not_expressed
D286.1_srna_1049	BPNC10196F_1129_SIPHT	OK	544583	201057	-1.43755	yes	down_regulated
D286.1_srna_1050	Candidate_555_SIPHT	OK	9435130	4632410	-1.02628	no	expressed
D286.1_srna_1051	BPNC10209R	OK	149129	25600.3	-2.54232	yes	down_regulated
D286.1_srna_1052	BPNC10197F	NOTEST	0	0	0	no	not_expressed
D286.1_srna_1053	BPNC10210R	OK	41230.9	69110.7	0.745185	no	expressed
D286.1_srna_1054	BPNC10199F	NOTEST	0	0	0	no	not_expressed
D286.1_srna_1055	BPNC10211R	OK	4140.49	3399.29	-0.284566	no	expressed
D286.1_srna_1056	BPNC10212R	OK	33441.9	13113.7	-1.35058	no	expressed
D286.1_srna_1057	BPNC10213R	OK	124933	162074	0.375491	no	expressed
D286.1_srna_1058	Candidate_1131_SIPHT	OK	31371.4	29281.5	-0.0994639	no	expressed
D286.1_srna_1059	Candidate_557_SIPHT	OK	140597	66632.5	-1.07727	no	expressed
D286.1_srna_1060	Candidate_1132_SIPHT	OK	33726.9	42685	0.339831	no	expressed
D286.1_srna_1061	BPNC10201F_559_SIPHT	OK	10592.5	5570.63	-0.927125	no	expressed
D286.1_srna_1062	Candidate_26_SIPHT	OK	0	30802	inf	no	expressed
D286.1_srna_1063	Candidate_1133_SIPHT	OK	224951	46620.3	-2.27058	yes	down_regulated
D286.1_srna_1064	Candidate_1135_560_SIPHT	OK	108028	0	#NAME?	no	expressed
D286.1_srna_1065	Betaproteobacteria_toxic_sRNA.5	OK	9284560	4978530	-0.899115	no	expressed
D286.1_srna_1066	Candidate_562_SIPHT	NOTEST	0	0	0	no	not_expressed
D286.1_srna_1067	Candidate_564_SIPHT	OK	65645.1	38191.8	-0.781423	no	expressed
D286.1_srna_1068	Candidate_1137_SIPHT	OK	102594	30024.7	-1.77272	no	expressed
D286.1_srna_1069	BPNC10215R_1138_SIPHT	OK	4082.22	6276.85	0.620685	no	expressed
D286.1_srna_1070	Candidate_566_SIPHT	OK	4349.77	4843.29	0.155046	no	expressed
D286.1_srna_1071	BPNC10216R	OK	641.754	1289.92	1.00719	no	expressed
D286.1_srna_1072	BPNC10202F	OK	6253.59	982.772	-2.66976	no	expressed
D286.1_srna_1073	Candidate_1140_SIPHT	OK	961666	605523	-0.667356	no	expressed
D286.1_srna_1074	Candidate_1143_SIPHT	OK	30268.5	92534.2	1.61217	no	expressed
D286.1_srna_1075	Candidate_568_SIPHT	NOTEST	0	0	0	no	not_expressed
D286.1_srna_1076	BPNC10203F	NOTEST	0	0	0	no	not_expressed
D286.1_srna_1077	BPNC10219R_1144_SIPHT	OK	26118.7	17242.1	-0.59915	no	expressed
D286.1_srna_1078	Candidate_1145_SIPHT	OK	14864.9	36194.4	1.28386	no	expressed
D286.1_srna_1079	Candidate_569_SIPHT	OK	25841.1	14655.6	-0.818216	no	expressed
D286.1_srna_1080	Candidate_1146_SIPHT	OK	6584.51	3086.14	-1.09327	no	expressed
D286.1_srna_1081	Candidate_1147_SIPHT	OK	104332	65018.2	-0.682263	no	expressed
D286.1_srna_1082	Candidate_570_SIPHT	OK	76066.9	3615.51	-4.395	no	expressed
D286.1_srna_1083	BPNC10220R_SAH_riboswitch.1	OK	79105.9	35263.7	-1.1656	no	expressed
D286.1_srna_1084	BPNC10221R	OK	2481.19	2646.87	0.0932557	no	expressed
D286.1_srna_1085	BPNC10222R_1148_SIPHT	OK	16465.9	32336.1	0.973659	no	expressed
D286.1_srna_1086	Candidate_571_SIPHT	OK	137594	244178	0.827517	no	expressed
D286.1_srna_1087	Candidate_1149_SIPHT	OK	0	90893	inf	no	expressed
D286.1_srna_1088	Candidate_572_SIPHT	OK	46450.9	0	#NAME?	no	expressed
D286.1_srna_1089	BPNC10223R	OK	2670.44	4864.26	0.865144	no	expressed
D286.1_srna_1090	Candidate_1151_SIPHT	OK	16718.6	9146.26	-0.870197	no	expressed
D286.1_srna_1091	Candidate_1152_SIPHT	OK	0	43616.8	inf	yes	up_regulated
D286.1_srna_1092	Candidate_573_SIPHT	OK	5945.62	6230.3	0.0674744	no	expressed
D286.1_srna_1093	Candidate_574_SIPHT	OK	35034.1	25413	-0.463192	no	expressed
D286.1_srna_1094	Candidate_1155_SIPHT	OK	28578.4	10697	-1.41772	yes	down_regulated
D286.1_srna_1095	BPNC10225R_1156_SIPHT	OK	246991	81094.4	-1.60679	yes	down_regulated
D286.1_srna_1096	BPNC10226R	OK	6298.99	10978.1	0.801436	no	expressed
D286.1_srna_1097	Candidate_576_SIPHT	OK	269956	270219	0.00140489	no	expressed
D286.1_srna_1098	Candidate_1157_SIPHT	OK	194152	140848	-0.463045	no	expressed
D286.1_srna_1099	Candidate_577_SIPHT	OK	12013.5	13017.1	0.115752	no	expressed
D286.1_srna_1100	BPNC10227R	OK	26227.1	8602.07	-1.6083	no	expressed
D286.1_srna_1101	Candidate_1158_SIPHT	OK	39053.9	6807.28	-2.52032	yes	down_regulated
D286.1_srna_1102	Candidate_1162_SIPHT	OK	12081.3	22651.2	0.906805	no	expressed
D286.1_srna_1103	Candidate_1163_SIPHT	NOTEST	0	0	0	no	not_expressed
D286.1_srna_1104	Cand_12_sRNAscanner_580_SIPHT	OK	59232.7	26502.3	-1.16028	yes	down_regulated
D286.1_srna_1105	Candidate_29_SIPHT	OK	18603	8604.79	-1.11232	no	expressed
D286.1_srna_1106	BPNC20048F	OK	390552	71394.4	-2.45163	yes	down_regulated
D286.1_srna_1107	Candidate_581_SIPHT	OK	1519.5	87668.6	5.85039	yes	up_regulated
D286.1_srna_1108	Candidate_1164_SIPHT	OK	2566.45	2931.93	0.192078	no	expressed
D286.1_srna_1109	BPNC10230R_582_583_SIPHT	OK	442.059	1114.84	1.33452	no	expressed
D286.1_srna_1110	Candidate_584_SIPHT	OK	15376.2	13198.1	-0.220361	no	expressed
D286.1_srna_1111	BPNC10204F	OK	13761.8	8010.99	-0.780621	no	expressed
D286.1_srna_1112	Candidate_1165_SIPHT	OK	18475.2	84736.2	2.19739	no	expressed
D286.1_srna_1113	Candidate_1166_SIPHT	NOTEST	0	0	0	no	not_expressed
D286.1_srna_1114	BPNC10205F_1168_SIPHT	OK	33132.2	76417.5	1.20567	yes	up_regulated
D286.1_srna_1115	Candidate_1170_SIPHT	OK	28304.9	9269.21	-1.61053	no	expressed
D286.1_srna_1116	Candidate_1169_SIPHT	OK	84970.4	21530.7	-1.98057	no	expressed
D286.1_srna_1117	Candidate_586_SIPHT	OK	1291.11	4173.21	1.69254	no	expressed
D286.1_srna_1118	BPNC10231R_588_1172_SIPHT	OK	6958.78	22728.7	1.70761	no	expressed
D286.1_srna_1119	BPNC10232R_1173_SIPHT	OK	2479740	4291580	0.791322	no	expressed
D286.1_srna_1120	Candidate_589_SIPHT	OK	10411	22136.9	1.08835	no	expressed
D286.1_srna_1121	Candidate_1174_SIPHT	OK	267.943	977.253	1.8668	no	expressed
D286.1_srna_1122	BPNC10233R_28_SIPHT	OK	4131.96	75924.8	4.19967	yes	up_regulated
D286.1_srna_1123	Candidate_591_SIPHT	OK	0	58660.7	inf	no	expressed
D286.1_srna_1124	Candidate_1175_SIPHT	OK	10562.3	22820.1	1.11138	no	expressed
D286.1_srna_1125	Candidate_592_SIPHT	OK	7822.82	3090.48	-1.33986	no	expressed
D286.1_srna_1126	Candidate_594_SIPHT	OK	392494	179884	-1.1256	no	expressed
D286.1_srna_1127	Candidate_595_SIPHT	OK	0	159863	inf	no	expressed
D286.1_srna_1128	Candidate_596_SIPHT	OK	242181	99369.9	-1.2852	no	expressed
D286.1_srna_1129	Candidate_597_SIPHT	OK	9665.94	7149.33	-0.435102	no	expressed
D286.1_srna_1130	BPNC10234R	OK	6344.65	13621.9	1.10231	yes	up_regulated

## Sheet: (D) bhibvsm9_chrS_srnaseq
(D) The differential sRNA expression results between BHIB and M9 condition in small chromosome of Bp_D286 (sRNA-seq data)
id	srna	status	BHIB_fpkm	M9_fpkm	log2(fold_change)	significant	expression
D286.2_srna_0001	BPNC20001F	OK	2336.08	5350.7	1.19564	no	expressed
D286.2_srna_0002	BPNC20001R	OK	17539.9	9292.42	-0.916514	no	expressed
D286.2_srna_0003	BPNC20002R	OK	535.904	2185.88	2.02817	no	expressed
D286.2_srna_0004	BPNC20003R	NOTEST	405.976	0	#NAME?	no	expressed
D286.2_srna_0005	Candidate_35_SIPHT	OK	32213.9	201728	2.64666	no	expressed
D286.2_srna_0006	Candidate_36_SIPHT	OK	91632	93952.7	0.0360831	no	expressed
D286.2_srna_0007	Candidate_527_SIPHT	OK	138382	933435	2.75389	no	expressed
D286.2_srna_0008	Candidate_528_SIPHT	OK	182727	479155	1.3908	no	expressed
D286.2_srna_0009	BPNC20004R	OK	20455	54818.7	1.42221	yes	up_regulated
D286.2_srna_0010	Candidate_534_SIPHT	OK	27426.4	165180	2.5904	no	expressed
D286.2_srna_0011	Candidate_536_SIPHT	NOTEST	0	0	0	no	not expressed
D286.2_srna_0012	Candidate_547_SIPHT	OK	16483.5	39065	1.24485	no	expressed
D286.2_srna_0013	BPNC20005R	OK	16029.4	9535.64	-0.749319	no	expressed
D286.2_srna_0014	BPNC20006R	OK	1191.28	5001.95	2.06998	no	expressed
D286.2_srna_0015	Candidate_562_SIPHT	OK	45420.5	51150.2	0.171398	no	expressed
D286.2_srna_0016	Candidate_563_SIPHT	OK	75493	106206	0.492451	no	expressed
D286.2_srna_0017	BPNC20007R	OK	17380.7	31696.5	0.866841	no	expressed
D286.2_srna_0018	Candidate_38_SIPHT	OK	26961.3	15229	-0.824065	no	expressed
D286.2_srna_0019	Candidate_39_SIPHT	NOTEST	0	2937.62	inf	no	expressed
D286.2_srna_0020	Candidate_40_SIPHT	OK	814.611	3227.97	1.98644	yes	up_regulated
D286.2_srna_0021	BPNC20008R_567_SIPHT	OK	5035.24	33143.9	2.71861	yes	up_regulated
D286.2_srna_0022	BPNC20002F_41_SIPHT	OK	17020.9	14955.5	-0.186633	no	expressed
D286.2_srna_0023	BPNC20003F	OK	4945.02	4380.06	-0.175026	no	expressed
D286.2_srna_0024	Candidate_574_SIPHT	OK	22943.9	45139.6	0.976284	no	expressed
D286.2_srna_0025	Candidate_42_SIPHT	OK	5253.35	3099.97	-0.760983	no	expressed
D286.2_srna_0026	Candidate_600_SIPHT	OK	163821	279955	0.773077	no	expressed
D286.2_srna_0027	BPNC20012R	OK	3552.53	4829.2	0.442939	no	expressed
D286.2_srna_0028	Candidate_323_SIPHT	OK	254.62	794.228	1.64121	no	expressed
D286.2_srna_0029	Candidate_43_SIPHT	NOTEST	0	5266.29	inf	no	expressed
D286.2_srna_0030	Candidate_44_SIPHT	OK	0	25127	inf	yes	up_regulated
D286.2_srna_0031	Candidate_45_SIPHT	OK	17832.4	52160.9	1.54847	no	expressed
D286.2_srna_0032	Candidate_46_SIPHT	NOTEST	0	0	0	no	not expressed
D286.2_srna_0033	BPNC20005F	NOTEST	198.817	349.908	0.815532	no	expressed
D286.2_srna_0034	BPNC20006F	OK	18279.6	9929.24	-0.880475	no	expressed
D286.2_srna_0035	BPNC20007F	OK	5766.58	0	#NAME?	no	expressed
D286.2_srna_0036	Candidate_47_SIPHT	OK	2565.59	6804	1.40709	no	expressed
D286.2_srna_0037	Candidate_374_SIPHT	NOTEST	491.305	340.464	-0.529116	no	expressed
D286.2_srna_0038	Candidate_377_SIPHT	NOTEST	0	2112.06	inf	no	expressed
D286.2_srna_0039	BPNC20013R	NOTEST	900.648	0	#NAME?	no	expressed
D286.2_srna_0040	BPNC20008F	OK	2495.06	16347.8	2.71195	no	expressed
D286.2_srna_0041	BPNC20014R	OK	2305.64	2718.81	0.237808	no	expressed
D286.2_srna_0042	BPNC20015R_388_SIPHT	OK	0	6814.23	inf	no	expressed
D286.2_srna_0043	Candidate_49_SIPHT	OK	1801.2	2857.26	0.665674	no	expressed
D286.2_srna_0044	Candidate_1_SIPHT	OK	0	802170	inf	no	expressed
D286.2_srna_0045	BPNC20016R	OK	9258.78	6436.82	-0.524473	no	expressed
D286.2_srna_0046	Candidate_401_SIPHT	OK	18896.6	13127.3	-0.525556	no	expressed
D286.2_srna_0047	Candidate_403_SIPHT	OK	6236.48	3369.15	-0.88835	no	expressed
D286.2_srna_0048	Candidate_405_SIPHT	NOTEST	0	0	0	no	not expressed
D286.2_srna_0049	BPNC20010F	OK	11361.5	7113.26	-0.675573	no	expressed
D286.2_srna_0050	Candidate_412_SIPHT	OK	11389.1	26813.8	1.23532	no	expressed
D286.2_srna_0051	BPNC20018R	OK	7622.91	6191.27	-0.300105	no	expressed
D286.2_srna_0052	Candidate_414_SIPHT	OK	508.481	4886.52	3.26454	no	expressed
D286.2_srna_0053	Candidate_54_SIPHT	OK	14958.3	9316.45	-0.683097	no	expressed
D286.2_srna_0054	Candidate_55_SIPHT	OK	1076.44	953.379	-0.175148	no	expressed
D286.2_srna_0055	Candidate_56_57_SIPHT	NOTEST	0	3903.04	inf	no	expressed
D286.2_srna_0056	Candidate_428_SIPHT	NOTEST	0	0	0	no	not expressed
D286.2_srna_0057	Candidate_436_SIPHT	NOTEST	32.0554	155.308	2.27649	no	expressed
D286.2_srna_0058	BPNC20011F_59_SIPHT	OK	5406	21147.4	1.96784	yes	up_regulated
D286.2_srna_0059	Candidate_456_SIPHT	OK	4718.16	3929.27	-0.263964	no	expressed
D286.2_srna_0060	BPNC20020R_60_SIPHT	OK	732.63	0	#NAME?	no	expressed
D286.2_srna_0061	Candidate_61_SIPHT	OK	15114.8	26804.8	0.826525	no	expressed
D286.2_srna_0062	BPNC20021R	OK	1118.21	2294.53	1.037	no	expressed
D286.2_srna_0063	BPNC20012F	OK	0	11653.5	inf	no	expressed
D286.2_srna_0064	Candidate_62_SIPHT	NOTEST	0	3443.76	inf	no	expressed
D286.2_srna_0065	BPNC20022R	OK	2272.97	1578.36	-0.526157	no	expressed
D286.2_srna_0066	Candidate_66_SIPHT	OK	459703	410010	-0.165045	no	expressed
D286.2_srna_0067	Candidate_67_SIPHT	OK	4466.9	351656	6.29875	no	expressed
D286.2_srna_0068	BPNC20013F	OK	4299.33	9592.26	1.15776	no	expressed
D286.2_srna_0069	Candidate_68_SIPHT	OK	8700.66	10793.3	0.310939	no	expressed
D286.2_srna_0070	Candidate_69_SIPHT	OK	1148030	899695	-0.351646	no	expressed
D286.2_srna_0071	Candidate_518_SIPHT	OK	9677.1	5193.38	-0.897902	no	expressed
D286.2_srna_0072	Candidate_519_SIPHT	NOTEST	0	0	0	no	not expressed
D286.2_srna_0073	Candidate_71_SIPHT	OK	23749	6624.56	-1.84197	no	expressed
D286.2_srna_0074	Candidate_70_SIPHT	OK	169365	125392	-0.433683	no	expressed
D286.2_srna_0075	Candidate_2_SIPHT	NOTEST	1138.34	0	#NAME?	no	expressed
D286.2_srna_0076	Candidate_72_SIPHT	OK	26401.6	14391.4	-0.87542	no	expressed
D286.2_srna_0077	Candidate_73_SIPHT	OK	28526.9	8814.32	-1.6944	no	expressed
D286.2_srna_0078	Candidate_529_SIPHT	OK	2601.65	2737.86	0.0736199	no	expressed
D286.2_srna_0079	Candidate_74_SIPHT	NOTEST	0	7356.04	inf	no	expressed
D286.2_srna_0080	BPNC20024R	OK	843.739	207.059	-2.02676	no	expressed
D286.2_srna_0081	Candidate_530_SIPHT	OK	16600.4	0	#NAME?	no	expressed
D286.2_srna_0082	BPNC20025R	OK	0	2487.46	inf	no	expressed
D286.2_srna_0083	BPNC20014F	OK	1343.38	4000.67	1.57437	no	expressed
D286.2_srna_0084	Candidate_531_SIPHT	OK	33749.8	628094	4.21803	yes	up_regulated
D286.2_srna_0085	BPNC20016F_75_SIPHT	OK	434.779	452.683	0.0582192	no	expressed
D286.2_srna_0086	BPNC20026R	OK	2495.06	7600.76	1.60707	no	expressed
D286.2_srna_0087	Candidate_532_SIPHT	OK	0	10468.6	inf	no	expressed
D286.2_srna_0088	Candidate_33_SIPHT	OK	46481.3	16833.1	-1.46535	no	expressed
D286.2_srna_0089	Candidate_76_SIPHT	OK	0	3775.43	inf	no	expressed
D286.2_srna_0090	BPNC20017F	OK	1026320	1539070	0.584577	no	expressed
D286.2_srna_0091	Candidate_77_SIPHT	OK	769930	1968000	1.35393	no	expressed
D286.2_srna_0092	Candidate_78_SIPHT	OK	0	23883.5	inf	no	expressed
D286.2_srna_0093	BPNC20018F	OK	6270.08	13545.8	1.11129	no	expressed
D286.2_srna_0094	BPNC20027R	NOTEST	0	0	0	no	not expressed
D286.2_srna_0095	BPNC20019F_3_SIPHT	OK	473.023	1504	1.66882	no	expressed
D286.2_srna_0096	BPNC20020F_1_sRNAscanner	OK	1885.1	1953.79	0.051638	no	expressed
D286.2_srna_0097	Candidate_535_SIPHT	NOTEST	0	0	0	no	not expressed
D286.2_srna_0098	BPNC20021F_80_SIPHT	OK	644.356	0	#NAME?	no	expressed
D286.2_srna_0099	Candidate_81_SIPHT	OK	2569.39	7629.91	1.57024	no	expressed
D286.2_srna_0100	BPNC20028R_82_SIPHT	OK	9346.81	2492.69	-1.90677	no	expressed
D286.2_srna_0101	BPNC20029R_83_SIPHT	OK	65085.7	203378	1.64375	yes	up_regulated
D286.2_srna_0102	BPNC20022F_537_SIPHT	OK	679.764	5040.25	2.89039	no	expressed
D286.2_srna_0103	BPNC20030R	NOTEST	0	0	0	no	not expressed
D286.2_srna_0104	Candidate_161_SIPHT	OK	0	20969.2	inf	no	expressed
D286.2_srna_0105	BPNC20024F	OK	14780.6	82058.8	2.47296	no	expressed
D286.2_srna_0106	BPNC20025F	OK	411.863	3241.61	2.97648	no	expressed
D286.2_srna_0107	Candidate_538_SIPHT	OK	0	282748	inf	yes	up_regulated
D286.2_srna_0108	BPNC20026F	OK	2784.7	3181.46	0.192169	no	expressed
D286.2_srna_0109	Candidate_539_SIPHT	OK	0	107236	inf	no	expressed
D286.2_srna_0110	BPNC20033R	OK	49460.2	8373.39	-2.56238	yes	down_regulated
D286.2_srna_0111	Candidate_540_SIPHT	NOTEST	0	0	0	no	not expressed
D286.2_srna_0112	BPNC20027F_541_SIPHT	OK	37568.1	109558	1.54412	yes	up_regulated
D286.2_srna_0113	Candidate_31_SIPHT	NOTEST	0	0	0	no	not expressed
D286.2_srna_0114	Candidate_85_SIPHT	OK	0	13565.8	inf	no	expressed
D286.2_srna_0115	Candidate_543_SIPHT	OK	2495.06	6317.84	1.34036	no	expressed
D286.2_srna_0116	Candidate_544_SIPHT	OK	25327.7	47068.3	0.89404	no	expressed
D286.2_srna_0117	Candidate_545_SIPHT	OK	48493.7	30313.9	-0.67782	no	expressed
D286.2_srna_0118	Candidate_546_SIPHT	OK	0	122853	inf	no	expressed
D286.2_srna_0119	Candidate_88_SIPHT	NOTEST	0	0	0	no	not expressed
D286.2_srna_0120	Cand_11_13_sRNAscanner	OK	135289	61164.3	-1.14528	yes	down_regulated
D286.2_srna_0121	BPNC10079F	NOTEST	0	0	0	no	not expressed
D286.2_srna_0122	BPNC20028F	OK	87437.3	33186.4	-1.39765	no	expressed
D286.2_srna_0123	Candidate_548_SIPHT	OK	44894.2	123956	1.46522	no	expressed
D286.2_srna_0124	Candidate_90_SIPHT	OK	0	31417.5	inf	no	expressed
D286.2_srna_0125	Candidate_551_SIPHT	OK	404562	1958040	2.27498	no	expressed
D286.2_srna_0126	Candidate_550_SIPHT	OK	38831.8	45370.6	0.22452	no	expressed
D286.2_srna_0127	Candidate_94_SIPHT	NOTEST	0	0	0	no	not expressed
D286.2_srna_0128	BPNC20029F_553_96_SIPHT	OK	1639.57	2969.93	0.857108	no	expressed
D286.2_srna_0129	Candidate_552_SIPHT	NOTEST	0	0	0	no	not expressed
D286.2_srna_0130	Candidate_97_SIPHT	OK	136376	90691.8	-0.58855	no	expressed
D286.2_srna_0131	BPNC20030F	OK	6362.8	24589.3	1.9503	no	expressed
D286.2_srna_0132	Candidate_98_SIPHT	OK	8813	0	#NAME?	no	expressed
D286.2_srna_0133	BPNC20033F	OK	2325.54	1975.16	-0.235593	no	expressed
D286.2_srna_0134	BPNC20036R_555_SIPHT	OK	8268.01	5167.13	-0.678177	no	expressed
D286.2_srna_0135	Candidate_554_SIPHT	OK	154471	0	#NAME?	no	expressed
D286.2_srna_0136	BPNC20034F	OK	4590.87	0	#NAME?	no	expressed
D286.2_srna_0137	BPNC20037R	OK	1511.4	4643.93	1.61947	no	expressed
D286.2_srna_0138	Candidate_100_SIPHT	OK	0	3197.22	inf	no	expressed
D286.2_srna_0139	BPNC20035F	NOTEST	2495.06	1541.86	-0.694402	no	expressed
D286.2_srna_0140	Candidate_278_SIPHT_1	OK	314664	1532660	2.28415	no	expressed
D286.2_srna_0141	BPNC20038R_106_SIPHT	NOTEST	0	1232.93	inf	no	expressed
D286.2_srna_0142	BPNC20037F	OK	8815.6	7526.14	-0.228148	no	expressed
D286.2_srna_0143	Candidate_558_SIPHT	OK	5515.77	3470.53	-0.668408	no	expressed
D286.2_srna_0144	Candidate_559_SIPHT	NOTEST	0	0	0	no	not expressed
D286.2_srna_0145	Candidate_560_SIPHT	OK	40234.2	35843.2	-0.166723	no	expressed
D286.2_srna_0146	Candidate_30_SIPHT	NOTEST	0	0	0	no	not expressed
D286.2_srna_0147	Candidate_109_SIPHT	OK	3197.69	2553.8	-0.324389	no	expressed
D286.2_srna_0148	Candidate_110_SIPHT	OK	0	23473	inf	no	expressed
D286.2_srna_0149	Candidate_111_113_SIPHT	OK	526.527	3902.46	2.88981	no	expressed
D286.2_srna_0150	BPNC20038F	OK	849021	124998	-2.7639	yes	down_regulated
D286.2_srna_0151	BPNC20039F	OK	52118.7	40215.1	-0.374061	no	expressed
D286.2_srna_0152	BPNC20039R	OK	4405.8	7019.02	0.671865	no	expressed
D286.2_srna_0153	Candidate_114_SIPHT	OK	19254.1	54668.9	1.50556	no	expressed
D286.2_srna_0154	BPNC20040R_565_SIPHT	OK	2015.99	6624.3	1.71628	no	expressed
D286.2_srna_0155	BPNC20040F	OK	14489.3	58655.3	2.01727	no	expressed
D286.2_srna_0156	Candidate_115_SIPHT	OK	0	18223.1	inf	no	expressed
D286.2_srna_0157	Candidate_116_SIPHT	NOTEST	0	2414.27	inf	no	expressed
D286.2_srna_0158	Candidate_117_SIPHT	NOTEST	0	0	0	no	not expressed
D286.2_srna_0159	BPNC20042F	OK	7787.36	9448.3	0.278919	no	expressed
D286.2_srna_0160	Candidate_118_SIPHT	OK	0	8727.3	inf	no	expressed
D286.2_srna_0161	Candidate_119_SIPHT	OK	0	6668.01	inf	no	expressed
D286.2_srna_0162	BPNC20041R	OK	20259.1	77866.4	1.94243	yes	up_regulated
D286.2_srna_0163	BPNC20042R_121_SIPHT	OK	7455.59	3884.47	-0.940602	no	expressed
D286.2_srna_0164	Candidate_122_SIPHT	NOTEST	0	0	0	no	not expressed
D286.2_srna_0165	Candidate_123_SIPHT	OK	20158.1	11583.3	-0.799319	no	expressed
D286.2_srna_0166	Candidate_124_SIPHT	NOTEST	0	0	0	no	not expressed
D286.2_srna_0167	BPNC20043R_572_SIPHT	OK	2797.07	0	#NAME?	no	expressed
D286.2_srna_0168	BPNC20043F	OK	6106.79	18149.5	1.57144	no	expressed
D286.2_srna_0169	BPNC20044F	NOTEST	0	4679.49	inf	no	expressed
D286.2_srna_0170	BPNC20045R	OK	6397.45	3580.84	-0.837197	no	expressed
D286.2_srna_0171	Candidate_575_SIPHT	NOTEST	373.13	230.581	-0.694402	no	expressed
D286.2_srna_0172	BPNC20046F_126_576_SIPHT	OK	492.153	527.979	0.101374	no	expressed
D286.2_srna_0173	BPNC20046R	OK	0	4625.58	inf	no	expressed
D286.2_srna_0174	Candidate_577_SIPHT	OK	1943.16	4343.02	1.1603	no	expressed
D286.2_srna_0175	Candidate_127_SIPHT	OK	11675.8	0	#NAME?	no	expressed
D286.2_srna_0176	Candidate_128_SIPHT	OK	0	13014.3	inf	no	expressed
D286.2_srna_0177	Candidate_578_SIPHT	OK	16152.1	18924.7	0.228551	no	expressed
D286.2_srna_0178	BPNC20047R_579_SIPHT	OK	0	500.204	inf	no	expressed
D286.2_srna_0179	Candidate_580_SIPHT	OK	52803.2	549228	3.37871	no	expressed
D286.2_srna_0180	BPNC20048R	NOTEST	0	0	0	no	not expressed
D286.2_srna_0181	BPNC20048F	OK	1104.52	26144.5	4.56502	no	expressed
D286.2_srna_0182	BPNC20049F_581_SIPHT	OK	12063.1	153793	3.67232	yes	up_regulated
D286.2_srna_0183	BPNC20050F	OK	645.358	742.709	0.202697	no	expressed
D286.2_srna_0184	Candidate_130_SIPHT	OK	37984.4	53457.1	0.492973	no	expressed
D286.2_srna_0185	Candidate_319_SIPHT	NOTEST	0	0	0	no	not expressed
D286.2_srna_0186	Candidate_583_SIPHT	OK	94660.1	0	#NAME?	no	expressed
D286.2_srna_0187	Candidate_584_SIPHT	OK	8096.79	0	#NAME?	no	expressed
D286.2_srna_0188	BPNC20051F	NOTEST	0	0	0	no	not expressed
D286.2_srna_0189	Candidate_29_SIPHT	OK	172336	514709	1.57854	no	expressed
D286.2_srna_0190	BPNC20052F	OK	17949.9	2338.97	-2.94003	no	expressed
D286.2_srna_0191	BPNC20053F	OK	5150.17	7051.38	0.453285	no	expressed
D286.2_srna_0192	BPNC20054F	NOTEST	0	593.053	inf	no	expressed
D286.2_srna_0193	BPNC20055F	OK	9439.83	17679.8	0.905267	no	expressed
D286.2_srna_0194	Cand_11_sRNAscanner	OK	3187.9	2970.87	-0.101724	no	expressed
D286.2_srna_0195	BPNC20056F	NOTEST	0	0	0	no	not expressed
D286.2_srna_0196	BPNC20049R	OK	1739.11	3041.02	0.80621	no	expressed
D286.2_srna_0197	BPNC20057F	OK	5124.21	9622.05	0.909015	no	expressed
D286.2_srna_0198	BPNC20058F	OK	1391.23	601.335	-1.21012	no	expressed
D286.2_srna_0199	BPNC20059F	OK	0	1038.04	inf	no	expressed
D286.2_srna_0200	BPNC20061F_587_588_SIPHT	OK	842.963	1470.36	0.802633	no	expressed
D286.2_srna_0201	BPNC20063F	OK	343.963	102.525	-1.74627	no	expressed
D286.2_srna_0202	BPNC20050R	OK	10952.6	4148.97	-1.40044	no	expressed
D286.2_srna_0203	BPNC20051R	OK	3793.1	2196.32	-0.788289	no	expressed
D286.2_srna_0204	Candidate_589_SIPHT	OK	72633.1	0	#NAME?	no	expressed
D286.2_srna_0205	BPNC20064F	OK	43431.1	59286.1	0.448967	no	expressed
D286.2_srna_0206	Candidate_134_SIPHT	OK	0	49313	inf	no	expressed
D286.2_srna_0207	BPNC20065F	OK	2893.14	10153.1	1.81121	no	expressed
D286.2_srna_0208	BPNC20066F	OK	0	768.601	inf	no	expressed
D286.2_srna_0209	BPNC20054R	OK	2090.54	4723.55	1.176	no	expressed
D286.2_srna_0210	BPNC20067F	NOTEST	0	2847.07	inf	no	expressed
D286.2_srna_0211	BPNC20055R_590_SIPHT	OK	29543.6	27397.2	-0.108819	no	expressed
D286.2_srna_0212	Candidate_591_SIPHT	NOTEST	0	0	0	no	not expressed
D286.2_srna_0213	Candidate_592_SIPHT	OK	67213.9	0	#NAME?	no	expressed
D286.2_srna_0214	Candidate_593_SIPHT	OK	0	790.561	inf	no	expressed
D286.2_srna_0215	Candidate_594_SIPHT	NOTEST	0	0	0	no	not expressed
D286.2_srna_0216	Candidate_136_596_SIPHT	OK	32774.6	25927.4	-0.3381	no	expressed
D286.2_srna_0217	Candidate_28_595_SIPHT	OK	0	394412	inf	no	expressed
D286.2_srna_0218	Candidate_137_SIPHT	OK	5664.95	3978.01	-0.510015	no	expressed
D286.2_srna_0219	Candidate_140_SIPHT	OK	3972.34	350.502	-3.50249	no	expressed
D286.2_srna_0220	BPNC20068F	OK	3052.8	11020.4	1.85197	no	expressed
D286.2_srna_0221	Candidate_141_SIPHT	OK	0	18249.3	inf	yes	up_regulated
D286.2_srna_0222	Candidate_597_SIPHT	OK	0	6694.49	inf	no	expressed
D286.2_srna_0223	BPNC20071F_143_SIPHT	OK	1085.8	782.585	-0.472443	no	expressed
D286.2_srna_0224	Candidate_601_SIPHT	NOTEST	0	0	0	no	not expressed
D286.2_srna_0225	Candidate_602_SIPHT	OK	888.159	3812.18	2.10173	no	expressed
D286.2_srna_0226	Candidate_145_SIPHT	OK	19399.5	19237.3	-0.0121088	no	expressed
D286.2_srna_0227	BPNC20058R	OK	0	5368.05	inf	no	expressed
D286.2_srna_0228	BPNC20072F	NOTEST	0	0	0	no	not expressed
D286.2_srna_0229	Candidate_146_SIPHT	OK	3447.38	9271.35	1.42728	no	expressed
D286.2_srna_0230	Candidate_322_SIPHT	NOTEST	0	0	0	no	not expressed
D286.2_srna_0231	Candidate_148_SIPHT	OK	7275.56	0	#NAME?	no	expressed
D286.2_srna_0232	Candidate_149_SIPHT	NOTEST	0	0	0	no	not expressed
D286.2_srna_0233	BPNC20073F	NOTEST	960.399	632.728	-0.602048	no	expressed
D286.2_srna_0234	BPNC20074F	OK	17806.1	3719.24	-2.25929	no	expressed
D286.2_srna_0235	BPNC20060R	NOTEST	0	0	0	no	not expressed
D286.2_srna_0236	BPNC20075F	NOTEST	0	0	0	no	not expressed
D286.2_srna_0237	BPNC20061R	OK	1128.02	1502.11	0.413203	no	expressed
D286.2_srna_0238	BPNC20062R	OK	8527.96	12017.6	0.494876	no	expressed
D286.2_srna_0239	Cand_2_sRNAscanner	NOTEST	0	0	0	no	not expressed
D286.2_srna_0240	Cand_3_sRNAscanner	OK	34558.3	59043.1	0.772736	no	expressed
D286.2_srna_0241	BPNC20078F	NOTEST	0	0	0	no	not expressed
D286.2_srna_0242	BPNC20063R	NOTEST	0	0	0	no	not expressed
D286.2_srna_0243	Candidate_152_SIPHT	NOTEST	0	0	0	no	not expressed
D286.2_srna_0244	BPNC20064R	NOTEST	0	0	0	no	not expressed
D286.2_srna_0245	BPNC20079F_4_sRNAscanner	OK	2074.99	2786.81	0.425511	no	expressed
D286.2_srna_0246	Candidate_153_SIPHT	OK	116142	192634	0.729966	no	expressed
D286.2_srna_0247	Candidate_155_SIPHT	OK	3297.74	1556.73	-1.08296	no	expressed
D286.2_srna_0248	BPNC20066R_27_SIPHT	OK	5971.14	753.09	-2.98711	no	expressed
D286.2_srna_0249	BPNC20080F	OK	10849.2	28081.4	1.37203	no	expressed
D286.2_srna_0250	BPNC20081F	OK	39941.3	60792.1	0.606001	no	expressed
D286.2_srna_0251	BPNC20082F_156_SIPHT	OK	7662.14	12968.2	0.759158	no	expressed
D286.2_srna_0252	Candidate_157_SIPHT	OK	432.664	3090.36	2.83645	no	expressed
D286.2_srna_0253	Candidate_7_SIPHT	OK	46689	13557.9	-1.78395	no	expressed
D286.2_srna_0254	BPNC20067R	OK	7025.03	0	#NAME?	no	expressed
D286.2_srna_0255	BPNC20083F	OK	3377.89	1394.9	-1.27595	no	expressed
D286.2_srna_0256	BPNC20084F	OK	5255.58	11348	1.11052	no	expressed
D286.2_srna_0257	BPNC20085F_158_SIPHT	OK	14069	25048.5	0.832204	no	expressed
D286.2_srna_0258	BPNC20068R	OK	4852.28	21959.2	2.17809	no	expressed
D286.2_srna_0259	Candidate_159_SIPHT	OK	2369.33	2330.1	-0.0240847	no	expressed
D286.2_srna_0260	BPNC20069R	OK	6214.35	4959.98	-0.325269	no	expressed
D286.2_srna_0261	Candidate_330_SIPHT	OK	32805.5	17276.8	-0.925104	no	expressed
D286.2_srna_0262	BPNC20070R	OK	89166	129765	0.54134	no	expressed
D286.2_srna_0263	BPNC20071R_161_SIPHT	OK	22352.2	78974	1.82096	no	expressed
D286.2_srna_0264	BPNC20086F	NOTEST	0	0	0	no	not expressed
D286.2_srna_0265	Candidate_163_SIPHT	NOTEST	0	0	0	no	not expressed
D286.2_srna_0266	BPNC20087F	OK	6316.76	31254.2	2.30679	no	expressed
D286.2_srna_0267	BPNC20072R	OK	2859.39	1538.41	-0.894269	no	expressed
D286.2_srna_0268	Candidate_331_SIPHT	NOTEST	0	0	0	no	not expressed
D286.2_srna_0269	Candidate_164_SIPHT	OK	4636.68	7398.15	0.674073	no	expressed
D286.2_srna_0270	BPNC20073R	OK	9292.54	0	#NAME?	no	expressed
D286.2_srna_0271	Candidate_165_SIPHT	OK	1971.03	3093.51	0.650295	no	expressed
D286.2_srna_0272	BPNC20088F_166_332_167_SIPHT	NOTEST	0	0	0	no	not expressed
D286.2_srna_0273	BPNC20074R	OK	0	1920.48	inf	no	expressed
D286.2_srna_0274	BPNC20089F_333_168_334_SIPHT	OK	5860.26	6427.56	0.133307	no	expressed
D286.2_srna_0275	Candidate_335_SIPHT	OK	134865	125013	-0.109439	no	expressed
D286.2_srna_0276	Candidate_169_SIPHT	OK	5877.74	7447.81	0.341554	no	expressed
D286.2_srna_0277	Candidate_170_SIPHT	OK	3447.38	16094.7	2.22301	no	expressed
D286.2_srna_0278	Candidate_337_SIPHT	OK	74800.9	16705.9	-2.1627	no	expressed
D286.2_srna_0279	BPNC20076R	OK	11857.8	9719.01	-0.286957	no	expressed
D286.2_srna_0280	Candidate_172_SIPHT	OK	37179.6	206545	2.47387	yes	up_regulated
D286.2_srna_0281	Candidate_340_SIPHT	OK	29103	62087.3	1.09313	no	expressed
D286.2_srna_0282	Candidate_898_SIPHT	NOTEST	0	0	0	no	not expressed
D286.2_srna_0283	Candidate_341_SIPHT	OK	31485	26331.6	-0.257869	no	expressed
D286.2_srna_0284	Candidate_174_SIPHT	OK	10188.1	31049.6	1.60769	no	expressed
D286.2_srna_0285	Candidate_175_SIPHT	OK	0	12431.7	inf	no	expressed
D286.2_srna_0286	Candidate_345_SIPHT	OK	269402	1430840	2.40903	yes	up_regulated
D286.2_srna_0287	BPNC20090F	OK	1260.29	5625.02	2.15811	no	expressed
D286.2_srna_0288	Candidate_176_SIPHT	OK	13619.7	8416.53	-0.694402	no	expressed
D286.2_srna_0289	BPNC20077R	OK	6425.46	12817.4	0.996236	no	expressed
D286.2_srna_0290	Candidate_177_SIPHT	OK	45405.6	66288.6	0.545889	no	expressed
D286.2_srna_0291	Candidate_178_SIPHT	NOTEST	0	0	0	no	not expressed
D286.2_srna_0292	Candidate_346_SIPHT	OK	54505.2	64984	0.253692	no	expressed
D286.2_srna_0293	Candidate_179_SIPHT	NOTEST	0	0	0	no	not expressed
D286.2_srna_0294	Candidate_503_SIPHT	OK	89135.5	93724.6	0.072429	no	expressed
D286.2_srna_0295	BPNC20091F_180_SIPHT	OK	50386.7	100778	1.00007	no	expressed
D286.2_srna_0296	BPNC20092F	NOTEST	0	0	0	no	not expressed
D286.2_srna_0297	BPNC20078R	OK	2516.98	2814.63	0.161248	no	expressed
D286.2_srna_0298	Candidate_8_SIPHT	OK	4672.54	824.99	-2.50176	no	expressed
D286.2_srna_0299	Candidate_347_SIPHT	NOTEST	0	0	0	no	not expressed
D286.2_srna_0300	Candidate_348_SIPHT	NOTEST	0	0	0	no	not expressed
D286.2_srna_0301	Candidate_349_SIPHT	NOTEST	0	0	0	no	not expressed
D286.2_srna_0302	Candidate_350_SIPHT	OK	920.741	907.565	-0.0207938	no	expressed
D286.2_srna_0303	BPNC20079R	OK	8006.82	9102.07	0.184964	no	expressed
D286.2_srna_0304	BPNC20081R	OK	19048.6	12089.6	-0.655922	no	expressed
D286.2_srna_0305	Cand_5_sRNAscanner	NOTEST	0	0	0	no	not expressed
D286.2_srna_0306	Candidate_9_SIPHT	NOTEST	0	445.545	inf	no	expressed
D286.2_srna_0307	Candidate_351_SIPHT	NOTEST	0	0	0	no	not expressed
D286.2_srna_0308	Candidate_181_SIPHT	OK	100848	96047.2	-0.0703675	no	expressed
D286.2_srna_0309	Candidate_182_183_SIPHT	OK	10554.3	9614.95	-0.134479	no	expressed
D286.2_srna_0310	Candidate_184_SIPHT	NOTEST	1170.06	1446.11	0.305598	no	expressed
D286.2_srna_0311	Candidate_185_SIPHT	OK	15724	74306.1	2.24051	no	expressed
D286.2_srna_0312	Candidate_187_SIPHT	OK	0	42355.5	inf	no	expressed
D286.2_srna_0313	BPNC20082R	OK	5286.15	17479.9	1.72541	yes	up_regulated
D286.2_srna_0314	BPNC20094F	OK	1268.35	1126.66	-0.170906	no	expressed
D286.2_srna_0315	BPNC20083R	NOTEST	0	0	0	no	not expressed
D286.2_srna_0316	Candidate_353_SIPHT	OK	3054.73	3775.43	0.305598	no	expressed
D286.2_srna_0317	BPNC20084R	NOTEST	300.21	385.332	0.360128	no	expressed
D286.2_srna_0318	BPNC20096F	OK	0	3780.11	inf	no	expressed
D286.2_srna_0319	Candidate_189_SIPHT	OK	32802.3	22432.3	-0.548223	no	expressed
D286.2_srna_0320	Candidate_356_SIPHT	OK	51722	83738.1	0.695106	no	expressed
D286.2_srna_0321	Candidate_190_SIPHT	OK	124003	10166.7	-3.60846	no	expressed
D286.2_srna_0322	Candidate_357_SIPHT	OK	5646.82	0	#NAME?	no	expressed
D286.2_srna_0323	Candidate_191_SIPHT	OK	23741	7547.55	-1.6533	no	expressed
D286.2_srna_0324	Candidate_358_SIPHT	NOTEST	0	0	0	no	not expressed
D286.2_srna_0325	Candidate_359_SIPHT	NOTEST	0	0	0	no	not expressed
D286.2_srna_0326	Candidate_193_SIPHT	OK	53586.5	0	#NAME?	no	expressed
D286.2_srna_0327	Candidate_194_SIPHT	OK	75916.3	17281.1	-2.13521	no	expressed
D286.2_srna_0328	BPNC20086R_360_SIPHT	OK	18930.3	9268.73	-1.03025	yes	down_regulated
D286.2_srna_0329	BPNC20087R	NOTEST	0	239.714	inf	no	expressed
D286.2_srna_0330	Candidate_195_SIPHT	OK	226472	0	#NAME?	no	expressed
D286.2_srna_0331	Candidate_361_SIPHT	NOTEST	0	0	0	no	not expressed
D286.2_srna_0332	Candidate_362_SIPHT	NOTEST	0	0	0	no	not expressed
D286.2_srna_0333	Candidate_11_SIPHT	OK	322023	207283	-0.63556	no	expressed
D286.2_srna_0334	Candidate_364_SIPHT	OK	66801	0	#NAME?	no	expressed
D286.2_srna_0335	BPNC20089R	OK	20453.1	5277.02	-1.95452	no	expressed
D286.2_srna_0336	Candidate_365_SIPHT	NOTEST	0	0	0	no	not expressed
D286.2_srna_0337	Candidate_196_SIPHT	NOTEST	0	0	0	no	not expressed
D286.2_srna_0338	BPNC20091R	OK	1131.78	3553.49	1.65064	no	expressed
D286.2_srna_0339	BPNC20099F	OK	5430.76	39914.9	2.8777	no	expressed
D286.2_srna_0340	Candidate_366_SIPHT	NOTEST	0	0	0	no	not expressed
D286.2_srna_0341	TPP.1	OK	18616	35188	0.918536	no	expressed
D286.2_srna_0342	Candidate_197_SIPHT	OK	250763	64391.6	-1.96138	no	expressed
D286.2_srna_0343	Candidate_198_SIPHT	OK	7774.58	7649.06	-0.0234825	no	expressed
D286.2_srna_0344	Candidate_199_SIPHT	OK	7295.46	0	#NAME?	no	expressed
D286.2_srna_0345	BPNC20093R_200_SIPHT	OK	7641.52	11821.2	0.629447	no	expressed
D286.2_srna_0346	Candidate_367_SIPHT	NOTEST	0	0	0	no	not expressed
D286.2_srna_0347	BPNC20100F	OK	2319.54	5649.53	1.28429	no	expressed
D286.2_srna_0348	BPNC20094R	OK	17852	34858.5	0.965423	no	expressed
D286.2_srna_0349	BPNC20101F	OK	7887.41	5260.06	-0.584474	no	expressed
D286.2_srna_0350	BPNC20102F_201_SIPHT	OK	83363.5	122669	0.557288	no	expressed
D286.2_srna_0351	BPNC20095R	NOTEST	590.022	662.234	0.166571	no	expressed
D286.2_srna_0352	BPNC20103F	OK	16906.8	42691.3	1.33634	no	expressed
D286.2_srna_0353	BPNC20096R	NOTEST	0	0	0	no	not expressed
D286.2_srna_0354	BPNC20104F	OK	7096.18	33014.8	2.218	no	expressed
D286.2_srna_0355	Candidate_369_SIPHT	OK	295664	2045790	2.79063	yes	up_regulated
D286.2_srna_0356	BPNC20105F	OK	10263	24933.7	1.28064	no	expressed
D286.2_srna_0357	BPNC20097R	OK	3510.17	1446.11	-1.27936	no	expressed
D286.2_srna_0358	Candidate_203_SIPHT	OK	12364	5532.86	-1.16005	no	expressed
D286.2_srna_0359	Candidate_371_SIPHT	OK	8639.46	18233.4	1.07757	no	expressed
D286.2_srna_0360	BPNC20106F	OK	6258.74	11481.7	0.875396	no	expressed
D286.2_srna_0361	Candidate_23_SIPHT	OK	1486.84	3249.07	1.12778	no	expressed
D286.2_srna_0362	Candidate_204_SIPHT	NOTEST	0	0	0	no	not expressed
D286.2_srna_0363	BPNC20107F	OK	330.006	1188.08	1.84807	no	expressed
D286.2_srna_0364	BPNC10076F	OK	49844.1	91209.3	0.871757	no	expressed
D286.2_srna_0365	BPNC20109F	OK	16920.5	25210.7	0.575264	no	expressed
D286.2_srna_0366	BPNC20098R	OK	0	4371.01	inf	no	expressed
D286.2_srna_0367	BPNC20110F	OK	8896.8	6369.87	-0.482023	no	expressed
D286.2_srna_0368	BPNC20099R_373_SIPHT	NOTEST	3626.4	0	#NAME?	no	expressed
D286.2_srna_0369	BPNC20100R	NOTEST	0	1211.82	inf	no	expressed
D286.2_srna_0370	Candidate_206_SIPHT	OK	3523.13	16428.6	2.22128	no	expressed
D286.2_srna_0371	BPNC20101R	OK	6322.62	2979.49	-1.08546	no	expressed
D286.2_srna_0372	Candidate_207_SIPHT	OK	85985.1	61292.7	-0.488371	no	expressed
D286.2_srna_0373	Candidate_375_SIPHT	NOTEST	0	0	0	no	not expressed
D286.2_srna_0374	Candidate_210_209_489_SIPHT	NOTEST	0	0	0	no	not expressed
D286.2_srna_0375	BPNC20103R	OK	6120.89	1343.2	-2.18806	no	expressed
D286.2_srna_0376	Candidate_211_SIPHT	NOTEST	0	0	0	no	not expressed
D286.2_srna_0377	Candidate_212_SIPHT	OK	0	1968.55	inf	no	expressed
D286.2_srna_0378	Candidate_378_SIPHT	NOTEST	0	0	0	no	not expressed
D286.2_srna_0379	BPNC20111F	OK	60579.3	159140	1.39339	no	expressed
D286.2_srna_0380	BPNC20112F	OK	4231.52	12983.8	1.61746	no	expressed
D286.2_srna_0381	BPNC20104R	NOTEST	0	0	0	no	not expressed
D286.2_srna_0382	Candidate_379_SIPHT	NOTEST	0	0	0	no	not expressed
D286.2_srna_0383	Candidate_213_SIPHT	NOTEST	0	0	0	no	not expressed
D286.2_srna_0384	BPNC20105R_22_SIPHT	OK	4458.58	2018.17	-1.14354	no	expressed
D286.2_srna_0385	Cand_6_sRNAscanner	NOTEST	802.742	155.611	-2.36699	no	expressed
D286.2_srna_0386	BPNC20106R	OK	12753.7	10226.6	-0.31859	no	expressed
D286.2_srna_0387	Candidate_380_SIPHT	OK	31465.1	14522.5	-1.11546	no	expressed
D286.2_srna_0388	Candidate_214_SIPHT	OK	7025.03	0	#NAME?	no	expressed
D286.2_srna_0389	Candidate_381_SIPHT	OK	8793.47	2069.55	-2.08711	no	expressed
D286.2_srna_0390	BPNC20107R	NOTEST	0	0	0	no	not expressed
D286.2_srna_0391	BPNC20113F	OK	2877.14	854.001	-1.75232	no	expressed
D286.2_srna_0392	Candidate_382_SIPHT	OK	17587.1	9460.31	-0.894555	no	expressed
D286.2_srna_0393	P9.1	OK	26851.7	27297.7	0.0237693	no	expressed
D286.2_srna_0394	BPNC20114F	OK	17377.4	16613.5	-0.0648594	no	expressed
D286.2_srna_0395	Candidate_216_SIPHT	OK	0	61926.9	inf	no	expressed
D286.2_srna_0396	Candidate_384_SIPHT	NOTEST	262.484	138.339	-0.92402	no	expressed
D286.2_srna_0397	Candidate_218_SIPHT	NOTEST	1313.16	0	#NAME?	no	expressed
D286.2_srna_0398	Candidate_386_SIPHT	NOTEST	0	0	0	no	not expressed
D286.2_srna_0399	Candidate_387_SIPHT	OK	7918.64	16323	1.04359	no	expressed
D286.2_srna_0400	BPNC20108R	NOTEST	0	1699.4	inf	no	expressed
D286.2_srna_0401	BPNC20116F	OK	14144.4	0	#NAME?	no	expressed
D286.2_srna_0402	Candidate_389_SIPHT	OK	64159.8	39566.9	-0.697377	no	expressed
D286.2_srna_0403	BPNC20109R	NOTEST	0	0	0	no	not expressed
D286.2_srna_0404	BPNC20117F	NOTEST	0	0	0	no	not expressed
D286.2_srna_0405	BPNC20118F	NOTEST	0	0	0	no	not expressed
D286.2_srna_0406	Candidate_390_SIPHT	NOTEST	0	0	0	no	not expressed
D286.2_srna_0407	Candidate_391_SIPHT	NOTEST	0	0	0	no	not expressed
D286.2_srna_0408	Candidate_392_SIPHT	OK	8257.45	3899.45	-1.08243	no	expressed
D286.2_srna_0409	Candidate_21_SIPHT	OK	50133.3	15416	-1.70134	no	expressed
D286.2_srna_0410	BPNC20110R	NOTEST	0	0	0	no	not expressed
D286.2_srna_0411	Candidate_20_SIPHT	NOTEST	0	0	0	no	not expressed
D286.2_srna_0412	BPNC20111R	NOTEST	0	0	0	no	not expressed
D286.2_srna_0413	BPNC20119F	NOTEST	0	0	0	no	not expressed
D286.2_srna_0414	BPNC20120F_393_SIPHT	OK	8641.74	22828.5	1.40144	no	expressed
D286.2_srna_0415	BPNC20112R	OK	13311.9	31411.2	1.23856	no	expressed
D286.2_srna_0416	Candidate_221_SIPHT	NOTEST	0	5946.15	inf	no	expressed
D286.2_srna_0417	Candidate_222_SIPHT	NOTEST	0	0	0	no	not expressed
D286.2_srna_0418	BPNC20113R	OK	14591.7	46900.4	1.68446	no	expressed
D286.2_srna_0419	Candidate_223_SIPHT	OK	3573870	14593600	2.02977	yes	up_regulated
D286.2_srna_0420	BPNC20122F	OK	0	1427.26	inf	no	expressed
D286.2_srna_0421	Candidate_395_SIPHT	OK	18004.5	28963.6	0.68588	no	expressed
D286.2_srna_0422	Candidate_224_SIPHT	NOTEST	0	3038.53	inf	no	expressed
D286.2_srna_0423	Candidate_396_SIPHT	NOTEST	0	0	0	no	not expressed
D286.2_srna_0424	BPNC20114R	OK	1023.89	3188.98	1.63903	no	expressed
D286.2_srna_0425	Candidate_397_SIPHT	NOTEST	0	0	0	no	not expressed
D286.2_srna_0426	Candidate_398_SIPHT	OK	0	20647.4	inf	no	expressed
D286.2_srna_0427	BPNC20123F	OK	12755	29860.6	1.22718	no	expressed
D286.2_srna_0428	BPNC20115R	NOTEST	0	0	0	no	not expressed
D286.2_srna_0429	Candidate_399_SIPHT	NOTEST	0	0	0	no	not expressed
D286.2_srna_0430	BPNC20124F	NOTEST	460.798	0	#NAME?	no	expressed
D286.2_srna_0431	BPNC20117R	OK	881.178	1059.93	0.266469	no	expressed
D286.2_srna_0432	BPNC20125F	NOTEST	0	187.776	inf	no	expressed
D286.2_srna_0433	BPNC20126F	NOTEST	0	1387.72	inf	no	expressed
D286.2_srna_0434	Candidate_400_SIPHT	OK	10106.5	265839	4.7172	yes	up_regulated
D286.2_srna_0435	BPNC20128F	OK	0	1154.44	inf	no	expressed
D286.2_srna_0436	Candidate_225_SIPHT	OK	0	5252.17	inf	no	expressed
D286.2_srna_0437	Candidate_457_SIPHT	NOTEST	0	0	0	no	not expressed
D286.2_srna_0438	Candidate_404_SIPHT	OK	52132.3	25618.4	-1.025	no	expressed
D286.2_srna_0439	BPNC20129F	OK	699.402	416.021	-0.749467	no	expressed
D286.2_srna_0440	Candidate_226_SIPHT	OK	12197.2	17205.9	0.496352	no	expressed
D286.2_srna_0441	BPNC20132F	OK	3487.02	0	#NAME?	no	expressed
D286.2_srna_0442	BPNC20133F	NOTEST	0	658.791	inf	no	expressed
D286.2_srna_0443	BPNC20118R	NOTEST	2788.07	0	#NAME?	no	expressed
D286.2_srna_0444	Candidate_227_SIPHT	OK	10770.9	13419.1	0.31715	no	expressed
D286.2_srna_0445	Candidate_228_230_SIPHT	OK	152890	92222	-0.729315	no	expressed
D286.2_srna_0446	Candidate_407_SIPHT	NOTEST	0	0	0	no	not expressed
D286.2_srna_0447	Candidate_408_SIPHT	NOTEST	199.329	189.001	-0.0767561	no	expressed
D286.2_srna_0448	Candidate_231_SIPHT	NOTEST	0	5707.5	inf	no	expressed
D286.2_srna_0449	Candidate_409_SIPHT	OK	2394	739.703	-1.6944	no	expressed
D286.2_srna_0450	BPNC20119R	OK	0	2735.22	inf	no	expressed
D286.2_srna_0451	Candidate_413_SIPHT	OK	7877.93	23404.1	1.57087	no	expressed
D286.2_srna_0452	BPNC20120R	OK	1528.04	2651.88	0.795337	no	expressed
D286.2_srna_0453	BPNC20121R	NOTEST	0	1207.3	inf	no	expressed
D286.2_srna_0454	BPNC20122R	NOTEST	0	0	0	no	not expressed
D286.2_srna_0455	BPNC20134F	NOTEST	0	0	0	no	not expressed
D286.2_srna_0456	BPNC20135F_234_SIPHT	OK	12870.2	17512.4	0.44434	no	expressed
D286.2_srna_0457	BPNC20123R	OK	45294.7	78721.4	0.797415	no	expressed
D286.2_srna_0458	Candidate_415_SIPHT	OK	18162.5	79992.2	2.1389	no	expressed
D286.2_srna_0459	Candidate_235_SIPHT	OK	667.062	528.958	-0.334668	no	expressed
D286.2_srna_0460	BPNC20136F	OK	1609.33	1895.85	0.236386	no	expressed
D286.2_srna_0461	Candidate_417_SIPHT	OK	2278.76	2470.67	0.116654	no	expressed
D286.2_srna_0462	BPNC20124R	OK	2495.06	5508.8	1.14266	no	expressed
D286.2_srna_0463	Candidate_239_SIPHT	OK	96746.8	1279490	3.72521	yes	up_regulated
D286.2_srna_0464	BPNC20125R	OK	106758	143958	0.4313	no	expressed
D286.2_srna_0465	BPNC20137F	OK	40292.1	115861	1.52382	yes	up_regulated
D286.2_srna_0466	Candidate_240_SIPHT	OK	4310.11	582.967	-2.88624	no	expressed
D286.2_srna_0467	BPNC20126R	OK	56243.8	9555.94	-2.55723	no	expressed
D286.2_srna_0468	Candidate_241_SIPHT	NOTEST	0	0	0	no	not expressed
D286.2_srna_0469	Candidate_243_SIPHT	NOTEST	0	0	0	no	not expressed
D286.2_srna_0470	BPNC20127R	OK	4562.35	3847.77	-0.245754	no	expressed
D286.2_srna_0471	BPNC20138F	OK	29552.6	33902.3	0.198098	no	expressed
D286.2_srna_0472	Candidate_421_SIPHT	OK	76527.8	467515	2.61096	no	expressed
D286.2_srna_0473	Candidate_423_SIPHT	OK	0	11213.6	inf	yes	up_regulated
D286.2_srna_0474	Candidate_425_SIPHT	NOTEST	0	0	0	no	not expressed
D286.2_srna_0475	Candidate_244_SIPHT	OK	9192.99	68854.4	2.90494	yes	up_regulated
D286.2_srna_0476	BPNC20128R	OK	1080.88	3302.72	1.61145	no	expressed
D286.2_srna_0477	Candidate_245_SIPHT	NOTEST	0	3718.84	inf	no	expressed
D286.2_srna_0478	BPNC20129R_246_SIPHT	NOTEST	0	52.3238	inf	no	expressed
D286.2_srna_0479	BPNC20139F	OK	268.775	1781.27	2.72843	no	expressed
D286.2_srna_0480	Candidate_247_SIPHT	OK	4064.51	14082.2	1.79272	no	expressed
D286.2_srna_0481	Candidate_427_SIPHT	OK	49092.5	31091.4	-0.658988	no	expressed
D286.2_srna_0482	Candidate_250_SIPHT	OK	1761.61	751.267	-1.2295	no	expressed
D286.2_srna_0483	BPNC20130R	OK	1791.04	13070.3	2.86742	no	expressed
D286.2_srna_0484	BPNC20131R	OK	1093.81	2703.74	1.3056	no	expressed
D286.2_srna_0485	BPNC20140F	OK	2115.76	6537.33	1.62753	no	expressed
D286.2_srna_0486	BPNC20141F	OK	0	3838.36	inf	no	expressed
D286.2_srna_0487	Candidate_429_252_SIPHT	OK	60746.4	47304.8	-0.360811	no	expressed
D286.2_srna_0488	BPNC20142F	OK	5818.34	9270.5	0.67204	no	expressed
D286.2_srna_0489	Candidate_431_SIPHT	OK	3414.22	4783.3	0.48645	no	expressed
D286.2_srna_0490	Candidate_430_SIPHT	OK	22361.8	33732.4	0.593097	no	expressed
D286.2_srna_0491	Candidate_254_SIPHT	OK	17544.6	5006.76	-1.80908	no	expressed
D286.2_srna_0492	BPNC20132R	OK	38927	48188.2	0.307909	no	expressed
D286.2_srna_0493	Candidate_435_SIPHT	OK	187941	41986	-2.1623	no	expressed
D286.2_srna_0494	Candidate_255_SIPHT	OK	147623	0	#NAME?	no	expressed
D286.2_srna_0495	Candidate_261_SIPHT	OK	47574.3	22968.9	-1.0505	no	expressed
D286.2_srna_0496	Candidate_260_SIPHT	OK	160795	143957	-0.159589	no	expressed
D286.2_srna_0497	BPNC20143F	OK	60245.6	24371.8	-1.30565	no	expressed
D286.2_srna_0498	Candidate_438_SIPHT	OK	398726	200297	-0.993255	no	expressed
D286.2_srna_0499	Candidate_439_SIPHT	OK	0	43401.6	inf	no	expressed
D286.2_srna_0500	Candidate_440_SIPHT	NOTEST	0	0	0	no	not expressed
D286.2_srna_0501	BPNC20134R_18_SIPHT	OK	10492.6	15682.2	0.579754	no	expressed
D286.2_srna_0502	Candidate_441_SIPHT	NOTEST	170.625	262.075	0.619152	no	expressed
D286.2_srna_0503	BPNC20136R_262_SIPHT	OK	18322	21053.1	0.200453	no	expressed
D286.2_srna_0504	Candidate_442_SIPHT	NOTEST	0	0	0	no	not expressed
D286.2_srna_0505	Candidate_263_SIPHT	OK	3356.09	3994.83	0.251351	no	expressed
D286.2_srna_0506	BPNC20144F	OK	4974.16	4537.09	-0.132688	no	expressed
D286.2_srna_0507	BPNC20137R	NOTEST	0	0	0	no	not expressed
D286.2_srna_0508	BPNC20145F	NOTEST	0	0	0	no	not expressed
D286.2_srna_0509	Candidate_443_SIPHT	OK	28235.9	52908.5	0.905967	no	expressed
D286.2_srna_0510	BPNC20138R	OK	77650.1	24977.5	-1.63636	yes	down_regulated
D286.2_srna_0511	Candidate_444_SIPHT	OK	84124.7	94411.4	0.166431	no	expressed
D286.2_srna_0512	Candidate_445_SIPHT	OK	189080	850354	2.16907	no	expressed
D286.2_srna_0513	Candidate_447_SIPHT	OK	3505240	1591650	-1.13899	no	expressed
D286.2_srna_0514	Candidate_967_924_1078_SIPHT	NOTEST	0	0	0	no	not expressed
D286.2_srna_0515	Candidate_922_1074_835_969_SIPHT	NOTEST	0	0	0	no	not expressed
D286.2_srna_0516	Candidate_523_406_834_968_SIPHT	NOTEST	0	0	0	no	not expressed
D286.2_srna_0517	Candidate_446_SIPHT	OK	407741	127020	-1.68259	no	expressed
D286.2_srna_0518	Candidate_266_SIPHT	OK	31670.9	31233.2	-0.0200787	no	expressed
D286.2_srna_0519	Candidate_267_SIPHT	OK	14068.5	21964.3	0.64269	no	expressed
D286.2_srna_0520	BPNC20139R_449_SIPHT	OK	8652.72	13539.7	0.645975	no	expressed
D286.2_srna_0521	Cand_7_sRNAscanner	NOTEST	0	0	0	no	not expressed
D286.2_srna_0522	BPNC20147F	OK	15092.1	9288.47	-0.700282	no	expressed
D286.2_srna_0523	BPNC20140R	OK	20989.5	5064.07	-2.0513	no	expressed
D286.2_srna_0524	Candidate_450_SIPHT	OK	157069	99801.1	-0.654273	no	expressed
D286.2_srna_0525	Candidate_269_SIPHT	NOTEST	0	0	0	no	not expressed
D286.2_srna_0526	Candidate_270_SIPHT	OK	69380	11223.8	-2.62796	no	expressed
D286.2_srna_0527	BPNC20148F	OK	25969.9	35568.8	0.453773	no	expressed
D286.2_srna_0528	BPNC20149F	NOTEST	0	0	0	no	not expressed
D286.2_srna_0529	BPNC20141R	OK	2492.61	6129.28	1.29806	no	expressed
D286.2_srna_0530	BPNC20142R	OK	0	2165.92	inf	yes	up_regulated
D286.2_srna_0531	BPNC20143R	OK	22434.2	40894.7	0.866217	no	expressed
D286.2_srna_0532	Candidate_271_SIPHT	OK	40553.9	0	#NAME?	no	expressed
D286.2_srna_0533	Candidate_272_SIPHT	NOTEST	335.953	732.671	1.12491	no	expressed
D286.2_srna_0534	BPNC20144R_451_SIPHT	NOTEST	0	4545.18	inf	no	expressed
D286.2_srna_0535	Candidate_273_SIPHT	OK	551.302	503.621	-0.130506	no	expressed
D286.2_srna_0536	Candidate_452_SIPHT	NOTEST	0	0	0	no	not expressed
D286.2_srna_0537	Candidate_274_SIPHT	OK	0	7689.01	inf	no	expressed
D286.2_srna_0538	Candidate_455_SIPHT	OK	39767.6	32789.9	-0.278342	no	expressed
D286.2_srna_0539	Candidate_454_SIPHT	OK	7653.53	10031	0.390274	no	expressed
D286.2_srna_0540	Candidate_275_SIPHT	OK	92901.9	0	#NAME?	no	expressed
D286.2_srna_0541	Candidate_483_SIPHT_1	NOTEST	0	0	0	no	not expressed
D286.2_srna_0542	BPNC20150F	OK	177073	173643	-0.0282163	no	expressed
D286.2_srna_0543	Candidate_276_277_SIPHT	OK	316.107	2777.6	3.13536	no	expressed
D286.2_srna_0544	BPNC20151F	OK	20817.8	35650.7	0.776111	no	expressed
D286.2_srna_0545	BPNC10093R	OK	3688.8	18464.6	2.32354	no	expressed
D286.2_srna_0546	BPNC10091F	NOTEST	0	0	0	no	not expressed
D286.2_srna_0547	crcB.1	OK	64617.8	97640.8	0.595554	no	expressed
D286.2_srna_0548	Candidate_278_SIPHT_2	OK	17752.9	33757.3	0.927144	no	expressed
D286.2_srna_0549	BPNC20146R	OK	14284.9	32883.9	1.20289	no	expressed
D286.2_srna_0550	Candidate_13_SIPHT	OK	15784.4	30132.2	0.932804	no	expressed
D286.2_srna_0551	Candidate_458_SIPHT	NOTEST	0	0	0	no	not expressed
D286.2_srna_0552	Candidate_459_SIPHT	NOTEST	0	0	0	no	not expressed
D286.2_srna_0553	Candidate_279_SIPHT	NOTEST	0	0	0	no	not expressed
D286.2_srna_0554	BPNC20152F_280_SIPHT	OK	143.984	513.573	1.83466	no	expressed
D286.2_srna_0555	Candidate_460_SIPHT	OK	60943.3	168735	1.46922	no	expressed
D286.2_srna_0556	Candidate_461_SIPHT	OK	27935	14751.5	-0.921213	no	expressed
D286.2_srna_0557	Candidate_462_SIPHT	NOTEST	0	0	0	no	not expressed
D286.2_srna_0558	Candidate_463_SIPHT	NOTEST	3823.29	3544.81	-0.109107	no	expressed
D286.2_srna_0559	BPNC20153F	OK	6430.69	2837	-1.18061	no	expressed
D286.2_srna_0560	BPNC20147R_281_SIPHT	OK	267.648	3843.25	3.84392	no	expressed
D286.2_srna_0561	BPNC20154F	OK	332.246	8788.21	4.72525	no	expressed
D286.2_srna_0562	Candidate_464_SIPHT	OK	1892.06	34122.3	4.17268	no	expressed
D286.2_srna_0563	BPNC20155F	OK	894.762	2642.38	1.56226	no	expressed
D286.2_srna_0564	BPNC20156F	OK	5212.32	28636.5	2.45786	no	expressed
D286.2_srna_0565	BPNC20148R	NOTEST	0	337.023	inf	no	expressed
D286.2_srna_0566	BPNC20157F_282_SIPHT	NOTEST	0	337.023	inf	no	expressed
D286.2_srna_0567	Candidate_283_SIPHT	OK	0	1595.54	inf	no	expressed
D286.2_srna_0568	BPNC20149R	OK	0	37974.9	inf	yes	up_regulated
D286.2_srna_0569	BPNC20158F	OK	0	57432.9	inf	no	expressed
D286.2_srna_0570	BPNC20150R	OK	1834.18	11763	2.68104	no	expressed
D286.2_srna_0571	Candidate_465_SIPHT	OK	254.351	1350.05	2.40811	no	expressed
D286.2_srna_0572	Candidate_466_SIPHT	NOTEST	0	0	0	no	not expressed
D286.2_srna_0573	Candidate_467_SIPHT	OK	508.481	3038.7	2.57919	no	expressed
D286.2_srna_0574	BPNC20151R	OK	0	13123	inf	yes	up_regulated
D286.2_srna_0575	Candidate_468_SIPHT	OK	50118.1	241615	2.26931	yes	up_regulated
D286.2_srna_0576	Cand_10_sRNAscanner	OK	2603.96	2873.87	0.142289	no	expressed
D286.2_srna_0577	Candidate_470_SIPHT	NOTEST	0	0	0	no	not expressed
D286.2_srna_0578	Candidate_472_SIPHT	NOTEST	0	0	0	no	not expressed
D286.2_srna_0579	Candidate_473_286_SIPHT	NOTEST	0	0	0	no	not expressed
D286.2_srna_0580	Candidate_287_SIPHT	NOTEST	2025.78	0	#NAME?	no	expressed
D286.2_srna_0581	Candidate_474_SIPHT	OK	392.746	192.713	-1.02715	no	expressed
D286.2_srna_0582	Candidate_288_SIPHT	NOTEST	0	0	0	no	not expressed
D286.2_srna_0583	Candidate_476_SIPHT	OK	1582.56	578.308	-1.45235	no	expressed
D286.2_srna_0584	BPNC20161F	OK	393.503	267.672	-0.555911	no	expressed
D286.2_srna_0585	Candidate_478_SIPHT	OK	26457.5	51692.7	0.966286	no	expressed
D286.2_srna_0586	Candidate_14_SIPHT	OK	859.733	3885.37	2.17609	no	expressed
D286.2_srna_0587	BPNC20152R	OK	314285	854731	1.4434	yes	up_regulated
D286.2_srna_0588	Candidate_480_SIPHT	OK	0	1980.11	inf	no	expressed
D286.2_srna_0589	Candidate_290_SIPHT	OK	47018.2	46558.5	-0.0141745	no	expressed
D286.2_srna_0590	Candidate_482_SIPHT	NOTEST	0	0	0	no	not expressed
D286.2_srna_0591	BPNC20163F	OK	591.527	4005.85	2.75959	yes	up_regulated
D286.2_srna_0592	BPNC20153R	NOTEST	0	0	0	no	not expressed
D286.2_srna_0593	Candidate_483_SIPHT_2	NOTEST	532.547	0	#NAME?	no	expressed
D286.2_srna_0594	Candidate_485_SIPHT	OK	463.846	485.632	0.0662181	no	expressed
D286.2_srna_0595	BPNC20154R	OK	41844.5	10779.7	-1.95671	yes	down_regulated
D286.2_srna_0596	BPNC20165F_291_SIPHT	OK	291.354	304.964	0.0658662	no	expressed
D286.2_srna_0597	BPNC20156R	OK	6178.27	9434.73	0.610779	no	expressed
D286.2_srna_0598	BPNC20157R	OK	342.815	552.754	0.689207	no	expressed
D286.2_srna_0599	Candidate_491_SIPHT	OK	12649.1	8748.95	-0.531852	no	expressed
D286.2_srna_0600	BPNC20167F	OK	1014.29	945.128	-0.101891	no	expressed
D286.2_srna_0601	BPNC20158R_492_SIPHT	OK	0	373.368	inf	no	expressed
D286.2_srna_0602	Candidate_493_SIPHT	NOTEST	0	1516.61	inf	no	expressed
D286.2_srna_0603	BPNC20159R_9_sRNAscanner	NOTEST	480.934	462.821	-0.0553867	no	expressed
D286.2_srna_0604	Candidate_494_SIPHT	OK	4984.11	34785.3	2.80307	no	expressed
D286.2_srna_0605	Candidate_294_SIPHT	OK	118870	108689	-0.129182	no	expressed
D286.2_srna_0606	BPNC20161R	OK	1946.14	3715.31	0.932869	no	expressed
D286.2_srna_0607	BPNC20168F	NOTEST	0	0	0	no	not expressed
D286.2_srna_0608	BPNC20169F	OK	0	7689.01	inf	no	expressed
D286.2_srna_0609	Candidate_495_SIPHT	OK	152399	0	#NAME?	no	expressed
D286.2_srna_0610	BPNC20162R	NOTEST	0	0	0	no	not expressed
D286.2_srna_0611	BPNC20170F	NOTEST	0	0	0	no	not expressed
D286.2_srna_0612	BPNC20171F	NOTEST	2059.88	2017.99	-0.0296451	no	expressed
D286.2_srna_0613	Candidate_295_SIPHT	NOTEST	0	2149.99	inf	no	expressed
D286.2_srna_0614	Candidate_496_SIPHT	OK	344596	0	#NAME?	no	expressed
D286.2_srna_0615	BPNC20163R	OK	79650.8	15247	-2.38516	yes	down_regulated
D286.2_srna_0616	Candidate_297_SIPHT	NOTEST	0	0	0	no	not expressed
D286.2_srna_0617	Candidate_497_SIPHT	OK	493399	595105	0.270389	no	expressed
D286.2_srna_0618	Candidate_298_SIPHT	OK	147421	52539.7	-1.48846	yes	down_regulated
D286.2_srna_0619	Candidate_299_SIPHT	OK	27126.5	38147.1	0.491869	no	expressed
D286.2_srna_0620	Candidate_499_SIPHT	NOTEST	0	0	0	no	not expressed
D286.2_srna_0621	BPNC20164R	OK	14849.2	7863.09	-0.917218	no	expressed
D286.2_srna_0622	BPNC20172F	OK	0	4560.14	inf	no	expressed
D286.2_srna_0623	BPNC20173F	OK	6779.5	4411.6	-0.619876	no	expressed
D286.2_srna_0624	Candidate_500_SIPHT	OK	0	164339	inf	no	expressed
D286.2_srna_0625	BPNC20174F	OK	1648.89	0	#NAME?	no	expressed
D286.2_srna_0626	Candidate_300_SIPHT	OK	2965.6	1832.64	-0.694402	no	expressed
D286.2_srna_0627	Candidate_501_SIPHT	OK	0	136432	inf	no	expressed
D286.2_srna_0628	Candidate_502_302_SIPHT	OK	0	21294.2	inf	no	expressed
D286.2_srna_0629	Candidate_15_SIPHT	OK	65932.5	27453.5	-1.264	no	expressed
D286.2_srna_0630	BPNC20165R_303_SIPHT	OK	376.214	487.103	0.372673	no	expressed
D286.2_srna_0631	Candidate_506_SIPHT	NOTEST	65.6212	152.761	1.21904	no	expressed
D286.2_srna_0632	BPNC20166R	OK	2153.23	1650.53	-0.383576	no	expressed
D286.2_srna_0633	Candidate_507_SIPHT	OK	0	26758.7	inf	no	expressed
D286.2_srna_0634	BPNC20167R_68R_508_SIPHT	OK	33614.8	86758.7	1.36791	yes	up_regulated
D286.2_srna_0635	BPNC20175F	NOTEST	0	1380.2	inf	no	expressed
D286.2_srna_0636	BPNC20176F	OK	6347.85	2066.14	-1.61933	no	expressed
D286.2_srna_0637	Candidate_509_SIPHT	OK	0	78461.3	inf	no	expressed
D286.2_srna_0638	Candidate_510_SIPHT	NOTEST	0	0	0	no	not expressed
D286.2_srna_0639	BPNC20177F	NOTEST	0	0	0	no	not expressed
D286.2_srna_0640	BPNC20170R	NOTEST	0	0	0	no	not expressed
D286.2_srna_0641	BPNC10178R	NOTEST	0	0	0	no	not expressed
D286.2_srna_0642	Candidate_511_SIPHT	NOTEST	0	0	0	no	not expressed
D286.2_srna_0643	BPNC20178F	OK	1279.11	1436.92	0.16784	no	expressed
D286.2_srna_0644	BPNC20179F	NOTEST	0	0	0	no	not expressed
D286.2_srna_0645	BPNC20173R	NOTEST	0	0	0	no	not expressed
D286.2_srna_0646	Candidate_512_SIPHT	NOTEST	0	0	0	no	not expressed
D286.2_srna_0647	Candidate_513_SIPHT	OK	0	9298.25	inf	no	expressed
D286.2_srna_0648	Candidate_306_SIPHT	OK	13071.7	2130.36	-2.61727	no	expressed
D286.2_srna_0649	Candidate_514_SIPHT	NOTEST	0	0	0	no	not expressed
D286.2_srna_0650	Cand_8_sRNAscanner	OK	0	22282.1	inf	no	expressed
D286.2_srna_0651	Candidate_974_SIPHT	OK	0	10166.7	inf	no	expressed
D286.2_srna_0652	Candidate_307_SIPHT	OK	2910.44	545.064	-2.41674	no	expressed
D286.2_srna_0653	Candidate_16_SIPHT	NOTEST	0	0	0	no	not expressed
D286.2_srna_0654	Candidate_309_SIPHT	NOTEST	0	0	0	no	not expressed
D286.2_srna_0655	Candidate_311_SIPHT	NOTEST	0	0	0	no	not expressed
D286.2_srna_0656	Candidate_312_SIPHT	NOTEST	3701.97	0	#NAME?	no	expressed
D286.2_srna_0657	Candidate_313_SIPHT	NOTEST	0	0	0	no	not expressed
D286.2_srna_0658	BPNC20174R	OK	19164.2	49678.4	1.3742	no	expressed
D286.2_srna_0659	Candidate_515_516_SIPHT	OK	1157.48	5484.71	2.24443	no	expressed
D286.2_srna_0660	Candidate_314_SIPHT	OK	245213	1180620	2.26744	no	expressed
D286.2_srna_0661	BPNC20180F	OK	0	5195.68	inf	yes	up_regulated
D286.2_srna_0662	BPNC20182F	OK	0	558.174	inf	no	expressed
D286.2_srna_0663	Candidate_517_SIPHT	NOTEST	0	0	0	no	not expressed
D286.2_srna_0664	Candidate_315_SIPHT	OK	1516.19	6445.17	2.08777	no	expressed
D286.2_srna_0665	BPNC20176R	OK	1596.35	2493.36	0.643313	no	expressed
D286.2_srna_0666	BPNC20183F	OK	794.51	4810.31	2.59799	no	expressed
D286.2_srna_0667	BPNC20184F	OK	8572.2	5703.15	-0.587906	no	expressed
D286.2_srna_0668	Candidate_316_SIPHT	OK	3972.96	28427.5	2.839	yes	up_regulated
D286.2_srna_0669	BPNC20185F	NOTEST	0	556.569	inf	no	expressed
D286.2_srna_0670	BPNC20178R	NOTEST	0	0	0	no	not expressed
D286.2_srna_0671	Candidate_520_SIPHT	NOTEST	0	0	0	no	not expressed
D286.2_srna_0672	BPNC20186F	OK	1877.57	15533.3	3.04842	no	expressed
D286.2_srna_0673	BPNC20179R	OK	3987.41	3083.72	-0.37078	no	expressed
D286.2_srna_0674	Candidate_522_SIPHT	OK	0	273165	inf	yes	up_regulated
D286.2_srna_0675	BPNC20188F	OK	6831.37	4177.27	-0.709613	no	expressed
D286.2_srna_0676	Candidate_317_SIPHT	OK	20126.9	67510.9	1.746	no	expressed
D286.2_srna_0677	BPNC20189F	OK	118539	58763.9	-1.01236	no	expressed
D286.2_srna_0678	Candidate_318_SIPHT	OK	18870.5	37521.8	0.991598	no	expressed
D286.2_srna_0679	BPNC20181R_319_SIPHT	OK	7192.75	7040.45	-0.0308759	no	expressed
D286.2_srna_0680	Candidate_320_SIPHT	OK	130335	28099.7	-2.2136	no	expressed
D286.2_srna_0681	Candidate_17_SIPHT	OK	18087.6	0	#NAME?	no	expressed
D286.2_srna_0682	Candidate_524_SIPHT	NOTEST	1956.91	1824.57	-0.10102	no	expressed
D286.2_srna_0683	Candidate_525_SIPHT	OK	11903.4	7346.49	-0.696249	no	expressed
D286.2_srna_0684	BPNC20182R	OK	8570.85	6167.44	-0.474766	no	expressed
D286.2_srna_0685	BPNC20183R	OK	8563.26	23881.8	1.47968	no	expressed
D286.2_srna_0686	BPNC20190F	OK	20480.7	13471.5	-0.604349	no	expressed
D286.2_srna_0687	Candidate_321_SIPHT	NOTEST	0	0	0	no	not expressed
D286.2_srna_0688	Candidate_526_SIPHT	OK	11903.6	0	#NAME?	no	expressed
D286.2_srna_0689	BPNC20184R	OK	2709.65	2423.42	-0.161063	no	expressed
D286.2_srna_0690	BPNC20191F	OK	4583.67	12661.9	1.46592	no	expressed
D286.2_srna_0691	BPNC20186R	OK	20341.1	24239.5	0.252962	no	expressed
D286.2_srna_0692	BPNC20187R	OK	27308.1	21203.4	-0.365038	no	expressed
