# Supplementary material for: Identification of sRNA mediated responses to nutrient depletion in Burkholderia pseudomallei
Source: Sci Rep. 2017 Dec 7;7:17173. doi: 10.1038/s41598-017-17356-4 (PMC5719362; doi:10.1038/s41598-017-17356-4)
Supplement: Supplementary file 6 — Supplementary_Table_S6 [file 41598_2017_17356_MOESM6_ESM.xlsx]

## Sheet: (A) BPNC10044R
Locus Tag	Gene name	Energy kcal/mol	Position mRNA	Position ncRNA	Interaction	Position Seed - mRNA	Position Seed - ncRNA	Hybridization Energy kcal/mol	Unfolding Energy - mRNA kcal/mol	Unfolding Energy - ncRNA kcal/mol
bpsl0591	hypothetical protein	-9.65	64 -- 77	20 -- 36	_____________63________________78\n_____________|_________________|\n5'-AAG...UUUUC________A________UCGGC...CGA-3'\n______________GAUUUCGC____UUGCC\n______________||:|||||____|||||\n______________CUGAAGCG____AACGG\n3'-UAC...AAGCA________CUCG_____CCUUG...AUG-5'\n_____________|_________________|\n_____________37________________19\n	65 -- 71	29 -- 35	-19.7 kcal/mol	3.11337 kcal/mol	6.93332 kcal/mol
bpsl0591	hypothetical protein	-9.65	64 -- 77	20 -- 36	_____________63________________78\n_____________|_________________|\n5'-AAG...UUUUC________A________UCGGC...CGA-3'\n______________GAUUUCGC____UUGCC\n______________||:|||||____|||||\n______________CUGAAGCG____AACGG\n3'-UAC...AAGCA________CUCG_____CCUUG...AUG-5'\n_____________|_________________|\n_____________37________________19\n	65 -- 71	29 -- 35	-19.7 kcal/mol	3.11337 kcal/mol	6.93332 kcal/mol
bpss0060	hypothetical protein	-22.11	85 -- 124	5 -- 43	_____________84_________________________________________125\n_____________|__________________________________________|\n5'-UCA...GGUUG_____AU_________CC_________C_____CC_______AUUCG...UGC-3'\n______________UCUUC____CUUCGUG__GGCUUGCCG_GAACG__GCUUGCU\n______________|||||____|||||:|__:||||||||_|||||__|||||||\n______________AGAAG____GAAGCGC__UCGAACGGC_CUUGC__CGAACGA\n3'-UAC...GUGAA_____CACU__________…	118 -- 124	5 -- 11	-50.3 kcal/mol	11.8805 kcal/mol	16.3068 kcal/mol
bpss1193	non-ribosomal peptide/polyketide synthase	-19.39	267 -- 298	291 -- 322	_____________266_______________________________299\n_____________|_________________________________|\n5'-CCG...CGGCG_____A_______________C_______U___GC-3'\n______________AUCGA_GCGGUGC_UGCCGCU_ACGCCGA_GCA\n______________|||||_|||||||_:||||||_|||||||_|||\n______________UAGCU_CGCCACG_GCGGCGA_UGCGGCU_CGU\n___3'-UACUGCCG_____________C_______A_______C___UACGC...AUG-5'\n_____________|___________________…	288 -- 294	295 -- 301	-53.1 kcal/mol	13.393 kcal/mol	20.3182 kcal/mol
bpss1538	surface presentation of antigens protein	-21.61	262 -- 293	46 -- 76	_____________261______________________________294\n_____________|________________________________|\n5'-CUG...CCGCC___C___GG__________G____________GCCGCGC-3'\n______________GUG_GCG__CGCUGCGCGC_GCGGGCGAGCAC\n______________|||_|||__|||:||||:|_||||||:|||||\n______________CAC_CGC__GCGGCGCGUG_CGCCCGUUCGUG\n3'-UAC...GGCAG_______AU__________G____________AAAGA...AUG-5'\n_____________|_____________________…	287 -- 293	46 -- 52	-63.1 kcal/mol	23.4477 kcal/mol	18.0387 kcal/mol
bpss1584	regulatory protein	-19.29	27 -- 50	50 -- 74	_____________26________________________51\n_____________|_________________________|\n5'-AUC...ACGCA___C_____________________CGACA...UCU-3'\n______________GGU_UACGCCGCGC_CCGCGGGCAA\n______________||:_||||||||||_||||||||||\n______________CCG_AUGCGGCGCG_GGCGCCCGUU\n3'-UAC...CAGCA___C__________U__________CGUGA...AUG-5'\n_____________|_________________________|\n_____________75________________________…	44 -- 50	50 -- 56	-50.1 kcal/mol	12.8792 kcal/mol	17.9291 kcal/mol
bpsl2694	hypothetical protein	-18.33	152 -- 190	292 -- 328	_____________151______________________________________191\n_____________|________________________________________|\n5'-GAG...GGCGC_______________GU__AG____________G__C___UUCGU...CGG-3'\n______________GGCGGCAUCGA_CGG__UG__GCGCCGCUUGCG_CG_GGC\n______________|:|||||||||_|||__||__|||||||||:||_||_|||\n______________CUGCCGUAGCU_GCC__AC__CGCGGCGAAUGC_GC_CCG\n_________3'-UA___________C_______G___________…	177 -- 183	299 -- 305	-62.8 kcal/mol	24.0958 kcal/mol	20.3731 kcal/mol
bpss0268a	hypothetical protein	-10.8	204 -- 227	270 -- 296	_____________203_________________________228\n_____________|___________________________|\n5'-UGC...UGAUG__________________UAGA_____ACGGC...GGG-3'\n______________GAGGUGAUG_GAGG_CGA_____GGCG\n______________||||::|||_||::_|||_____||||\n______________CUCCGUUAC_CUUU_GCU_____CCGC\n3'-UAC...UGCGG_________G____A___UUUGG____ACAGC...AUG-5'\n_____________|___________________________|\n_____________297______…	206 -- 212	288 -- 294	-25.8 kcal/mol	3.89884 kcal/mol	11.1047 kcal/mol
bpsl0657	hypothetical protein	-16.01	219 -- 287	20 -- 86	_____________218________________________________________________________________________288\n_____________|__________________________________________________________________________|\n5'-GAA...CAGCC__________U_____CC____U________CU___UC_C_______GC__AUC___A___GCUC_____C___UCGCU...CGG-3'\n______________GAUCCCCGUC____CG__CGCC___CACCGC__GGC__G_CACUUUC__CG___GCU_CGC____GAGCU_GCC\n______________|||||||…	254 -- 260	42 -- 48	-74.8 kcal/mol	18.9437 kcal/mol	39.8487 kcal/mol
bpsl2035	regulatory protein	-14.35	16 -- 24	320 -- 328	_____________15________25\n_____________|_________|\n5'-CAA...CGGCG_________ACGAA...UGA-3'\n______________GAUGGCAUC\n______________||:||||||\n______________CUGCCGUAG\n_________3'-UA_________CUCGC...AUG-5'\n_____________|_________|\n_____________329_______319\n	18 -- 24	320 -- 326	-17.1 kcal/mol	1.54324 kcal/mol	1.20957 kcal/mol
bpss1357	MFS sugar transporter	-18	71 -- 115	39 -- 83	_____________70________________________________________________116\n_____________|_________________________________________________|\n5'-CCG...GCCGC________A_____CG______UCCA_____AU____________C___UAUGG...UCG-3'\n______________CCCCGUCG_UGGCG__C_CCGU____ACCGC__GC___CGCUUUC_UUC\n______________||||||||_|||||__|_|||:____|||||__||___|:|||||_|||\n______________GGGGCAGC_ACCGC__G_GGCG____UGGCG__CG___GUGA…	105 -- 111	42 -- 48	-55.3 kcal/mol	11.0774 kcal/mol	26.2271 kcal/mol
bpsl3372	ethanolamine ammonia-lyase heavy chain	-20.27	147 -- 170	52 -- 74	_____________146______________________171\n_____________|________________________|\n5'-CUG...UAGCA__________________GA____GGCGC...UCG-3'\n______________GGCGUGCGCCGCGCGCCG__GGGC\n______________|||||:||||||||:|||__||||\n______________CCGCAUGCGGCGCGUGGC__CCCG\n3'-UAC...CAGCA__________________G_____UUCGU...AUG-5'\n_____________|________________________|\n_____________75_______________________51\n	158 -- 164	57 -- 63	-53.8 kcal/mol	15.7947 kcal/mol	17.7305 kcal/mol
bpss0790	hydrolase C-terminus	-19.84	233 -- 275	52 -- 89	_____________232_________________________________________276\n_____________|___________________________________________|\n5'-GCG...UCUCC____C_UU___C__AC_____________UG_UGCU_______UAUGC...AGG-3'\n______________GGAG_U__CCG_CG__GGCGUGCGCCGCG__C____CGCGGGC\n______________||||_|__|||_||__|||||:|||||||__|____|||||||\n______________CCUC_A__GGC_GC__CCGCAUGCGGCGC__G____GCGCCCG\n3'-UAC...AUGCA____U_GG___A_…	269 -- 275	52 -- 58	-66.4 kcal/mol	23.7309 kcal/mol	22.8309 kcal/mol
bpsl1836	sulfate transport ATP-binding protein	-18.97	145 -- 185	29 -- 68	_____________144_________________________________________186\n_____________|___________________________________________|\n5'-CUA...GCCGC__________________CC____GUCA______C________AAAGA...UGC-3'\n______________CGCCGCGCACC_CGGGCG__GC_C____CUUCGU_GAUUUCGU\n______________|||||||||||_|||||:__||_|____||||||_||:||||:\n______________GCGGCGCGUGG_GCCCGU__CG_G____GAAGCA_CUGAAGCG\n3'-UAC...CGCAU___________C_…	179 -- 185	29 -- 35	-57.5 kcal/mol	13.2107 kcal/mol	25.3154 kcal/mol
bpss1494	two-component response regulator protein	-19.02	52 -- 78	50 -- 74	_____________51__________________________79\n_____________|___________________________|\n5'-UCG...UCGCG____CG____U________________AUCGC...CCG-3'\n______________GGCG__GCGC_CGCGCACCGCGGGCAG\n______________||||__:|||_|||||||||||||||:\n______________CCGC__UGCG_GCGCGUGGCGCCCGUU\n3'-UAC...CAGCA____A______________________CGUGA...AUG-5'\n_____________|___________________________|\n_____________75________…	72 -- 78	50 -- 56	-52.5 kcal/mol	15.5536 kcal/mol	17.9291 kcal/mol
bpsl2997	MarC family integral membrane protein	-19.38	59 -- 101	290 -- 328	_____________58_____________________________________________102\n_____________|______________________________________________|\n5'-GGA...UGAAG_______AGA______ACCA____________G_____________CGCUG...CGC-3'\n______________GACGGCA___UCGAGU____GG_GC_CGCCGC__ACGCCGAGGCGA\n______________|||||||___|||||:____||_||_||||||__||||||||||:|\n______________CUGCCGU___AGCUCG____CC_CG_GCGGCG__UGCGGCUCCGUU\n_________…	95 -- 101	290 -- 296	-62.1 kcal/mol	22.3401 kcal/mol	20.3804 kcal/mol
bpsl1509	hypothetical protein	-14.16	76 -- 88	29 -- 42	_____________75_____________89\n_____________|______________|\n5'-AAA...UAAUA______________AGGCG...ACU-3'\n______________CUUCGUG_UUUCGC\n______________|||||||_:|||||\n______________GAAGCAC_GAAGCG\n3'-UAC...UGAAA_______U______CUCGA...AUG-5'\n_____________|______________|\n_____________43_____________28\n	76 -- 82	36 -- 42	-19.7 kcal/mol	2.86756 kcal/mol	2.6746 kcal/mol
bpsl0636	hypothetical protein	-17.11	184 -- 214	48 -- 76	_____________183_____________________________215\n_____________|_______________________________|\n5'-AGC...AGGCG___A___G_G_________GA__________GGCUG...UUC-3'\n______________GUG_GCG_A_GCCGCGCAU__GCGGGCAGGC\n______________|||_|||_|_||||||||:__|||||||:||\n______________CAC_CGC_U_CGGCGCGUG__CGCCCGUUCG\n3'-UAC...GGCAG_______A_G_________G___________UGAAA...AUG-5'\n_____________|________________________…	208 -- 214	48 -- 54	-53 kcal/mol	17.9062 kcal/mol	17.9866 kcal/mol
bpss1096	chaperone heat-shock protein	-17.68	17 -- 61	46 -- 89	_____________16_______________________________________________62\n_____________|________________________________________________|\n5'-CGC...CUGCA____C__GA_G__A___A______________G_________C_____GCCGG...AGC-3'\n______________GGAG_UC__C_CG_UCG_GGCG_ACGCUGC_C_ACCGCGGGC__GCAC\n______________||||_||__|_||_|||_||||_||||:||_|_|||||||||__||||\n______________CCUC_AG__G_GC_AGC_CCGC_UGCGGCG_G_UGGCGCCCG__CGUG…	50 -- 56	52 -- 58	-62.5 kcal/mol	19.6594 kcal/mol	25.1587 kcal/mol
bpsl3157	sodium:amino acid symporter	-15.63	39 -- 62	304 -- 328	_____________38________________________63\n_____________|_________________________|\n5'-GCC...GCGAG_______________C_________CUUCG...CGC-3'\n______________GGCGGCAU_GAGCGG_GCGCGCCGU\n______________|:||||||_||||||_||||||||:\n______________CUGCCGUA_CUCGCC_CGCGCGGCG\n_________3'-UA________G______A_________AAUGC...AUG-5'\n_____________|_________________________|\n_____________329_______________________…	56 -- 62	304 -- 310	-49.2 kcal/mol	16.1269 kcal/mol	17.447 kcal/mol
bpss1318	D-lactate dehydrogenase	-15.47	120 -- 172	48 -- 100	_____________119______________________________________________________173\n_____________|________________________________________________________|\n5'-GCU...CGGCG__G___GG________CGG__________U___C_G____________________GGGCG...CGC-3'\n______________GC_CGG__AUG_GGGG___CCCCG_CGUG_GCG_G_GCUGCGCGCCGC_GGCGAGC\n______________||_|||__|:|_||:|___|||||_||||_|||_:_||:||||:||||_|||:|||\n______________CG_GCC_…	166 -- 172	48 -- 54	-83.2 kcal/mol	37.1223 kcal/mol	30.6079 kcal/mol
bpsl3023	D-alanine--D-alanine ligase	-14.44	25 -- 49	49 -- 73	_____________24________________________50\n_____________|_________________________|\n5'-GAC...CUGUC___CG__________G_________GUCGA...UGC-3'\n______________GCG__CGCUGCGCGC_GCGGGCAAG\n______________|||__|||:||||:|_|||||||||\n______________CGC__GCGGCGCGUG_CGCCCGUUC\n3'-UAC...AGCAC___AU__________G_________GUGAA...AUG-5'\n_____________|_________________________|\n_____________74________________________…	43 -- 49	49 -- 55	-50.4 kcal/mol	18.1077 kcal/mol	17.8519 kcal/mol
bpsl0682	asparagine synthetase B	-18.18	246 -- 258	316 -- 328	_____________245___________259\n_____________|_____________|\n5'-GCU...CGGUC_____________GCUCG...GCG-3'\n______________GACGGCAUCGAGC\n______________|||||||||||||\n______________CUGCCGUAGCUCG\n_________3'-UA_____________CCACG...AUG-5'\n_____________|_____________|\n_____________329___________315\n	252 -- 258	316 -- 322	-29.2 kcal/mol	5.63949 kcal/mol	5.38386 kcal/mol
bpsl0245	ATPase	-13.57	236 -- 260	270 -- 294	_____________235________________________261\n_____________|__________________________|\n5'-GGC...ACGAC_______G_______AG_________GUGGC...UCG-3'\n______________GGCGAUG_UGAAA_C__GAACUGGCG\n______________|||:|||_:||||_|__:|||:||||\n______________CCGUUAC_GCUUU_G__UUUGGCCGC\n3'-UAC...CGGCU_____________A_CU_________ACAGC...AUG-5'\n_____________|__________________________|\n_____________295______________…	254 -- 260	270 -- 276	-31.9 kcal/mol	7.23177 kcal/mol	11.0933 kcal/mol
bpss1963	nucleoside transport related membrane protein	-18.42	193 -- 242	4 -- 49	_____________192___________________________________________________243\n_____________|_____________________________________________________|\n5'-ACA...CCGAG____G__________ACAUC_____C_______G___CAU______A______GGCGU...UCG-3'\n______________GUAC____UUCGUGG_____UUGCG_AGCUUGU_UGG___CGUGGU_UUGCUC\n______________|:||____||||||:_____|:|||_||||||:_:||___|||||:_||||||\n______________CGUG____AAGCACU_____AG…	216 -- 222	21 -- 27	-49.5 kcal/mol	13.0208 kcal/mol	18.0603 kcal/mol
bpsl1303	hypothetical protein	-14.34	272 -- 282	76 -- 86	_____________271_________283\n_____________|___________|\n5'-GCC...AUGCU___________CGUCG...CGC-3'\n______________GAUCCCCGUCG\n______________|||||||||||\n______________CUAGGGGCAGC\n3'-UAC...CACCU___________ACCGC...AUG-5'\n_____________|___________|\n_____________87__________75\n	276 -- 282	76 -- 82	-22.8 kcal/mol	2.63318 kcal/mol	5.82306 kcal/mol
bpsl1666	hypothetical protein	-14.14	282 -- 292	318 -- 328	_____________281_________293\n_____________|___________|\n5'-GUC...UCGGC___________CGUCGGCG-3'\n______________GACGGCAUCGA\n______________|||||||||||\n______________CUGCCGUAGCU\n_________3'-UA___________CGCCA...AUG-5'\n_____________|___________|\n_____________329_________317\n	286 -- 292	318 -- 324	-21.2 kcal/mol	5.85232 kcal/mol	1.21009 kcal/mol
bpsl2224	hypothetical protein	-14.3	18 -- 31	316 -- 328	_____________17_____________32\n_____________|______________|\n5'-GAU...CACUG_____G________ACGUG...UCC-3'\n______________GACGG_CAUCGAGC\n______________|||||_||||||||\n______________CUGCC_GUAGCUCG\n_________3'-UA______________CCACG...AUG-5'\n_____________|______________|\n_____________329____________315\n	25 -- 31	316 -- 322	-25.1 kcal/mol	5.41118 kcal/mol	5.38386 kcal/mol
bpss0521	hypothetical protein	-16.28	118 -- 128	318 -- 328	_____________117_________129\n_____________|___________|\n5'-CUG...UCAAC___________GAUCG...GGC-3'\n______________GACGGCAUCGA\n______________|||||||||||\n______________CUGCCGUAGCU\n_________3'-UA___________CGCCA...AUG-5'\n_____________|___________|\n_____________329_________317\n	122 -- 128	318 -- 324	-22.3 kcal/mol	4.80729 kcal/mol	1.21009 kcal/mol
bpss0682	hypothetical protein	-15.15	154 -- 178	46 -- 76	_____________153_____________________________179\n_____________|_______________________________|\n5'-UGU...CCGAU_______________________________GGCAA...UCG-3'\n______________GUGGCG___GCCGCGC_CCGC__GCAAGCAC\n______________||||||___|||||||_||||__||||||||\n______________CACCGC___CGGCGCG_GGCG__CGUUCGUG\n3'-UAC...GGCAG______AUG_______U____CC________AAAGA...AUG-5'\n_____________|________________________…	172 -- 178	46 -- 52	-50 kcal/mol	16.8142 kcal/mol	18.0387 kcal/mol
bpsl0900	amino acid permease	-17.85	81 -- 98	278 -- 296	_____________80__________________99\n_____________|___________________|\n5'-UGA...ACGAA___________________UAGUU...GCG-3'\n______________GAGGCGGU_CGAAGUCGAA\n______________|||||::|_||||:|||||\n______________CUCCGUUA_GCUUUAGCUU\n3'-UAC...UGCGG________C__________UUGGC...AUG-5'\n_____________|___________________|\n_____________297_________________277\n	92 -- 98	278 -- 284	-25.1 kcal/mol	5.03076 kcal/mol	2.22288 kcal/mol
bpss1522	two-component response regulator	-17.75	261 -- 271	318 -- 328	_____________260_________272\n_____________|___________|\n5'-GCG...UGCGC___________GGUCG...GAA-3'\n______________GACGGCAUCGA\n______________|||||||||||\n______________CUGCCGUAGCU\n_________3'-UA___________CGCCA...AUG-5'\n_____________|___________|\n_____________329_________317\n	265 -- 271	318 -- 324	-22.3 kcal/mol	3.34203 kcal/mol	1.21009 kcal/mol
bpss1829	glycosyltransferase	-16.35	60 -- 80	47 -- 67	_____________59____________________81\n_____________|_____________________|\n5'-UUC...AAGCG_________________U___ACUGC...UGA-3'\n______________GCUGCGCACCGCGGGCG_GCA\n______________||:|||||||||||||:_|||\n______________CGGCGCGUGGCGCCCGU_CGU\n3'-UAC...GCAUG_________________U___GAAAG...AUG-5'\n_____________|_____________________|\n_____________68____________________46\n	70 -- 76	51 -- 57	-45.6 kcal/mol	11.8159 kcal/mol	17.4363 kcal/mol
bpsl0028	flagellar motor switch protein	-15.31	231 -- 241	318 -- 328	_____________230_________242\n_____________|___________|\n5'-CGC...AGGCC___________CGAGC...GUG-3'\n______________GACGGCAUCGA\n______________|||||||||||\n______________CUGCCGUAGCU\n_________3'-UA___________CGCCA...AUG-5'\n_____________|___________|\n_____________329_________317\n	235 -- 241	318 -- 324	-21.7 kcal/mol	5.18433 kcal/mol	1.21009 kcal/mol
bpss1577	cellulose synthase catalytic subunit	-16.67	114 -- 161	9 -- 54	_____________113______________________________________________162\n_____________|________________________________________________|\n5'-CGU...UCGCA____UC____GA___G_A____G_________GG_____C________CGACA...CGU-3'\n______________GGCG__GCAC__UCU_C_UGGC_UCGCGGGCU__GUCGG_GCGUGGCU\n______________|||:__||||__|||_|_||:|_|||||:|||__|:|||_:|||||||\n______________CCGU__CGUG__AGA_G_ACUG_AGCGCUCGA__CGGCC_UGCACCG…	155 -- 161	9 -- 15	-61.2 kcal/mol	26.5074 kcal/mol	18.0232 kcal/mol
bpss1592	type III secretion system protein	-14.61	206 -- 268	29 -- 89	_____________205_________________________________________________________________269\n_____________|___________________________________________________________________|\n5'-UGG...AUGAA__CCA___________U__C___CCC_____________UC_________________C___GC___GCCGA...AGU-3'\n______________GG___AGAUUCCCGUU_UG_UGU___UGCUGUGC_UCGC__GCGAGC_CUUUC__CGU_GAC__CGC\n______________||___||||:|||||:_||_:||___:||:|:||_…	233 -- 239	61 -- 67	-65.7 kcal/mol	19.8138 kcal/mol	31.2727 kcal/mol
bpss0894	Rieske (2Fe-2S) domain-containing protein	-16.34	276 -- 286	318 -- 328	_____________275_________287\n_____________|___________|\n5'-AGG...GCACC___________GAUCG...ACC-3'\n______________GACGGCGUCGA\n______________||||||:||||\n______________CUGCCGUAGCU\n_________3'-UA___________CGCCA...AUG-5'\n_____________|___________|\n_____________329_________317\n	280 -- 286	318 -- 324	-21.6 kcal/mol	4.04767 kcal/mol	1.21009 kcal/mol
bpsl0994	hypothetical protein	-12.9	190 -- 235	42 -- 89	_____________189________________________________________________236\n_____________|__________________________________________________|\n5'-GCU...ACAAC_____________________G_G__G_____A__ACA____________GCGCG...UGC-3'\n______________GGAGGUCUU_GUU_UGGC__A_G_CG_GCACC_CG___GCAGGUAUUUUC\n______________||||:||::_||:_||||__|_|_||_|||||_||___|||:|:|:||||\n______________CCUCUAGGG_CAG_ACCG__U_C_GC_CGUGG_GC__…	229 -- 235	42 -- 48	-55.1 kcal/mol	16.9396 kcal/mol	25.2569 kcal/mol
bpsl0512	nitrite reductase	-14.98	190 -- 200	79 -- 89	_____________189_________201\n_____________|___________|\n5'-GCG...AGUCA___________AUGCG...CGG-3'\n______________GGAGAUCCCCG\n______________|||||||||||\n______________CCUCUAGGGGC\n3'-UAC...AUGCA___________AGCAC...AUG-5'\n_____________|___________|\n_____________90__________78\n	194 -- 200	79 -- 85	-25.4 kcal/mol	5.17465 kcal/mol	5.24308 kcal/mol
bpsl2594	hypothetical protein	-14.09	257 -- 293	52 -- 84	_____________256____________________________________294\n_____________|______________________________________|\n5'-CGA...UUUUC_____A_____UC___________UC_U__________GCGGGCG-3'\n______________UCUUC_UCGUG__GUGU_UGCCGC__G_CGCCGCGGGC\n______________||::|_|||||__|:||_:|||||__|_|:||||||||\n______________AGGGG_AGCAC__CGCA_GCGGCG__C_GUGGCGCCCG\n3'-UAC...CCUCU_____C___________U____________________UUCGU...A…	287 -- 293	52 -- 58	-49.2 kcal/mol	12.4888 kcal/mol	22.6228 kcal/mol
bpss0636	hypothetical protein	-15.76	149 -- 161	318 -- 330	_____________148___________162\n_____________|_____________|\n5'-CUG...AUACA_____________UCAAC...AGU-3'\n______________AUGACGGCAUCGA\n______________|||||||||||||\n______________UACUGCCGUAGCU\n___________3'-_____________CGCCA...AUG-5'\n______________|____________|\n______________330__________317\n	155 -- 161	318 -- 324	-23.1 kcal/mol	6.13099 kcal/mol	1.21057 kcal/mol
bpss2192	hypothetical protein	-15.6	267 -- 295	24 -- 54	_____________266_______________________________296\n_____________|_________________________________|\n5'-GCG...AUCUC______________A______GCGCA_______GCAGA-3'\n______________GGCAAGC____UCU_CGUGAC_____GCGAGCU\n______________|||||||____|||_||||||_____|||||||\n______________CCGUUCG____AGA_GCACUG_____CGCUCGA\n3'-UAC...GGCGC_______UGAA___A______AAG_________ACGGC...AUG-5'\n_____________|________________…	289 -- 295	24 -- 30	-38 kcal/mol	11.6039 kcal/mol	10.7951 kcal/mol
bpsl1564b	hypothetical protein	-14.74	234 -- 270	10 -- 55	_____________233_____________________________________________271\n_____________|_______________________________________________|\n5'-UCC...CGGAC______________________GG________CG_G_______G___GGGGA...CGC-3'\n______________GGGCAGGCGC_________GGC__CGCGGGUU__G_CGGA_CG_GGC\n______________|||||:||:|_________|:|__||||:|:|__|_||||_||_|||\n______________CCCGUUCGUG_________CUG__GCGCUCGA__C_GCCU_GC_CCG\n3'-…	250 -- 256	24 -- 30	-49.7 kcal/mol	16.9385 kcal/mol	18.0225 kcal/mol
bpsl1574	hypothetical protein	-17.16	195 -- 227	25 -- 53	_____________194_______________________________228\n_____________|_________________________________|\n5'-CGC...GGCAA________GG__GAUA_______CG________GCGUU...CCG-3'\n______________GCAGGCAU__UC____UCGUGAU__UCGCGAGC\n______________|||:|||:__||____||||||:__||||||||\n______________CGUUCGUG__AG____AGCACUG__AGCGCUCG\n3'-UAC...GCGCC________AA__A__________A_________AACGG...AUG-5'\n_____________|__________…	221 -- 227	25 -- 31	-41.2 kcal/mol	13.2458 kcal/mol	10.7896 kcal/mol
bpss1870	chemotaxis-specific methylesterase	-16.57	235 -- 278	46 -- 81	_____________234__________________________________________279\n_____________|____________________________________________|\n5'-GCA...GCUCG______A____C________ACGAUC_________CC_______CGCGU...CGG-3'\n______________CCGUCG_GGCG_UGCGCCGC______GCGCUGCGG__CGAGCAC\n______________||||||_||||_|:||||||______||:|:||||__|:|||||\n______________GGCAGC_CCGC_AUGCGGCG______CGUGGCGCC__GUUCGUG\n3'-UAC...CUAGG______A…	272 -- 278	46 -- 52	-60.8 kcal/mol	23.363 kcal/mol	20.8674 kcal/mol
bpss2038	polyketide synthase	-13.52	220 -- 236	278 -- 295	_____________219________________237\n_____________|__________________|\n5'-CCA...CUUGA__________________GCAAG...CCG-3'\n______________AGGCAGUG_GAAAUCGAA\n______________|||||:||_|||||||||\n______________UCCGUUAC_CUUUAGCUU\n3'-UAC...GCGGC________G_________UUGGC...AUG-5'\n_____________|__________________|\n_____________296________________277\n	230 -- 236	278 -- 284	-24 kcal/mol	8.25915 kcal/mol	2.22288 kcal/mol
bpsl2064	hypothetical protein	-13.15	136 -- 180	283 -- 327	_____________135______________________________________________181\n_____________|________________________________________________|\n5'-GAC...GCCGC_________________AU____G__GGA_____C_____________GGGCG...UCG-3'\n______________GCGGCA_CGAGCGG_GC__GCGC_GC___GCGCU__GGCGAUGCGAGG\n______________:|||||_|||||||_||__||||_||___:|||:__|||:||||||::\n______________UGCCGU_GCUCGCC_CG__CGCG_CG___UGCGG__CCGUUACGCUU…	174 -- 180	283 -- 289	-66 kcal/mol	23.9456 kcal/mol	28.9056 kcal/mol
bpss1455	hypothetical protein	-15.31	10 -- 33	286 -- 308	_____________9________________________34\n_____________|________________________|\n5'-GCG...AGCCU_____GG____________C____CAUCG...CGG-3'\n______________GCCGU__GCGCCGGGGCAA_UGCG\n______________||||:__:|||||:|||||_||||\n______________CGGCG__UGCGGCUCCGUU_ACGC\n3'-UAC...ACGCG_____AA_________________UUUAG...AUG-5'\n_____________|________________________|\n_____________309______________________285\n	22 -- 28	290 -- 296	-39.8 kcal/mol	11.3135 kcal/mol	13.1776 kcal/mol
bpss2138	oligopeptide transport ATP-binding ABC transport protein	-12.11	252 -- 298	292 -- 328	_____________251_____________________________________________299\n_____________|_______________________________________________|\n5'-AUC...GUGAA____A__CC_____C_____AUCGG__________CU____A_____GG-3'\n______________GGCG_GC__GUCGA_GCGGU_____GCGUGUCGUU__CGCU_GAGGC\n______________|:||_||__:||||_|||||_____|||:|:||:|__|||:_|||||\n______________CUGC_CG__UAGCU_CGCCA_____CGCGCGGCGA__GCGG_CUCCG\n_________3'-…	280 -- 286	303 -- 309	-54.2 kcal/mol	21.7141 kcal/mol	20.3731 kcal/mol
bpsl1456	RNA polymerase sigma factor	-17.42	174 -- 197	48 -- 74	_____________173_________________________198\n_____________|___________________________|\n5'-CUC...CGGCG______________________G____GACGU...GCG-3'\n______________GGCG___GCCGCGCAUCGCGGG_AGGC\n______________||||___||||||||:||||||_|:||\n______________CCGC___CGGCGCGUGGCGCCC_UUCG\n3'-UAC...CAGCA____AUG_______________G____UGAAA...AUG-5'\n_____________|___________________________|\n_____________75_______…	186 -- 192	53 -- 59	-50.4 kcal/mol	15.0182 kcal/mol	17.9581 kcal/mol
bpsl0393	patatin-like phospholipase	-14.34	114 -- 124	284 -- 294	_____________113_________125\n_____________|___________|\n5'-CGG...CGGGC___________GCCCG...CGA-3'\n______________GGCGAUGCGAA\n______________|||:|||||||\n______________CCGUUACGCUU\n3'-UAC...CGGCU___________UAGCU...AUG-5'\n_____________|___________|\n_____________295_________283\n	118 -- 124	284 -- 290	-18.5 kcal/mol	2.27853 kcal/mol	1.87888 kcal/mol
bpss1156	respiratory nitrate reductase subunit	-12.6	146 -- 156	318 -- 328	_____________145_________157\n_____________|___________|\n5'-GUG...AGGCC___________AAGCG...AGU-3'\n______________GGCGGCGUCGA\n______________|:||||:||||\n______________CUGCCGUAGCU\n_________3'-UA___________CGCCA...AUG-5'\n_____________|___________|\n_____________329_________317\n	150 -- 156	318 -- 324	-21 kcal/mol	7.19442 kcal/mol	1.21009 kcal/mol
bpsl2091	hypothetical protein	-12.4	195 -- 247	10 -- 54	_____________194______________________________________________________248\n_____________|________________________________________________________|\n5'-GCU...AGGAA_________GAAA_GA_________CUGGCCCUG______C___________C___GGGCG...CGA-3'\n______________GGCA_GCAU____C__CGUGAUUUU_________GCGAGC_UUGCCGG__CG_GGC\n______________||||_|||:____|__|||||:||:_________||||||_|||||||__||_|||\n______________CCGU_CG…	235 -- 241	18 -- 24	-52.8 kcal/mol	22.381 kcal/mol	18.0225 kcal/mol
bpss0219	MgtC family membrane protein	-15.11	258 -- 273	316 -- 330	_____________257______________274\n_____________|________________|\n5'-GCC...GCAGC____U___________GCGAG...GGC-3'\n______________GUGA_CGGCAUCGAGC\n______________:|||_|||||||||||\n______________UACU_GCCGUAGCUCG\n___________3'-________________CCACG...AUG-5'\n______________|_______________|\n______________330_____________315\n	267 -- 273	316 -- 322	-26.4 kcal/mol	5.905 kcal/mol	5.38423 kcal/mol
bpss1899	AraC family transcriptional regulator	-12.74	78 -- 112	56 -- 89	_____________77___________________________________113\n_____________|____________________________________|\n5'-CGU...UCAUC_______G__AG_CACAU_______G__________UUGUC...GCA-3'\n______________GG_GAUC_UC__C_____CGUACGC_CGCGCACCGC\n______________||_||||_:|__|_____|||||||_||||||||||\n______________CC_CUAG_GG__G_____GCAUGCG_GCGCGUGGCG\n3'-UAC...AUGCA__U____G__CA_CACC___________________CCCGU...AUG-5'\n___…	106 -- 112	56 -- 62	-45.3 kcal/mol	10.0428 kcal/mol	22.5152 kcal/mol
bpss1386	ATP/GTP binding protein	-11.12	287 -- 299	284 -- 296	_____________286___________300\n_____________|_____________|\n5'-GGA...AGUUC________C____G-3'\n______________GAGGCGGU_CGAA\n______________|||||::|_||||\n______________CUCCGUUA_GCUU\n3'-UAC...UGCGG________C____UAGCU...AUG-5'\n_____________|_____________|\n_____________297___________283\n	288 -- 294	289 -- 295	-15.8 kcal/mol	2.80026 kcal/mol	1.88403 kcal/mol
bpss1732	hypothetical protein	-11.51	47 -- 56	319 -- 328	_____________46_________57\n_____________|__________|\n5'-GGC...CGCGA________G_GCCGG...UUG-3'\n______________GACGGCGU_G\n______________||||||:|_|\n______________CUGCCGUA_C\n_________3'-UA________G_UCGCC...AUG-5'\n_____________|__________|\n_____________329________318\n	48 -- 54	321 -- 327	-16.5 kcal/mol	3.78125 kcal/mol	1.21009 kcal/mol
bpss1150	phosphocarrier protein	-16.87	125 -- 155	46 -- 74	_____________124_____________________________156\n_____________|_______________________________|\n5'-GUC...GCGCA____CG____A______GA____________GCGCC...GCG-3'\n______________GGCG__CGUC_CGCACU__GCGGGCAAGCGC\n______________||||__||:|_|||||:__||||||||||:|\n______________CCGC__GCGG_GCGUGG__CGCCCGUUCGUG\n3'-UAC...CAGCA____AU____C____________________AAAGA...AUG-5'\n_____________|________________________…	149 -- 155	46 -- 52	-52.9 kcal/mol	18.011 kcal/mol	18.0234 kcal/mol
bpss2308	hypothetical protein	-15.22	162 -- 174	124 -- 136	_____________161___________175\n_____________|_____________|\n5'-GUC...GGCGC_____________AAGCC...CCG-3'\n______________GCGCCGACCGUCG\n______________:||||||||||||\n______________UGCGGCUGGCAGC\n3'-UAC...UGUUU_____________CUAGC...AUG-5'\n_____________|_____________|\n_____________137___________123\n	168 -- 174	124 -- 130	-27.8 kcal/mol	5.77417 kcal/mol	6.80785 kcal/mol
bpsl1227	hypothetical protein	-10.73	4 -- 13	319 -- 328	_____________3__________14\n_____________|__________|\n________5'-GAA__________GGCGC...UCG-3'\n______________GGCGGUAUCG\n______________|:|||:||||\n______________CUGCCGUAGC\n_________3'-UA__________UCGCC...AUG-5'\n_____________|__________|\n_____________329________318\n	7 -- 13	319 -- 325	-18.3 kcal/mol	6.36362 kcal/mol	1.21009 kcal/mol
bpsl0393	patatin-like phospholipase	-14.34	114 -- 124	284 -- 294	_____________113_________125\n_____________|___________|\n5'-CGG...CGGGC___________GCCCG...CGA-3'\n______________GGCGAUGCGAA\n______________|||:|||||||\n______________CCGUUACGCUU\n3'-UAC...CGGCU___________UAGCU...AUG-5'\n_____________|___________|\n_____________295_________283\n	118 -- 124	284 -- 290	-18.5 kcal/mol	2.27853 kcal/mol	1.87888 kcal/mol
bpss2136	hypothetical protein	-15.27	2 -- 27	292 -- 325	_____________1__________________________________28\n_____________|__________________________________|\n__________5'-G__________________________________GGGAC...CCG-3'\n______________GGCA_CGGGCGGUGCG_GC_____GCGCUGAG_C\n______________||||_||:||||||||_||_____:|||:|||_|\n______________CCGU_GCUCGCCACGC_CG_____UGCGGCUC_G\n______3'-UACUG____A___________G__GCGAA________C_UUACG...AUG-5'\n_____________|____…	20 -- 26	294 -- 300	-46 kcal/mol	10.3843 kcal/mol	20.3492 kcal/mol
bpsl1555	putrescine-binding periplasmic protein	-15.03	98 -- 125	159 -- 185	_____________97___________________________126\n_____________|____________________________|\n5'-GCC...GGGGA_________GGU_____U__GG______AAGGG...GGU-3'\n______________CGGAUUAGU___AGCUU_CG__GUUUUC\n______________|||||||:|___|||||_||__:|||||\n______________GCCUAAUUA___UCGAA_GC__UAAAAG\n3'-UAC...UAACA_________ACU________AG______GCGUG...AUG-5'\n_____________|____________________________|\n_____________1…	100 -- 106	177 -- 183	-27.5 kcal/mol	6.71182 kcal/mol	5.76135 kcal/mol
bpss2230	hypothetical protein	-17.96	128 -- 140	318 -- 330	_____________127___________141\n_____________|_____________|\n5'-GCG...CCGGC_____________GCCGG...ACG-3'\n______________AUGGCGGCAUCGA\n______________|||:|||||||||\n______________UACUGCCGUAGCU\n___________3'-_____________CGCCA...AUG-5'\n______________|____________|\n______________330__________317\n	134 -- 140	318 -- 324	-21.6 kcal/mol	2.42782 kcal/mol	1.21057 kcal/mol
bpss0767	hypothetical protein	-12.83	280 -- 290	125 -- 135	_____________279_________291\n_____________|___________|\n5'-GCG...UGCGC___________AAGGU...CGU-3'\n______________CGCUGACCGUC\n______________|||:|||||||\n______________GCGGCUGGCAG\n3'-UAC...GUUUU___________CCUAG...AUG-5'\n_____________|___________|\n_____________136_________124\n	284 -- 290	125 -- 131	-22.4 kcal/mol	2.86015 kcal/mol	6.70534 kcal/mol
bpsl1301	ABC transporter membrane protein	-14.94	269 -- 300	56 -- 83	_____________268_____________________________300\n_____________|_______________________________|\n5'-GGA...GCGCC_____C___CCGCC___C______________-3'\n______________CCCCG_CGU_____GCG_ACGCCGCGCGCCGC\n______________|||||_|||_____|||_|||||||||:||||\n______________GGGGC_GCA_____CGC_UGCGGCGCGUGGCG\n3'-UAC...CUCUA_____A___C_______A______________CCCGU...AUG-5'\n_____________|______________________________…	294 -- 300	56 -- 62	-50 kcal/mol	12.7331 kcal/mol	22.3279 kcal/mol
bpss2166	hypothetical protein	-16.04	96 -- 132	40 -- 74	_____________95____________________________________133\n_____________|_____________________________________|\n5'-CCG...CGCCG___CGAU_____________AUC__C________G__ACAUG...CAA-3'\n______________GGC____CGUCGCGCGCCGC___GC_AGCAUUUU_UU\n______________|||____||:|||||:||||___||_||||:|||_||\n______________CCG____GCGGCGCGUGGCG___CG_UCGUGAAA_AA\n3'-UAC...CAGCA___CAU______________CC___U________G__GCACU...AUG-…	123 -- 129	43 -- 49	-46.6 kcal/mol	12.1493 kcal/mol	18.4132 kcal/mol
bpss1060	hypothetical protein	-13.33	272 -- 283	27 -- 39	_____________271___________284\n_____________|_____________|\n5'-UUU...CUUGA_____________UCCGG...CGG-3'\n______________CG_GGCUUCGCGA\n______________||_|:||||||||\n______________GC_CUGAAGCGCU\n3'-UAC...AAGAA__A__________CGAAC...AUG-5'\n_____________|_____________|\n_____________40____________26\n	277 -- 283	27 -- 33	-19.5 kcal/mol	2.60005 kcal/mol	3.5709 kcal/mol
bpsl1918	translation initiation factor IF-2	-16.67	5 -- 29	14 -- 36	_____________4_________________________30\n_____________|_________________________|\n_______5'-CGAC__UC_____G_________U_____AGCUG...GCG-3'\n______________GA__UCGCG_AGCUUGCCG_GGACG\n______________||__|||||_|||||||||_|:|||\n______________CU__AGCGC_UCGAACGGC_CUUGC\n3'-UAC...AAGCA__GA_____________________ACCGA...AUG-5'\n_____________|_________________________|\n_____________37________________________…	17 -- 23	19 -- 25	-37.5 kcal/mol	10.501 kcal/mol	10.325 kcal/mol
bpsl0637	ubiquinone/menaquinone biosynthesis methyltransferase	-12.22	90 -- 114	305 -- 328	_____________89________________________115\n_____________|_________________________|\n5'-UCG...AAGGC_____G__________GA_______AUGCC...UGA-3'\n______________GGCGG_CGUCGAGCGG__CGCGCCG\n______________|:|||_|:||||||||__|||||||\n______________CUGCC_GUAGCUCGCC__GCGCGGC\n_________3'-UA________________AC_______GAAUG...AUG-5'\n_____________|_________________________|\n_____________329______________________…	108 -- 114	305 -- 311	-47.8 kcal/mol	18.1466 kcal/mol	17.4311 kcal/mol
bpss0634	hypothetical protein	-11.58	31 -- 55	55 -- 76	_____________30________________________56\n_____________|_________________________|\n5'-CAC...UAUGC____A__A_______G_________UAGAC...CCG-3'\n______________GUGG_CG_UACGCCG_CGCACCGCG\n______________||||_||_|||||||_|||||||||\n______________CACC_GC_AUGCGGC_GCGUGGCGC\n3'-UAC...GGCAG_________________________CCGUU...AUG-5'\n_____________|_________________________|\n_____________77________________________…	49 -- 55	55 -- 61	-42.7 kcal/mol	13.4477 kcal/mol	17.6714 kcal/mol
bpsl1888	hypothetical protein	-13.97	250 -- 270	21 -- 43	_____________249_____________________271\n_____________|_______________________|\n5'-GGG...CGUGU__________GG___________AGCGG...CCG-3'\n______________UCUUCGUG_C__CGCGA_CUUGC\n______________||||||||_|__|||||_|||||\n______________AGAAGCAC_G__GCGCU_GAACG\n3'-UAC...GUGAA________U_AA_____C_____GCCUU...AUG-5'\n_____________|_______________________|\n_____________44______________________20\n	251 -- 257	36 -- 42	-30 kcal/mol	7.61903 kcal/mol	8.41002 kcal/mol
bpss1800	dehydrogenase	-13.29	291 -- 300	318 -- 328	_____________290________300\n_____________|__________|\n5'-GAA...UGGAC___________-3'\n______________GGCGGCG_CGA\n______________|:||||:_|||\n______________CUGCCGU_GCU\n_________3'-UA_______A___CGCCA...AUG-5'\n_____________|___________|\n_____________329_________317\n	291 -- 297	322 -- 328	-15.4 kcal/mol	0.900578 kcal/mol	1.21009 kcal/mol
bpsl0663	lactoylglutathione lyase	-14.42	23 -- 49	294 -- 320	_____________22___________________________50\n_____________|____________________________|\n5'-GGC...CGUGC_____________U______________CCGCC...AUU-3'\n______________CGAGCGGUGCGCG_CCGCUU_UGCCGAG\n______________|||||||||||||_||||||_:||||||\n______________GCUCGCCACGCGC_GGCGAA_GCGGCUC\n3'-UAC...CCGUA____________________U_______CGUUA...AUG-5'\n_____________|____________________________|\n_____________32…	43 -- 49	294 -- 300	-53.1 kcal/mol	19.2689 kcal/mol	19.4156 kcal/mol
bpss0359	hypothetical protein	-16.98	54 -- 97	38 -- 80	_____________53_____________________________________________98\n_____________|______________________________________________|\n5'-GAG...UCGUU_______AUC__________GU___C__________AAG_______ACGAU...CGC-3'\n______________CGUCGUG____GCGCCGC_U__CGC_GGGCGAGUAC___UUUUUCG\n______________|||||||____:||||||_:__|||_||||:||:||___||:||||\n______________GCAGCAC____UGCGGCG_G__GCG_CCCGUUCGUG___AAGAAGC\n3'-UAC...U…	91 -- 97	38 -- 44	-58.1 kcal/mol	20.0868 kcal/mol	21.0358 kcal/mol
bpss2347a	hypothetical protein	-14.14	12 -- 38	96 -- 121	_____________11__________________________39\n_____________|___________________________|\n5'-CUG...ACUGU_______________AA__CC______AGCAG...UGC-3'\n______________UCGAGACGUGUCUCG__CA__UGCCGG\n______________||||||||||||:||__||__||||||\n______________AGCUCUGCACAGGGC__GU__ACGGCC\n3'-UAC...AGCCU_______________AA__U_______AAUGC...AUG-5'\n_____________|___________________________|\n_____________122_______…	20 -- 26	107 -- 113	-40.2 kcal/mol	11.7234 kcal/mol	14.3393 kcal/mol
bpss1113	peptidase	-14.91	128 -- 139	318 -- 329	_____________127__________140\n_____________|____________|\n5'-CGG...CACGU____________ACGGC...UCG-3'\n______________UGACGGCGUUGA\n______________|||||||:|:||\n______________ACUGCCGUAGCU\n__________3'-U____________CGCCA...AUG-5'\n_____________|____________|\n_____________330__________317\n	133 -- 139	318 -- 324	-20 kcal/mol	3.87844 kcal/mol	1.21057 kcal/mol
bpss1268	efflux system protein	-12.37	8 -- 16	320 -- 328	_____________7_________17\n_____________|_________|\n____5'-GAUGCCC_________AAGCU...UGC-3'\n______________GACGGCAUC\n______________|||||||||\n______________CUGCCGUAG\n_________3'-UA_________CUCGC...AUG-5'\n_____________|_________|\n_____________329_______319\n	10 -- 16	320 -- 326	-19.2 kcal/mol	5.61981 kcal/mol	1.20957 kcal/mol
bpsl2230	hypothetical protein	-12.34	17 -- 32	279 -- 294	_____________16_______________33\n_____________|________________|\n5'-GCG...GCGGU__________UGG___UGCGG...UGC-3'\n______________GGCGAUGCGG___CGA\n______________|||:|||||:___|||\n______________CCGUUACGCU___GCU\n3'-UAC...CGGCU__________UUA___UUUGG...AUG-5'\n_____________|________________|\n_____________295______________278\n	20 -- 26	285 -- 291	-20.6 kcal/mol	6.03804 kcal/mol	2.22084 kcal/mol
bpsl2889	tRNA-specific 2-thiouridylase MnmA	-11.14	234 -- 244	318 -- 328	_____________233_________245\n_____________|___________|\n5'-CGC...UGUCG___________UUCGU...UGU-3'\n______________GGCGGCGUCGA\n______________|:||||:||||\n______________CUGCCGUAGCU\n_________3'-UA___________CGCCA...AUG-5'\n_____________|___________|\n_____________329_________317\n	238 -- 244	318 -- 324	-20.8 kcal/mol	8.44701 kcal/mol	1.21009 kcal/mol
bpsl2005	hypothetical protein	-13.73	166 -- 195	108 -- 134	_____________165____________________________196\n_____________|______________________________|\n5'-GGC...CGAUG__________CACCUAG____C__C_____CGACC...UCG-3'\n______________GCCGACCGUC_______CGAG_UG_GUCCC\n______________||||||||||_______||||_:|_|||||\n______________CGGCUGGCAG_______GCUC_GC_CAGGG\n3'-UAC...UUUUG__________CCUA_______U__A_____CAAGU...AUG-5'\n_____________|______________________________|…	169 -- 175	125 -- 131	-38.5 kcal/mol	10.1118 kcal/mol	14.6563 kcal/mol
bpss0487	hypothetical protein	-13	206 -- 224	20 -- 38	_____________205_________________225\n_____________|___________________|\n5'-GAU...AUGCA__C_________A______ACAUC...UCG-3'\n______________GU_GCUUUGUGA_CUUGCC\n______________||_:|||:|:||_||||||\n______________CA_UGAAGCGCU_GAACGG\n3'-UAC...AGAAG__C_________C______CCUUG...AUG-5'\n_____________|___________________|\n_____________39__________________19\n	211 -- 217	27 -- 33	-25.5 kcal/mol	5.53459 kcal/mol	6.96931 kcal/mol
bpsl1083	aminotransferase	-13.66	100 -- 131	52 -- 81	_____________99_______________________________132\n_____________|________________________________|\n5'-AGU...CGCGA________CU__GC________C_________GCCGC...GCG-3'\n______________CCGUCGUG__CG__CGCCGCGC_GCCGUGGGC\n______________||||||||__||__||||||||_:|||:||||\n______________GGCAGCAC__GC__GCGGCGCG_UGGCGCCCG\n3'-UAC...CUAGG________C___AU__________________UUCGU...AUG-5'\n_____________|_________________…	125 -- 131	52 -- 58	-56 kcal/mol	22.5331 kcal/mol	19.803 kcal/mol
bpsl0445	glutaredoxin 3	-11.74	274 -- 285	316 -- 327	_____________273__________286\n_____________|____________|\n5'-GGC...GCUGC____________ACAUC...UGC-3'\n______________GCGGCGUCGAGC\n______________:||||:||||||\n______________UGCCGUAGCUCG\n________3'-UAC____________CCACG...AUG-5'\n_____________|____________|\n_____________328__________315\n	279 -- 285	316 -- 322	-24.3 kcal/mol	7.18 kcal/mol	5.38196 kcal/mol
bpss0183	hypothetical protein	-13.47	279 -- 291	25 -- 36	_____________278___________292\n_____________|_____________|\n5'-GCC...CGGGC_______A_____ACGAC...GGU-3'\n______________GACUUCG_CGGGC\n______________|||||||_||:||\n______________CUGAAGC_GCUCG\n3'-UAC...AAGCA_____________AACGG...AUG-5'\n_____________|_____________|\n_____________37____________24\n	279 -- 285	30 -- 36	-20.9 kcal/mol	1.98473 kcal/mol	5.44439 kcal/mol
bpsl2586	phage integrase	-13.53	222 -- 235	283 -- 296	_____________221____________236\n_____________|______________|\n5'-CUU...UAACC_______A______GAUCC...GCG-3'\n______________GAGGCGA_GCGAAA\n______________|||||:|_||||||\n______________CUCCGUU_CGCUUU\n3'-UAC...UGCGG_______A______AGCUU...AUG-5'\n_____________|______________|\n_____________297____________282\n	222 -- 228	290 -- 296	-19.3 kcal/mol	3.88614 kcal/mol	1.88436 kcal/mol
bpsl2993a	hypothetical protein	-12.09	217 -- 249	18 -- 44	_____________216_______________________________250\n_____________|_________________________________|\n5'-UCA...CCUUC____CA_____CUGUU___________C__G__UCGCG...CGG-3'\n______________UUCU__UCGUG_____CUUCGCGAGUU_GU_GG\n______________||||__|||||_____|||||||||:|_|:_||\n______________AAGA__AGCAC_____GAAGCGCUCGA_CG_CC\n3'-UAC...CGUGA___________U_______________A__G__UUGCA...AUG-5'\n_____________|__________…	237 -- 243	24 -- 30	-30.7 kcal/mol	10.198 kcal/mol	8.41404 kcal/mol
bpss0754	hypothetical protein	-13.71	153 -- 187	56 -- 89	_____________152___________________________________188\n_____________|_____________________________________|\n5'-AAC...AGGCC____GC_____A__C_____CC____AGAA_______CCCGC...GCC-3'\n______________GGAG__CCCCG_UC___GCG__CGCC____GCACCGC\n______________||||__|||||_||___|||__||||____|||||||\n______________CCUC__GGGGC_AG___CGC__GCGG____CGUGGCG\n3'-UAC...AUGCA____UA________CAC___AU____CG_________CCCGU...AUG-…	181 -- 187	56 -- 62	-48.3 kcal/mol	12.0792 kcal/mol	22.5152 kcal/mol
bpsl2412	SCO1/SenC family protein	-13.91	262 -- 283	29 -- 53	_____________261_______________________284\n_____________|_________________________|\n5'-AAC...CCGCC___C_________C___________CGCCG...CGG-3'\n______________GCA_GCGCUUUCU_CG___CUUCGC\n______________|||_||:||||||_||___||||||\n______________CGU_CGUGAAAGA_GC___GAAGCG\n3'-UAC...GCGCC___U_________A__ACU______CUCGA...AUG-5'\n_____________|_________________________|\n_____________54_______________________…	268 -- 274	41 -- 47	-27.2 kcal/mol	6.32199 kcal/mol	6.96939 kcal/mol
bpsl2258	dihydrodipicolinate synthase	-12.23	219 -- 227	320 -- 328	_____________218_______228\n_____________|_________|\n5'-CUC...CUCAA_________CAAAU...UCC-3'\n______________GACGGCAUU\n______________||||||||:\n______________CUGCCGUAG\n_________3'-UA_________CUCGC...AUG-5'\n_____________|_________|\n_____________329_______319\n	221 -- 227	320 -- 326	-15.9 kcal/mol	2.45721 kcal/mol	1.20957 kcal/mol
bpsl2775	colanic acid biosynthesis acetyltransferase	-14.89	125 -- 135	318 -- 328	_____________124_________136\n_____________|___________|\n5'-GAU...UGAUC___________UUACU...UCG-3'\n______________GACGGCAUCGA\n______________|||||||||||\n______________CUGCCGUAGCU\n_________3'-UA___________CGCCA...AUG-5'\n_____________|___________|\n_____________329_________317\n	129 -- 135	318 -- 324	-21.8 kcal/mol	5.70227 kcal/mol	1.21009 kcal/mol
bpsl1316	short chain dehydrogenase	-12.09	221 -- 245	25 -- 55	_____________220______________________________246\n_____________|________________________________|\n5'-GCG...AUCAA______________________CA________GGCGC...CGC-3'\n______________GGGCAAG_AC______CGUGAU__UCGCGGGC\n______________|||||||_||______|||||:__|||||:||\n______________CCCGUUC_UG______GCACUG__AGCGCUCG\n3'-UAC...UGGCG_______G__AAAGAA______A_________AACGG...AUG-5'\n_____________|_________________…	239 -- 245	25 -- 31	-35.7 kcal/mol	11.6396 kcal/mol	11.9692 kcal/mol
bpsl0331	hypothetical protein	-13.57	215 -- 290	4 -- 74	_____________214_______________________________________________________________________________291\n_____________|_________________________________________________________________________________|\n5'-GCG...AACCC___UUC__C__A_____________________CGAAA_G____________U___GA__U____C___AUC____G____GUCGU...CGU-3'\n______________GGC___GU_CG_CGCGCGCCGCGGG___GCGCU_____U_GUGG__UCGCGA_GCU__UG_CCGG_ACG___GGCU…	233 -- 239	53 -- 59	-85 kcal/mol	35.16 kcal/mol	36.2699 kcal/mol
bpss2137	oligopeptide transport ATP-binding ABC transport protein	-13.68	247 -- 265	306 -- 326	_____________246___________________266\n_____________|_____________________|\n5'-CCC...CGUAU_____________________GGGCG...CCG-3'\n______________CGGCAUCG_GCGG_GCGCGCC\n______________||||||||_||||_|||||||\n______________GCCGUAGC_CGCC_CGCGCGG\n_______3'-UACU________U____A_______CGAAU...AUG-5'\n_____________|_____________________|\n_____________327___________________305\n	259 -- 265	306 -- 312	-41.8 kcal/mol	12.2643 kcal/mol	15.8583 kcal/mol
bpsl0844	ketopantoate reductase	-14.05	192 -- 204	318 -- 330	_____________191___________205\n_____________|_____________|\n5'-AGC...UCGAG_____________GGAUU...CCG-3'\n______________AUGACGGCGUUGA\n______________||||||||:|:||\n______________UACUGCCGUAGCU\n___________3'-_____________CGCCA...AUG-5'\n______________|____________|\n______________330__________317\n	198 -- 204	318 -- 324	-20.9 kcal/mol	5.63885 kcal/mol	1.21057 kcal/mol
bpsl1193	hypothetical protein	-15.96	251 -- 272	58 -- 80	_____________250_____________________273\n_____________|_______________________|\n5'-CGU...GCGCU______C________________UACCC...CCG-3'\n______________CGUCGU_GCGUACGCCGC_CACC\n______________||||||_|||||||||||_||||\n______________GCAGCA_CGCAUGCGGCG_GUGG\n3'-UAC...UAGGG______C___________C____CGCCC...AUG-5'\n_____________|_______________________|\n_____________81______________________57\n	259 -- 265	66 -- 72	-42.5 kcal/mol	8.72627 kcal/mol	17.8116 kcal/mol
bpss0217	LysR family transcriptional regulator	-12.42	8 -- 53	10 -- 57	_____________7__________________________________________________54\n_____________|__________________________________________________|\n____5'-GGACGCG____________GCAAG_______G___G___G__C_A________G___GGGAG...UCG-3'\n______________GCGGGCGAGC_C______CGUGAC___G_GAG_CU_G_UCGGAGCG_GGC\n______________||||||:|||_|______||||||___|_|||_||_|_:||||:||_|||\n______________CGCCCGUUCG_G______GCACUG___C_CUC_GA_C_…	43 -- 49	14 -- 20	-57 kcal/mol	22.6509 kcal/mol	21.9329 kcal/mol
bpss0983	histidine transport ATP-binding protein	-13.25	154 -- 164	318 -- 328	_____________153_________165\n_____________|___________|\n5'-GCA...GCGCG___________UCAAC...GCA-3'\n______________GGCGGCAUCGA\n______________|:|||||||||\n______________CUGCCGUAGCU\n_________3'-UA___________CGCCA...AUG-5'\n_____________|___________|\n_____________329_________317\n	158 -- 164	318 -- 324	-21.2 kcal/mol	6.74342 kcal/mol	1.21009 kcal/mol
bpss1472	transposase	-14.3	221 -- 249	154 -- 179	_____________220____________________________250\n_____________|______________________________|\n5'-CUG...ACCGA_____C____CAA______CA_________AUACU...UCG-3'\n______________GGUUG_AGGC___UUCGUU___UUCCGCAC\n______________::|||_|:||___|||||:___||||||||\n______________UUAAC_UUCG___AAGCAG___AAGGCGUG\n3'-UAC...CCUAA___________________UAA________AACAG...AUG-5'\n_____________|______________________________|…	243 -- 249	154 -- 160	-26.2 kcal/mol	5.62483 kcal/mol	6.27337 kcal/mol
bpsl2987	thiol peroxidase	-11.85	86 -- 95	319 -- 328	_____________85_________96\n_____________|__________|\n5'-GCG...AUACC__________CCGCA...ACC-3'\n______________GACGGCAUCG\n______________||||||||||\n______________CUGCCGUAGC\n_________3'-UA__________UCGCC...AUG-5'\n_____________|__________|\n_____________329________318\n	89 -- 95	319 -- 325	-19.7 kcal/mol	6.64172 kcal/mol	1.21009 kcal/mol

## Sheet: (B) Candidate_369_SIPHT
Locus Tag	Gene name	Energy kcal/mol	Position mRNA	Position ncRNA	Interaction	Position Seed - mRNA	Position Seed - ncRNA	Hybridization Energy kcal/mol	Unfolding Energy - mRNA kcal/mol	Unfolding Energy - ncRNA kcal/mol
bpss1184	hypothetical protein	-6.55	181 -- 198	35 -- 52	_____________180________________199\n_____________|__________________|\n5'-UCG...CCCGU__________________CCAUG...ACG-3'\n______________UUUUUCUUCGGAGGAAGA\n______________|:||:||:||:||:||:|\n______________AGAAGGAGGCUUCUUUUU\n_________3'-CC__________________UGCCC...AGG-5'\n_____________|__________________|\n_____________53_________________34\n	192 -- 198	35 -- 41	-19.3 kcal/mol	6.61603 kcal/mol	6.1343 kcal/mol
bpsl1926	hypothetical protein	-16.51	8 -- 36	5 -- 32	_____________7_____________________________37\n_____________|_____________________________|\n____5'-UUUGAUU____UAA__UA___________A______AAUGA...UGC-3'\n______________GGGG___GG__GCUUUUUGUGG_GCGGUU\n______________||||___||__|||::::||||_||||||\n______________CCCC___CC__CGAGGGGCACC_CGCCAA\n3'-CCA...UUUUG____UCG__GC__________________AAGG-5'\n_____________|_____________________________|\n_____________3…	23 -- 29	11 -- 17	-42 kcal/mol	6.69678 kcal/mol	18.7934 kcal/mol
bpsl2535	transferase	-11.81	23 -- 33	43 -- 53	_____________22__________34\n_____________|___________|\n5'-AAC...CCCUC___________UCACA...AAG-3'\n______________GUCUUCCUCCG\n______________|||||||||||\n______________CAGAAGGAGGC\n__________3'-C___________UUCUU...AGG-5'\n_____________|___________|\n_____________54__________42\n	27 -- 33	43 -- 49	-21.2 kcal/mol	3.89034 kcal/mol	5.49828 kcal/mol
bpss1269	peptide synthase/polyketide synthase	-10	164 -- 173	44 -- 53	_____________163________174\n_____________|__________|\n5'-GUU...CCGAA__________UUCCU...GCG-3'\n______________GUCUUCCUCU\n______________|||||||||:\n______________CAGAAGGAGG\n__________3'-C__________CUUCU...AGG-5'\n_____________|__________|\n_____________54_________43\n	167 -- 173	44 -- 50	-16.6 kcal/mol	1.10171 kcal/mol	5.4977 kcal/mol
bpsl1014	hypothetical protein	-7.11	160 -- 167	20 -- 27	_____________159______168\n_____________|________|\n5'-GGC...GCGGC________GCAUG...UUC-3'\n______________GCGGCGGC\n______________||||||||\n______________CGCCGCCG\n3'-CCA...CCCCU________AGGGG...AGG-5'\n_____________|________|\n_____________28_______19\n	161 -- 167	20 -- 26	-19.2 kcal/mol	6.8639 kcal/mol	5.2259 kcal/mol
bpss0416a	hypothetical protein	-13.29	121 -- 134	1 -- 12	_____________120____________135\n_____________|______________|\n5'-GUU...GGAGA_______GU_____AUGUG...CGA-3'\n______________GGGCGGU__UUUCC\n______________|||||||__|||||\n______________CCCGCCA__AAAGG\n3'-CCA...GGGCA______________-5'\n_____________|_____________|\n_____________13____________1\n	121 -- 127	6 -- 12	-21.1 kcal/mol	5.7862 kcal/mol	2.02099 kcal/mol
bpss0718	TetR family transcriptional regulator	-10.77	44 -- 54	1 -- 11	_____________43__________55\n_____________|___________|\n5'-GAU...GCUCC___________GGGCA...CCA-3'\n______________GGCGGUUUUUC\n______________|||||||||:|\n______________CCGCCAAAAGG\n3'-CCA...GGCAC___________-5'\n_____________|__________|\n_____________12_________1\n	48 -- 54	1 -- 7	-18.5 kcal/mol	6.24434 kcal/mol	1.48249 kcal/mol
bpsl0071	catalase	-11.69	42 -- 73	2 -- 32	_____________41________________________________74\n_____________|_________________________________|\n5'-GCA...GCAUG__C___U___G_____G_________U_GA___AAUGC...UCG-3'\n______________GG_GGA_CGG_GGC_C_UCGUGGGCG_G__UUC\n______________||_|||_|||_|||_|_:||||||||_|__|||\n______________CC_CCU_GCC_CCG_G_GGCACCCGC_C__AAG\n3'-CCA...UUUUG______C___G___A_G___________AA___G-5'\n_____________|_____________________…	60 -- 66	8 -- 14	-44.6 kcal/mol	14.1136 kcal/mol	18.7934 kcal/mol
bpss2156	hypothetical protein	-12.21	16 -- 24	4 -- 12	_____________15________25\n_____________|_________|\n5'-CCU...ACGCC_________CAGGC...AGG-3'\n______________GGGCGGUUU\n______________|||||||||\n______________CCCGCCAAA\n3'-CCA...GGGCA_________AGG-5'\n_____________|_________|\n_____________13________3\n	18 -- 24	4 -- 10	-17.2 kcal/mol	3.52955 kcal/mol	1.45628 kcal/mol
bpss0037	hypothetical protein	-12.32	201 -- 208	7 -- 14	_____________200______209\n_____________|________|\n5'-GGA...CUAAG________ACUUA...CUU-3'\n______________GUGGGCGG\n______________||||||||\n______________CACCCGCC\n3'-CCA...AGGGG________AAAAGG-5'\n_____________|________|\n_____________15_______6\n	202 -- 208	7 -- 13	-17.5 kcal/mol	2.44574 kcal/mol	2.73541 kcal/mol
bpss1218	methyl-accepting chemotaxis protein	-8.95	209 -- 220	41 -- 52	_____________208__________221\n_____________|____________|\n5'-CGA...CGCUC____________CCAAA...GCU-3'\n______________UCUUUCUCUGAA\n______________||||:|||:|||\n______________AGAAGGAGGCUU\n_________3'-CC____________CUUUU...AGG-5'\n_____________|____________|\n_____________53___________40\n	214 -- 220	41 -- 47	-15.4 kcal/mol	0.832188 kcal/mol	5.62096 kcal/mol
bpsl1398	GerE family transcriptional regulator	-13.96	105 -- 115	2 -- 12	_____________104_________116\n_____________|___________|\n5'-UGU...CGCGC___________AAAAA...CGC-3'\n______________GGGCGGUUUUC\n______________|||||||||||\n______________CCCGCCAAAAG\n3'-CCA...GGGCA___________G-5'\n_____________|___________|\n_____________13__________1\n	109 -- 115	2 -- 8	-22.3 kcal/mol	6.34397 kcal/mol	1.99411 kcal/mol
bpss0921	hypothetical protein	-10.26	263 -- 275	1 -- 12	_____________262___________276\n_____________|_____________|\n5'-ACG...GAUUC_____C_______GCGGA...CGU-3'\n______________GGGCG_GUUUUUC\n______________|||||_|||||:|\n______________CCCGC_CAAAAGG\n3'-CCA...GGGCA_____________-5'\n_____________|____________|\n_____________13___________1\n	269 -- 275	1 -- 7	-19.2 kcal/mol	6.91828 kcal/mol	2.02099 kcal/mol
bpss0268	O-antigen acetylase	-11.23	221 -- 228	7 -- 14	_____________220______229\n_____________|________|\n5'-GCG...UUGCG________GGAGC...CGU-3'\n______________GUGGGCGG\n______________||||||||\n______________CACCCGCC\n3'-CCA...AGGGG________AAAAGG-5'\n_____________|________|\n_____________15_______6\n	222 -- 228	7 -- 13	-17.7 kcal/mol	3.73268 kcal/mol	2.73541 kcal/mol
bpss0747	outer membrane porin protein	-8.04	225 -- 232	20 -- 27	_____________224______233\n_____________|________|\n5'-UGU...CGAUG________GGGUA...UCG-3'\n______________GCGGUGGC\n______________||||:|||\n______________CGCCGCCG\n3'-CCA...CCCCU________AGGGG...AGG-5'\n_____________|________|\n_____________28_______19\n	226 -- 232	20 -- 26	-17.3 kcal/mol	4.03033 kcal/mol	5.2259 kcal/mol
bpsl2768	hypothetical protein	-10.02	83 -- 91	4 -- 12	_____________82________92\n_____________|_________|\n5'-CGU...UGGUA_________GGAUU...UGC-3'\n______________GGGUGGUUU\n______________|||:|||||\n______________CCCGCCAAA\n3'-CCA...GGGCA_________AGG-5'\n_____________|_________|\n_____________13________3\n	85 -- 91	4 -- 10	-15.2 kcal/mol	3.72166 kcal/mol	1.45628 kcal/mol
bpss2336	glutamine ABC transporter permease	-13.88	293 -- 300	5 -- 12	_____________292_____300\n_____________|_______|\n5'-CAA...CUGGC________-3'\n______________GGGCGGUU\n______________||||||||\n______________CCCGCCAA\n3'-CCA...GGGCA________AAGG-5'\n_____________|________|\n_____________13_______4\n	294 -- 300	5 -- 11	-16.2 kcal/mol	0.867165 kcal/mol	1.45627 kcal/mol
bpss1448	acyl-CoA dehydrogenase	-12.48	14 -- 22	4 -- 12	_____________13________23\n_____________|_________|\n5'-GUC...GCGUC_________CGUUG...GCG-3'\n______________GGGCGGUUU\n______________|||||||||\n______________CCCGCCAAA\n3'-CCA...GGGCA_________AGG-5'\n_____________|_________|\n_____________13________3\n	16 -- 22	4 -- 10	-17.4 kcal/mol	3.46348 kcal/mol	1.45628 kcal/mol
bpss0591	Fe(III)-pyochelin receptor	-8.11	272 -- 279	20 -- 27	_____________271______280\n_____________|________|\n5'-GUG...GGAAG________GCUCG...GCG-3'\n______________GCGGUGGC\n______________||||:|||\n______________CGCCGCCG\n3'-CCA...CCCCU________AGGGG...AGG-5'\n_____________|________|\n_____________28_______19\n	273 -- 279	20 -- 26	-17.3 kcal/mol	3.96168 kcal/mol	5.2259 kcal/mol
bpss2161	MmgE/PrpD family protein	-10.4	82 -- 91	44 -- 54	_____________81__________92\n_____________|___________|\n5'-UUC...ACUAC___________ACUAC...CGC-3'\n______________GG_CUUCCUCC\n______________||_||||||||\n______________CC_GAAGGAGG\n___________3'-__A________CUUCU...AGG-5'\n______________|__________|\n______________54_________43\n	85 -- 91	44 -- 50	-17.6 kcal/mol	1.69977 kcal/mol	5.4977 kcal/mol
bpsl1981	UTP-glucose-1-phosphate uridylyltransferase	-14.65	218 -- 228	1 -- 11	_____________217_________229\n_____________|___________|\n5'-GCG...ACCAA___________CGGUC...UCG-3'\n______________GGCGGUUUUCC\n______________|||||||||||\n______________CCGCCAAAAGG\n3'-CCA...GGCAC___________-5'\n_____________|__________|\n_____________12_________1\n	222 -- 228	1 -- 7	-20.7 kcal/mol	4.56955 kcal/mol	1.48249 kcal/mol
bpsl3334	lipoprotein	-10.38	108 -- 128	35 -- 54	_____________107___________________129\n_____________|_____________________|\n5'-UUC...UUCAU__A______G___________AGCCG...UCG-3'\n______________GG_UUUCCU_CUGAAGAAGAA\n______________||_:|||||_|:||||||:||\n______________CC_GAAGGA_GGCUUCUUUUU\n___________3'-__A__________________UGCCC...AGG-5'\n______________|____________________|\n______________54___________________34\n	122 -- 128	35 -- 41	-21.3 kcal/mol	4.78202 kcal/mol	6.13433 kcal/mol
bpsl2048a	hypothetical protein	-13.11	221 -- 250	6 -- 32	_____________220____________________________251\n_____________|______________________________|\n5'-GCG...CUGCU________UU_____G_G____C_______GAGCG...AGG-3'\n______________GGGGAGUG__GCGGC_U_CUCG_GGGCGGU\n______________||||||:|__|||||_|_|:||_|||||||\n______________CCCCUCGC__CGCCG_A_GGGC_CCCGCCA\n3'-CCA...UUUUG_________________G____A_______AAAGG-5'\n_____________|______________________________|\n____…	244 -- 250	6 -- 12	-49.7 kcal/mol	17.7973 kcal/mol	18.7933 kcal/mol
bpss1454	hypothetical protein	-13.53	154 -- 163	1 -- 10	_____________153________164\n_____________|__________|\n5'-CAC...GUCCA__________UACGA...ACG-3'\n______________GCGGUUUUCC\n______________||||||||||\n______________CGCCAAAAGG\n3'-CCA...GCACC__________-5'\n_____________|_________|\n_____________11________1\n	157 -- 163	1 -- 7	-17.8 kcal/mol	2.83513 kcal/mol	1.43577 kcal/mol
bpsl1233	lipoprotein	-10.55	26 -- 32	6 -- 12	_____________25______33\n_____________|_______|\n5'-AAG...GACCU_______GUCGG...CCA-3'\n______________GGGCGGU\n______________|||||||\n______________CCCGCCA\n3'-CCA...GGGCA_______AAAGG-5'\n_____________|_______|\n_____________13______5\n	26 -- 32	6 -- 12	-16 kcal/mol	3.9978 kcal/mol	1.45623 kcal/mol
bpss0732	hypothetical protein	-11.95	266 -- 285	7 -- 26	_____________265__________________286\n_____________|____________________|\n5'-CGG...GUGCA_______G__G_________GGAGC...CCG-3'\n______________CGGCGGC_CC_CGUGGGCGG\n______________|||||||_||_|||||||||\n______________GCCGCCG_GG_GCACCCGCC\n3'-CCA...CCCUC_______A__G_________AAAAGG-5'\n_____________|____________________|\n_____________27___________________6\n	279 -- 285	7 -- 13	-44.3 kcal/mol	14.6778 kcal/mol	17.6768 kcal/mol
bpsl3080	chaperone protein	-9.72	139 -- 146	4 -- 11	_____________138______147\n_____________|________|\n5'-GCC...CGCGU________CGUGA...GCG-3'\n______________GGCGGUUU\n______________||||||||\n______________CCGCCAAA\n3'-CCA...GGCAC________AGG-5'\n_____________|________|\n_____________12_______3\n	140 -- 146	4 -- 10	-12.9 kcal/mol	2.29244 kcal/mol	0.888748 kcal/mol
bpss0710	enoyl-CoA hydratase	-7.42	152 -- 159	47 -- 54	_____________151______160\n_____________|________|\n5'-UUU...GGCGA________AUCGC...AGG-3'\n______________GGUCUUCC\n______________||||||||\n______________CCAGAAGG\n___________3'-________AGGCU...AGG-5'\n______________|_______|\n______________54______46\n	153 -- 159	47 -- 53	-14.2 kcal/mol	2.87551 kcal/mol	3.90091 kcal/mol
bpss0578	leucine/isoleucine/valine transporter ATP-binding subunit	-9.48	17 -- 23	7 -- 13	_____________16______24\n_____________|_______|\n5'-CUC...CGUGC_______GAUGG...ACG-3'\n______________UGGGCGG\n______________|||||||\n______________ACCCGCC\n3'-CCA...GGGGC_______AAAAGG-5'\n_____________|_______|\n_____________14______6\n	17 -- 23	7 -- 13	-15 kcal/mol	4.06145 kcal/mol	1.45612 kcal/mol
bpsl1750	MarR family transcriptional regulator	-8.08	143 -- 150	20 -- 27	_____________142______151\n_____________|________|\n5'-UUU...GGGCG________UCGAA...CGU-3'\n______________GCGGCGGC\n______________||||||||\n______________CGCCGCCG\n3'-CCA...CCCCU________AGGGG...AGG-5'\n_____________|________|\n_____________28_______19\n	144 -- 150	20 -- 26	-18.7 kcal/mol	5.3961 kcal/mol	5.2259 kcal/mol
bpsl0921	transport system permease	-9.34	15 -- 21	7 -- 13	_____________14______22\n_____________|_______|\n5'-CGG...AAUGG_______CGUGC...UGA-3'\n______________UGGGCGG\n______________|||||||\n______________ACCCGCC\n3'-CCA...GGGGC_______AAAAGG-5'\n_____________|_______|\n_____________14______6\n	15 -- 21	7 -- 13	-13.7 kcal/mol	2.90573 kcal/mol	1.45612 kcal/mol
bpsl2317	nitrogen regulation protein NR(II)	-9.89	124 -- 133	2 -- 11	_____________123________134\n_____________|__________|\n5'-UCG...GCGAC__________GACAC...UCG-3'\n______________GGCGGUUUUU\n______________|||||||||:\n______________CCGCCAAAAG\n3'-CCA...GGCAC__________G-5'\n_____________|__________|\n_____________12_________1\n	127 -- 133	2 -- 8	-16.2 kcal/mol	4.82632 kcal/mol	1.48249 kcal/mol
bpsl0956	sulfite reductase	-10.6	127 -- 133	6 -- 12	_____________126_____134\n_____________|_______|\n5'-CAA...GGCGC_______GCAGG...AGG-3'\n______________GGGCGGU\n______________|||||||\n______________CCCGCCA\n3'-CCA...GGGCA_______AAAGG-5'\n_____________|_______|\n_____________13______5\n	127 -- 133	6 -- 12	-16 kcal/mol	3.94396 kcal/mol	1.45623 kcal/mol
bpsl2347	LuxR family transcriptional regulator	-10.64	222 -- 228	7 -- 13	_____________221_____229\n_____________|_______|\n5'-AAA...GGAAC_______AGGAU...CGG-3'\n______________UGGGCGG\n______________|||||||\n______________ACCCGCC\n3'-CCA...GGGGC_______AAAAGG-5'\n_____________|_______|\n_____________14______6\n	222 -- 228	7 -- 13	-14.9 kcal/mol	2.80051 kcal/mol	1.45612 kcal/mol
bpss1389	hypothetical protein	-9.2	265 -- 271	7 -- 13	_____________264_____272\n_____________|_______|\n5'-GCG...CGAAC_______AAGGC...CGC-3'\n______________UGGGCGG\n______________|||||||\n______________ACCCGCC\n3'-CCA...GGGGC_______AAAAGG-5'\n_____________|_______|\n_____________14______6\n	265 -- 271	7 -- 13	-14.8 kcal/mol	4.14049 kcal/mol	1.45612 kcal/mol
bpsl1186	glucose-1-dehydrogenase	-9.76	108 -- 118	2 -- 12	_____________107_________119\n_____________|___________|\n5'-CUG...CGGCG___________GCGGC...CGA-3'\n______________GGGCGGUUUUC\n______________|||||||||||\n______________CCCGCCAAAAG\n3'-CCA...GGGCA___________G-5'\n_____________|___________|\n_____________13__________1\n	112 -- 118	2 -- 8	-22.3 kcal/mol	10.5506 kcal/mol	1.99411 kcal/mol
bpss0741	LysR family transcriptional regulator	-12.13	70 -- 76	6 -- 12	_____________69______77\n_____________|_______|\n5'-GGC...GUCGG_______CGGUU...GCG-3'\n______________GGGCGGU\n______________|||||||\n______________CCCGCCA\n3'-CCA...GGGCA_______AAAGG-5'\n_____________|_______|\n_____________13______5\n	70 -- 76	6 -- 12	-15.3 kcal/mol	1.70951 kcal/mol	1.45623 kcal/mol
bpss1800	dehydrogenase	-10.25	290 -- 296	20 -- 26	_____________289_____297\n_____________|_______|\n5'-GAA...CUGGA_______GCGA-3'\n______________CGGCGGC\n______________|||||||\n______________GCCGCCG\n3'-CCA...CCCUC_______AGGGG...AGG-5'\n_____________|_______|\n_____________27______19\n	290 -- 296	20 -- 26	-16.2 kcal/mol	0.722217 kcal/mol	5.2259 kcal/mol
bpss0315	ABC transporter ATP-binding protein	-4.39	59 -- 68	19 -- 27	_____________58_________69\n_____________|__________|\n5'-CUC...CGCGG__G_______GCCUG...UGU-3'\n______________GC_GGCGGCU\n______________||_|||||||\n______________CG_CCGCCGA\n3'-CCA...CCCCU__________GGGGC...AGG-5'\n_____________|__________|\n_____________28_________18\n	62 -- 68	19 -- 25	-16.5 kcal/mol	4.47551 kcal/mol	7.63071 kcal/mol
bpss1187	hypothetical protein	-8.02	130 -- 136	6 -- 12	_____________129_____137\n_____________|_______|\n5'-UCA...AGUCG_______CAUGG...UUA-3'\n______________GGGCGGU\n______________|||||||\n______________CCCGCCA\n3'-CCA...GGGCA_______AAAGG-5'\n_____________|_______|\n_____________13______5\n	130 -- 136	6 -- 12	-15.3 kcal/mol	5.82177 kcal/mol	1.45623 kcal/mol
bpsl3248	lipoprotein	-11.11	262 -- 269	20 -- 27	_____________261______270\n_____________|________|\n5'-ACG...GUGCA________GGCGG...UCG-3'\n______________GCGGCGGC\n______________||||||||\n______________CGCCGCCG\n3'-CCA...CCCCU________AGGGG...AGG-5'\n_____________|________|\n_____________28_______19\n	263 -- 269	20 -- 26	-19.4 kcal/mol	3.06052 kcal/mol	5.2259 kcal/mol
bpsl1901	hypothetical protein	-8.67	286 -- 296	17 -- 27	_____________285_________297\n_____________|___________|\n5'-AAA...CGCUU___________GGCA-3'\n______________GCGGCGGCUCC\n______________|||||||||||\n______________CGCCGCCGAGG\n3'-CCA...CCCCU___________GGCAC...AGG-5'\n_____________|___________|\n_____________28__________16\n	290 -- 296	17 -- 23	-28.2 kcal/mol	5.86811 kcal/mol	13.6577 kcal/mol
bpsl2104	penicillin-binding protein	-8.82	259 -- 266	44 -- 51	_____________258______267\n_____________|________|\n5'-GUU...ACCGC________CGCGC...GAC-3'\n______________CUUCCUCC\n______________||||||||\n______________GAAGGAGG\n________3'-CCA________CUUCU...AGG-5'\n_____________|________|\n_____________52_______43\n	260 -- 266	44 -- 50	-14.6 kcal/mol	0.280736 kcal/mol	5.49754 kcal/mol
bpsl0532	PTS system, EIIA component	-10.9	68 -- 78	1 -- 12	_____________67___________79\n_____________|____________|\n5'-UAU...CCGGC____________GGCCG...AGG-3'\n______________GGGC_GUUUUCC\n______________||||_|||||||\n______________CCCG_CAAAAGG\n3'-CCA...GGGCA____C_______-5'\n_____________|___________|\n_____________13__________1\n	72 -- 78	1 -- 7	-18.5 kcal/mol	5.58141 kcal/mol	2.02099 kcal/mol
bpss0139	mercuric reductase	-9.89	115 -- 126	1 -- 12	_____________114__________127\n_____________|____________|\n5'-GCU...UAGCC_______CA___CUCGA...UCG-3'\n______________GGGCGGU__UCC\n______________|||||||__|||\n______________CCCGCCA__AGG\n3'-CCA...GGGCA_______AA___-5'\n_____________|___________|\n_____________13__________1\n	115 -- 121	6 -- 12	-20 kcal/mol	8.09329 kcal/mol	2.02099 kcal/mol
bpsl1048	sugar transport, integral membrane protein	-7.24	196 -- 202	5 -- 11	_____________195_____203\n_____________|_______|\n5'-ACG...AUGCC_______GCGUG...CGA-3'\n______________GGCGGUU\n______________|||||||\n______________CCGCCAA\n3'-CCA...GGCAC_______AAGG-5'\n_____________|_______|\n_____________12______4\n	196 -- 202	5 -- 11	-12.3 kcal/mol	4.17258 kcal/mol	0.8887 kcal/mol
bpss2122	hypothetical protein	-9.88	238 -- 245	5 -- 12	_____________237______246\n_____________|________|\n5'-GCA...UCGAC________CGCGG...UGU-3'\n______________GGGCGGUU\n______________||||||||\n______________CCCGCCAA\n3'-CCA...GGGCA________AAGG-5'\n_____________|________|\n_____________13_______4\n	239 -- 245	5 -- 11	-16.5 kcal/mol	5.16782 kcal/mol	1.45627 kcal/mol
bpsl0245	ATPase	-11.71	201 -- 209	6 -- 14	_____________200_______210\n_____________|_________|\n5'-GGC...GAUGG_________AGCAA...UCG-3'\n______________GUGGGCGGU\n______________|||||||||\n______________CACCCGCCA\n3'-CCA...AGGGG_________AAAGG-5'\n_____________|_________|\n_____________15________5\n	203 -- 209	6 -- 12	-18.6 kcal/mol	4.15497 kcal/mol	2.73543 kcal/mol
bpsl1651	ABC transporter ATP-binding protein	-6.97	223 -- 229	7 -- 13	_____________222_____230\n_____________|_______|\n5'-CUA...CCGCU_______GCUGC...UCG-3'\n______________UGGGCGG\n______________|||||||\n______________ACCCGCC\n3'-CCA...GGGGC_______AAAAGG-5'\n_____________|_______|\n_____________14______6\n	223 -- 229	7 -- 13	-15 kcal/mol	6.57198 kcal/mol	1.45612 kcal/mol
bpsl2044	hypothetical protein	-8.46	141 -- 147	8 -- 14	_____________140_____148\n_____________|_______|\n5'-GAU...CGAUA_______CGUCG...AGC-3'\n______________GUGGGCG\n______________|||||||\n______________CACCCGC\n3'-CCA...AGGGG_______CAAAAGG-5'\n_____________|_______|\n_____________15______7\n	141 -- 147	8 -- 14	-13.5 kcal/mol	2.30445 kcal/mol	2.7354 kcal/mol
bpss1269	peptide synthase/polyketide synthase	-10	164 -- 173	44 -- 53	_____________163________174\n_____________|__________|\n5'-GUU...CCGAA__________UUCCU...GCG-3'\n______________GUCUUCCUCU\n______________|||||||||:\n______________CAGAAGGAGG\n__________3'-C__________CUUCU...AGG-5'\n_____________|__________|\n_____________54_________43\n	167 -- 173	44 -- 50	-16.6 kcal/mol	1.10171 kcal/mol	5.4977 kcal/mol
bpss2167	glycosyl transferase	-11.03	29 -- 38	2 -- 11	_____________28_________39\n_____________|__________|\n5'-GCU...AACUA__________ACCGA...CGC-3'\n______________GGCGGUUUUC\n______________||||||||||\n______________CCGCCAAAAG\n3'-CCA...GGCAC__________G-5'\n_____________|__________|\n_____________12_________1\n	32 -- 38	2 -- 8	-18.3 kcal/mol	5.81473 kcal/mol	1.45491 kcal/mol
bpss2296	transport protein	-6.86	18 -- 24	5 -- 11	_____________17______25\n_____________|_______|\n5'-GGG...CGAGC_______CGCCG...UGC-3'\n______________GGCGGUU\n______________|||||||\n______________CCGCCAA\n3'-CCA...GGCAC_______AAGG-5'\n_____________|_______|\n_____________12______4\n	18 -- 24	5 -- 11	-12 kcal/mol	4.2524 kcal/mol	0.8887 kcal/mol
bpsl3178	sulfite oxidase subunit YedY	-11.81	72 -- 82	1 -- 11	_____________71__________83\n_____________|___________|\n5'-UGC...UGCUC___________CUUGC...UCC-3'\n______________GGCGGUUUUUU\n______________|||||||||::\n______________CCGCCAAAAGG\n3'-CCA...GGCAC___________-5'\n_____________|__________|\n_____________12_________1\n	76 -- 82	1 -- 7	-15.7 kcal/mol	2.40285 kcal/mol	1.48249 kcal/mol
bpss0271	peptidase	-10.24	25 -- 31	7 -- 13	_____________24______32\n_____________|_______|\n5'-GCG...UGUGA_______CGCAG...CGU-3'\n______________UGGGCGG\n______________|||||||\n______________ACCCGCC\n3'-CCA...GGGGC_______AAAAGG-5'\n_____________|_______|\n_____________14______6\n	25 -- 31	7 -- 13	-14 kcal/mol	2.30098 kcal/mol	1.45612 kcal/mol
bpss0101	hypothetical protein	-11.29	71 -- 77	6 -- 12	_____________70______78\n_____________|_______|\n5'-CGU...GUGGC_______CCAUA...AGC-3'\n______________GGGCGGU\n______________|||||||\n______________CCCGCCA\n3'-CCA...GGGCA_______AAAGG-5'\n_____________|_______|\n_____________13______5\n	71 -- 77	6 -- 12	-15.6 kcal/mol	2.85408 kcal/mol	1.45623 kcal/mol
bpsl1295	hypothetical protein	-8.79	121 -- 129	1 -- 9	_____________120_______130\n_____________|_________|\n5'-GCC...CAUUC_________CGGCG...UCU-3'\n______________CGGUUUUCC\n______________|||||||||\n______________GCCAAAAGG\n3'-CCA...CACCC_________-5'\n_____________|________|\n_____________10_______1\n	123 -- 129	1 -- 7	-12.9 kcal/mol	2.71269 kcal/mol	1.39679 kcal/mol
bpsl1648	hypothetical protein	-8.24	2 -- 8	20 -- 26	_____________1_______9\n_____________|_______|\n__________5'-U_______UAUGG...AUC-3'\n______________CGGCGGC\n______________|||||||\n______________GCCGCCG\n3'-CCA...CCCUC_______AGGGG...AGG-5'\n_____________|_______|\n_____________27______19\n	2 -- 8	20 -- 26	-15.7 kcal/mol	2.23768 kcal/mol	5.2259 kcal/mol
bpsl0385	5-methyltetrahydrofolate--homocysteine methyltransferase	-2.53	36 -- 42	19 -- 25	_____________35______43\n_____________|_______|\n5'-AGG...UCGCG_______GCUGC...CGC-3'\n______________GGCGGCU\n______________|||||||\n______________CCGCCGA\n3'-CCA...CCUCG_______GGGGC...AGG-5'\n_____________|_______|\n_____________26______18\n	36 -- 42	19 -- 25	-15.7 kcal/mol	5.53468 kcal/mol	7.63043 kcal/mol
bpsl2074	alpha-amylase-like protein	-8.43	9 -- 16	20 -- 27	_____________8________17\n_____________|________|\n___5'-GCGGCGGC________ACGAC...CAU-3'\n______________GCGGCGGC\n______________||||||||\n______________CGCCGCCG\n3'-CCA...CCCCU________AGGGG...AGG-5'\n_____________|________|\n_____________28_______19\n	10 -- 16	20 -- 26	-19.2 kcal/mol	5.54689 kcal/mol	5.2259 kcal/mol
bpss0529	lipoprotein	-9.68	17 -- 23	7 -- 13	_____________16______24\n_____________|_______|\n5'-GAC...AUCGA_______GGUCG...AGC-3'\n______________UGGGCGG\n______________|||||||\n______________ACCCGCC\n3'-CCA...GGGGC_______AAAAGG-5'\n_____________|_______|\n_____________14______6\n	17 -- 23	7 -- 13	-15.3 kcal/mol	4.16827 kcal/mol	1.45612 kcal/mol
bpsl2087a	hypothetical protein	-9.9	231 -- 238	20 -- 27	_____________230______239\n_____________|________|\n5'-CGC...UAGAA________GGUGG...UGG-3'\n______________GCGGCGGC\n______________||||||||\n______________CGCCGCCG\n3'-CCA...CCCCU________AGGGG...AGG-5'\n_____________|________|\n_____________28_______19\n	232 -- 238	20 -- 26	-19.4 kcal/mol	4.2719 kcal/mol	5.2259 kcal/mol
bpsl2055	hypothetical protein	-8.2	172 -- 181	1 -- 11	_____________171_________182\n_____________|___________|\n5'-CGC...ACCGA___________CUAUC...CCG-3'\n______________GGC_GUUUUCC\n______________|||_|||||||\n______________CCG_CAAAAGG\n3'-CCA...GGCAC___C_______-5'\n_____________|__________|\n_____________12_________1\n	175 -- 181	1 -- 7	-13.4 kcal/mol	3.71657 kcal/mol	1.48249 kcal/mol
bpsl3217	30S ribosomal protein S7	-12.96	57 -- 64	5 -- 12	_____________56_______65\n_____________|________|\n5'-GGC...CCUCC________AAGGC...CCG-3'\n______________GGGCGGUU\n______________||||||||\n______________CCCGCCAA\n3'-CCA...GGGCA________AAGG-5'\n_____________|________|\n_____________13_______4\n	58 -- 64	5 -- 11	-16.9 kcal/mol	2.48827 kcal/mol	1.45627 kcal/mol
bpsl0620	group 1 glycosyl transferase	-9.05	110 -- 119	43 -- 53	_____________109_________120\n_____________|___________|\n5'-CGC...AAUCU___________UUAUC...CGC-3'\n______________GUCUUCC_CCG\n______________|||||||_|||\n______________CAGAAGG_GGC\n__________3'-C_______A___UUCUU...AGG-5'\n_____________|___________|\n_____________54__________42\n	110 -- 116	47 -- 53	-15.9 kcal/mol	1.35534 kcal/mol	5.49828 kcal/mol
bpsl2270	phosphopyruvate hydratase	-11.46	54 -- 60	6 -- 12	_____________53______61\n_____________|_______|\n5'-GGU...CGAUC_______GAAGC...GCC-3'\n______________GGGCGGU\n______________|||||||\n______________CCCGCCA\n3'-CCA...GGGCA_______AAAGG-5'\n_____________|_______|\n_____________13______5\n	54 -- 60	6 -- 12	-16.3 kcal/mol	3.38301 kcal/mol	1.45623 kcal/mol
bpsl1464	integral membrane transport protein	-7.86	224 -- 232	6 -- 14	_____________223_______233\n_____________|_________|\n5'-GGA...GCCUU_________CGCGG...CGA-3'\n______________GUGGGUGGU\n______________|||||:|||\n______________CACCCGCCA\n3'-CCA...AGGGG_________AAAGG-5'\n_____________|_________|\n_____________15________5\n	226 -- 232	6 -- 12	-16 kcal/mol	5.40256 kcal/mol	2.73543 kcal/mol
bpsl0997	methyltransferase	-8.88	84 -- 91	20 -- 27	_____________83_______92\n_____________|________|\n5'-GCC...GCCAA________GCUGC...GCC-3'\n______________GCGGCGGC\n______________||||||||\n______________CGCCGCCG\n3'-CCA...CCCCU________AGGGG...AGG-5'\n_____________|________|\n_____________28_______19\n	85 -- 91	20 -- 26	-19.4 kcal/mol	5.29066 kcal/mol	5.2259 kcal/mol
bpsl1599	membrane linked regulatory protein	-9.15	191 -- 198	44 -- 51	_____________190______199\n_____________|________|\n5'-CAU...CGCGA________AAGUG...CGC-3'\n______________CUUCCUCC\n______________||||||||\n______________GAAGGAGG\n________3'-CCA________CUUCU...AGG-5'\n_____________|________|\n_____________52_______43\n	192 -- 198	44 -- 50	-15.5 kcal/mol	0.85743 kcal/mol	5.49754 kcal/mol
bpsl1035	hypothetical protein	-8.54	217 -- 224	20 -- 27	_____________216______225\n_____________|________|\n5'-GCG...ACGCG________GCGCG...ACG-3'\n______________GCGGCGGC\n______________||||||||\n______________CGCCGCCG\n3'-CCA...CCCCU________AGGGG...AGG-5'\n_____________|________|\n_____________28_______19\n	218 -- 224	20 -- 26	-19.2 kcal/mol	5.43265 kcal/mol	5.2259 kcal/mol
bpsl0286	hypothetical protein	-10.65	38 -- 52	1 -- 12	_____________37______________53\n_____________|_______________|\n5'-GUG...CGUCC___UA__U_______AUUGC...UCG-3'\n______________GGG__CG_GUUUUCC\n______________|||__||_|||||||\n______________CCC__GC_CAAAAGG\n3'-CCA...GGGCA_______________-5'\n_____________|______________|\n_____________13_____________1\n	46 -- 52	1 -- 7	-15.9 kcal/mol	3.22448 kcal/mol	2.02099 kcal/mol
bpsl2629	aminotransferase	-8.72	233 -- 240	44 -- 51	_____________232______241\n_____________|________|\n5'-GGC...UUCGC________CCCGU...GCG-3'\n______________CUUCCUCC\n______________||||||||\n______________GAAGGAGG\n________3'-CCA________CUUCU...AGG-5'\n_____________|________|\n_____________52_______43\n	234 -- 240	44 -- 50	-14.9 kcal/mol	0.683821 kcal/mol	5.49754 kcal/mol
bpsl1363	phosphate transport system-like protein	-10.88	271 -- 278	6 -- 13	_____________270______279\n_____________|________|\n5'-GCU...CGAAA________CUCGU...CCG-3'\n______________UGGGCGGU\n______________||||||||\n______________ACCCGCCA\n3'-CCA...GGGGC________AAAGG-5'\n_____________|________|\n_____________14_______5\n	272 -- 278	6 -- 12	-15.5 kcal/mol	3.15978 kcal/mol	1.45623 kcal/mol
bpsl2841	hypothetical protein	-9.64	27 -- 34	5 -- 12	_____________26_______35\n_____________|________|\n5'-GAA...GGGCG________CACGC...UCG-3'\n______________GGGUGGUU\n______________|||:||||\n______________CCCGCCAA\n3'-CCA...GGGCA________AAGG-5'\n_____________|________|\n_____________13_______4\n	28 -- 34	5 -- 11	-14.3 kcal/mol	3.20872 kcal/mol	1.45627 kcal/mol
bpss2279	bifunctional pyridine nucleotide-disulfide oxidoreductase/patatin-like phospholipase	-9.94	229 -- 236	20 -- 27	_____________228______237\n_____________|________|\n5'-UGC...CGUGG________AUCGC...UCC-3'\n______________GCGGCGGC\n______________||||||||\n______________CGCCGCCG\n3'-CCA...CCCCU________AGGGG...AGG-5'\n_____________|________|\n_____________28_______19\n	230 -- 236	20 -- 26	-19.2 kcal/mol	4.03193 kcal/mol	5.2259 kcal/mol
bpsl0375	ABC transport system ATP-binding protein	-8.43	60 -- 69	42 -- 51	_____________59_________70\n_____________|__________|\n5'-ACA...GCACC__________CGAAU...CGU-3'\n______________UUUCCUCCGA\n______________:|||||||||\n______________GAAGGAGGCU\n________3'-CCA__________UCUUU...AGG-5'\n_____________|__________|\n_____________52_________41\n	63 -- 69	42 -- 48	-16.3 kcal/mol	2.25299 kcal/mol	5.62079 kcal/mol
bpsl2370	ATP-dependent transporter protein	-8.02	23 -- 32	39 -- 48	_____________22_________33\n_____________|__________|\n5'-CAC...GCGCA__________UCUCC...UAU-3'\n______________UCUCCGAAGA\n______________:|||||||||\n______________GGAGGCUUCU\n_____3'-CCAGAA__________UUUUU...AGG-5'\n_____________|__________|\n_____________49_________38\n	26 -- 32	39 -- 45	-16 kcal/mol	1.85266 kcal/mol	6.12599 kcal/mol
bpsl3083	TetR family transcriptional regulator	-8.01	89 -- 95	5 -- 11	_____________88______96\n_____________|_______|\n5'-GUA...GCGCC_______GAGGG...AGC-3'\n______________GGUGGUU\n______________||:||||\n______________CCGCCAA\n3'-CCA...GGCAC_______AAGG-5'\n_____________|_______|\n_____________12______4\n	89 -- 95	5 -- 11	-10.8 kcal/mol	1.90033 kcal/mol	0.8887 kcal/mol
bpsl0458a	hypothetical protein	-11.36	168 -- 176	44 -- 52	_____________167_______177\n_____________|_________|\n5'-UGC...CCCUU_________AACUG...UGG-3'\n______________UCUUCCUCC\n______________|||||||||\n______________AGAAGGAGG\n_________3'-CC_________CUUCU...AGG-5'\n_____________|_________|\n_____________53________43\n	170 -- 176	44 -- 50	-17 kcal/mol	0.144791 kcal/mol	5.49769 kcal/mol
bpss1865	tryptophanyl-tRNA synthetase	-9.69	176 -- 186	1 -- 11	_____________175_________187\n_____________|___________|\n5'-CAU...ACUGC___________CGGAG...UGA-3'\n______________GGCGGUUUUCC\n______________|||||||||||\n______________CCGCCAAAAGG\n3'-CCA...GGCAC___________-5'\n_____________|__________|\n_____________12_________1\n	180 -- 186	1 -- 7	-20.5 kcal/mol	9.32793 kcal/mol	1.48249 kcal/mol
bpsl0838	transcriptional regulator	-9.5	203 -- 218	41 -- 53	_____________202______________219\n_____________|________________|\n5'-UUC...AUCGU___CAAG_________AAACU...AGG-3'\n______________GUC____UCCUCCGAA\n______________|||____|||||||||\n______________CAG____AGGAGGCUU\n__________3'-C___A____________CUUUU...AGG-5'\n_____________|________________|\n_____________54_______________40\n	212 -- 218	41 -- 47	-17.9 kcal/mol	2.77581 kcal/mol	5.62098 kcal/mol
bpsl1512	hypothetical protein	-12.58	49 -- 61	1 -- 12	_____________48____________62\n_____________|_____________|\n5'-GCA...GGUCC_________GA__GGGGU...UGG-3'\n______________GGGCGGUUU__CC\n______________|||||||||__||\n______________CCCGCCAAA__GG\n3'-CCA...GGGCA_________A___-5'\n_____________|____________|\n_____________13___________1\n	51 -- 57	4 -- 10	-20.5 kcal/mol	5.9004 kcal/mol	2.02099 kcal/mol
bpsl0238	amino-acid transporter transmembrane protein	-12.13	203 -- 223	35 -- 53	_____________202___________________224\n_____________|_____________________|\n5'-GCG...GCAAU____C_______C________CGUCG...UCG-3'\n______________GUCU_UCUUCCG_AAGAAAAA\n______________||||_||:||||_||||||||\n______________CAGA_AGGAGGC_UUCUUUUU\n__________3'-C_____________________UGCCC...AGG-5'\n_____________|_____________________|\n_____________54____________________34\n	217 -- 223	35 -- 41	-21.3 kcal/mol	3.03187 kcal/mol	6.13433 kcal/mol
bpsl2953	transketolase	-3.65	183 -- 194	41 -- 52	_____________182__________195\n_____________|____________|\n5'-CCG...UCGAC__G_________CUCGA...GCA-3'\n______________UC_UUCUCCGGA\n______________||_|:|||||:|\n______________AG_AGGAGGCUU\n_________3'-CC__A_________CUUUU...AGG-5'\n_____________|____________|\n_____________53___________40\n	188 -- 194	41 -- 47	-13.1 kcal/mol	3.82666 kcal/mol	5.62096 kcal/mol
bpsl1001	membrane-attached superoxide dismutase	-9.07	90 -- 96	6 -- 12	_____________89______97\n_____________|_______|\n5'-UCG...GCGUC_______GUUUG...CCU-3'\n______________GGGCGGU\n______________|||||||\n______________CCCGCCA\n3'-CCA...GGGCA_______AAAGG-5'\n_____________|_______|\n_____________13______5\n	90 -- 96	6 -- 12	-16.3 kcal/mol	5.7774 kcal/mol	1.45623 kcal/mol
bpsl0408	penicillin-binding protein 6	-8.96	133 -- 140	44 -- 51	_____________132______141\n_____________|________|\n5'-AGC...ACUCG________ACCGC...CGU-3'\n______________CUUCCUCC\n______________||||||||\n______________GAAGGAGG\n________3'-CCA________CUUCU...AGG-5'\n_____________|________|\n_____________52_______43\n	134 -- 140	44 -- 50	-15.5 kcal/mol	1.04663 kcal/mol	5.49754 kcal/mol
bpsl0527	A/G-specific adenine glycosylase	-7.89	21 -- 28	20 -- 27	_____________20_______29\n_____________|________|\n5'-GCU...CGAGC________AGCAC...GCC-3'\n______________GCGGCGGC\n______________||||||||\n______________CGCCGCCG\n3'-CCA...CCCCU________AGGGG...AGG-5'\n_____________|________|\n_____________28_______19\n	22 -- 28	20 -- 26	-19.2 kcal/mol	6.08786 kcal/mol	5.2259 kcal/mol
bpss2215	hypothetical protein	-9.84	185 -- 192	20 -- 27	_____________184______193\n_____________|________|\n5'-GUC...GCAUA________GCGGC...UGU-3'\n______________GCGGCGGC\n______________||||||||\n______________CGCCGCCG\n3'-CCA...CCCCU________AGGGG...AGG-5'\n_____________|________|\n_____________28_______19\n	186 -- 192	20 -- 26	-19.4 kcal/mol	4.33595 kcal/mol	5.2259 kcal/mol
bpss2056	hypothetical protein	-6.72	152 -- 158	5 -- 11	_____________151_____159\n_____________|_______|\n5'-CAA...CGACC_______CGUGU...GGA-3'\n______________GGUGGUU\n______________||:||||\n______________CCGCCAA\n3'-CCA...GGCAC_______AAGG-5'\n_____________|_______|\n_____________12______4\n	152 -- 158	5 -- 11	-10.1 kcal/mol	2.49436 kcal/mol	0.8887 kcal/mol
bpss0312	LuxR family transcriptional regulator	-10.12	179 -- 186	5 -- 12	_____________178______187\n_____________|________|\n5'-UCG...GAGCU________CUAUG...AUU-3'\n______________GGGCGGUU\n______________||||||||\n______________CCCGCCAA\n3'-CCA...GGGCA________AAGG-5'\n_____________|________|\n_____________13_______4\n	180 -- 186	5 -- 11	-16.2 kcal/mol	4.62762 kcal/mol	1.45627 kcal/mol
bpss2306	porin protein	-6.47	21 -- 29	45 -- 53	_____________20________30\n_____________|_________|\n5'-CGC...GCUUC_________ACGAU...UCG-3'\n______________GUCUUCUUC\n______________||||||:||\n______________CAGAAGGAG\n__________3'-C_________GCUUC...AGG-5'\n_____________|_________|\n_____________54________44\n	23 -- 29	45 -- 51	-13.8 kcal/mol	1.87187 kcal/mol	5.45872 kcal/mol
bpsl1305	hypothetical protein	-9.76	9 -- 16	20 -- 27	_____________8________17\n_____________|________|\n___5'-GCACCGAA________ACGGC...UCG-3'\n______________GCGGCGGU\n______________|||||||:\n______________CGCCGCCG\n3'-CCA...CCCCU________AGGGG...AGG-5'\n_____________|________|\n_____________28_______19\n	10 -- 16	20 -- 26	-17 kcal/mol	2.01475 kcal/mol	5.2259 kcal/mol
bpsl0204	ATP-dependent protease peptidase subunit	-7.88	181 -- 195	38 -- 53	_____________180______________196\n_____________|________________|\n5'-CGG...CUCCC________________UACAG...UGA-3'\n______________GUCUUUCU_CGAGGAA\n______________|||||:||_|||:|||\n______________CAGAAGGA_GCUUCUU\n__________3'-C________G_______UUUUG...AGG-5'\n_____________|________________|\n_____________54_______________37\n	189 -- 195	38 -- 44	-19.2 kcal/mol	5.18718 kcal/mol	6.13235 kcal/mol
bpss1869	dehalogenase	-10.56	43 -- 49	6 -- 12	_____________42______50\n_____________|_______|\n5'-CGG...GUACG_______CCUGC...CGA-3'\n______________GGGCGGU\n______________|||||||\n______________CCCGCCA\n3'-CCA...GGGCA_______AAAGG-5'\n_____________|_______|\n_____________13______5\n	43 -- 49	6 -- 12	-15.3 kcal/mol	3.28259 kcal/mol	1.45623 kcal/mol
bpsl1112	lipoprotein	-10.46	202 -- 211	4 -- 13	_____________201________212\n_____________|__________|\n5'-GGA...CGUAU__________CCGGC...CGG-3'\n______________UGGGUGGUUU\n______________||||:|||||\n______________ACCCGCCAAA\n3'-CCA...GGGGC__________AGG-5'\n_____________|__________|\n_____________14_________3\n	205 -- 211	4 -- 10	-15.3 kcal/mol	3.38082 kcal/mol	1.45628 kcal/mol
bpsl2896	bifunctional phosphoribosylaminoimidazolecarboxamide formyltransferase/IMP cyclohydrolase	-7.85	156 -- 180	1 -- 25	_____________155________________________181\n_____________|__________________________|\n5'-CAC...CUGUA______CG______CC__C_______UGGCU...GCG-3'\n______________GGCGGC__CCCCGU___C_GUUUUCC\n______________||||||__||||||___|_|||||||\n______________CCGCCG__GGGGCA___G_CAAAAGG\n3'-CCA...CCUCG______A_______CCC_C_______-5'\n_____________|_________________________|\n_____________26________________________1\n	174 -- 180	1 -- 7	-34.7 kcal/mol	8.9751 kcal/mol	17.8782 kcal/mol
bpsl2927	nitrate transporter	-8.28	269 -- 280	40 -- 51	_____________268__________281\n_____________|____________|\n5'-CGC...CGCAC__C_________CGGCA...UUC-3'\n______________CU_CCUCCGAAG\n______________||_|||||||||\n______________GA_GGAGGCUUC\n________3'-CCA__A_________UUUUU...AGG-5'\n_____________|____________|\n_____________52___________39\n	274 -- 280	40 -- 46	-17.2 kcal/mol	2.80493 kcal/mol	6.11126 kcal/mol
bpss0834	hypothetical protein	-12.91	266 -- 273	5 -- 12	_____________265______274\n_____________|________|\n5'-GAG...GUGCA________ACGUG...ACG-3'\n______________GGGCGGUU\n______________||||||||\n______________CCCGCCAA\n3'-CCA...GGGCA________AAGG-5'\n_____________|________|\n_____________13_______4\n	267 -- 273	5 -- 11	-17.1 kcal/mol	2.72889 kcal/mol	1.45627 kcal/mol
bpsl2887	NAD(P) transhydrogenase subunit alpha	-8.99	279 -- 286	20 -- 27	_____________278______287\n_____________|________|\n5'-CGU...AAUAC________CGGCC...UGA-3'\n______________GCGGCGGC\n______________||||||||\n______________CGCCGCCG\n3'-CCA...CCCCU________AGGGG...AGG-5'\n_____________|________|\n_____________28_______19\n	280 -- 286	20 -- 26	-18.6 kcal/mol	4.38714 kcal/mol	5.2259 kcal/mol
bpss2231	response regulator	-8.7	190 -- 200	1 -- 11	_____________189_________201\n_____________|___________|\n5'-UGG...GAUCA__A________AUGAC...AUU-3'\n______________GG_GGUUUUCC\n______________||_||||||||\n______________CC_CCAAAAGG\n3'-CCA...GGCAC__G________-5'\n_____________|__________|\n_____________12_________1\n	194 -- 200	1 -- 7	-15.7 kcal/mol	5.52098 kcal/mol	1.48249 kcal/mol

## Sheet: (C) BPNC10048R
Locus Tag	Gene name	Energy kcal/mol	Position mRNA	Position ncRNA	Interaction	Position Seed - mRNA	Position Seed - ncRNA	Hybridization Energy kcal/mol	Unfolding Energy - mRNA kcal/mol	Unfolding Energy - ncRNA kcal/mol
bpsl0805	peptidase	-38.33	70 -- 164	92 -- 174	_____________69___________________________________________________________________________________________________165\n_____________|____________________________________________________________________________________________________|\n5'-ACC...CGCGC___C___GCUCAC_______UC______UC__CCG________GAUGAAUCACCA___C______A______CC___CCAAG__________________GCCGU...CGC-3'\n______________GCC_GUU______GUCGCC…	158 -- 164	92 -- 98	-91.9 kcal/mol	18.2384 kcal/mol	35.3294 kcal/mol
bpsl3283	hypothetical protein	-37.01	84 -- 157	79 -- 151	_____________83________________________________________________________________________________158\n_____________|_________________________________________________________________________________|\n5'-AGC...GCAGC______CCU___________A____C____GUC__A___GC__CCCGA__________________UC_____________CCGGC...CGU-3'\n______________CGAUCG___UUC_UUCGCCC_GCUU_CCGU___CG_CCA__CG_____UCUCGCCU__CGCCCGCC__AGC____C…	140 -- 146	92 -- 98	-80.2 kcal/mol	13.238 kcal/mol	29.9545 kcal/mol
bpss1240	penicillin-binding protein	-35.05	141 -- 253	1 -- 143	_____________140_________________________________________________________________________________________________________________________________________________254\n_____________|___________________________________________________________________________________________________________________________________________________|\n5'-UCA...CGUCA__A________C______GC__AU_______C___________G___________…	247 -- 253	1 -- 7	-138.6 kcal/mol	28.1575 kcal/mol	75.3956 kcal/mol
bpsl2846	hypothetical protein	-34.2	168 -- 238	79 -- 147	_____________167__________________________________________________________________________239\n_____________|____________________________________________________________________________|\n5'-GUU...ACAUA____U_________CG____C__U____C______GUCCGA_________G_______U____UC___________CCGCA...CGG-3'\n______________CGUU_CGUUCGCCU__GUUU_GU_CGCU_CGCCAU________UCUCGCC_CC_CGCC_CGCC__CGU__UCAUCG\n_____________…	209 -- 215	103 -- 109	-76.64 kcal/mol	13.2894 kcal/mol	29.1474 kcal/mol
bpsl1007	fimbriae usher protein	-25.24	51 -- 169	3 -- 130	_____________50_________________________________________________________________________________________________________________________________________170\n_____________|__________________________________________________________________________________________________________________________________________|\n5'-UAU...UAUCA_____A__AA___CA__________G___CA____________C____C_______________UA_U_____…	163 -- 169	3 -- 9	-131.5 kcal/mol	37.9109 kcal/mol	68.3515 kcal/mol
bpss0766	voltage gated chloride channel	-32.04	140 -- 207	94 -- 154	_____________139____________________________________________________________________208\n_____________|______________________________________________________________________|\n5'-GGC...CGAUG____CAU_______CG____GCAC_____CG___________C_____AUUUG__A______________ACCCG...UGC-3'\n______________GCGC___UCGUUCG__UCGC____CCGCU__GCCGUU_CGCC_AUUCG_____CC_UCGCCC_AUGCCCA\n______________:|||___||||||:__||||___…	201 -- 207	94 -- 100	-77.6 kcal/mol	24.228 kcal/mol	21.3317 kcal/mol
bpss1972	hypothetical protein	-28.39	137 -- 195	101 -- 154	_____________136__________________________________________________________196\n_____________|____________________________________________________________|\n5'-CGA...GGGCC________CGG________AUA____A_________U___CUC___CAUUC_________GAACC...CGU-3'\n______________GCGCGAUC___UCAUUCGU___CGCU__UCGCUUUG_CCA___UCG_____CCUUGCCCU\n______________:|||||||___|||||||:___||||__:|||||:|_|||___|||_____|||:||||:\n_…	189 -- 195	101 -- 107	-64.3 kcal/mol	14.6384 kcal/mol	21.2669 kcal/mol
bpss1786	molybdenum transport-related, exported protein	-30.53	212 -- 263	102 -- 147	_____________211______________________________________________________264\n_____________|________________________________________________________|\n5'-CUC...GCUCC_________C______C____UGUUCCU__GUC_______GC________G_____GUCGC...CCG-3'\n______________CGUUCGUUC_GCCCGC__GCC_______GC___UCGCCAU____UGU_CC_CGCUC\n______________|||||:|||_||||||__|||_______||___|||||||____|||_||_|||:|\n______________GCAAGUA…	244 -- 250	118 -- 124	-55.41 kcal/mol	11.2849 kcal/mol	13.5995 kcal/mol
bpsl0671	hypothetical protein	-33.05	180 -- 242	79 -- 142	_____________179___________________________________________________________________243\n_____________|_____________________________________________________________________|\n5'-GAA...CGCUG______G___________C_______GA_CCG____C________________C__C__CCC_______CUCGG...CGC-3'\n______________AUUCGC_CCGC__GCCGC__CGCCGU__G_____CC_CGCCCC_CGCCCGCCG_GC_UA___GCCAUCG\n______________||||||_||||__|||||__||||:|_…	236 -- 242	79 -- 85	-83.5 kcal/mol	21.7519 kcal/mol	28.6973 kcal/mol
bpss2263	hypothetical protein	-30.12	3 -- 65	79 -- 141	_____________2___________________________________________________________________66\n_____________|___________________________________________________________________|\n_________5'-UU__________C___U________UUC____C____________CU_____U__C_U___U_______UUUCG...AGA-3'\n______________UUCGCCUGCU_GCC_GCU_CGUC___UCGU___UUCUCGUCUU__CGUCU_CU_G_CGU__CCGUUG\n______________||||||:|||_|||_|||_||:|___||||___|:|…	36 -- 42	101 -- 107	-66.9 kcal/mol	8.1254 kcal/mol	28.6593 kcal/mol
bpsl1055	murein-DD-endopeptidase	-31.3	162 -- 224	94 -- 154	_____________161__________________________________________________________________225\n_____________|____________________________________________________________________|\n5'-UAC...GCGAC_____________ACUC__U_______C____CCGA_______GCCA______A____G__U_A____AGCCG...CGU-3'\n______________ACGC__UCGUUCG____UC_CCCGCUU_CUGU____UCGCCAU_______UCC_CGCC_CA_C_CCCA\n______________||||__||||||:____||_|||||||_|:|…	196 -- 202	118 -- 124	-62.1 kcal/mol	9.47058 kcal/mol	21.3317 kcal/mol
bpss2250	Fis family transcriptional regulator	-28.21	106 -- 172	92 -- 147	_____________105__________________________________________________________________173\n_____________|____________________________________________________________________|\n5'-UUU...AACGC___________A________U_______U______CUC____G___CGGA___AGU______A__U__CCGGG...CAA-3'\n______________CGUUCGUUCGC_CGCUUGUU_GCU_CGC_CAUUCG___GUUC_CUU____GCC___CCGCGC_CC_CC\n______________|||||:|||||_||||||::_|||_|||_||…	119 -- 125	128 -- 134	-71.9 kcal/mol	19.4778 kcal/mol	24.2083 kcal/mol
bpss0842	transporter protein	-31.05	181 -- 235	92 -- 147	_____________180____________________________________________________________236\n_____________|______________________________________________________________|\n5'-CUG...CGUCC______CCCAGA______CCA___________A_____CGC_____________________GAUUC...UGA-3'\n______________CGUUCA______GUCUGC___UGCC____CGC_CGUUC____UUCCUCGCCCC__GUCCGCC\n______________||||||______|:|:||___||||____|||_|:|||____|||||||||||__…	229 -- 235	92 -- 98	-64.7 kcal/mol	9.43716 kcal/mol	24.2083 kcal/mol
bpss0373	hypothetical protein	-29.84	171 -- 214	101 -- 143	_____________170____________________________________________215\n_____________|______________________________________________|\n5'-CGG...CGCUC___A________GUCC__________CGACCA______GC______GACCG...UUC-3'\n______________CAU_UC_CCCGC____CCGCUUCGCC______UGU_CC__CGCCCC\n______________|||_||_|||||____||||||||||______|||_||__||||||\n______________GUA_AG_GGGCG____GGCGAAGCGG______ACA_GG__GCGGGG\n3'-CAG...…	187 -- 193	122 -- 128	-53.5 kcal/mol	9.12535 kcal/mol	14.5343 kcal/mol
bpss0327	sugar transport-related, membrane protein	-33.96	188 -- 249	95 -- 150	_____________187______________________________________________________________250\n_____________|________________________________________________________________|\n5'-CCG...ACCAA_____CC_UGACCA_____________AA__GAG______C___AGCG___C____________UGACG...CGC-3'\n______________GAUCG__C______UGCCCGCUU_CCG__CU___CGCCGU_UCG_____CC_CGCCCCGCGCCC\n______________|||||__|______:||||||||_|||__||___||||:|_|||___…	243 -- 249	95 -- 101	-72.1 kcal/mol	16.813 kcal/mol	21.3245 kcal/mol
bpsl1554	metal-ion transport system, membrane protein	-30.79	209 -- 253	93 -- 140	_____________208_______________________________________________254\n_____________|_________________________________________________|\n5'-ACG...AACAG_______________C____AGCC___CG___G_____G__________UUCCG...GCG-3'\n______________UCGCCCGCUUGCCGC__CGC____CGU___UC__CGCC_CC_CGUCCGC\n______________|||||||||||||||__|||____|||___||__||||_||_||:||:|\n______________AGCGGGCGAACGGCG__GCG____GCA___AG__GCGG_GG_…	217 -- 223	126 -- 132	-66.7 kcal/mol	13.0235 kcal/mol	22.8898 kcal/mol
bpss0491	alkyl hydroperoxide reductase	-31.08	82 -- 212	26 -- 138	_____________81_________________________________________________________________________________________________________________________________________213\n_____________|__________________________________________________________________________________________________________________________________________|\n5'-CAC...UUGCG________UCA_______U____CGU____C__GC______U________U____C__U_________CC__C…	206 -- 212	26 -- 32	-130.4 kcal/mol	41.6382 kcal/mol	57.6816 kcal/mol
bpsl2623	glutamate-1-semialdehyde aminotransferase	-27.79	11 -- 68	92 -- 140	_____________10___________________________________________________________69\n_____________|____________________________________________________________|\n5'-CUC...CUUCC________CUC___U__C_____UGC__ACAAUGCCGACA________G___________CCCGC...CGC-3'\n______________UCGCCUGC___GCC_GC_UCGCC___CG____________UCC_CGCC_CCGC_CCCGCC\n______________|||||:||___|||_||_|||||___||____________|||_||||_||:|_|||:||\n__…	12 -- 18	133 -- 139	-60.89 kcal/mol	8.98907 kcal/mol	24.1129 kcal/mol
bpss1043	cobalt-zinc-cadmium resistance protein	-29.75	1 -- 47	93 -- 139	______________1________________________________________________48\n______________|________________________________________________|\n___________5'-____U___CCCC____CC_____G___CCC___________________GCACG...CCC-3'\n______________CGCC_CGC____CCGC__CGCCG__CG___UUUCUCGCCCCAC_CCCAC\n______________||||_|||____||||__||||:__||___||:||||||||||_|||||\n______________GCGG_GCG____GGCG__GCGGU__GC___AAGGAGCGGGGUG…	36 -- 42	99 -- 105	-64.8 kcal/mol	12.166 kcal/mol	22.8853 kcal/mol
bpss2282	ribonucleotide reductase-like protein	-29.73	7 -- 146	4 -- 139	_____________6_____________________________________________________________________________________________________________________________________________________147\n_____________|_____________________________________________________________________________________________________________________________________________________|\n_____5'-GCGCAA___G_____C_____GC__________CA__CCG______G___CA_____…	140 -- 146	4 -- 10	-146.3 kcal/mol	41.5339 kcal/mol	75.0388 kcal/mol
bpsl0672	unkown domain/ metalloprotease fusion protein	-27.19	16 -- 68	95 -- 153	_____________15_________________________________________________________________69\n_____________|__________________________________________________________________|\n5'-CGC...CAAGC___C_____C___G______AC__CCG____A_______________________GA____C____GAGCC...CGG-3'\n______________CGC_GAUCG__CA_UCGCCC__GC___GCCG___CGCC__________CCUCGCC__CCAC_GCCC\n______________|||_|||||__||_||||||__||___||||___||||__…	51 -- 57	103 -- 109	-65.2 kcal/mol	16.687 kcal/mol	21.3257 kcal/mol
bpsl2901	lipoprotein	-31.07	124 -- 265	15 -- 158	_____________123__________________________________________________________________________________________________________________________________________________________266\n_____________|____________________________________________________________________________________________________________________________________________________________|\n5'-GGC...CUGAC____C____C___CG______AU___GC_____CG__…	252 -- 258	22 -- 28	-146 kcal/mol	45.8175 kcal/mol	69.1081 kcal/mol
bpsl1692	hypothetical protein	-25.66	216 -- 263	101 -- 148	_____________215__________________________________________________264\n_____________|____________________________________________________|\n5'-GUA...AACUU______CAUAC_____U___C____G___________CCAG________G__UCGGG...AGG-3'\n______________UCGUUC_____CGCCC_GCU_GUCG___CGCCGU_CG_____CCUCGUC_CC\n______________||||||_____|||||_|||_|:||___||||:|_||_____|||||:|_||\n______________AGCAAG_____GCGGG_CGA_CGGC__…	254 -- 260	103 -- 109	-52.7 kcal/mol	12.4861 kcal/mol	14.5506 kcal/mol
bpss0015	hypothetical protein	-31.9	161 -- 281	97 -- 198	_____________160_____________________________________________________________________________________________________________________________282\n_____________|_______________________________________________________________________________________________________________________________|\n5'-GCG...GCCUU______U_______UC______UC________CCCGCU_____A__CC_____U_________U_________________AUUGAUCUGGGG__…	228 -- 234	127 -- 133	-106.34 kcal/mol	31.1505 kcal/mol	43.2929 kcal/mol
bpsl2729	major facilitator superfamily transporter	-31.43	168 -- 234	101 -- 164	_____________167_____________________________________________________________________235\n_____________|_______________________________________________________________________|\n5'-CGC...UCGCA___AA__________CCU______CC__C___UAU_UC_____A___A___G____CG_____________CCCGC...AUC-3'\n______________UCA__UGGAUGCGCG___UCGUUC__UC_CCC___G__UGCCG_UUC_GCC_AUUC_____UCC_CGUCCC\n______________|||__|||||:||||___|…	176 -- 182	150 -- 156	-70.3 kcal/mol	12.8769 kcal/mol	25.9923 kcal/mol
bpss0881	hypothetical protein	-29.39	201 -- 256	93 -- 154	_____________200_________________________________________________________________257\n_____________|___________________________________________________________________|\n5'-GAA...CAAUC___AA_________CUA___AG_______________A__________________A___C___UG_AUCGU...AGC-3'\n______________AUG__AUCGUUCGU___UGC__CCGUU_GCCGCUUCG___________UCCUCGCC_CGC_GCU__C\n______________|:|__|||||||:|___:||__|||:|_|||||||…	239 -- 245	103 -- 109	-65.6 kcal/mol	12.9181 kcal/mol	23.29 kcal/mol
bpsl1303	hypothetical protein	-32.33	147 -- 266	3 -- 147	_____________146______________________________________________________________________________________________________________________________________________________267\n_____________|________________________________________________________________________________________________________________________________________________________|\n5'-GCC...UGAAC___GCU______UU_C_____________________________…	260 -- 266	3 -- 9	-146.1 kcal/mol	37.2598 kcal/mol	76.5055 kcal/mol
bpss1033	ABC periplasmic-binding sugar transport protein	-26.53	189 -- 262	93 -- 157	_____________188_____________________________________________________________________________263\n_____________|_______________________________________________________________________________|\n5'-UCG...ACCCA__CC___C____AUG_CA__________CC_______GCC________________AUGCUGU_____G__________GAUCG...CCG-3'\n______________GA__CGC_GAUC___C___CGCCCGCUU__GUCGCUU___CGCC___UGUUGU_CC_______UCGCC_UCGCGCUCGC\n_…	256 -- 262	93 -- 99	-73.21 kcal/mol	23.3866 kcal/mol	23.2901 kcal/mol
bpsl1868	ABC transporter membrane protein	-28.59	169 -- 238	89 -- 159	_____________168____________________________________________________________________________239\n_____________|______________________________________________________________________________|\n5'-AAG...GUUUA__AU_____UU________A_________________ACAU____A__ACUUCCC_________AAU___________CCUGC...UCG-3'\n______________UG__UGCGC__UCG__CGU_CGCCC_____CCGCUUC____GCCG_UC_______UCCUCGCCC___CGCUC_CCGGU\n_____…	219 -- 225	102 -- 108	-73.4 kcal/mol	16.4225 kcal/mol	28.3861 kcal/mol
bpsl0492	hypothetical protein	-21.03	159 -- 232	92 -- 182	_____________158___________________________________________________________________________________________233\n_____________|_____________________________________________________________________________________________|\n5'-GAG...CUGCC_______C_____________________________CG_______G____AC_____GAG_________CCG__________G__A______CGCGC...CCG-3'\n______________GCCGUCG_GCCG_______CGCC__GAUGC_CGAUCG___…	217 -- 223	102 -- 108	-94.91 kcal/mol	34.5579 kcal/mol	39.3201 kcal/mol
bpss0941	hypothetical protein	-24.58	204 -- 278	92 -- 177	_____________203__________________________________________________________________________________________279\n_____________|____________________________________________________________________________________________|\n5'-CGC...AUAUG__C___UCCAACCAUUA____GUC___________A_____C_________C____________________________G___________GCCGC...CCG-3'\n______________CG_GCC___________CGCC___AUGCGC___CG_UUCGU_U…	272 -- 278	92 -- 98	-82.51 kcal/mol	22.5398 kcal/mol	35.3866 kcal/mol
bpsl0032	flagellar biosynthetic protein	-28.01	162 -- 220	97 -- 152	_____________161_______________________________________________________________221\n_____________|_________________________________________________________________|\n5'-CGC...CGUCG____________________CC_______U______CC___ACCGA_____UC___CA_______GCAAC...CGG-3'\n______________GC__UCGUUC___CGCCCGU___UCGCUU_CGCCAU__UCG_____UGUUC__CGU__CCUACGC\n______________||__||||||___||||||:___:|||||_||||||__|||__…	214 -- 220	97 -- 103	-62.8 kcal/mol	13.5088 kcal/mol	21.278 kcal/mol
bpss1309	transcriptional regulator	-28.73	191 -- 291	1 -- 124	_____________190________________________________________________________________________________________________________________________________292\n_____________|__________________________________________________________________________________________________________________________________|\n5'-CUG...UUUCA__________A__CAACA__GC____G__________________________UC_____CCA________________GC________…	285 -- 291	1 -- 7	-128.2 kcal/mol	32.7706 kcal/mol	66.7011 kcal/mol
bpsl2882	RNA-methylase	-28.89	184 -- 243	93 -- 154	_____________183_____________________________________________________________________244\n_____________|_______________________________________________________________________|\n5'-GCG...UUUGC______CA______________CUUA____________GACCCU_____AC____________C_______GCGGG...CGA-3'\n______________ACGCGA__________GCCCGC____UGUC_CU_CGCC______AUUCG___UUCUUCGCUCC_UGCCCGC\n______________||||||__________|||…	237 -- 243	93 -- 99	-67 kcal/mol	14.8248 kcal/mol	23.29 kcal/mol
bpsl0065	lipoprotein	-28.84	230 -- 296	89 -- 150	_____________229____________________________________________________________________297\n_____________|______________________________________________________________________|\n5'-GCG...GCCCU_______________UCGAU________U_A______CGA__CCCG___GCG___G_______UG_____AAGA-3'\n______________GA_CGUUCGU_CGCC_____CGCUUGCC_C_UUGCCA___CG_____CC___CGC_CCGCGCC__CCGGC\n______________||_|||||:|_||||_____||||||||_|…	283 -- 289	96 -- 102	-81.3 kcal/mol	24.4644 kcal/mol	27.9922 kcal/mol
bpsl3055	uracil-DNA glycosylase	-27.05	131 -- 199	89 -- 152	_____________130______________________________________________________________________200\n_____________|________________________________________________________________________|\n5'-ACG...ACCAA__CC______UCCC______A_______AACCC__________AC_A__A_A____GU___________C__AGUGC...CGU-3'\n______________GC__UC_UUC____CGCCCG__UGCCGC_____UCGCUGUUCG__G_UC_C_CGCC__CCGCGCC_GCC_GC\n______________||__||_|||____|…	187 -- 193	96 -- 102	-71.2 kcal/mol	15.7908 kcal/mol	28.3592 kcal/mol
bpss1015	LysR family transcriptional regulator	-27.45	152 -- 198	92 -- 130	_____________151_____________________________________________199\n_____________|_______________________________________________|\n5'-CGC...CGCUC________CC____GC_________CCAU__AU_____AA_______CCAUG...UGU-3'\n______________GCCGCUUC__GCCG__CGUUGUUCC____UC__UCCCG__GCCCAUC\n______________||||||||__|||:__|||||||||____||__:|||:__|||||:|\n______________CGGCGAAG__CGGU__GCAACAAGG____AG__GGGGU__CGGGUGG\n3'-…	192 -- 198	92 -- 98	-55 kcal/mol	9.88349 kcal/mol	17.6635 kcal/mol
bpsl2536	amidase	-28.92	208 -- 265	84 -- 143	_____________207__________________________________________________________________266\n_____________|____________________________________________________________________|\n5'-GCC...GACCA_U_______C___CCC___________CG_______________G___AUCU________________GACGA...AAC-3'\n______________C_UUCGCCC_CUU___GCCGCU_CGCC__________CCUCGCC_CCG____CGCC_GCCGGCGUGAC\n______________|_|||||||_|||___||||||_||||____…	259 -- 265	84 -- 90	-75.8 kcal/mol	19.642 kcal/mol	27.2401 kcal/mol
bpsl3084	hypothetical protein	-28.86	182 -- 230	93 -- 136	_____________181_______________________________________________231\n_____________|_________________________________________________|\n5'-CUU...CUUGA____CAC________C_____GAC__AA__CU___C____G_____G__AUCCU...AGG-3'\n______________CCGC___GCCGUUUC_GCCAU___CG__GU__CUC_GCCC_ACGCC_AC\n______________||||___||||:|||_|||||___||__||__|||_||||_|||||_||\n______________GGCG___CGGCGAAG_CGGUA___GC__CA__GAG_CGGG_U…	190 -- 196	123 -- 129	-59.9 kcal/mol	11.3609 kcal/mol	19.683 kcal/mol
bpsl0298	argininosuccinate synthase	-25.9	1 -- 59	93 -- 154	______________1_______________________________________________________________60\n______________|_______________________________________________________________|\n___________5'-______C_____UGC__A____C___A____CC__ACUGCCCCAAA__AC______________ACCGC...UCA-3'\n______________GCGCGA____UC___CG_CCGC_UUG_CCGC__CG____________C__CGCCCC_CGUCCAC\n______________:|||||____||___||_||||_|||_||||__||____________|…	53 -- 59	93 -- 99	-57.2 kcal/mol	8.00926 kcal/mol	23.29 kcal/mol
bpsl2001	thioesterase	-27.78	100 -- 200	93 -- 199	_____________99_______________________________________________________________________________________________________________201\n_____________|________________________________________________________________________________________________________________|\n5'-UUG...UCAUU________C___CCUUCC____C___C____C__G________________AAC__AC__GC_____U_GAC___UCA__CA____C______________________G__AUGUC...UGA-3…	191 -- 197	96 -- 102	-102.8 kcal/mol	30.5046 kcal/mol	44.5174 kcal/mol
bpsl1011	DNA-binding protein	-27.01	180 -- 248	92 -- 154	_____________179____________________________________________________________________249\n_____________|______________________________________________________________________|\n5'-CCG...UCCUC_________CCG________A_AUGA_____CAACC____CCGC__CCCUC_____A_G___________CGCGC...AAG-3'\n______________ACGC_AUCG___AUUCGCCC_G____GCCGC_____CGUC____CG_____CCUCG_U_CCACGCCCGCC\n______________||||_||||___||||||||_|_…	242 -- 248	92 -- 98	-70 kcal/mol	15.9879 kcal/mol	27.0017 kcal/mol
bpsl2127	GMP synthase	-26.47	155 -- 220	93 -- 157	_____________154___________________________________________________________________221\n_____________|_____________________________________________________________________|\n5'-CGU...GCCCC_____AUAU___AUG__G_____G___GC________U_______CC______________________UGCCA...CGC-3'\n______________GAUAC____UCG___CA__CGCC_CGU__GCUGCUUU_GUUAUUC__UUGUUCCUU_UCCC_CGUCCGC\n______________|||||____|||___||__||||_||:…	203 -- 209	106 -- 112	-67.6 kcal/mol	17.835 kcal/mol	23.2901 kcal/mol
bpsl1852	tRNA-dihydrouridine synthase A	-25.21	194 -- 231	96 -- 137	_____________193___________________________________________232\n_____________|_____________________________________________|\n5'-CGC...UCCGC_____CUA__U__________UG____________AG________GGGUC...CGC-3'\n______________CCCGC___UG_CCGCUUCGCC___C______CCUC__UCCACGCC\n______________|||||___||_||||||||||___|______||||__:|||||||\n______________GGGCG___AC_GGCGAAGCGG___G______GGAG__GGGUGCGG\n3'-CAG...UAAGC_…	225 -- 231	96 -- 102	-51.3 kcal/mol	5.91312 kcal/mol	20.1731 kcal/mol
bpss0942	hypothetical protein	-25.57	78 -- 140	101 -- 149	_____________77_______________________________________________________________141\n_____________|________________________________________________________________|\n5'-CGC...CGACC____________AAUCCAAU_____AGCAA______AC________G__CCAU___UC______CAUUU...UGU-3'\n______________AUCGU_CGUUCG________CCUGU_____UGCCGC__UUCGUCAU_CG____UUU__CGCCCC\n______________|||||_|:||||________||:|:_____||||||__||||:|||_…	116 -- 122	118 -- 124	-51.9 kcal/mol	11.7746 kcal/mol	14.5506 kcal/mol
bpss1845	endonuclease/exonuclease/phosphatase	-26.95	214 -- 265	93 -- 139	_____________213____________________________________________________266\n_____________|______________________________________________________|\n5'-ACC...UCCGA_____CU___C_____ACUG_____CC____CCA___G_____G__________GUUCG...ACU-3'\n______________CGCCC__GUU_GCCGC____UCGCU___UGU____CC_UCGCC_CCGCGCCCGC\n______________|||||__|:|_|||||____||||:___:||____||_|||||_||:|||||:|\n______________GCGGG__CGA_CGGCG_…	259 -- 265	93 -- 99	-63.3 kcal/mol	13.4609 kcal/mol	22.8853 kcal/mol
bpss0911	amidase	-27.6	209 -- 271	93 -- 154	_____________208_________________________________________________________________272\n_____________|___________________________________________________________________|\n5'-AAU...CCCGA____C____C__CC______C___CA____CCA_________A______GA_____GA_________GCACA...GCA-3'\n______________ACGU__UUG_UC__UCGCCC_GCU__CCGU___UGCCGUUCG____UCC__UCGUC__CAUGCCCGC\n______________|||:__|:|_||__||||||_|||__|||:___:|…	265 -- 271	93 -- 99	-67.7 kcal/mol	16.8051 kcal/mol	23.29 kcal/mol
bpss1474	DeoR family transcriptional regulator	-26.99	127 -- 173	101 -- 139	_____________126________________________________________________174\n_____________|__________________________________________________|\n5'-GGA...CGAAC______________ACUACAAUAGCC_________CCC____A___U___ACCCG...GCG-3'\n______________CGCUCGC__GCCGU____________CGCCAUUCG____UCC_CGC_CCC\n______________|||:|||__||||:____________|||||||||____|||_|||_|||\n______________GCGGGCG__CGGCG____________GCGGUAAGC__…	153 -- 159	115 -- 121	-48.24 kcal/mol	6.71651 kcal/mol	14.5307 kcal/mol
bpss2299	molybdopterin oxidoreductase	-12.09	1 -- 20	92 -- 109	______________1___________________21\n______________|___________________|\n___________5'-________AU______G___UAUCG...UGA-3'\n______________CCUCGCCC__CGCGCC_AUC\n______________||||||||__|:||||_|:|\n______________GGAGCGGG__GUGCGG_UGG\n3'-CAG...AACAA________________G___UCGCA...GCG-5'\n_____________|____________________|\n_____________110__________________91\n	2 -- 8	102 -- 108	-32.5 kcal/mol	7.4699 kcal/mol	12.9416 kcal/mol
bpsl2506	exported transglycosylase	-25.94	223 -- 281	92 -- 149	_____________222_____________________________________________________________282\n_____________|_______________________________________________________________|\n5'-CCG...CCGAA_____C___C___________________A___GAUC______ACCA___UG____A______UCGCU...UUC-3'\n______________AUCGU_CGU_UCGUCCGCU__UCGCUUCG_CAU______UUCC____GCC__CCGC_CCCGCC\n______________|||||_|:|_|||:|||||__:|||||||_|||______||||____|||_…	243 -- 249	122 -- 128	-63.9 kcal/mol	13.7532 kcal/mol	24.2115 kcal/mol
bpsl3080	chaperone protein	-24.15	38 -- 103	64 -- 129	_____________37________________________________________________________________________104\n_____________|_________________________________________________________________________|\n5'-GCC...GCAAC____CCC____C___CA_____________C__U_______ACAAU__CGCU_____C____U__________CGCCC...GCG-3'\n______________CCGU___CGCC__UC_____UCC_CGUCCC_CG_CCCGCCG_____GC____CCAUC__GCG__CCCGUGCGU\n______________|||:___||||…	95 -- 101	66 -- 72	-70.6 kcal/mol	15.5043 kcal/mol	30.9442 kcal/mol
bpss2254	carbamoyltransferase	-25.76	66 -- 103	96 -- 136	_____________65________________________________________104\n_____________|_________________________________________|\n5'-GCU...GCGGA__________ACC_____CA__ACG___AC___________GCCCA...CGG-3'\n______________CCGCUUGCCG___CGCCG__CG_____C__CGC_CCACGCC\n______________||||||||||___||||:__||_____|__|||_|||||||\n______________GGCGAACGGC___GCGGU__GC_____G__GCG_GGUGCGG\n3'-CAG...AAGCG__________GAA_____AA__AAC…	97 -- 103	96 -- 102	-53.6 kcal/mol	7.6702 kcal/mol	20.1731 kcal/mol
bpsl2279	single-stranded-DNA-specific exonuclease	-24.07	203 -- 258	92 -- 157	_____________202__________________________________________________________________259\n_____________|____________________________________________________________________|\n5'-ACG...CGCAU__CC______________________CC______CC____G____C_____GA___G___________ACGGG...GCG-3'\n______________GA__CGC_AUCGU_CA____CCCGCU__GCCGUU__CGCC___CG____UC__CGC_CU_CGCCCGCC\n______________||__|||_|||||_||____||||||__|||…	252 -- 258	92 -- 98	-64.8 kcal/mol	13.7253 kcal/mol	27.0085 kcal/mol
bpsl2790	capsular polysaccharide biosynthesis transmembrane protein	-26.19	245 -- 298	113 -- 165	_____________244________________________________________________________299\n_____________|__________________________________________________________|\n5'-GUU...GCCCU________CCGCAG_________CA__________________CG________C____CC-3'\n______________GUCAUUUG______AUGCGAUUG___AUUC_CCCGC__GCCGC__UUCGCCGU_CGUU\n______________||||::||______|:|||||:|___||||_|||||__|||||__||||||:|_||||\n______________CAGUGG…	287 -- 293	118 -- 124	-59.3 kcal/mol	16.8691 kcal/mol	16.2425 kcal/mol
bpsl1431	esterase/lipase	-26.91	178 -- 229	92 -- 139	_____________177____________________________________________________230\n_____________|______________________________________________________|\n5'-CGU...CAGCG_______________CGCC______UUG_____C_G__________C___UG__CUUGA...AUU-3'\n______________CGCCCGC__GCCGUU____CGCCGU___CGUUG_U_UUUGCCCCGC_GUU__CC\n______________|||||||__||||:|____||||:|___|||||_|_:|:|||||:|_|::__||\n______________GCGGGCG__CGGCGA__…	215 -- 221	99 -- 105	-67.4 kcal/mol	16.3822 kcal/mol	24.1097 kcal/mol
bpsl2842	FAD-binding oxidase	-24.51	227 -- 267	95 -- 140	_____________226____________________________________________268\n_____________|______________________________________________|\n5'-CCG...CCGCG__________C________________C_A___G_____GC_____GGUUC...CGG-3'\n______________UCGCCCGCUU_CCGC__CGCC_UUCGU_G___C_CGCUC__CGCCC\n______________||||||||||_||||__||||_|||||_|___|_|||:|__|||||\n______________AGCGGGCGAA_GGCG__GCGG_AAGCA_C___G_GCGGG__GCGGG\n3'-CAG...…	230 -- 236	131 -- 137	-60.7 kcal/mol	14.9489 kcal/mol	21.2426 kcal/mol
bpss0984	UDP-N-acetylglucosamine 1-carboxyvinyltransferase	-26.28	38 -- 119	64 -- 140	_____________37______________________________________________________________________________________120\n_____________|_______________________________________________________________________________________|\n5'-CCC...CCUUA_____AC___AUC_____CUUA_____CGCC___A____G_______CCU___G_________________C___CU____UC____CGCGC...UCC-3'\n______________UCGCC__CUU___GCCGC____UCGCC____CGU___UC_UCGUCCC___CGC_CCGC…	76 -- 82	101 -- 107	-85.6 kcal/mol	20.8487 kcal/mol	38.4688 kcal/mol
bpsl2412	SCO1/SenC family protein	-26.5	240 -- 290	92 -- 144	_____________239_____________________________________________________291\n_____________|_______________________________________________________|\n5'-AAC...CCGCC___________________C______CA__CGC______C_________G_____UGCGC...CGG-3'\n______________UCGU_CGCCCGCUU_CCGC__CGCCG__CG___UUUCUC_GCUUCGC_C_CCGCC\n______________||:|_|||||||||_||||__||||:__||___||:|||_||::|:|_|_||:||\n______________AGUA_GCGGGCG…	277 -- 283	99 -- 105	-63.9 kcal/mol	13.2027 kcal/mol	24.1958 kcal/mol
bpss2345	sensory kinase	-25.24	146 -- 209	95 -- 156	_____________145_____________________________________________________________________210\n_____________|_______________________________________________________________________|\n5'-AUA...CACGC________C________GA____GAUCAAU_________G___________________ACCAUG______GAACG...AUU-3'\n______________GUGCGCGA_UCGUUUAU__UGCC_______CC_CUUUGC_CAUUCGU______UCGCCC______ACGCCC\n______________:|:|||||_|||||:||__…	185 -- 191	114 -- 120	-66.02 kcal/mol	19.445 kcal/mol	21.3317 kcal/mol
bpss0241	hemin ABC transporter membrane protein	-35.76	5 -- 88	92 -- 182	_____________4___________________________________________________________________________________________________89\n_____________|___________________________________________________________________________________________________|\n_______5'-GCUC_______CUC___UC____C___________________CC___C_____U____C___UC_____________CUCG_______U_G__U________UCGCU...GCG-3'\n______________GCC_UCG___GCC_____G_UCG…	82 -- 88	92 -- 98	-89.8 kcal/mol	14.7195 kcal/mol	39.3201 kcal/mol
bpss1353	transcriptional regulator BetI	-24.31	26 -- 56	95 -- 139	_____________25____________________________________________57\n_____________|_____________________________________________|\n5'-AAC...UUAAC_______C______GA_____________________________CGCCG...CGU-3'\n______________CGCCCGC__GCCGC__CGCU___________C_CGCC_CACGCCC\n______________|||||||__|||||__|||:___________|_||||_|||||||\n______________GCGGGCG__CGGCG__GCGG___________G_GCGG_GUGCGGG\n3'-CAG...AGUAA__…	50 -- 56	95 -- 101	-53.9 kcal/mol	8.36209 kcal/mol	21.225 kcal/mol
bpss0129	transcriptional regulator	-30.2	91 -- 171	64 -- 164	_____________90____________________________________________________________________________________________________172\n_____________|_____________________________________________________________________________________________________|\n5'-GUU...UCCGC_______CUU________UG___CG______________A_________________A__G_________________________U__________U___CGCCG...UCG-3'\n______________UCGCCUG____CGUGA…	161 -- 167	68 -- 74	-112.1 kcal/mol	36.9599 kcal/mol	44.9446 kcal/mol
bpsl0824	periplasmic solute-binding protein	-26.51	122 -- 184	92 -- 150	_____________121_______________________________________________________________185\n_____________|_________________________________________________________________|\n5'-GGG...UCGAG_____A___CA_______________G_____CG_A______GCCU_______GU__________GAGCG...AGA-3'\n______________GAUCG_UCG__UGUCC_CUUGCCGCU_CGCCA__C__UGUUU____CUUGUUC__CGCGCUCGCC\n______________|||||_||:__:|:||_|||||||||_|||||__|__||||:_…	178 -- 184	92 -- 98	-70 kcal/mol	19.2778 kcal/mol	24.2115 kcal/mol
bpsl1159	Maf-like protein	-29.47	213 -- 258	92 -- 130	_____________212______________________________________________259\n_____________|________________________________________________|\n5'-GCU...AGCAC_____CC__UCCUAC________CUA____________AAA_______GGCGC...AAU-3'\n______________GCCGC__CG______CCGUUCGU____CCUCGCCUCGC___GCCC_CC\n______________|||||__||______||:|||||____|||||||:|:|___||||_||\n______________CGGCG__GC______GGUAAGCA____GGAGCGGGGUG___CGGG_G…	243 -- 249	99 -- 105	-53.7 kcal/mol	6.5656 kcal/mol	17.6635 kcal/mol
bpsl0395	cytidylyltransferase	-30.23	155 -- 208	93 -- 153	_____________154______________________________________________________________209\n_____________|________________________________________________________________|\n5'-AAG...CGCGC________A__________U_________CAUC_____A___AG____________________UUCGU...UCG-3'\n______________CGC__UCG__CAU_CGUCC_C___CCGUU____CGCCA__CG____UUUUCGCCCCAUGCCCGC\n______________|||__|||__|||_||:||_|___|||:|____|||||__||____|…	197 -- 203	98 -- 104	-62.8 kcal/mol	9.27907 kcal/mol	23.2899 kcal/mol
bpss1277	cobalt-nickel-resistance system transmembrane protein	-26.88	223 -- 274	96 -- 154	_____________222___________________________________________________________275\n_____________|_____________________________________________________________|\n5'-CGG...CACGA________U____C______UC__C_____CG_________G___________A_______GCUCG...CGC-3'\n______________ACGCGG_C_UUCA__CGCCC__CU_GCCGC__CGCUGUUCG________CGCC_CCACGCC\n______________|||||:_|_||||__|||||__||_|||||__|||::||||________||||_|||||…	268 -- 274	96 -- 102	-70 kcal/mol	21.7913 kcal/mol	21.3258 kcal/mol
bpss0298	transport related membrane protein	-31.68	15 -- 52	101 -- 147	_____________14______________________________________________53\n_____________|_______________________________________________|\n5'-GCG...CCCGC_______________C_____________GC________________GCGCG...ACU-3'\n______________CGUUCAU_CGCC_GC__GC_GCUUCGCCA__C_____UUCUCGCCUC\n______________|||||||_||||_||__||_|||||||||__|_____|:||||||:|\n______________GCAAGUA_GCGG_CG__CG_CGAAGCGGU__G_____AGGAGCGGGG\n3'-C…	15 -- 21	141 -- 147	-54.4 kcal/mol	8.16684 kcal/mol	14.5505 kcal/mol
bpsl2239	aspartate kinase	-26.4	78 -- 122	93 -- 139	_____________77______________________________________________123\n_____________|_______________________________________________|\n5'-CGA...CGCCA_______G______GC_____GC____C_________G_C_______AGCCA...GGC-3'\n______________CGCCCGC_UGCUGC__C_CCA__CGUU_UUCC_CGUC_U_CGUCCAC\n______________|||||||_|||:||__|_|||__||||_||||_||:|_:_||:||||\n______________GCGGGCG_ACGGCG__G_GGU__GCAA_AAGG_GCGG_G_GCGGGUG\n3'-…	116 -- 122	93 -- 99	-62.5 kcal/mol	13.2192 kcal/mol	22.8853 kcal/mol
bpsl1295	hypothetical protein	-22.65	11 -- 82	95 -- 153	_____________10________________________________________________________________________83\n_____________|_________________________________________________________________________|\n5'-GCC...CAUGC____CA___CA______GA______CUUCGA_U__________UCC____GUCA_____GC____G_______CGACC...UCU-3'\n______________CGCG__CGU__UCAUUC__GUCCGC______G_CCGUU_CGUC___UUCG____UGUUC__CGCC_CACGCUC\n______________||||__|||__|…	76 -- 82	95 -- 101	-63.6 kcal/mol	19.6203 kcal/mol	21.3257 kcal/mol
bpsl0875	adenylate kinase	-26.62	14 -- 65	92 -- 155	_____________13________________________________________________________________66\n_____________|_________________________________________________________________|\n5'-AUA...GCGAU_______G__A______________________A___AGA________________A____G___UCCGC...ACA-3'\n______________UGCGCGA_CG_UC___CGCCCGC__GCCGCU_C_CCG__________UUCGCCCCA_GCCC_ACC\n______________|:|||||_||_||___|||||||__||||||_|_||:_______…	50 -- 56	100 -- 106	-72.02 kcal/mol	18.3971 kcal/mol	27.0018 kcal/mol
bpsl2421	hypothetical protein	-26.4	207 -- 245	92 -- 140	_____________206_________________________________________________246\n_____________|___________________________________________________|\n5'-CGA...UGACG________C____________C______________UU_____________GACAC...GUG-3'\n______________UCGUCCGC___CCGCUUC_CC___CG_____CC_CG__CCCC_CGCCCGCC\n______________|||:||||___|||||||_||___||_____||_||__||||_|||||:||\n______________AGCGGGCG___GGCGAAG_GG___GC_____G…	239 -- 245	92 -- 98	-57.7 kcal/mol	7.18766 kcal/mol	24.1129 kcal/mol
bpss1293	lipoprotein	-24.29	181 -- 284	82 -- 174	_____________180____________________________________________________________________________________________________________285\n_____________|______________________________________________________________________________________________________________|\n5'-AGA...GCAUC___UUCC______A__GUCC_________CUCCG___G____G___CCC____AUCCCGAUUCU____________CCUG__G_____G_____G________CU_____ACGCC...CGA-3'\n___…	272 -- 278	89 -- 95	-99.1 kcal/mol	35.9889 kcal/mol	38.823 kcal/mol
bpsl1136	hypothetical protein	-23.23	161 -- 225	92 -- 147	_____________160_________________________________________________________________226\n_____________|___________________________________________________________________|\n5'-CCG...GCUUC____AAAAU______CUUUCCA____AC__G__CU____CGA__CAA_________CCU________CCGCU...CGA-3'\n______________CGUU______CCCGC_______CCGC__CG_CC__UUCG___UG___CC_CGCCCC___CGCCCGCC\n______________||||______|||||_______||||__||_||__…	219 -- 225	92 -- 98	-58.2 kcal/mol	10.7595 kcal/mol	24.2083 kcal/mol
bpsl1271	hypothetical protein	-25.81	257 -- 300	92 -- 130	_____________256__________________________________________300\n_____________|____________________________________________|\n5'-GCG...GCCGC___A_________GA__ACCGAGA______A___AACC_______-3'\n______________GCC__UUCGCCAU__CG_______UCGCCC_CGC____GCCCACC\n______________|||__||||||||__||_______||||||_|:|____|||||||\n______________CGG__AAGCGGUA__GC_______AGCGGG_GUG____CGGGUGG\n3'-CAG...GCGAA___CG________A…	294 -- 300	92 -- 98	-49.14 kcal/mol	5.66967 kcal/mol	17.6635 kcal/mol
bpsl1302	hypothetical protein	-27.65	134 -- 171	92 -- 130	_____________133_____________________________________172\n_____________|_______________________________________|\n5'-CCG...CGUUC________________CC____G______AU_AU_____ACCCG...UCG-3'\n______________GUCGUU_CGCCGUUCG__GUUC_UCGCCC__C__CCAUC\n______________|:||:|_||||:||||__||||_||||||__|__|||:|\n______________CGGCGA_GCGGUAAGC__CAAG_AGCGGG__G__GGUGG\n3'-CAG...GCGAA______A_________AA____G______GU_CG___…	142 -- 148	115 -- 121	-52.8 kcal/mol	7.48462 kcal/mol	17.6635 kcal/mol
bpss0286	hypothetical protein	-23.82	163 -- 194	102 -- 139	_____________162______________________________________195\n_____________|________________________________________|\n5'-GAC...GCCGC_______A_____________AUCA_______________GCCUC...UCG-3'\n______________CGCCCGC_UGCC______CCA____CGUU_UUCC_CGCCC\n______________|||||||_||||______|||____||||_||||_|||||\n______________GCGGGCG_ACGG______GGU____GCAA_AAGG_GCGGG\n3'-CAG...AGUAA_______A____CGAAGC___AA______C_…	163 -- 169	133 -- 139	-43 kcal/mol	5.61938 kcal/mol	13.5561 kcal/mol
bpss0223	hypothetical protein	-21.01	62 -- 82	109 -- 130	_____________61_____________________83\n_____________|______________________|\n5'-AGC...GGUUC__________UG__________GUUGG...CCC-3'\n______________GUUGUU_CGU__UUCGUUGUUC\n______________|::|:|_||:__||||||||||\n______________CGGCGA_GCG__AAGCAACAAG\n3'-CAG...GCGAA______A___GU__________GAGCG...GCG-5'\n_____________|______________________|\n_____________131____________________108\n	76 -- 82	109 -- 115	-29.5 kcal/mol	3.54933 kcal/mol	4.94086 kcal/mol
bpsl0208	site-specific tyrosine recombinase XerC	-23.6	138 -- 190	92 -- 147	_____________137_______________________________________________________191\n_____________|_________________________________________________________|\n5'-CGC...CGCGG__C___CG______________AC__A__GC__CG_______C____GC________GACAC...ACG-3'\n______________CG_UCA__CGCCUGCU_GCCGC__UG_CG__CG_____CCUC_GCCC__CGCCCGCC\n______________||_|||__||||:|||_|||||__:|_|:__||_____||||_||||__|||||:||\n______________GC…	183 -- 189	93 -- 99	-68.1 kcal/mol	20.2942 kcal/mol	24.2083 kcal/mol
bpsl2234	hypothetical protein	-27.09	140 -- 285	1 -- 130	_____________139__________________________________________________________________________________________________________________________________________________286\n_____________|____________________________________________________________________________________________________________________________________________________|\n5'-GCU...CCCCG_____GA_________CUCGAAC__G______CC_________ACACCGA___…	279 -- 285	1 -- 7	-138.74 kcal/mol	43.2938 kcal/mol	68.3518 kcal/mol
bpsl0876	3-deoxy-manno-octulosonate cytidylyltransferase	-25.24	195 -- 243	92 -- 139	_____________194____________________________________________________244\n_____________|______________________________________________________|\n5'-CCG...GCGCC______AUGAC__CC__________U_____CG____G________________UCGCG...UGG-3'\n______________CGUCCG_____CU__CCGCU_C_CC_UUCGU____CC_UCGUCCC_CGCCCGCC\n______________||:|||_____||__|||||_|_||_|||||____||_|||:|||_|||||:||\n______________GCGGGC_____GA__GG…	237 -- 243	92 -- 98	-59.9 kcal/mol	10.5505 kcal/mol	24.1097 kcal/mol
bpss0564	thermolysin metallopeptidase	-24.74	3 -- 48	92 -- 135	_____________2________________________________________________49\n_____________|________________________________________________|\n_________5'-UU___C_______CUC_G___U____GCC______C______________CCACG...CGC-3'\n______________CGC_UGCCGUU___U_GCC_UUCG___UUCCUC_GCCCC__GCCCGCU\n______________|||_|||||:|___|_|||_||||___||||||_|||||__||||:|:\n______________GCG_ACGGCGA___A_CGG_AAGC___AAGGAG_CGGGG__CGGGUGG…	42 -- 48	92 -- 98	-58.5 kcal/mol	12.7571 kcal/mol	21.0021 kcal/mol
bpsl2017	di-heme cytochrome c peroxidase	-27.78	193 -- 239	103 -- 139	_____________192_____________________________________________240\n_____________|_______________________________________________|\n5'-GGC...GAUGA___G___________GAUACGCC_____GCAC____C__________GCGCC...CGA-3'\n______________UGC_CCGCUUGCCGC________CGCCA____CGUU_GUUCUUCGUC\n______________:||_|||||||||||________|||||____||||_||||:|||:|\n______________GCG_GGCGAACGGCG________GCGGU____GCAA_CAAGGAGCGG\n3'-…	233 -- 239	103 -- 109	-54.2 kcal/mol	14.0491 kcal/mol	12.3675 kcal/mol
bpss0013	hypothetical protein	-25.86	28 -- 90	93 -- 154	_____________27_____________________________________________________________________91\n_____________|______________________________________________________________________|\n5'-UCC...GCACA____ACAA__CA__A____A_AA_C____________C____C___________G__UACCUU_______GACGG...GGC-3'\n______________ACGC____CG__CA__CGC_C__C_UGCCGC__CGCC_UUCG_____CUUCGCC_CC______UGCCCAC\n______________||||____||__||__|||_|__|…	84 -- 90	93 -- 99	-58.6 kcal/mol	9.45086 kcal/mol	23.29 kcal/mol
bpss0752	lipoprotein	-21.01	185 -- 231	92 -- 140	_____________184_______________________________________________________232\n_____________|_________________________________________________________|\n5'-UCU...CCACC____________GUUCGA___AA______________________ACCC________UCCUC...CCG-3'\n______________UCGCCC_CUUGC______UGC__CGCUGU_________CUCGCCC____CGCCCGCC\n______________||||||_|||||______:||__|||::|_________|||||||____|||||:||\n______________AG…	225 -- 231	92 -- 98	-58 kcal/mol	12.8765 kcal/mol	24.1129 kcal/mol
bpsl1315	LysR family transcriptional regulator	-21.79	75 -- 127	82 -- 132	_____________74___________________________________________________________128\n_____________|____________________________________________________________|\n5'-CUU...AUCAA____________G_UUU________________G_____AUGAC______U____CC___CCCGC...UUU-3'\n______________UUGCCGCUUCGC_C___UUC______CCUC_CC_CCGCG_____UCCGCU_GCGU__CCA\n______________||||||||||||_|___|||______||||_||_||:||_____:||:|:_||||__|||\n_…	80 -- 86	121 -- 127	-56.5 kcal/mol	12.3493 kcal/mol	22.3606 kcal/mol
bpsl1268	transport system membrane protein	-23.91	223 -- 273	93 -- 139	_____________222____________________________________________________274\n_____________|______________________________________________________|\n5'-ACG...GCCCA_____C___CUC_____CCCG____CUC__G______C_____G__C_______GCCGC...UGC-3'\n______________CGCCC_GCU___CCGCU____CGCC___CG____UCC_CGCCC_CG_CGCCCGC\n______________|||||_|||___|||||____||||___||____|||_|||||_|:_|||||:|\n______________GCGGG_CGA___GGCGA…	267 -- 273	93 -- 99	-62.4 kcal/mol	15.6029 kcal/mol	22.8853 kcal/mol
bpsl2618	D-cysteine desulfhydrase	-26.57	164 -- 288	1 -- 139	_____________163________________________________________________________________________________________________________________________________________________289\n_____________|__________________________________________________________________________________________________________________________________________________|\n5'-GCG...GCCGC______GCA_____CC____CCG____CC_________A______AA___G____AC…	282 -- 288	1 -- 7	-132.5 kcal/mol	30.5902 kcal/mol	75.3368 kcal/mol
bpsl1304	LacI family transcriptional regulator	-24.04	20 -- 152	24 -- 154	_____________19________________________________________________________________________________________________________________________________________________153\n_____________|_________________________________________________________________________________________________________________________________________________|\n5'-UCG...GUUCG______________C____G____CCCG___C_CC____UCC___CCG_______GUUG…	146 -- 152	24 -- 30	-136 kcal/mol	48.2874 kcal/mol	63.6773 kcal/mol
bpsl2198	exported phospholipase	-29.37	182 -- 281	89 -- 199	_____________181_________________________________________________________________________________________________________________________282\n_____________|___________________________________________________________________________________________________________________________|\n5'-CCC...GGCAU_____CG___A___AGUC__U______CC___C___________GC________________CGC________GCGUCG_____CC_________________…	275 -- 281	89 -- 95	-112.43 kcal/mol	35.9761 kcal/mol	47.0807 kcal/mol
bpsl0286	hypothetical protein	-22.5	184 -- 267	47 -- 136	_____________183_____________________________________________________________________________________________268\n_____________|_______________________________________________________________________________________________|\n5'-GUG...AUUCA____AU_____C__U_____GA_____________G___A____UU__U___CUAU___C___U__C________________UG_U________UGUGG...UCG-3'\n______________CCGC___CCGC_UC_GCCAU_________C_CGC…	261 -- 267	47 -- 53	-85.8 kcal/mol	20.1498 kcal/mol	43.1523 kcal/mol
bpss1016	ionic antiporter	-20.6	258 -- 285	126 -- 156	_____________257______________________________286\n_____________|________________________________|\n5'-CGC...ACUCC________________________CC______GCUGG...UCG-3'\n______________AUGC_CGAUC__UC_UUCGUCCGC__UGCCGC\n______________||:|_|||||__||_||||:||||__||||||\n______________UAUG_GCUAG__AG_AAGCGGGCG__ACGGCG\n3'-CAG...GGACC____C_____CA__U_________A_______AAGCG...GCG-5'\n_____________|_________________…	271 -- 277	133 -- 139	-38.3 kcal/mol	5.95052 kcal/mol	11.7447 kcal/mol
bpss1821	hypothetical protein	-22.71	197 -- 255	76 -- 123	_____________196____________________________________________________________256\n_____________|______________________________________________________________|\n5'-AUC...CUAAC______GUCCCG___________GAAGCCGUUUUCG_____________GC___________AAAUG...GCG-3'\n______________CGCCAU_______UCC_CGCCCU_____________ACGCC_ACCGGCG__GACCGUCGAGC\n______________||||||_______|||_|||||:_____________|||||_|||:|||__:|||…	249 -- 255	76 -- 82	-67.63 kcal/mol	20.3342 kcal/mol	24.5825 kcal/mol
bpss0571	hypothetical protein	-25.09	207 -- 296	62 -- 164	_____________206__________________________________________________________________________________________________________297\n_____________|____________________________________________________________________________________________________________|\n5'-CCG...UGAAA____UC_UU_____U________________________CCUGAC_______________GG___G_______AAU_____C____________U_____________GUGC-3'\n______________UC…	290 -- 296	62 -- 68	-102.4 kcal/mol	32.2924 kcal/mol	45.0208 kcal/mol
bpss1036	acyl-CoA dehydrogenase	-25	160 -- 222	92 -- 147	_____________159___________________________________________________________________223\n_____________|_____________________________________________________________________|\n5'-UCG...AAUCA_____CC___A_____CCUUCACUGAC___AGGA________________CU_A___________G___CGACG...GCG-3'\n______________CGUUC__UUC_CCCGC___________CCG____UUUCGCCA_____UGU__C_CGCCCC_UGCC_ACC\n______________|||||__|||_|||||___________…	195 -- 201	119 -- 125	-58.74 kcal/mol	9.5364 kcal/mol	24.2083 kcal/mol
bpsl1128	lipoprotein	-25.44	220 -- 286	93 -- 153	_____________219_______________________________________________________________________287\n_____________|_________________________________________________________________________|\n5'-CAC...AUUCC____UUCUGCCUUCC_______CC___U_____C_______G__G__CC___CG___________________GCUGU...GCG-3'\n______________CGCG___________GUC_UUC___CG_CCCGU__GCCGCU_CG_CA__CGU___UCCUCGCC__ACGCUCGC\n______________||||_______…	280 -- 286	93 -- 99	-66.7 kcal/mol	17.9658 kcal/mol	23.2899 kcal/mol
bpss0711	alanine racemase	-21.49	212 -- 248	18 -- 54	_____________211______________________________________249\n_____________|________________________________________|\n5'-CCG...CGCCC________C______CAU____CC________U_______AAUCU...UCG-3'\n______________CAUCGUCG____CCG___UCAU__CGACGCCG_CGCGCAC\n______________||||:|||____|||___:||:__||||||||_|||||||\n______________GUAGUAGC____GGC___GGUG__GCUGCGGC_GCGCGUG\n3'-CAG...CCUGU________CUCA___UU_____A________…	242 -- 248	18 -- 24	-48.3 kcal/mol	8.39417 kcal/mol	18.4154 kcal/mol
bpsl2668	glycosyl transferase	-23.73	180 -- 222	99 -- 143	_____________179____________________________________________223\n_____________|______________________________________________|\n5'-AUC...CACUA__________AA______GC______GA__CCCAC___________CCGGC...CGC-3'\n______________CAUUCGCCUG___GCUGC____CCAU__CG_____UUUCGCCCCGC\n______________||||||||:|___||:||____||||__||_____::|||||||:|\n______________GUAAGCGGGC___CGGCG____GGUA__GC_____GGAGCGGGGUG\n3'-CAG...…	216 -- 222	99 -- 105	-51.6 kcal/mol	11.0939 kcal/mol	16.7758 kcal/mol
bpsl0712	ATP-binding transmembrane ABC transporter	-19.6	201 -- 265	93 -- 154	_____________200_________________________________________________________________266\n_____________|___________________________________________________________________|\n5'-CUC...AGACC____CCAAACGACCGA_______C______GG______CCA___CCGCA___C______________GCCCG...GCG-3'\n______________AUGC____________GCCC_CU_UGCCGC__CGCCGU___CGU_____UCC_CGUCC_AUGCCCGC\n______________|:||____________||||_||_||||||__|||…	259 -- 265	93 -- 99	-63.95 kcal/mol	21.0645 kcal/mol	23.29 kcal/mol
bpsl0015	general secretory pathway protein K	-27.38	21 -- 69	93 -- 156	_____________20__________________________________________________________________70\n_____________|___________________________________________________________________|\n5'-UUU...GUGAC______________C_______UC__C__U___________________________G_C_______GCGCG...AGG-3'\n______________AUGCGCG______C_UUCGCCC__CU_GC_CGCUUCGCC____________UCGCCC_G_CGCCCGC\n______________||:||||______|_|||||||__||_||_||||||…	63 -- 69	93 -- 99	-66 kcal/mol	15.3262 kcal/mol	23.2901 kcal/mol
bpsl2504	hydrolase	-24.19	124 -- 161	99 -- 139	_____________123__________________________________________162\n_____________|____________________________________________|\n5'-AUA...GGAGA_______CA__GA____GC____C____A_______________UCGGC...GGC-3'\n______________CGCCCGC__UG__CGCU__UGCC___CG_____CUUCGCCCCGC\n______________|||||||__||__||||__:|||___||_____|:|||||||:|\n______________GCGGGCG__AC__GCGA__GCGG___GC_____GGAGCGGGGUG\n3'-CAG...AGUAA_______…	155 -- 161	99 -- 105	-49.6 kcal/mol	8.68847 kcal/mol	16.7256 kcal/mol

## Sheet: (D) BPNC10196F_1129_SIPHT
Locus Tag	Gene name	Energy kcal/mol	Position mRNA	Position ncRNA	Interaction	Position Seed - mRNA	Position Seed - ncRNA	Hybridization Energy kcal/mol	Unfolding Energy - mRNA kcal/mol	Unfolding Energy - ncRNA kcal/mol
bpsl3221	DNA-directed RNA polymerase subunit beta	-6.39	270 -- 287	75 -- 96	_____________269____________________288\n_____________|______________________|\n5'-AGC...ACCAA___________________G__ACCCA...AAU-3'\n______________GUGCCU___UU_CCUGCUG_CC\n______________:|||||___||_||:||||_||\n______________UACGGA___AA_GGGCGAC_GG\n3'-GCU...UCGCC______CAC__C_______G__CUGGU...AGA-5'\n_____________|______________________|\n_____________97_____________________74\n	278 -- 284	78 -- 84	-24.9 kcal/mol	4.96465 kcal/mol	13.5418 kcal/mol
bpsl0445	glutaredoxin 3	-14.39	99 -- 109	16 -- 26	_____________98__________110\n_____________|___________|\n5'-GGC...CGCAA___________AAGCG...UGC-3'\n______________GAUCGUCGAGG\n______________|||||||||||\n______________CUAGCAGCUCC\n3'-GCU...AGCGG___________CUACC...AGA-5'\n_____________|___________|\n_____________27__________15\n	103 -- 109	16 -- 22	-22 kcal/mol	2.70016 kcal/mol	4.91269 kcal/mol
bpsl0631	hypothetical protein	-11.05	216 -- 239	146 -- 167	_____________215______________________240\n_____________|________________________|\n5'-GCC...AUGGC____G__AAG___AG_________GGCCA...GCC-3'\n______________GUGG_CG___CGA__GGCACGGGC\n______________:|||_||___|||__||||||:||\n______________UACC_GC___GCU__CCGUGCUCG\n_________3'-GC____G__AG____G__________GCUCU...AGA-5'\n_____________|________________________|\n_____________168______________________145\n	233 -- 239	146 -- 152	-29.8 kcal/mol	7.65366 kcal/mol	11.1 kcal/mol
bpsl0325	hypothetical protein	-8.74	181 -- 195	7 -- 21	_____________180_____________196\n_____________|_______________|\n5'-AAA...GAAGA_____CA________CGGGC...CGG-3'\n______________UCGGG__GUGGGCGG\n______________|||:|__:|||||||\n______________AGCUC__UACCCGCC\n3'-GCU...CUAGC_____CC________AAAAGA-5'\n_____________|_______________|\n_____________22______________6\n	189 -- 195	7 -- 13	-21.9 kcal/mol	5.72178 kcal/mol	7.44282 kcal/mol
bpsl2193	hypothetical protein	-12.69	169 -- 182	148 -- 161	_____________168____________183\n_____________|______________|\n5'-GCG...UGCCG______________UUGAA...UCG-3'\n______________GUUCGAUGGCACGA\n______________||:|||:|||||||\n______________CAGGCUGCCGUGCU\n___3'-GCUACCGG______________CGGCU...AGA-5'\n_____________|______________|\n_____________162____________147\n	176 -- 182	148 -- 154	-26.1 kcal/mol	5.87982 kcal/mol	7.52873 kcal/mol
bpsl3024	UDP-N-acetylmuramate--L-alanine ligase	-17.42	238 -- 260	138 -- 159	_____________237_____________________261\n_____________|_______________________|\n5'-CUU...CGGGA______________A____C___AUCGC...GCG-3'\n______________UCGGCGGCGCGGGC_UGAG_GGC\n______________:||:||||:||:||_:|||_:||\n______________GGCUGCCGUGCUCG_GCUC_UCG\n3'-GCU...CGGCA___________________U___AACCA...AGA-5'\n_____________|_______________________|\n_____________160_____________________137\n	245 -- 251	146 -- 152	-37.3 kcal/mol	9.92268 kcal/mol	9.95558 kcal/mol
bpsl3069	hydrolase	-12.57	130 -- 151	137 -- 159	_____________129_____________________152\n_____________|_______________________|\n5'-CGC...CGAUG_____________G___AU____GAACG...CGG-3'\n______________CCGGCGGC_CGGG_CGA__GGCU\n______________|||:||||_||:|_|||__:|||\n______________GGCUGCCG_GCUC_GCU__UCGA\n3'-GCU...CGGCA________U____G___CU____ACCAC...AGA-5'\n_____________|_______________________|\n_____________160_____________________136\n	131 -- 137	152 -- 158	-34.5 kcal/mol	11.9747 kcal/mol	9.95567 kcal/mol
bpss0475	hypothetical protein	-11.08	48 -- 54	88 -- 94	_____________47______55\n_____________|_______|\n5'-CGA...GCUGU_______GCGGC...GAG-3'\n______________GCCUGUG\n______________|||||||\n______________CGGACAC\n3'-GCU...GCCUA_______AACGG...AGA-5'\n_____________|_______|\n_____________95______87\n	48 -- 54	88 -- 94	-14.6 kcal/mol	2.39799 kcal/mol	1.12465 kcal/mol
bpss1959	cytidine deaminase	-6.62	65 -- 83	143 -- 165	_____________64______________________84\n_____________|_______________________|\n5'-GCA...CGGCG___G___G_______________CGGGC...ACG-3'\n______________GGU_G_C_GGCGGCA___GCCGA\n______________||:_|_|_|:|||||___|||||\n______________CCG_C_G_CUGCCGU___CGGCU\n_______3'-GCUA___G_A_G_______GCU_____CUUCG...AGA-5'\n_____________|_______________________|\n_____________166_____________________142\n	72 -- 78	151 -- 157	-28 kcal/mol	10.279 kcal/mol	11.103 kcal/mol
bpss1318	D-lactate dehydrogenase	-13.64	31 -- 56	143 -- 168	_____________30__________________________57\n_____________|___________________________|\n5'-GCU...CAACU____AU___________UU_____G__AAUGA...CGC-3'\n______________GAUG__CGU_CGGCGGC__CGAGC_GA\n______________||||__|||_||:||||__|||||_||\n______________CUAC__GCA_GCUGCCG__GCUCG_CU\n__________3'-G____CG___G_______U______G__CUUCG...AGA-5'\n_____________|___________________________|\n_____________169_______…	40 -- 46	152 -- 158	-36.8 kcal/mol	12.0584 kcal/mol	11.1039 kcal/mol
bpsl2183	phage-related DNA polymerase	-14.66	203 -- 226	142 -- 168	_____________202_________________________227\n_____________|___________________________|\n5'-AAG...GGCGU_____G_____________________CGUGG...UGA-3'\n______________GGUGG_CGU__GGCGG_ACGAGCCGAG\n______________|:|||_|||__|:|||_||||||||||\n______________CUACC_GCA__CUGCC_UGCUCGGCUC\n__________3'-G_____G___GG_____G__________UUCGA...AGA-5'\n_____________|___________________________|\n_____________169______…	220 -- 226	142 -- 148	-40.4 kcal/mol	14.4662 kcal/mol	11.2691 kcal/mol
bpss1360	two-component sensor kinase	-9.85	242 -- 271	140 -- 168	_____________241_____________________________272\n_____________|_______________________________|\n5'-GGC...GGCGA__________G___AUC_G____U_______AAGAG...GUU-3'\n______________GAUGGC_GUC_GGC___G_GCGA_UCGGGAA\n______________||||||_|||_|:|___|_:|||_:||:|||\n______________CUACCG_CAG_CUG___C_UGCU_GGCUCUU\n__________3'-G______G___G___C___G____C_______CGAAC...AGA-5'\n_____________|________________________…	265 -- 271	140 -- 146	-33.7 kcal/mol	12.2955 kcal/mol	11.5529 kcal/mol
bpss1985	hypothetical protein	-12.04	96 -- 108	144 -- 157	_____________95_____________109\n_____________|______________|\n5'-ACC...GACAA______________CCGCC...UCC-3'\n______________GACG_CACGAGCCG\n______________||||_|||||||||\n______________CUGC_GUGCUCGGC\n3'-GCU...GCAGG____C_________UCUUC...AGA-5'\n_____________|______________|\n_____________158____________143\n	102 -- 108	144 -- 150	-25.2 kcal/mol	4.95275 kcal/mol	8.20305 kcal/mol
bpss0268a	hypothetical protein	-10.83	255 -- 276	143 -- 165	_____________254_____________________277\n_____________|_______________________|\n5'-UGC...AGGGC_____G__________A______AUCGC...GGG-3'\n______________GGCCG_UCGGCGG_GC_AGCCGA\n______________|||||_:||:|||_:|_||||||\n______________CCGGC_GGCUGCC_UG_UCGGCU\n_______3'-GCUA_____A_______G__C______CUUCG...AGA-5'\n_____________|_______________________|\n_____________166_____________________142\n	261 -- 267	153 -- 159	-35.6 kcal/mol	13.6662 kcal/mol	11.103 kcal/mol
bpss0747	outer membrane porin protein	-9.42	218 -- 239	92 -- 111	_____________217____________________240\n_____________|______________________|\n5'-UGU...AGUCU___GA______________AU_GGGAU...UCG-3'\n______________GGC__UGGCGGUGGCGGGU__C\n______________|||__||:|||::||||:|__|\n______________CCG__ACUGCCGUCGCCUA__G\n3'-GCU...GGCGA___________________CG_ACACA...AGA-5'\n_____________|______________________|\n_____________112____________________91\n	230 -- 236	95 -- 101	-31.6 kcal/mol	7.77352 kcal/mol	14.4042 kcal/mol
bpss1344	serine acetyltransferase	-12.67	64 -- 86	143 -- 168	_____________63_________________________87\n_____________|__________________________|\n5'-GCU...GCACG___U______________________CGCGC...GCG-3'\n______________GAU_GCCGU__GGCGGCA_GAGCUGA\n______________|||_|||||__|:|||||_||||:||\n______________CUA_CGGCA__CUGCCGU_CUCGGCU\n__________3'-G___C_____GG_______G_______CUUCG...AGA-5'\n_____________|__________________________|\n_____________169_______________…	80 -- 86	143 -- 149	-34.9 kcal/mol	11.1272 kcal/mol	11.1039 kcal/mol
bpsl2596	septum site-determining protein	-8.21	253 -- 267	145 -- 158	_____________252_____________268\n_____________|_______________|\n5'-GUG...GACGA_____A_________UCGCG...AGA-3'\n______________CGACG_GCGCGAGCU\n______________|||||_||:|||||:\n______________GCUGC_CGUGCUCGG\n3'-GCU...GGCAG_______________CUCUU...AGA-5'\n_____________|_______________|\n_____________159_____________144\n	261 -- 267	145 -- 151	-26.1 kcal/mol	9.62533 kcal/mol	8.26536 kcal/mol
bpss0427	O-acetyl transferase	-9.92	167 -- 194	143 -- 164	_____________166__________________________195\n_____________|____________________________|\n5'-GAA...AUCGC_______AU___AUU____UCGU_____UCGCG...GGC-3'\n______________GCCGUCC__CGG___CACG____GCCGA\n______________|||||||__|||___||||____|||||\n______________CGGCAGG__GCC___GUGC____CGGCU\n______3'-GCUAC_______CU__________U________CUUCG...AGA-5'\n_____________|____________________________|\n_____________1…	167 -- 173	158 -- 164	-32.7 kcal/mol	11.677 kcal/mol	11.102 kcal/mol
bpsl2798	capsular polysaccharide biosynthesis protein	-8.75	148 -- 169	15 -- 32	_____________147____________________170\n_____________|______________________|\n5'-CGA...AUCGU_______CAA_______CU___UUCGA...AUG-3'\n______________GUCGCCG___AUCGUCG__GGG\n______________:||||||___|||||||__|||\n______________UAGCGGC___UAGCAGC__CCC\n3'-GCU...UCUUU_________________U____UACCC...AGA-5'\n_____________|______________________|\n_____________33_____________________14\n	158 -- 164	19 -- 25	-26.2 kcal/mol	7.7757 kcal/mol	9.67052 kcal/mol
bpsl0641	hypothetical protein	-11.12	19 -- 28	148 -- 157	_____________18_________29\n_____________|__________|\n5'-GGC...CCACG__________AGCGU...AGC-3'\n______________GACGGCGCGA\n______________||||||:|||\n______________CUGCCGUGCU\n3'-GCU...GCAGG__________CGGCU...AGA-5'\n_____________|__________|\n_____________158________147\n	22 -- 28	148 -- 154	-20.3 kcal/mol	3.26913 kcal/mol	5.90985 kcal/mol
bpsl2502	ABC transporter membrane permease	-12.24	123 -- 146	134 -- 159	_____________122_________________________147\n_____________|___________________________|\n5'-CUC...GCUCG__________________C___G____GGCAG...CGC-3'\n______________CC_ACGG_GCGAGCCGGG_AAG__UGG\n______________||_||||_:|||||||:|_|||__|||\n______________GG_UGCC_UGCUCGGCUC_UUC__ACC\n3'-GCU...CGGCA__C____G______________GA___ACCAA...AGA-5'\n_____________|___________________________|\n_____________160______…	132 -- 138	142 -- 148	-33.5 kcal/mol	11.1253 kcal/mol	10.1362 kcal/mol
bpss2259	fusion protein, ATP-binding transmembrane ABC transporter and regulatory protein	-13.08	6 -- 19	146 -- 159	_____________5______________20\n_____________|______________|\n______5'-CGGUG______________GGGCA...UCC-3'\n______________CCGGCGGCGCGGGC\n______________|||:||||:||:||\n______________GGCUGCCGUGCUCG\n3'-GCU...CGGCA______________GCUCU...AGA-5'\n_____________|______________|\n_____________160____________145\n	13 -- 19	146 -- 152	-30.8 kcal/mol	9.68479 kcal/mol	8.03358 kcal/mol
bpsl2946	C4-dicarboxylate transporter DctA	-10.16	292 -- 298	49 -- 55	_____________291_____299\n_____________|_______|\n5'-CGC...CGCCC_______GC-3'\n______________AGUCGCU\n______________|||||||\n______________UCAGCGA\n3'-GCU...AGACG_______AGUCU...AGA-5'\n_____________|_______|\n_____________56______48\n	292 -- 298	49 -- 55	-11.2 kcal/mol	0.242156 kcal/mol	0.79751 kcal/mol
bpss2259	fusion protein, ATP-binding transmembrane ABC transporter and regulatory protein	-13.08	6 -- 19	146 -- 159	_____________5______________20\n_____________|______________|\n______5'-CGGUG______________GGGCA...UCC-3'\n______________CCGGCGGCGCGGGC\n______________|||:||||:||:||\n______________GGCUGCCGUGCUCG\n3'-GCU...CGGCA______________GCUCU...AGA-5'\n_____________|______________|\n_____________160____________145\n	13 -- 19	146 -- 152	-30.8 kcal/mol	9.68479 kcal/mol	8.03358 kcal/mol
bpsl1436	thymidylate kinase	-13.99	235 -- 248	146 -- 159	_____________234____________249\n_____________|______________|\n5'-CUC...AGGGA______________AAGAC...GGC-3'\n______________UCGACGGCGCGGGC\n______________:|||||||:||:||\n______________GGCUGCCGUGCUCG\n3'-GCU...CGGCA______________GCUCU...AGA-5'\n_____________|______________|\n_____________160____________145\n	242 -- 248	146 -- 152	-28.8 kcal/mol	6.77968 kcal/mol	8.03358 kcal/mol
bpss1472	transposase	-11.77	184 -- 209	141 -- 165	_____________183__________________________210\n_____________|____________________________|\n5'-CUG...UUUGA_________UA___U_G___________CUCGC...UCG-3'\n______________GGCCGUCCG__ACG_G_AU__GCCGAGA\n______________|||||||||__|||_|_|:__|||||||\n______________CCGGCAGGC__UGC_C_UG__CGGCUCU\n_______3'-GCUA________________G__CU_______UCGAA...AGA-5'\n_____________|____________________________|\n_____________1…	203 -- 209	141 -- 147	-35.9 kcal/mol	12.865 kcal/mol	11.2683 kcal/mol
bpsl2780	capsular polysaccharide transport protein	-13.07	268 -- 292	88 -- 111	_____________267________________________293\n_____________|__________________________|\n5'-AGC...GCGUC________A_________A_G_____CGCGGCGC-3'\n______________GGCUGAUG__AGCGGGUG_C_CUGUG\n______________||||||:|__|||||:||_|_|||||\n______________CCGACUGC__UCGCCUAC_G_GACAC\n3'-GCU...GGCGA________CG________________AACGG...AGA-5'\n_____________|__________________________|\n_____________112_________________…	278 -- 284	94 -- 100	-36.9 kcal/mol	8.34667 kcal/mol	15.4806 kcal/mol
bpsl2069	LysR family transcriptional regulator	-10.71	21 -- 59	123 -- 160	_____________20__________________________________________60\n_____________|___________________________________________|\n5'-GUU...CGGGA___G_______A_____________GA__A_____GA__G___GGCGC...CGC-3'\n______________UCC_GGCGGCA_CGGGC____AAGC__GG_UGGUU__GG_CGC\n______________|||_|:|||||_||:||____||||__||_|||||__||_|||\n______________AGG_CUGCCGU_GCUCG____UUCG__CC_ACCAA__CC_GCG\n3'-GCU...CCGGC______________…	25 -- 31	151 -- 157	-45 kcal/mol	17.7593 kcal/mol	16.5271 kcal/mol
bpss1728	secretion/activator protein	-12.35	276 -- 297	138 -- 159	_____________275_____________________298\n_____________|_______________________|\n5'-CUG...UCGGG_______UG_AG_A_________GGG-3'\n______________CCGACGG__C__G_CCG_GGAGC\n______________|||||||__|__|_|||_|:|||\n______________GGCUGCC__G__C_GGC_CUUCG\n3'-GCU...CGGCA_______GU_CU_____U_____AACCA...AGA-5'\n_____________|_______________________|\n_____________160_____________________137\n	276 -- 282	153 -- 159	-34.2 kcal/mol	11.8957 kcal/mol	9.95558 kcal/mol
bpsl0908	phosphoribosylglycinamide formyltransferase	-12.83	8 -- 23	20 -- 35	_____________7________________24\n_____________|________________|\n____5'-CACCGUC________________AGCGC...CCG-3'\n______________GAAGUUGCCGAUCGUC\n______________:||:|:||||||||||\n______________UUUUAGCGGCUAGCAG\n3'-GCU...GUUUC________________CUCCC...AGA-5'\n_____________|________________|\n_____________36_______________19\n	17 -- 23	20 -- 26	-26.7 kcal/mol	4.37193 kcal/mol	9.49605 kcal/mol
bpss0904	aldehyde dehydrogenase	-8.73	85 -- 104	73 -- 94	_____________84______________________105\n_____________|_______________________|\n5'-CGC...GGCAA______________A_AA_____AGACG...CGG-3'\n______________GCC___GUUGCCCG_C__CCCGA\n______________|||___||||||||_|__|||||\n______________CGG___CAACGGGC_G__GGGCU\n3'-GCU...GCCUA___ACA__________AC_____GGUUU...AGA-5'\n_____________|_______________________|\n_____________95______________________72\n	89 -- 95	81 -- 87	-29.1 kcal/mol	5.73539 kcal/mol	14.6347 kcal/mol
bpsl1511	hypothetical protein	-9.44	174 -- 188	152 -- 165	_____________173_____________189\n_____________|_______________|\n5'-AUG...GGUCC___G___________AAGGC...AGC-3'\n______________GGC_CGUUCGGCGGC\n______________|||_|||:||:||||\n______________CCG_GCAGGCUGCCG\n_______3'-GCUA_______________UGCUC...AGA-5'\n_____________|_______________|\n_____________166_____________151\n	182 -- 188	152 -- 158	-28.7 kcal/mol	8.49469 kcal/mol	10.7612 kcal/mol
bpsl1888	hypothetical protein	-12.15	2 -- 26	134 -- 154	_____________1_________________________27\n_____________|_________________________|\n__________5'-G_________GGUA____C___GG__GCGGC...CCG-3'\n______________GGCAUGAGC____UGAG_GGC__GG\n______________||||:||||____:|||_:||__||\n______________CCGUGCUCG____GCUC_UCG__CC\n3'-GCU...GGCUG_________________U___AA__ACCAA...AGA-5'\n_____________|_________________________|\n_____________155_______________________…	4 -- 10	146 -- 152	-29.1 kcal/mol	7.29631 kcal/mol	9.65146 kcal/mol
bpsl2592	lipopolysaccharide heptosyltransferase-1	-10.26	2 -- 30	134 -- 158	_____________1_____________________________31\n_____________|_____________________________|\n__________5'-G_____C__GA_________ACA___GG__GCGUU...AGG-3'\n______________CGGCG_GU__GAGUCGGGA___GGC__GG\n______________||:||_|:__|||:||:||___:||__||\n______________GCUGC_CG__CUCGGCUCU___UCG__CC\n3'-GCU...GGCAG________UG_______________AA__ACCAA...AGA-5'\n_____________|_____________________________|\n_______…	14 -- 20	141 -- 147	-30.7 kcal/mol	10.3071 kcal/mol	10.1353 kcal/mol
bpsl0994	hypothetical protein	-16.61	271 -- 299	144 -- 168	_____________270____________________________300\n_____________|______________________________|\n5'-GCU...GCCCG______A_____UUUGC_____________C-3'\n______________GAUGGC_CG_CC_____GCGGCACGGGUUG\n______________||||||_||_||_____:|||||||:|::|\n______________CUACCG_GC_GG_____UGCCGUGCUCGGC\n__________3'-G_________A__C_________________UCUUC...AGA-5'\n_____________|______________________________|\n________…	293 -- 299	144 -- 150	-36.4 kcal/mol	8.6906 kcal/mol	11.1034 kcal/mol
bpss0714	hypothetical protein	-6.66	23 -- 30	152 -- 159	_____________22_______31\n_____________|________|\n5'-CGA...UUCGG________GGGCG...UCG-3'\n______________CCGAUGGC\n______________||||:|||\n______________GGCUGCCG\n3'-GCU...CGGCA________UGCUC...AGA-5'\n_____________|________|\n_____________160______151\n	24 -- 30	152 -- 158	-15.2 kcal/mol	5.41575 kcal/mol	3.12356 kcal/mol
bpsl2260	tryptophanyl-tRNA synthetase	-7.1	52 -- 71	136 -- 155	_____________51___________________72\n_____________|____________________|\n5'-GGG...UAUCU____U_______UAC_____CUUCA...CCG-3'\n______________CGGC_CGAGCCG___GGCUU\n______________||||_|||||||___:||||\n______________GCCG_GCUCGGC___UCGAA\n3'-GCU...AGGCU____U_______UCU_____CCACC...AGA-5'\n_____________|____________________|\n_____________156__________________135\n	57 -- 63	144 -- 150	-28.4 kcal/mol	11.7342 kcal/mol	9.56571 kcal/mol
bpsl0071	catalase	-15.67	25 -- 46	7 -- 26	_____________24_____________________47\n_____________|______________________|\n5'-GCA...GUCGA_____GCG_____C________AUCGG...UCG-3'\n______________GAUCG___GAGGG_AUGGGCGG\n______________|||||___|||||_||||||||\n______________CUAGC___CUCCC_UACCCGCC\n3'-GCU...AGCGG_____AG_______________AAAAGA-5'\n_____________|______________________|\n_____________27_____________________6\n	40 -- 46	7 -- 13	-34.4 kcal/mol	8.00056 kcal/mol	10.7329 kcal/mol
bpss1534	surface presentation of antigens protein SpaS	-16.87	199 -- 222	138 -- 158	_____________198_______________________223\n_____________|_________________________|\n5'-UGA...GUGAG____________AAAA_________CGACC...UGA-3'\n______________CGAUGGC_CGAG____CCGAGAAGC\n______________|||:|||_||||____|||||||||\n______________GCUGCCG_GCUC____GGCUCUUCG\n3'-GCU...GGCAG_______U_________________AACCA...AGA-5'\n_____________|_________________________|\n_____________159______________________…	216 -- 222	138 -- 144	-34.5 kcal/mol	7.67626 kcal/mol	9.9549 kcal/mol
bpsl3310	transcriptional activator FlhC	-9.57	243 -- 279	123 -- 159	_____________242____________________________________280\n_____________|______________________________________|\n5'-AUC...UCACC______AU_________UC_____G____CGC______AACUG...CGA-3'\n______________CUGGCG___CGAGCUGA__GAGCU_GGUG___GGCUGC\n______________|:|:||___|||||:||__:||||_||||___|||:||\n______________GGCUGC___GCUCGGCU__UUCGA_CCAC___CCGGCG\n3'-GCU...CGGCA______CGU________C______A____CAA______AUGGU…	252 -- 258	143 -- 149	-47.3 kcal/mol	21.1991 kcal/mol	16.5271 kcal/mol
bpss1116	hypothetical protein	-18.13	231 -- 260	142 -- 165	_____________230____________________________261\n_____________|______________________________|\n5'-GUC...GCAAC____UAUG_____________CUC______CCCCG...UCG-3'\n______________GGCC____GUUCGACGGCACG___GCCGAG\n______________||||____||:||||||||||___||||||\n______________CCGG____CAGGCUGCCGUGC___CGGCUC\n_______3'-GCUA_____________________U________UUCGA...AGA-5'\n_____________|______________________________|…	245 -- 251	149 -- 155	-43.5 kcal/mol	14.1033 kcal/mol	11.2683 kcal/mol
bpsl2730	hypothetical protein	-9.03	83 -- 104	7 -- 29	_____________82_______________________105\n_____________|________________________|\n5'-UUC...GGACA_G__GG_______C__________GGAAG...GGG-3'\n______________G_CG__CGUCGAG_GGA__GGCGG\n______________|_||__|||||||_|||__|||||\n______________C_GC__GCAGCUC_CCU__CCGCC\n3'-GCU...UUUAG_G__UA___________AC_____AAAAGA-5'\n_____________|________________________|\n_____________30_______________________6\n	89 -- 95	17 -- 23	-32.7 kcal/mol	12.0841 kcal/mol	11.5884 kcal/mol
bpsl0054	short chain dehydrogenase	-10.85	239 -- 251	146 -- 158	_____________238___________252\n_____________|_____________|\n5'-UCA...ACGGG_____________AUCGG...UCG-3'\n______________CGGCGGCACGGGC\n______________||:|||||||:||\n______________GCUGCCGUGCUCG\n3'-GCU...GGCAG_____________GCUCU...AGA-5'\n_____________|_____________|\n_____________159___________145\n	245 -- 251	146 -- 152	-28.3 kcal/mol	9.41333 kcal/mol	8.03345 kcal/mol
bpsl1547	hypothetical protein	-9.45	17 -- 45	136 -- 165	_____________16______________________________46\n_____________|_______________________________|\n5'-GCG...CUGGC_______G_______________CC______CGAUC...ACU-3'\n______________GGC_GUC_CGGCGG_GCGAGUUG__GGGCUU\n______________|||_|||_||:|||_:||||::|__::||||\n______________CCG_CAG_GCUGCC_UGCUCGGC__UUCGAA\n_______3'-GCUA___G__________G________UC______CCACC...AGA-5'\n_____________|_________________________…	31 -- 37	144 -- 150	-37.5 kcal/mol	13.3068 kcal/mol	14.7443 kcal/mol
bpss0958	hypothetical protein	-7.82	75 -- 101	133 -- 155	_____________74__________________________102\n_____________|___________________________|\n5'-UUU...UUUAC________UCG_______C___CG___GAAAA...GCG-3'\n______________CGGCGCGA___GUCGGGA_AGU__GGU\n______________||||:|||___|:||:||_||:__|||\n______________GCCGUGCU___CGGCUCU_UCG__CCA\n3'-GCU...AGGCU______________________AA___CCAAC...AGA-5'\n_____________|___________________________|\n_____________156______…	86 -- 92	141 -- 147	-30.1 kcal/mol	12.6309 kcal/mol	9.65204 kcal/mol
bpsl0505	hypothetical protein	-12.58	216 -- 236	145 -- 165	_____________215___________________237\n_____________|_____________________|\n5'-CCA...AGAAC___G___G_GU__G_______AUUGC...GCU-3'\n______________GGC_GUC_G__GG_GCGGGCC\n______________|||_|||_|__||_:||:|||\n______________CCG_CAG_C__CC_UGCUCGG\n_______3'-GCUA___G___G_UG__G_______CUCUU...AGA-5'\n_____________|_____________________|\n_____________166___________________144\n	230 -- 236	145 -- 151	-35.9 kcal/mol	12.2175 kcal/mol	11.1016 kcal/mol
bpss1323	hypothetical protein	-10.08	286 -- 295	149 -- 158	_____________285________296\n_____________|__________|\n5'-CGU...GCACA__________GCAGA-3'\n______________CGGCGGCACG\n______________||:|||||||\n______________GCUGCCGUGC\n3'-GCU...GGCAG__________UCGGC...AGA-5'\n_____________|__________|\n_____________159________148\n	289 -- 295	149 -- 155	-21.3 kcal/mol	5.10578 kcal/mol	6.11827 kcal/mol
bpss1581	endo-1,4-D-glucanase	-11.23	272 -- 300	138 -- 165	_____________271_____________________________300\n_____________|_______________________________|\n5'-GGC...GAGGC_____G_____________G_GUG________-3'\n______________GGCCG___GGCGG_GCGAG_C___CGGGAGGC\n______________|||||___|:|||_:||||_|___||:||:||\n______________CCGGC___CUGCC_UGCUC_G___GCUCUUCG\n_______3'-GCUA_____AGG_____G__________________AACCA...AGA-5'\n_____________|______________________________…	294 -- 300	138 -- 144	-36.3 kcal/mol	10.3971 kcal/mol	14.6703 kcal/mol
bpss1613	type III secretion protein	-9.08	196 -- 216	134 -- 156	_____________195______________________217\n_____________|________________________|\n5'-UGC...GAGAA________UA_________A____AAAGG...GCG-3'\n______________GCGGCAUG___CGA__AGC_UUGG\n______________:|||||:|___|||__|||_||||\n______________UGCCGUGC___GCU__UCG_AACC\n3'-GCU...CAGGC________UCG___CU________ACCAA...AGA-5'\n_____________|________________________|\n_____________157______________________133\n	197 -- 203	149 -- 155	-24.5 kcal/mol	5.76258 kcal/mol	9.65366 kcal/mol
bpsl0305	hypothetical protein	-13.25	180 -- 202	133 -- 158	_____________179________________________203\n_____________|__________________________|\n5'-GUC...GGCGG__________U_______________GAUGG...CGA-3'\n______________CGGCGGCGCG__CCGGGAGGU__GGU\n______________||:||||:||__|||:||:|:__|||\n______________GCUGCCGUGC__GGCUCUUCG__CCA\n3'-GCU...GGCAG__________UC_________AA___CCAAC...AGA-5'\n_____________|__________________________|\n_____________159______________…	193 -- 199	138 -- 144	-37.2 kcal/mol	13.8124 kcal/mol	10.1353 kcal/mol
bpsl1536	acetyacetyl-CoA reductase	-10.06	234 -- 254	146 -- 167	_____________233____________________255\n_____________|______________________|\n5'-GAU...GCGGC____G__G__AU__________AUCUG...GCU-3'\n______________AUGG_CG__C__CGGCACGAGC\n______________||||_||__|__||||||||||\n______________UACC_GC__G__GCCGUGCUCG\n_________3'-GC____G__AG_CU__________GCUCU...AGA-5'\n_____________|______________________|\n_____________168____________________145\n	248 -- 254	146 -- 152	-31.1 kcal/mol	9.94276 kcal/mol	11.1 kcal/mol
bpsl0921	transport system permease	-10.18	238 -- 246	16 -- 24	_____________237_______247\n_____________|_________|\n5'-CGG...UUCGC_________AACGC...UGA-3'\n______________UCGUCGAGG\n______________|||||||||\n______________AGCAGCUCC\n3'-GCU...CGGCU_________CUACC...AGA-5'\n_____________|_________|\n_____________25________15\n	240 -- 246	16 -- 22	-16.7 kcal/mol	3.10295 kcal/mol	3.42036 kcal/mol
bpsl1559	hypothetical protein	-10.35	242 -- 253	105 -- 114	_____________241__________254\n_____________|____________|\n5'-ACG...GCGGU___GG_______GGGCG...GAA-3'\n______________GCU__GGCUGAC\n______________|||__|||||||\n______________CGA__CCGACUG\n3'-GCU...GUUGG____________CCGUC...AGA-5'\n_____________|____________|\n_____________115__________104\n	247 -- 253	105 -- 111	-15.3 kcal/mol	3.45585 kcal/mol	1.49395 kcal/mol
bpsl0235	export system protein	-8.05	91 -- 127	7 -- 52	_____________90_______________________________________________128\n_____________|________________________________________________|\n5'-GUG...AGGAA__G________C________________________C_____A_____GCGGA...UCG-3'\n______________CG_UUCGGAGG_GCA_________GCCGG_CG_CGA_GGGUG_GGCGG\n______________||_|||:||:|_:||_________||||:_||_|||_||:||_|||||\n______________GC_AAGUCUUC_UGU_________CGGCU_GC_GCU_CCUAC_CCGC…	95 -- 101	42 -- 48	-46.3 kcal/mol	17.0193 kcal/mol	21.2278 kcal/mol
bpss1381	transmembrane phospholipase	-15.65	45 -- 76	138 -- 168	_____________44________________________________77\n_____________|_________________________________|\n5'-GCG...GAACG_______A_______C__U_______CCAAU__AAGCG...ACG-3'\n______________GAUGGCC__CCGACG_GC_CGAGCCG_____GC\n______________|||||||__||||||_||_|||||||_____||\n______________CUACCGG__GGCUGC_CG_GCUCGGC_____CG\n__________3'-G_______CA_________U_______UCUU___AACCA...AGA-5'\n_____________|___________…	63 -- 69	144 -- 150	-46 kcal/mol	15.6715 kcal/mol	14.6751 kcal/mol
bpss1935	TetR family transcriptional regulator	-13.03	227 -- 248	142 -- 165	_____________226______________________249\n_____________|________________________|\n5'-CCG...GAGCA___G______________CA____GCGCC...ACC-3'\n______________GGC_G__CGACGGCGCGA__CGAG\n______________|||_|__|||||||:|||__||||\n______________CCG_C__GCUGCCGUGCU__GCUC\n_______3'-GCUA___G_AG___________CG____UUCGA...AGA-5'\n_____________|________________________|\n_____________166______________________141\n	236 -- 242	148 -- 154	-34.1 kcal/mol	9.80433 kcal/mol	11.2683 kcal/mol
bpss2280	DksA/TraR C4-type zinc finger protein	-13.13	199 -- 221	150 -- 169	_____________198_____________________222\n_____________|_______________________|\n5'-GCG...GGACC_______AG_________A____CAACU...AGC-3'\n______________CGAUGGC__CGUUCGACG_GCAU\n______________|||||||__|||:|||||_|||:\n______________GCUACCG__GCAGGCUGC_CGUG\n___________3'-_______________________CUCGG...AGA-5'\n______________|______________________|\n______________169____________________149\n	210 -- 216	154 -- 160	-30.9 kcal/mol	6.84749 kcal/mol	10.9258 kcal/mol
bpsl0288	hypothetical protein	-10.05	8 -- 15	152 -- 159	_____________7________16\n_____________|________|\n____5'-GUGCUCG________GACGC...ACG-3'\n______________CCGACGGC\n______________||||||||\n______________GGCUGCCG\n3'-GCU...CGGCA________UGCUC...AGA-5'\n_____________|________|\n_____________160______151\n	9 -- 15	152 -- 158	-17 kcal/mol	3.82556 kcal/mol	3.12356 kcal/mol
bpsl1982	lipoprotein	-12.89	161 -- 200	137 -- 168	_____________160______________________________________201\n_____________|________________________________________|\n5'-CGU...GGGCG_______A_GA___G____AAC___GAUAUGG________AUGAA...CCC-3'\n______________GAUGGCU_G__CGG_GGCG___AGC_______GAGAAGCU\n______________||||||:_|__||:_|||:___|||_______||||||||\n______________CUACCGG_C__GCU_CCGU___UCG_______CUCUUCGA\n__________3'-G_________AG___G____GC____G_____…	194 -- 200	137 -- 143	-38.7 kcal/mol	11.0793 kcal/mol	14.728 kcal/mol
bpss0282	GntR family transcriptional regulator	-12.18	224 -- 241	95 -- 113	_____________223_________________242\n_____________|___________________|\n5'-ACG...UCGGA___________________CGUGC...AGG-3'\n______________CUGGCUGGCG_CAGCGGAU\n______________|||||||:||_||||||||\n______________GACCGACUGC_GUCGCCUA\n3'-GCU...UUGGC__________C________CGGAC...AGA-5'\n_____________|___________________|\n_____________114_________________94\n	235 -- 241	95 -- 101	-34.2 kcal/mol	8.10988 kcal/mol	13.9085 kcal/mol
bpsl0501	cytochrome d ubiquinol oxidase subunit II	-8.35	98 -- 110	115 -- 128	_____________97_____________111\n_____________|______________|\n5'-CCU...ACACC______________ACGAA...CGC-3'\n______________GGCCGCUAUCA_CC\n______________||||||||:||_||\n______________CCGGCGAUGGU_GG\n3'-GCU...ACCAA___________U__CGACC...AGA-5'\n_____________|______________|\n_____________129____________114\n	102 -- 108	118 -- 124	-25.5 kcal/mol	5.1843 kcal/mol	11.9624 kcal/mol
bpsl2588	hypothetical protein	-8.28	140 -- 150	47 -- 57	_____________139_________151\n_____________|___________|\n5'-CCG...GCCGC___________AGUCG...CGG-3'\n______________GCGGUCGUUUC\n______________||:||||:|||\n______________CGUCAGCGAAG\n3'-GCU...GAAGA___________UCUUC...AGA-5'\n_____________|___________|\n_____________58__________46\n	144 -- 150	47 -- 53	-17.9 kcal/mol	6.43821 kcal/mol	3.17725 kcal/mol
bpsl2993	N-acetyl-anhydromuranmyl-L-alanine amidase	-14.5	224 -- 247	143 -- 165	_____________223_______________________248\n_____________|_________________________|\n5'-GCC...UUCGC_____GCG_________________CGGCG...CAG-3'\n______________GGUCG___CCGACGGC_UGGGUCGA\n______________||:||___||||||||_:|:|:|||\n______________CCGGC___GGCUGCCG_GCUCGGCU\n_______3'-GCUA_____A__________U________CUUCG...AGA-5'\n_____________|_________________________|\n_____________166______________________…	241 -- 247	143 -- 149	-37.9 kcal/mol	12.2985 kcal/mol	11.103 kcal/mol
bpsl2496	leucine-responsive regulatory protein	-6.6	9 -- 28	67 -- 85	_____________8____________________29\n_____________|____________________|\n___5'-UAAUAGGC______CA_G_______C__CACUG...UCG-3'\n______________GCUCGC__C_CCGACCA_GC\n______________||:|||__|_|||||||_:|\n______________CGGGCG__G_GGCUGGU_UG\n3'-GCU...CACAA______AC_________U__AACGG...AGA-5'\n_____________|____________________|\n_____________86___________________66\n	19 -- 25	70 -- 76	-26.2 kcal/mol	3.81879 kcal/mol	15.7842 kcal/mol
bpsl0203	ATP-dependent protease ATP-binding subunit HslU	-17.42	62 -- 88	140 -- 165	_____________61____________________________89\n_____________|_____________________________|\n5'-GCG...GCGCA____________C_____CUC________UACCG...ACC-3'\n______________GGCCG_CCG_CG_GCGCG___GCCGAGAA\n______________|||||_|||_||_||:||___||||||||\n______________CCGGC_GGC_GC_CGUGC___CGGCUCUU\n_______3'-GCUA_____A___U________U__________CGAAC...AGA-5'\n_____________|_____________________________|\n_______…	82 -- 88	140 -- 146	-40.8 kcal/mol	11.8238 kcal/mol	11.5521 kcal/mol
bpss1787	molybdenum transport-related membrane protein	-15.79	167 -- 192	139 -- 165	_____________166_________________________193\n_____________|___________________________|\n5'-UGC...AAGCC__________________A_____C__GAUAC...UCG-3'\n______________GGCCG_CCGGCGGCGCGA_CUGAG_GG\n______________|||||_|||:||||:|||_|:|||_:|\n______________CCGGC_GGCUGCCGUGCU_GGCUC_UC\n_______3'-GCUA_____A____________C_____U__GAACC...AGA-5'\n_____________|___________________________|\n_____________166______…	177 -- 183	148 -- 154	-46.5 kcal/mol	16.2214 kcal/mol	14.4843 kcal/mol
bpss0043	3-oxoadipate CoA-transferase subunit A	-12.78	20 -- 40	145 -- 168	_____________19________________________41\n_____________|_________________________|\n5'-GUG...CACGA________________G___UU___UUGAC...CCG-3'\n______________GAUGGCCG____GCGG_ACG__GCC\n______________||||||||____:|||_|||__|||\n______________CUACCGGC____UGCC_UGC__CGG\n__________3'-G________AGGC____G___U____CUCUU...AGA-5'\n_____________|_________________________|\n_____________169_______________________…	21 -- 27	161 -- 167	-32.3 kcal/mol	8.41534 kcal/mol	11.1026 kcal/mol
bpsl3377	adenylate cyclase	-13.4	85 -- 101	9 -- 27	_____________84__________________102\n_____________|___________________|\n5'-UGC...CCUCA___________________ACGAU...GCG-3'\n______________CGGUCG_CG_GGGAUGGGC\n______________||:|||_||_|||||||||\n______________GCUAGC_GC_CCCUACCCG\n3'-GCU...UAGCG______A__U_________CCAAAAGA-5'\n_____________|___________________|\n_____________28__________________8\n	95 -- 101	9 -- 15	-33.2 kcal/mol	9.17224 kcal/mol	10.6243 kcal/mol
bpss0567	hypothetical protein	-9.39	70 -- 76	152 -- 158	_____________69______77\n_____________|_______|\n5'-AGC...ACCUA_______AAGGA...AUG-3'\n______________CGACGGC\n______________|||||||\n______________GCUGCCG\n3'-GCU...GGCAG_______UGCUC...AGA-5'\n_____________|_______|\n_____________159_____151\n	70 -- 76	152 -- 158	-15.5 kcal/mol	2.98149 kcal/mol	3.12356 kcal/mol
bpss1686	hypothetical protein	-10.87	261 -- 280	137 -- 153	_____________260__________________281\n_____________|____________________|\n5'-CGA...GCGCC______________CGU___GCCCG...GGA-3'\n______________GCGCGAGCCGAGAA___GCU\n______________||:|||||||||||___|||\n______________CGUGCUCGGCUCUU___CGA\n3'-GCU...GCUGC____________________ACCAC...AGA-5'\n_____________|____________________|\n_____________154__________________136\n	268 -- 274	140 -- 146	-30.1 kcal/mol	9.77166 kcal/mol	9.46045 kcal/mol
bpsl2929	thermoresistant gluconokinase	-10.93	64 -- 72	105 -- 113	_____________63________73\n_____________|_________|\n5'-GCU...GGCUU_________CAAGG...CGU-3'\n______________CUGGCUGAU\n______________||||||||:\n______________GACCGACUG\n3'-GCU...UUGGC_________CCGUC...AGA-5'\n_____________|_________|\n_____________114_______104\n	66 -- 72	105 -- 111	-14.7 kcal/mol	2.28009 kcal/mol	1.49395 kcal/mol
bpss1019	fumarylpyruvate hydrolase	-8.24	233 -- 245	17 -- 29	_____________232___________246\n_____________|_____________|\n5'-GGC...GCCGU____UC_______AUCGC...GCA-3'\n______________GCCG__CGUCGAG\n______________||||__|||||||\n______________CGGC__GCAGCUC\n3'-GCU...UUUAG____UA_______CCUAC...AGA-5'\n_____________|_____________|\n_____________30____________16\n	239 -- 245	17 -- 23	-21.8 kcal/mol	3.90834 kcal/mol	9.64904 kcal/mol
bpss0854	hypothetical protein	-8.15	178 -- 193	12 -- 25	_____________177______________194\n_____________|________________|\n5'-GCG...CCUUU________U_U_____UCAGU...CGG-3'\n______________GUUGUCGA_G_GGAUG\n______________:|:|||||_|_|||||\n______________UAGCAGCU_C_CCUAC\n3'-GCU...GCGGC________________CCGCC...AGA-5'\n_____________|________________|\n_____________26_______________11\n	179 -- 185	18 -- 24	-16.5 kcal/mol	4.92031 kcal/mol	3.42777 kcal/mol
bpss2329	acyl transferase	-13.28	173 -- 215	123 -- 159	_____________172_________________________________________216\n_____________|___________________________________________|\n5'-GUC...CUCGA____U__A__U_______UUC___A________G___AAAG__AAUCU...AUC-3'\n______________CCGA_CG_CA_CGGGCCG___GGC_UUGGUGGU_GGC____GC\n______________||||_||_||_||:||||___:||_||||||||_|||____||\n______________GGCU_GC_GU_GCUCGGC___UCG_AACCACCA_CCG____CG\n3'-GCU...CGGCA_______C_____…	199 -- 205	130 -- 136	-48.2 kcal/mol	18.395 kcal/mol	16.5271 kcal/mol
bpss0731	acyl-CoA synthetase	-11.38	24 -- 32	134 -- 142	_____________23________33\n_____________|_________|\n5'-CCG...GGUGC_________ACGUC...GCG-3'\n______________GGGGCUUGG\n______________|::||||||\n______________CUUCGAACC\n3'-GCU...CGGCU_________ACCAA...AGA-5'\n_____________|_________|\n_____________143_______133\n	26 -- 32	134 -- 140	-14.9 kcal/mol	2.34444 kcal/mol	1.17327 kcal/mol
bpsl0956	sulfite reductase	-11.97	110 -- 130	146 -- 168	_____________109_____________________131\n_____________|_______________________|\n5'-CAA...GGGCG________GCU____________GGUGC...AGG-3'\n______________GAUGGCCG_____CGGCGCGGGC\n______________||||||||_____||||:||:||\n______________CUACCGGC_____GCCGUGCUCG\n__________3'-G________AGGCU__________GCUCU...AGA-5'\n_____________|_______________________|\n_____________169_____________________145\n	124 -- 130	146 -- 152	-38.2 kcal/mol	15.1308 kcal/mol	11.1005 kcal/mol
bpss0208	aconitate hydratase	-9.43	128 -- 137	150 -- 159	_____________127________138\n_____________|__________|\n5'-GAU...GCUGA__________CCGGC...CGU-3'\n______________UCGGCGGCAC\n______________:||:||||||\n______________GGCUGCCGUG\n3'-GCU...CGGCA__________CUCGG...AGA-5'\n_____________|__________|\n_____________160________149\n	131 -- 137	150 -- 156	-18.9 kcal/mol	3.94383 kcal/mol	5.52118 kcal/mol
bpss1675	acetyltransferase	-7.82	129 -- 135	105 -- 111	_____________128_____136\n_____________|_______|\n5'-GAA...CGGCG_______GUACC...AUC-3'\n______________GGCUGGC\n______________|||||:|\n______________CCGACUG\n3'-GCU...GGCGA_______CCGUC...AGA-5'\n_____________|_______|\n_____________112_____104\n	129 -- 135	105 -- 111	-14.2 kcal/mol	4.91539 kcal/mol	1.45966 kcal/mol
bpss0533	hypothetical protein	-10.81	271 -- 278	162 -- 169	_____________270______279\n_____________|________|\n5'-GGU...CGGCU________AAGCC...UCC-3'\n______________CGAUGGCC\n______________||||||||\n______________GCUACCGG\n___________3'-________CAGGC...AGA-5'\n______________|_______|\n______________169_____161\n	272 -- 278	162 -- 168	-15.9 kcal/mol	1.37152 kcal/mol	3.72029 kcal/mol
bpsl0844	ketopantoate reductase	-14.7	49 -- 68	148 -- 168	_____________48____________________69\n_____________|_____________________|\n5'-AGC...GCGCA_____________________AGGAC...CCG-3'\n______________GAUG_CCGUUCGGCGGCAUGA\n______________||||_||||:||:|||||:||\n______________CUAC_GGCAGGCUGCCGUGCU\n__________3'-G____C________________CGGCU...AGA-5'\n_____________|_____________________|\n_____________169___________________147\n	62 -- 68	148 -- 154	-36.8 kcal/mol	11.0617 kcal/mol	11.0357 kcal/mol
bpsl2689	dihydroorotase	-8.85	79 -- 103	146 -- 168	_____________78__________________________104\n_____________|___________________________|\n5'-CGA...GCCGU_____GCA_____G_____________GACUG...UCG-3'\n______________GAUGG___UCGUC_CG__GGCACGAGC\n______________|||||___:||||_||__|||||||||\n______________CUACC___GGCAG_GC__CCGUGCUCG\n__________3'-G________________UG_________GCUCU...AGA-5'\n_____________|___________________________|\n_____________169______…	97 -- 103	146 -- 152	-33.4 kcal/mol	13.4462 kcal/mol	11.1005 kcal/mol
bpsl0697	periplasmic cytochrome c protein	-12.3	237 -- 259	105 -- 126	_____________236_____________________260\n_____________|_______________________|\n5'-GGC...UCCGU________C_______U______GGGCG...CCA-3'\n______________CCGCUGCU_GCCGUUG_GUUGAU\n______________|||||:|:_:|||:||_|:|||:\n______________GGCGAUGG_UGGCGAC_CGACUG\n3'-GCU...CAACC________U______________CCGUC...AGA-5'\n_____________|_______________________|\n_____________127_____________________104\n	246 -- 252	111 -- 117	-33.5 kcal/mol	7.22699 kcal/mol	13.9728 kcal/mol
bpsl0266	hypothetical protein	-8.49	126 -- 137	67 -- 78	_____________125__________138\n_____________|____________|\n5'-GCG...UCACG____________CGUGC...AUC-3'\n______________GCCCGACCGAAC\n______________||||||||:|||\n______________CGGGCUGGUUUG\n3'-GCU...GGCGA____________AACGG...AGA-5'\n_____________|____________|\n_____________79___________66\n	131 -- 137	67 -- 73	-24.5 kcal/mol	4.87541 kcal/mol	11.1325 kcal/mol
bpss0985	hypothetical protein	-10.35	137 -- 148	12 -- 23	_____________136__________149\n_____________|____________|\n5'-CGA...UCGCG__AA________AUCGC...AUU-3'\n______________CG__GAGGGAUG\n______________||__||||||||\n______________GC__CUCCCUAC\n3'-GCU...GGCUA__AG________CCGCC...AGA-5'\n_____________|____________|\n_____________24___________11\n	142 -- 148	12 -- 18	-17.6 kcal/mol	3.82116 kcal/mol	3.42774 kcal/mol
bpsl2466	hypothetical protein	-8.28	255 -- 275	146 -- 167	_____________254_____________________276\n_____________|_______________________|\n5'-AUG...CCGCA_____G__________G______GCUUU...UGG-3'\n______________GUGGC_G__CGAUGGC_ACGAGC\n______________:||||_|__|||:|||_||||||\n______________UACCG_C__GCUGCCG_UGCUCG\n_________3'-GC_____G_AG______________GCUCU...AGA-5'\n_____________|_______________________|\n_____________168_____________________145\n	262 -- 268	152 -- 158	-31.4 kcal/mol	12.0235 kcal/mol	11.1 kcal/mol
bpsl1012	biotin biosyntehsis-like protein	-14.72	2 -- 15	7 -- 21	_____________1_______________16\n_____________|_______________|\n__________5'-A_______________CGGGA...GCG-3'\n______________UCGAGGGA_GGGCGG\n______________||||||||_||||||\n______________AGCUCCCU_CCCGCC\n3'-GCU...CUAGC________A______AAAAGA-5'\n_____________|_______________|\n_____________22______________6\n	3 -- 9	14 -- 20	-28 kcal/mol	5.83328 kcal/mol	7.44282 kcal/mol
bpsl1398	GerE family transcriptional regulator	-9.06	105 -- 115	2 -- 12	_____________104_________116\n_____________|___________|\n5'-UGU...CGCGC___________AAAAA...CGC-3'\n______________GGGCGGUUUUC\n______________|||||||||||\n______________CCCGCCAAAAG\n3'-GCU...CCCUA___________A-5'\n_____________|___________|\n_____________13__________1\n	109 -- 115	2 -- 8	-22.5 kcal/mol	6.34397 kcal/mol	7.10038 kcal/mol
bpss0521	hypothetical protein	-9.81	117 -- 125	150 -- 158	_____________116_______126\n_____________|_________|\n5'-CUG...CUCAA_________CGAGA...GGC-3'\n______________CGACGGCAU\n______________||||||||:\n______________GCUGCCGUG\n3'-GCU...GGCAG_________CUCGG...AGA-5'\n_____________|_________|\n_____________159_______149\n	119 -- 125	150 -- 156	-17.1 kcal/mol	1.77033 kcal/mol	5.52061 kcal/mol
bpsl0426	C4-dicarboxylate transport sensor protein	-10.4	6 -- 15	155 -- 164	_____________5__________16\n_____________|__________|\n______5'-AUUCC__________AUGGU...CGG-3'\n______________GCUGUCCGGC\n______________||:|||||:|\n______________CGGCAGGCUG\n______3'-GCUAC__________CCGUG...AGA-5'\n_____________|__________|\n_____________165________154\n	9 -- 15	155 -- 161	-19.9 kcal/mol	3.50996 kcal/mol	5.99283 kcal/mol
bpsl1112	lipoprotein	-11.91	19 -- 43	138 -- 158	_____________18________________________44\n_____________|_________________________|\n5'-GGA...GCUCG____G_______AC_____C_____GCGCG...CGG-3'\n______________CGAC_GGCGCGA__GUCGA_GAAGC\n______________||||_|||:|||__|:|||_|||||\n______________GCUG_CCGUGCU__CGGCU_CUUCG\n3'-GCU...GGCAG_________________________AACCA...AGA-5'\n_____________|_________________________|\n_____________159_______________________…	24 -- 30	148 -- 154	-32.7 kcal/mol	10.8303 kcal/mol	9.9549 kcal/mol
bpsl0688	glycerol-3-phosphate dehydrogenase	-9.63	247 -- 260	146 -- 159	_____________246____________261\n_____________|______________|\n5'-CGC...CGGGA__A___________AUCGC...UCC-3'\n______________UC_ACGGCGCGGGC\n______________:|_|||||:||:||\n______________GG_UGCCGUGCUCG\n3'-GCU...CGGCA__C___________GCUCU...AGA-5'\n_____________|______________|\n_____________160____________145\n	254 -- 260	146 -- 152	-23.2 kcal/mol	5.53334 kcal/mol	8.03358 kcal/mol
bpsl1285	peptidyl-tRNA hydrolase domain-containing protein	-9.41	224 -- 243	143 -- 164	_____________223____________________244\n_____________|______________________|\n5'-GCA...UUCUC____GA________________CGGCG...CGA-3'\n______________GCCG__CGA_GGU_CGAGCUGA\n______________||||__|||_||:_|||||:||\n______________CGGC__GCU_CCG_GCUCGGCU\n______3'-GCUAC____AG___G___U________CUUCG...AGA-5'\n_____________|______________________|\n_____________165____________________142\n	237 -- 243	143 -- 149	-31.1 kcal/mol	10.5862 kcal/mol	11.102 kcal/mol
bpsl3339	oxidoreductase	-13.42	90 -- 101	158 -- 169	_____________89___________102\n_____________|____________|\n5'-AAU...UCGUU____________CGCAC...CGG-3'\n______________CGAUGGCCGUCC\n______________||||||||||||\n______________GCUACCGGCAGG\n___________3'-____________CUGCC...AGA-5'\n______________|___________|\n______________169_________157\n	95 -- 101	158 -- 164	-25.3 kcal/mol	7.08063 kcal/mol	4.79955 kcal/mol
bpsl0489	hypothetical protein	-8.57	54 -- 83	109 -- 134	_____________53_____________________________84\n_____________|______________________________|\n5'-CCC...GAUCC____AUCUC__________C_______C__GCCCG...CCG-3'\n______________GUGG_____GCUGCUGCUG_ACCGCUG_GC\n______________||||_____||:|||:|::_|||||||_||\n______________CACC_____CGGCGAUGGU_UGGCGAC_CG\n3'-GCU...CGAAC____AAC_______________________ACUGC...AGA-5'\n_____________|______________________________|\…	74 -- 80	111 -- 117	-36.8 kcal/mol	14.1701 kcal/mol	14.0582 kcal/mol
bpss0591	Fe(III)-pyochelin receptor	-13.4	248 -- 276	6 -- 29	_____________247____________________________277\n_____________|______________________________|\n5'-GUG...GCCGC________GGCGUU________A_______GGCGC...GCG-3'\n______________GCCGGUCG______UCGGGGGA__GGCGGU\n______________||||:|||______|||:||||__||||||\n______________CGGCUAGC______AGCUCCCU__CCGCCA\n3'-GCU...UUUAG______________________AC______AAAGA-5'\n_____________|______________________________|\n____…	263 -- 269	14 -- 20	-38.8 kcal/mol	13.7272 kcal/mol	11.672 kcal/mol
bpss1300	protocatechuate 3,4-dioxygenase	-9.36	5 -- 18	49 -- 64	_____________4________________19\n_____________|________________|\n_______5'-CGCG________________GCCGA...CGC-3'\n______________GCCUUCUGCA__CGCU\n______________||||||||||__||||\n______________CGGAAGACGU__GCGA\n3'-GCU...UUGAA__________CA____AGUCU...AGA-5'\n_____________|________________|\n_____________65_______________48\n	8 -- 14	55 -- 61	-23.8 kcal/mol	3.45213 kcal/mol	10.9913 kcal/mol
bpss0623	outer membrane efflux protein	-10.18	266 -- 282	148 -- 164	_____________265_______________283\n_____________|_________________|\n5'-UCG...GCGCU__________U______GCGCC...CGC-3'\n______________GCUGUCCGGC_GCACGA\n______________||:|||||:|_||||||\n______________CGGCAGGCUG_CGUGCU\n______3'-GCUAC__________C______CGGCU...AGA-5'\n_____________|_________________|\n_____________165_______________147\n	269 -- 275	155 -- 161	-29.5 kcal/mol	8.29945 kcal/mol	11.0249 kcal/mol
bpss1595	major pilin subunit	-11.84	8 -- 27	139 -- 159	_____________7______________________28\n_____________|______________________|\n____5'-AUGCUCG______A_______U_______GGCGU...CGU-3'\n______________CCGACG__AUG_GC_CGAGGAG\n______________||||||__|:|_||_||||:||\n______________GGCUGC__UGC_CG_GCUCUUC\n3'-GCU...CGGCA______CG___U__________GAACC...AGA-5'\n_____________|______________________|\n_____________160____________________138\n	21 -- 27	139 -- 145	-26.8 kcal/mol	5.00307 kcal/mol	9.95537 kcal/mol
bpss0909	OmpA family protein	-13.64	100 -- 123	134 -- 158	_____________99_________________________124\n_____________|__________________________|\n5'-CUC...ACGCG_____________G___U_____C__GGCCG...GCU-3'\n______________CGGCGGCACGGGC_CGG___GCU_GG\n______________||:|||||||:||_||:___|||_||\n______________GCUGCCGUGCUCG_GCU___CGA_CC\n3'-GCU...GGCAG_________________CUU___A__ACCAA...AGA-5'\n_____________|__________________________|\n_____________159______________…	105 -- 111	147 -- 153	-36.6 kcal/mol	12.8242 kcal/mol	10.1353 kcal/mol
bpsl2670	UDP-glucose 4-epimerase	-16.62	229 -- 243	145 -- 159	_____________228_____________244\n_____________|_______________|\n5'-CUG...CGUCA_______________AUAUC...UCG-3'\n______________CCGGCGGCGCGGGCU\n______________|||:||||:||:||:\n______________GGCUGCCGUGCUCGG\n3'-GCU...CGGCA_______________CUCUU...AGA-5'\n_____________|_______________|\n_____________160_____________144\n	237 -- 243	145 -- 151	-31.7 kcal/mol	6.8167 kcal/mol	8.26553 kcal/mol

## Sheet: (E) BPNC10209R
Locus Tag	Gene name	Energy kcal/mol	Position mRNA	Position ncRNA	Interaction	Position Seed - mRNA	Position Seed - ncRNA	Hybridization Energy kcal/mol	Unfolding Energy - mRNA kcal/mol	Unfolding Energy - ncRNA kcal/mol
bpsl3223	50S ribosomal protein L10	-4.92	244 -- 250	70 -- 76	_____________243_____251\n_____________|_______|\n5'-UGG...UGAGG_______GCAAG...UUG-3'\n______________UCGCCGC\n______________||:||:|\n______________AGUGGUG\n3'-GAG...GGCGA_______ACGUU...GGG-5'\n_____________|_______|\n_____________77______69\n	244 -- 250	70 -- 76	-11.4 kcal/mol	4.93944 kcal/mol	1.54207 kcal/mol
bpss0042	4-hydroxybenzoate 3-monooxygenase	-26.31	231 -- 255	1 -- 24	_____________230_______________________256\n_____________|_________________________|\n5'-GAG...GCGCC__GC_______G_____________ACCUG...CGC-3'\n______________GG__CGUCCGG_CUGCUGCUUUCCC\n______________||__||:|||:_|||||||||||||\n______________CC__GCGGGCU_GACGACGAAAGGG\n3'-GAG...AAUUC__UA_____________________-5'\n_____________|________________________|\n_____________25_______________________1\n	249 -- 255	1 -- 7	-44 kcal/mol	8.98003 kcal/mol	8.70737 kcal/mol
bpsl1431	esterase/lipase	-21.38	195 -- 250	2 -- 50	_____________194_______________________________________________________251\n_____________|_________________________________________________________|\n5'-CGU...UCGCC______________CU______CCCGCCGU_______UU___GA___C___GAA___GAAGA...AUU-3'\n______________CGCCGUUUGCGUUG__GUUUGC_________UUGCCC__GAC__UGC_GCU___UCC\n______________||||:|:|||||||__|:||||_________|:||||__|||__|||_|||___|||\n______________GC…	202 -- 208	37 -- 43	-53.23 kcal/mol	13.6404 kcal/mol	18.2145 kcal/mol
bpss0212	hypothetical protein	-16.49	225 -- 251	35 -- 62	_____________224__________________________252\n_____________|____________________________|\n5'-AAA...UCGGU_______C________________C___ACCGG...ACA-3'\n______________CUUUUUC_GGUUCGCUAUCU_CGU_GGC\n______________||:||||_|||||||:||||_|||_|||\n______________GAGAAAG_CCAAGCGGUAGA_GCA_CCG\n3'-GAG...GUUUU_______C____________C___A___AACGU...GGG-5'\n_____________|____________________________|\n_____________6…	238 -- 244	43 -- 49	-38.3 kcal/mol	9.71629 kcal/mol	12.0922 kcal/mol
bpsl0492	hypothetical protein	-19.69	272 -- 293	1 -- 20	_____________271____________________294\n_____________|______________________|\n5'-GAG...CCCAC___________C_AUGAUG___GAUACCG-3'\n______________CGCCCGAUUGC_G______CCC\n______________|||||||:|||_|______|||\n______________GCGGGCUGACG_C______GGG\n3'-GAG...CCCUA___________A_GAAA_____-5'\n_____________|_____________________|\n_____________21____________________1\n	276 -- 282	10 -- 16	-28.6 kcal/mol	2.43473 kcal/mol	6.47092 kcal/mol
bpsl0473	hypothetical protein	-23.01	215 -- 282	7 -- 75	_____________214________________________________________________________________________283\n_____________|__________________________________________________________________________|\n5'-GCC...AUCAC______GCC___UCA____C___ACA_____UACCC_____________________GG________GC_____AGCGC...ACG-3'\n______________CACCAC___CAA___UCUU_UCG___UCGUC_____CGU__GCUUG____AAGGGAU__CGCCCGGC__GCUGC\n______________||||||_…	269 -- 275	13 -- 19	-67.6 kcal/mol	21.6092 kcal/mol	22.976 kcal/mol
bpsl1256	cytochrome c	-19.49	221 -- 273	1 -- 75	_____________220__________________________________________________________________________274\n_____________|____________________________________________________________________________|\n5'-AUC...AGACC__________C____________________A_____C________UGA___________A___G______A____AGGAA...CCG-3'\n______________CACCGCUGUA______________UUGCCGU_CUGUG__GGCUUGC___________GCC_GAC_GC_GCU_UCCC\n_____________…	246 -- 252	31 -- 37	-63.9 kcal/mol	20.7531 kcal/mol	23.6545 kcal/mol
bpsl1841	hypothetical protein	-20.62	211 -- 231	1 -- 21	_____________210___________________232\n_____________|_____________________|\n5'-CGC...ACGCC_______C_______CC____GUCAA...CGC-3'\n______________UCGCCCG_CUGCUGC__UUCC\n______________|||||||_|||||||__|:||\n______________AGCGGGC_GACGACG__AGGG\n3'-GAG...UCCCU_______U_______AA____-5'\n_____________|____________________|\n_____________22___________________1\n	219 -- 225	7 -- 13	-33.4 kcal/mol	6.30481 kcal/mol	6.47092 kcal/mol
bpss0725	short-chain dehydrogenase	-18.56	102 -- 113	10 -- 21	_____________101__________114\n_____________|____________|\n5'-GUC...CCGCC____________CGACU...AGU-3'\n______________UCGCCCGACUGC\n______________||||||||||||\n______________AGCGGGCUGACG\n3'-GAG...UCCCU____________ACGAA...GGG-5'\n_____________|____________|\n_____________22___________9\n	107 -- 113	10 -- 16	-25.9 kcal/mol	2.90475 kcal/mol	4.43848 kcal/mol
bpsl1055	murein-DD-endopeptidase	-20.6	164 -- 254	2 -- 94	_____________163____________________________________________________________________________________________________255\n_____________|______________________________________________________________________________________________________|\n5'-UAC...GACAC______U___CUC__________________________GA___CCA________CA__CC___AUCACCC___CCGCCUCCC______U________CG__GUCUG...CGU-3'\n______________GCUCGU_CGA___…	244 -- 250	6 -- 12	-75.36 kcal/mol	13.2592 kcal/mol	41.502 kcal/mol
bpss0015	hypothetical protein	-19.93	178 -- 251	17 -- 94	_____________177_____________________________________________________________________________________252\n_____________|_______________________________________________________________________________________|\n5'-GCG...UUCCC___U_____________________________________AUA________U____UCGC____GCC_______UCU_________AUUCA...CGA-3'\n______________GUU_CGCCG_UUUCCCGCUUCGCCA_UGC__________CG___UUCGUCGU_CUGU_…	234 -- 240	26 -- 32	-79.4 kcal/mol	19.9805 kcal/mol	39.4913 kcal/mol
bpsl2145	ribonuclease HII	-20.65	9 -- 22	7 -- 19	_____________8______________23\n_____________|______________|\n___5'-UUCGUCGU______A_______AGCAU...AAG-3'\n______________GCCCGA_CUGCUGC\n______________||||||_|||||||\n______________CGGGCU_GACGACG\n3'-GAG...CCUAG______________AAAGGG-5'\n_____________|______________|\n_____________20_____________6\n	16 -- 22	7 -- 13	-27.9 kcal/mol	2.75804 kcal/mol	4.49066 kcal/mol
bpsl0398	biotin--protein ligase	-16.18	29 -- 51	1 -- 20	_____________28_______________________52\n_____________|________________________|\n5'-CCC...GAACC________AAAAC__C__CG____ACCCA...GGU-3'\n______________CGCCCGAC_____GC_GC___CCC\n______________||||||||_____||_||___|||\n______________GCGGGCUG_____CG_CG___GGG\n3'-GAG...CCCUA________A______A__AAA___-5'\n_____________|_______________________|\n_____________21______________________1\n	30 -- 36	13 -- 19	-26.2 kcal/mol	3.54442 kcal/mol	6.47092 kcal/mol
bpss1337	hypothetical protein	-20	212 -- 260	2 -- 53	_____________211___________________________________________________261\n_____________|_____________________________________________________|\n5'-CGU...UUAUU_______U___U__CG________UGUUC_________G_GU_______G___GGGAU...AUC-3'\n______________GUUCGCC_UCU_GU___GGCUUGC_____GG___CGCC_G__UGCUGCU_UCC\n______________|||||||_|||_|:___|||||||_____||___||||_|__|||||||_|||\n______________CAAGCGG_AGA_CG___CCGAA…	250 -- 256	6 -- 12	-60.6 kcal/mol	21.7378 kcal/mol	18.8595 kcal/mol
bpss1266	peptide/siderophore synthetase	-19.3	224 -- 243	1 -- 21	_____________223___________________244\n_____________|_____________________|\n5'-GCC...UCGCU_______________CCG___AGCGG...CGG-3'\n______________UCGCCCG_CUGCUGC___CCC\n______________|||||||_|||||||___|||\n______________AGCGGGC_GACGACG___GGG\n3'-GAG...UCCCU_______U_______AAA___-5'\n_____________|____________________|\n_____________22___________________1\n	231 -- 237	7 -- 13	-35 kcal/mol	9.23051 kcal/mol	6.47092 kcal/mol
bpsl3055	uracil-DNA glycosylase	-15.71	144 -- 161	1 -- 20	_____________143__________________162\n_____________|____________________|\n5'-ACG...CUCCC___________C__AA____UCGCU...CGU-3'\n______________CGCCCGA_UGC_GC___CCC\n______________|||||||_|||_||___|||\n______________GCGGGCU_ACG_CG___GGG\n3'-GAG...CCCUA_______G___A__AAA___-5'\n_____________|___________________|\n_____________21__________________1\n	144 -- 150	14 -- 20	-25.8 kcal/mol	3.6197 kcal/mol	6.47092 kcal/mol
bpsl1319	nitrite/sulfite reductase	-19.72	73 -- 90	5 -- 20	_____________72_________________91\n_____________|__________________|\n5'-GCG...AAAUC_______AU_________GUUGC...AGG-3'\n______________CGUCCGA__CUGCUGCUU\n______________||:||||__|||||||||\n______________GCGGGCU__GACGACGAA\n3'-GAG...CCCUA__________________AGGG-5'\n_____________|__________________|\n_____________21_________________4\n	84 -- 90	5 -- 11	-26.9 kcal/mol	2.68447 kcal/mol	4.49388 kcal/mol
bpsl0696	periplasmic cytochrome c containing protein	-19.68	24 -- 38	7 -- 20	_____________23______________39\n_____________|_______________|\n5'-CUC...GAAAG___________A___ACGAC...GCA-3'\n______________CGCCCGACUGC_UGC\n______________|||||||||||_|||\n______________GCGGGCUGACG_ACG\n3'-GAG...CCCUA_______________AAAGGG-5'\n_____________|_______________|\n_____________21______________6\n	28 -- 34	10 -- 16	-29.7 kcal/mol	5.53151 kcal/mol	4.49147 kcal/mol
bpss1148	hypothetical protein	-16.86	63 -- 112	10 -- 75	_____________62__________________________________________________________________113\n_____________|___________________________________________________________________|\n5'-GGC...CCUAG________U___UC_G___________A_____C____C___CC_________________CG____CCGGU...CGA-3'\n______________CACCAUUG_CGA__C__________UC_CCAUC_GCGU_GGU__GCA________UCGCCC__UUGC\n______________|||||:||_|:|__|__________||_|||||_|…	64 -- 70	68 -- 74	-52.4 kcal/mol	12.612 kcal/mol	22.9269 kcal/mol
bpsl1059	hypothetical protein	-15.3	52 -- 71	1 -- 20	_____________51___________________72\n_____________|____________________|\n5'-CUG...CGCAC_A_________C__CG_G__GCCGC...UCG-3'\n______________C_CCCGACUGC_GC__U_CC\n______________|_|||||||||_||__|_||\n______________G_GGGCUGACG_CG__A_GG\n3'-GAG...CCCUA_C_________A__AA_G__-5'\n_____________|___________________|\n_____________21__________________1\n	56 -- 62	10 -- 16	-27.2 kcal/mol	5.42807 kcal/mol	6.47092 kcal/mol
bpss1364	cold shock-like protein	-19.13	80 -- 105	1 -- 19	_____________79_________________________106\n_____________|__________________________|\n5'-CCG...AAGAA______________CAUCACU_____GCCGC...AAA-3'\n______________GUUCGAUUGCUGCU_______UUCCC\n______________|::|||:|||||||_______|||||\n______________CGGGCUGACGACGA_______AAGGG\n3'-GAG...CCUAG__________________________-5'\n_____________|_________________________|\n_____________20________________________1\n	87 -- 93	6 -- 12	-30.31 kcal/mol	4.71543 kcal/mol	6.46888 kcal/mol
bpsl1979	helicase	-16.95	181 -- 197	1 -- 20	_____________180__________________198\n_____________|____________________|\n5'-GCC...CCACC________C___________UCCAU...AGA-3'\n______________CGCCCGAC____GCUUUCUC\n______________||||||||____||||||:|\n______________GCGGGCUG____CGAAAGGG\n3'-GAG...CCCUA________ACGA________-5'\n_____________|___________________|\n_____________21__________________1\n	191 -- 197	1 -- 7	-27.9 kcal/mol	4.47455 kcal/mol	6.47092 kcal/mol
bpsl0690	hypothetical protein	-16.24	231 -- 266	13 -- 52	_____________230_______________________________________267\n_____________|_________________________________________|\n5'-UCA...AUGAA____________U__________G______AUG________CAAGC...CGU-3'\n______________UUCGCCA_C_GC_GUUG_CUUGU___AAGG___CGCCCGAC\n______________|||||||_|_||_||||_||||:___||||___||||||||\n______________AAGCGGU_G_CG_CAAC_GAACG___UUCC___GCGGGCUG\n3'-GAG...AGCCC_______A_A_______C_____UA…	260 -- 266	13 -- 19	-44.7 kcal/mol	12.4699 kcal/mol	15.9945 kcal/mol
bpss0150	hypothetical protein	-15.24	184 -- 198	10 -- 24	_____________183_____________199\n_____________|_______________|\n5'-CCC...CCGAU________G______CGAUG...CGC-3'\n______________GGAUCGCC_GACUGC\n______________||||||||_||||||\n______________CCUAGCGG_CUGACG\n3'-GAG...AAUUC________G______ACGAA...GGG-5'\n_____________|_______________|\n_____________25______________9\n	185 -- 191	17 -- 23	-29.6 kcal/mol	8.09654 kcal/mol	6.25951 kcal/mol
bpss2180	hypothetical protein	-18.64	6 -- 22	7 -- 23	_____________5_________________23\n_____________|_________________|\n______5'-CGAAC_____A___________AUCGC...CCG-3'\n______________GAUCG_CCGGCUGCUGC\n______________|||||_|||:|||||||\n______________CUAGC_GGCUGACGACG\n3'-GAG...AUUCC_____G___________AAAGGG-5'\n_____________|_________________|\n_____________24________________6\n	16 -- 22	7 -- 13	-31.7 kcal/mol	6.80247 kcal/mol	6.25981 kcal/mol
bpsl0925	acetyltransferase	-19.02	86 -- 101	7 -- 20	_____________85_______________102\n_____________|________________|\n5'-GCU...CCGCG_______AC_______GCUUC...CGU-3'\n______________CGCCCGA__CUGCUGC\n______________|||||||__|||||||\n______________GCGGGCU__GACGACG\n3'-GAG...CCCUA________________AAAGGG-5'\n_____________|________________|\n_____________21_______________6\n	95 -- 101	7 -- 13	-28 kcal/mol	4.4871 kcal/mol	4.49147 kcal/mol
bpss2288	heat shock protein 20	-16.37	14 -- 27	7 -- 20	_____________13_____________28\n_____________|______________|\n5'-UGC...CCCGC___________C__CGAUC...ACG-3'\n______________CGCCCGAUUGC_GC\n______________|||||||:|||_||\n______________GCGGGCUGACG_CG\n3'-GAG...CCCUA___________A__AAAGGG-5'\n_____________|______________|\n_____________21_____________6\n	18 -- 24	10 -- 16	-25.7 kcal/mol	4.83892 kcal/mol	4.49147 kcal/mol
bpss1781	MarR family transcriptional regulator	-14.59	197 -- 223	1 -- 20	_____________196_________________________224\n_____________|___________________________|\n5'-CCG...GCUUC____AUGAA_____C__C_A_______GCUCA...UGC-3'\n______________CGCC_____CGACU_GC_G_CUUUCCC\n______________||||_____|||||_||_|_|||||||\n______________GCGG_____GCUGA_CG_C_GAAAGGG\n3'-GAG...CCCUA_________________A_________-5'\n_____________|__________________________|\n_____________21___________________…	217 -- 223	1 -- 7	-27 kcal/mol	5.93948 kcal/mol	6.47092 kcal/mol
bpss1707	isopropylmalate isomerase large subunit	-18.93	282 -- 297	7 -- 23	_____________281_______________298\n_____________|_________________|\n5'-UCU...AUAUC_______A_________AUG-3'\n______________GAUCGCC__ACUGCUGC\n______________|||||||__||||||||\n______________CUAGCGG__UGACGACG\n3'-GAG...AUUCC_______GC________AAAGGG-5'\n_____________|_________________|\n_____________24________________6\n	291 -- 297	7 -- 13	-28.9 kcal/mol	3.71296 kcal/mol	6.25981 kcal/mol
bpss2019	hypothetical protein	-17.16	223 -- 242	1 -- 20	_____________222___________________243\n_____________|_____________________|\n5'-AAC...CGUGA_______U______AUGA___GAACG...AUC-3'\n______________CGCCCGA_CUGCUG_____CC\n______________|||||||_||||||_____||\n______________GCGGGCU_GACGAC_____GG\n3'-GAG...CCCUA______________GAAAG__-5'\n_____________|____________________|\n_____________21___________________1\n	223 -- 229	14 -- 20	-29.2 kcal/mol	5.57204 kcal/mol	6.47092 kcal/mol
bpsl3168	3-dehydroquinate synthase	-18.65	15 -- 28	7 -- 21	_____________14______________29\n_____________|_______________|\n5'-CGC...AAGAA_______________AGACC...CGG-3'\n______________UCGCCCG_CUGUUGC\n______________|||||||_|||:|||\n______________AGCGGGC_GACGACG\n3'-GAG...UCCCU_______U_______AAAGGG-5'\n_____________|_______________|\n_____________22______________6\n	22 -- 28	7 -- 13	-26.9 kcal/mol	3.76149 kcal/mol	4.49147 kcal/mol
bpsl0451	hypothetical protein	-18.11	106 -- 148	11 -- 56	_____________105____________________________________________149\n_____________|______________________________________________|\n5'-AUU...ACGGC___A____________CG_____CC__CG___________UC____AAUGG...CGU-3'\n______________CGG_UUCGCCAUC_GC___GGCU__UA__GAGGG_UCGCU__ACUG\n______________|||_|||||||||_||___||||__:|__:||||_||||:__||||\n______________GCC_AAGCGGUAG_CG___CCGA__GU__UUCCC_AGCGG__UGAC\n3'-GAG...…	112 -- 118	44 -- 50	-52.4 kcal/mol	16.729 kcal/mol	17.5642 kcal/mol
bpsl2139	hypothetical protein	-14.11	98 -- 114	10 -- 25	_____________97________________115\n_____________|_________________|\n5'-AGG...CGGAC____A____________CGCCC...GCU-3'\n______________GGGA_UUGCCCGAUUGC\n______________||||_|:||||||:|||\n______________CCCU_AGCGGGCUGACG\n3'-GAG...UAAUU_________________ACGAA...GGG-5'\n_____________|_________________|\n_____________26________________9\n	108 -- 114	10 -- 16	-29.4 kcal/mol	9.00232 kcal/mol	6.28738 kcal/mol
bpsl2186	acyl-CoA-binding protein	-14.62	121 -- 141	1 -- 20	_____________120___________________142\n_____________|_____________________|\n5'-UAU...AGGAA________CC__C__CCG___CCGCU...UCU-3'\n______________CGCUCGAC__GC_GC___CCC\n______________|||:||||__||_||___|||\n______________GCGGGCUG__CG_CG___GGG\n3'-GAG...CCCUA________A___A__AAA___-5'\n_____________|____________________|\n_____________21___________________1\n	122 -- 128	13 -- 19	-25.1 kcal/mol	4.01061 kcal/mol	6.47092 kcal/mol
bpsl2884	hypothetical protein	-18.3	220 -- 246	7 -- 36	_____________219____________________________247\n_____________|______________________________|\n5'-GCU...CGACC______UCCA__________GA________GCGGC...CGC-3'\n______________GCUUGU_______GAUCGCC__AUUGCUGC\n______________|||||:_______|||||||__|:||||||\n______________CGAACG_______CUAGCGG__UGACGACG\n3'-GAG...GCAAC______UAAUUCC_______GC________AAAGGG-5'\n_____________|______________________________|\n___…	240 -- 246	7 -- 13	-34.3 kcal/mol	5.30773 kcal/mol	10.6902 kcal/mol
bpsl2494	hypothetical protein	-16.84	251 -- 268	1 -- 20	_____________250___________________269\n_____________|_____________________|\n5'-CGC...CUCAC____________C________GUUCG...AUC-3'\n______________CGCCC___UGCU_GCUUUCCU\n______________|||||___||||_|||||||:\n______________GCGGG___ACGA_CGAAAGGG\n3'-GAG...CCCUA_____CUG_____________-5'\n_____________|____________________|\n_____________21___________________1\n	262 -- 268	1 -- 7	-27.2 kcal/mol	3.88818 kcal/mol	6.47092 kcal/mol
bpsl0814	RND family acriflavine resistance protein A	-14.58	237 -- 259	1 -- 22	_____________236_____________________260\n_____________|_______________________|\n5'-UAA...UCACU_____GA_______C________GGCCG...AAA-3'\n______________GUCGC__CGGCUGC_GUUUUCCU\n______________:||||__||:||||_|:|||||:\n______________UAGCG__GCUGACG_CGAAAGGG\n3'-GAG...UUCCC_____G________A________-5'\n_____________|______________________|\n_____________23_____________________1\n	253 -- 259	1 -- 7	-30.2 kcal/mol	8.06696 kcal/mol	7.5576 kcal/mol
bpss0373	hypothetical protein	-15.11	191 -- 213	1 -- 21	_____________190______________________214\n_____________|________________________|\n5'-CGG...CCGCU_________CA___CC__CG____CGACC...UUC-3'\n______________UCGCCCGAC__UGU__GC___CCC\n______________|||||||||__||:__||___|||\n______________AGCGGGCUG__ACG__CG___GGG\n3'-GAG...UCCCU______________A___AAA___-5'\n_____________|_______________________|\n_____________22______________________1\n	193 -- 199	13 -- 19	-25.8 kcal/mol	4.22339 kcal/mol	6.47092 kcal/mol
bpsl2555	chorismate mutase	-16.37	95 -- 176	7 -- 94	_____________94________________________________________________________________________________________________177\n_____________|_________________________________________________________________________________________________|\n5'-CGU...GCCGC__C________________G______GUC__U____GCAA___UC______UAUUCU__________________UUUCC______________C__GUGCC...CGC-3'\n______________GC_CGCUGAUCUUCCGCUU_CGCCGC__…	165 -- 171	12 -- 18	-80.9 kcal/mol	23.2231 kcal/mol	41.3091 kcal/mol
bpsl1354	hypothetical protein	-14.94	203 -- 222	1 -- 19	_____________202__________________223\n_____________|____________________|\n5'-UUG...CCGAU_____CC__UUC________CCGCC...CCG-3'\n______________GCCCG__CU___GCUUUCCC\n______________|||||__||___||||||||\n______________CGGGC__GA___CGAAAGGG\n3'-GAG...CCUAG_____U___CGA________-5'\n_____________|___________________|\n_____________20__________________1\n	216 -- 222	1 -- 7	-24.3 kcal/mol	2.88726 kcal/mol	6.46888 kcal/mol
bpss1357	MFS sugar transporter	-16.33	85 -- 113	1 -- 20	_____________84____________________________114\n_____________|_____________________________|\n5'-CCG...UGGCG______UUCCAACC__A___C________UCUAU...UCG-3'\n______________CGCCCG________GC_UGC_GCUUUCCU\n______________||||||________:|_|||_|||||||:\n______________GCGGGC________UG_ACG_CGAAAGGG\n3'-GAG...CCCUA____________________A________-5'\n_____________|____________________________|\n_____________21___…	107 -- 113	1 -- 7	-27.2 kcal/mol	4.40177 kcal/mol	6.47092 kcal/mol
bpsl1337	hypothetical protein	-19.88	270 -- 299	8 -- 38	_____________269_____________________________300\n_____________|_______________________________|\n5'-GAC...CGACA________CGCGC_______G__________A-3'\n______________UGGUUUGC_____GGGA_CG_CCGGCUGCUG\n______________|||:||||_____||||_||_|||:||||||\n______________ACCGAACG_____CCCU_GC_GGCUGACGAC\n3'-GAG...ACGCA________UAAUU____A__G__________GAAAGGG-5'\n_____________|_______________________________|\n____…	293 -- 299	8 -- 14	-43.6 kcal/mol	13.025 kcal/mol	10.6914 kcal/mol
bpsl2464	hypothetical protein	-15.78	174 -- 262	13 -- 93	_____________173__________________________________________________________________________________________263\n_____________|____________________________________________________________________________________________|\n5'-GUC...CGCUU______AC___C_____________C_AUGA_____CGUUA_____CUGCCC____G_C_____CC___CCUCCUUCC_________U____CGCGC...ACU-3'\n______________CUCGCC__GUC_CCCGCUUCGCCGC_G____AAAAC_____UU…	251 -- 257	17 -- 23	-78.05 kcal/mol	21.1728 kcal/mol	41.0987 kcal/mol
bpsl3234	phenylacetic acid degradation NADH oxidoreductase PaaE	-14.55	156 -- 175	1 -- 19	_____________155__________________176\n_____________|____________________|\n5'-AUG...UCGCU___U_______C__GAA___UUCGA...GCG-3'\n______________GCC_CGACUGC_GC___CCC\n______________|||_|||||||_||___|||\n______________CGG_GCUGACG_CG___GGG\n3'-GAG...CCUAG___________A__AAA___-5'\n_____________|___________________|\n_____________20__________________1\n	160 -- 166	10 -- 16	-28.3 kcal/mol	7.28027 kcal/mol	6.46888 kcal/mol
bpss0631	sensor protein	-14.46	164 -- 182	1 -- 17	_____________163_________________183\n_____________|___________________|\n5'-CGG...GCUGA_____G__GCC________GACAU...GGA-3'\n______________CCGAC_GC___GCUUUCCC\n______________|||||_||___||||||||\n______________GGCUG_CG___CGAAAGGG\n3'-GAG...UAGCG_____A__A__________-5'\n_____________|__________________|\n_____________18_________________1\n	176 -- 182	1 -- 7	-27.4 kcal/mol	7.01633 kcal/mol	5.92856 kcal/mol
bpss0031	anaerobic growth regulatory protein	-14.08	214 -- 233	2 -- 21	_____________213___________________234\n_____________|_____________________|\n5'-CCC...GCCCG_________C___C__CG___GCGGC...CGA-3'\n______________UCGCCCGAC_UGC_GC___CC\n______________|||||||||_|||_||___||\n______________AGCGGGCUG_ACG_CG___GG\n3'-GAG...UCCCU_____________A__AAA__G-5'\n_____________|_____________________|\n_____________22____________________1\n	216 -- 222	13 -- 19	-27.8 kcal/mol	7.29013 kcal/mol	6.429 kcal/mol
bpsl2420	excinuclease ABC subunit C	-11.62	198 -- 234	1 -- 32	_____________197____________________________________235\n_____________|______________________________________|\n5'-GGC...CGCCC________CAUGAC___C_________ACC_GAA____GUUUC...ACG-3'\n______________GCAUUGAG______AUC_CCCGAC_GC___C___UCCC\n______________|||||:||______|||_||||||_||___|___||||\n______________CGUAAUUC______UAG_GGGCUG_CG___G___AGGG\n3'-GAG...CCGAA________CC_______C______A__AC__AA_____-5'\n…	199 -- 205	25 -- 31	-29.6 kcal/mol	6.93341 kcal/mol	11.0431 kcal/mol
bpss0327	sugar transport-related, membrane protein	-15.95	188 -- 212	2 -- 23	_____________187________________________213\n_____________|__________________________|\n5'-CCG...ACCAA________U___CA___CC_______GAACU...CGC-3'\n______________GAUCGCCC_GAC__UGC__GCUU_CC\n______________||||||||_|||__|||__||||_||\n______________CUAGCGGG_CUG__ACG__CGAA_GG\n3'-GAG...AUUCC_________________A_____A__G-5'\n_____________|__________________________|\n_____________24_________________________…	189 -- 195	16 -- 22	-28.9 kcal/mol	4.62891 kcal/mol	8.32596 kcal/mol
bpss1397	type III secretion associated protein	-17.74	177 -- 195	7 -- 24	_____________176_________________196\n_____________|___________________|\n5'-GGA...UCGAU____________G_A____AAAGA...AUA-3'\n______________GGGUCGCCCGAU_G_CUGC\n______________||:||||||||:_|_||||\n______________CCUAGCGGGCUG_C_GACG\n3'-GAG...AAUUC____________A______AAAGGG-5'\n_____________|___________________|\n_____________25__________________6\n	182 -- 188	13 -- 19	-31.9 kcal/mol	7.81632 kcal/mol	6.34337 kcal/mol
bpss1673	hypothetical protein	-17.33	149 -- 179	1 -- 24	_____________148_______________________________180\n_____________|_________________________________|\n5'-GCC...CCGCC________UGUUUCUUU______A_________UAGCC...CCG-3'\n______________GGAUCGCC_________CGACUG___UUUUCCC\n______________||||||||_________||||||___:||||||\n______________CCUAGCGG_________GCUGAC___GAAAGGG\n3'-GAG...AAUUC_______________________GAC_______-5'\n_____________|_____________________…	173 -- 179	1 -- 7	-31.7 kcal/mol	5.66341 kcal/mol	8.70737 kcal/mol
bpsl2668	glycosyl transferase	-18.01	183 -- 200	1 -- 21	_____________182___________________201\n_____________|_____________________|\n5'-AUC...UACAU________A______G_____AUGAC...CGC-3'\n______________UCGCCUGA__GCUGC___CCC\n______________|||||:||__|||||___|||\n______________AGCGGGCU__CGACG___GGG\n3'-GAG...UCCCU________GA_____AAA___-5'\n_____________|____________________|\n_____________22___________________1\n	184 -- 190	14 -- 20	-29.4 kcal/mol	4.91527 kcal/mol	6.47092 kcal/mol
bpss0256	ribose ABC transporter permease	-17.53	78 -- 91	7 -- 19	_____________77_____________92\n_____________|______________|\n5'-GCG...GAGGC______G_______AUCUG...CGC-3'\n______________GCCCGA_CUGCUGU\n______________||||||_||||||:\n______________CGGGCU_GACGACG\n3'-GAG...CCUAG______________AAAGGG-5'\n_____________|______________|\n_____________20_____________6\n	85 -- 91	7 -- 13	-25.6 kcal/mol	3.57839 kcal/mol	4.49066 kcal/mol
bpsl1278	ABC transporter iron-binding exported protein	-18.37	219 -- 231	7 -- 20	_____________218____________232\n_____________|______________|\n5'-UCU...AAGCC______________GCACG...CCA-3'\n______________CGCCCG_CUGCUGC\n______________||||||_|||||||\n______________GCGGGC_GACGACG\n3'-GAG...CCCUA______U_______AAAGGG-5'\n_____________|______________|\n_____________21_____________6\n	225 -- 231	7 -- 13	-28.8 kcal/mol	5.9423 kcal/mol	4.49147 kcal/mol
bpss0461	oxidoreductase	-15.9	27 -- 55	1 -- 21	_____________26____________________________56\n_____________|_____________________________|\n5'-GGG...UCUGU____________GGCACCGGC________GGCGG...CCG-3'\n______________UCGCUCGGCUGC_________GCUUUCCC\n______________||||:||:||||_________||||||||\n______________AGCGGGCUGACG_________CGAAAGGG\n3'-GAG...UCCCU____________A________________-5'\n_____________|____________________________|\n_____________22____…	49 -- 55	1 -- 7	-35 kcal/mol	12.6251 kcal/mol	6.47092 kcal/mol
bpss1424	AraC transcriptional regulatory protein	-14.42	73 -- 94	1 -- 19	_____________72______________________95\n_____________|_______________________|\n5'-ACG...UGCAG___________UCCC________GCGUU...UCG-3'\n______________GCCUGAC_GUU____GCUUUCCC\n______________|||:|||_|:|____||||||||\n______________CGGGCUG_CGA____CGAAAGGG\n3'-GAG...CCUAG_______A_______________-5'\n_____________|______________________|\n_____________20_____________________1\n	88 -- 94	1 -- 7	-28 kcal/mol	7.11284 kcal/mol	6.46888 kcal/mol
bpss1962	deoxyribose-phosphate aldolase	-16.99	157 -- 179	1 -- 23	_____________156_____________________180\n_____________|_______________________|\n5'-CGU...GCGAC_______G_______C__G____UUUCC...AGA-3'\n______________GAUCGCC_GGCUGUU_CU_UCCC\n______________|||||||_|:|||:|_||_||||\n______________CUAGCGG_CUGACGA_GA_AGGG\n3'-GAG...AUUCC_______G_______C__A____-5'\n_____________|______________________|\n_____________24_____________________1\n	165 -- 171	9 -- 15	-33.9 kcal/mol	8.54679 kcal/mol	8.35965 kcal/mol
bpss0243	hemin ABC transport system-related protein	-15.54	149 -- 167	1 -- 19	_____________148__________________168\n_____________|____________________|\n5'-GCC...AUGCG_____C______U_______AACCC...UGC-3'\n______________GCCCG_AC_GCU_UUUUCCC\n______________|||||_||_|||_:||||||\n______________CGGGC_UG_CGA_GAAAGGG\n3'-GAG...CCUAG________A___C_______-5'\n_____________|___________________|\n_____________20__________________1\n	161 -- 167	1 -- 7	-26.3 kcal/mol	4.28794 kcal/mol	6.46888 kcal/mol
bpsl2769	UTP-glucose-1-phosphate uridylyltransferase	-15.29	195 -- 206	8 -- 20	_____________194___________207\n_____________|_____________|\n5'-UCA...UUCGA_____________AAAGU...UCG-3'\n______________CGCCCGA_UGCUG\n______________|||||||_|||||\n______________GCGGGCU_ACGAC\n3'-GAG...CCCUA_______G_____GAAAGGG-5'\n_____________|_____________|\n_____________21____________7\n	195 -- 201	14 -- 20	-23 kcal/mol	3.21864 kcal/mol	4.49008 kcal/mol
bpsl0462	protoheme IX farnesyltransferase	-13.8	223 -- 243	1 -- 20	_____________222___________________244\n_____________|_____________________|\n5'-CCG...CCAUA_______UA__C_U__C____AGUAU...UGA-3'\n______________CGCCCGG__GC_G_CU_UCCC\n______________||||||:__||_|_||_||||\n______________GCGGGCU__CG_C_GA_AGGG\n3'-GAG...CCCUA_______GA__A____A____-5'\n_____________|____________________|\n_____________21___________________1\n	223 -- 229	14 -- 20	-26.9 kcal/mol	6.62843 kcal/mol	6.47092 kcal/mol
bpsl0060	AraC family transcriptional regulator	-15.43	234 -- 257	1 -- 25	_____________233_______________________258\n_____________|_________________________|\n5'-GGU...GGCCC_________AUC_______CG____CGGCU...UGC-3'\n______________GGGGUCGCC___CUGCUGC___CCU\n______________|||:|||||___|||||||___||:\n______________CCCUAGCGG___GACGACG___GGG\n3'-GAG...UAAUU_________GCU_______AAA___-5'\n_____________|________________________|\n_____________26_______________________1\n	246 -- 252	7 -- 13	-36.1 kcal/mol	11.8639 kcal/mol	8.80523 kcal/mol
bpsl1591	hypothetical protein	-17.57	208 -- 258	7 -- 51	_____________207____________________________________________________259\n_____________|______________________________________________________|\n5'-GCG...GAAAA________GUCG___CG__UC_____C____CCAUAC________AU_______GCGAA...AUG-3'\n______________UCGCCAUC____GCG__GG__U_CAU___GG______GAUCGCCC__CUGUUGC\n______________||||||||____|||__||__|_|||___||______||||||||__|||:|||\n______________AGCGGUAG____CGC__…	252 -- 258	7 -- 13	-53.5 kcal/mol	18.5893 kcal/mol	17.3356 kcal/mol
bpss1892	catechol 1,2-dioxygenase	-17.77	27 -- 43	1 -- 19	_____________26__________________44\n_____________|___________________|\n5'-GCU...GUUCG______________GA___GAGGA...UGA-3'\n______________GCCCG_CUGCUGCU___CC\n______________|||||_||||||||___||\n______________CGGGC_GACGACGA___GG\n3'-GAG...CCUAG_____U________AAG__-5'\n_____________|__________________|\n_____________20_________________1\n	33 -- 39	6 -- 12	-31.1 kcal/mol	6.85967 kcal/mol	6.46888 kcal/mol
bpsl2093	hypothetical protein	-15	148 -- 170	7 -- 38	_____________147_______________________________171\n_____________|_________________________________|\n5'-AGG...UUACA______________________________C__AGGGU...UCC-3'\n______________UGGUUUGCA_________CGCCCGAUU_CU_GC\n______________|||:|||||_________|||||||:|_||_||\n______________ACCGAACGU_________GCGGGCUGA_GA_CG\n3'-GAG...ACGCA_________AAUUCCCUA_________C_____AAAGGG-5'\n_____________|_______________…	159 -- 165	12 -- 18	-31.7 kcal/mol	6.00235 kcal/mol	10.6937 kcal/mol
bpss2285	ulfate transporter family protein	-17.06	97 -- 109	7 -- 20	_____________96_____________110\n_____________|______________|\n5'-GCG...GGCUG______________ACGUC...CGG-3'\n______________CGCCCG_CUGCUGC\n______________||||||_|||||||\n______________GCGGGC_GACGACG\n3'-GAG...CCCUA______U_______AAAGGG-5'\n_____________|______________|\n_____________21_____________6\n	103 -- 109	7 -- 13	-28.5 kcal/mol	6.94384 kcal/mol	4.49147 kcal/mol
bpsl0298	argininosuccinate synthase	-15.7	26 -- 40	1 -- 20	_____________25____________________41\n_____________|_____________________|\n5'-GCG...UUGAC____C________________AAACA...UCA-3'\n______________CGCC_CGACUGC______CCC\n______________||||_|||||||______|||\n______________GCGG_GCUGACG______GGG\n3'-GAG...CCCUA____________ACGAAA___-5'\n_____________|____________________|\n_____________21___________________1\n	31 -- 37	10 -- 16	-24.4 kcal/mol	2.22897 kcal/mol	6.47092 kcal/mol
bpsl1136	hypothetical protein	-13.9	217 -- 234	1 -- 21	_____________216___________________235\n_____________|_____________________|\n5'-CCG...CCCCC_________CC__________ACGGC...CGA-3'\n______________UCGCCCG_C__C_GCUU_CCC\n______________|||||||_|__|_||||_|||\n______________AGCGGGC_G__G_CGAA_GGG\n3'-GAG...UCCCU_______U_AC_A____A___-5'\n_____________|____________________|\n_____________22___________________1\n	217 -- 223	15 -- 21	-23.2 kcal/mol	2.82503 kcal/mol	6.47092 kcal/mol
bpsl2900	hypothetical protein	-15.21	150 -- 180	1 -- 25	_____________149______________________________181\n_____________|________________________________|\n5'-GCG...UCUCU____CA________GCCGAG_____ACG____CCCAC...UGA-3'\n______________GGGA__CGCCCGAC______UGCUG____CCC\n______________||||__||||||||______|||||____|||\n______________CCCU__GCGGGCUG______ACGAC____GGG\n3'-GAG...UAAUU____A____________________GAAA___-5'\n_____________|____________________________…	157 -- 163	13 -- 19	-34.3 kcal/mol	10.2822 kcal/mol	8.80523 kcal/mol
bpsl1239	aminotransferase	-14.88	3 -- 42	1 -- 38	_____________2_________________________________________43\n_____________|_________________________________________|\n_________5'-AC_____C__C_CG_A_______G________GAA___CA___GCCGC...AUC-3'\n______________UGGCU_GU_U__A_GGAUCGC_CG_CUGUU___GCU__CCC\n______________|||||_|:_|__|_|||||||_||_|||:|___|||__|||\n______________ACCGA_CG_A__U_CCUAGCG_GC_GACGA___CGA__GGG\n3'-GAG...ACGCA_____A__U_AU_C_______G__U_…	17 -- 23	18 -- 24	-40.7 kcal/mol	13.2943 kcal/mol	12.5268 kcal/mol
bpsl1280	amino acid transport system, membrane protein	-15.26	19 -- 38	1 -- 20	_____________18____________________39\n_____________|_____________________|\n5'-CCG...UGAGC________C__CCC_______UUCCA...CGA-3'\n______________CGCCCG_C_GC___CUUUCCU\n______________||||||_|_||___||||||:\n______________GCGGGC_G_CG___GAAAGGG\n3'-GAG...CCCUA______U_A__AC________-5'\n_____________|____________________|\n_____________21___________________1\n	32 -- 38	1 -- 7	-23.7 kcal/mol	1.96986 kcal/mol	6.47092 kcal/mol
bpsl1821	fimbriae assembly-like protein	-17.11	82 -- 99	10 -- 27	_____________81_________________100\n_____________|__________________|\n5'-CCC...GGAAC_____U____________GGAAC...CAG-3'\n______________AAGGG_UUGCCCGACUGU\n______________|||||_|:|||||||||:\n______________UUCCC_AGCGGGCUGACG\n3'-GAG...CGUAA_____U____________ACGAA...GGG-5'\n_____________|__________________|\n_____________28_________________9\n	93 -- 99	10 -- 16	-31.9 kcal/mol	8.48093 kcal/mol	6.30573 kcal/mol
bpss0834	hypothetical protein	-17.41	87 -- 100	7 -- 19	_____________86_____________101\n_____________|______________|\n5'-GAG...GGCAA_____UC_______ACAGC...ACG-3'\n______________GCCCG__CUGCUGC\n______________|||||__|||||||\n______________CGGGC__GACGACG\n3'-GAG...CCUAG_____U________AAAGGG-5'\n_____________|______________|\n_____________20_____________6\n	94 -- 100	7 -- 13	-25.6 kcal/mol	3.7039 kcal/mol	4.49066 kcal/mol
bpsl1341	DNA polymerase III subunit epsilon	-14.52	162 -- 197	1 -- 21	_____________161__________________________________198\n_____________|____________________________________|\n5'-CGG...CCCCU______UUCAC_____A__CGAAUUUCC________GACAU...GGC-3'\n______________UUGCCC_____GACUG_CU_________GUUUUCCC\n______________|:||||_____|||||_||_________|:||||||\n______________AGCGGG_____CUGAC_GA_________CGAAAGGG\n3'-GAG...UCCCU____________________________________-5'\n_____________|…	191 -- 197	1 -- 7	-25.1 kcal/mol	4.11369 kcal/mol	6.47092 kcal/mol
bpsl0250	dipeptide transport system permease	-16.89	109 -- 118	10 -- 19	_____________108________119\n_____________|__________|\n5'-CCG...CGUUA__________ACGAU...ACC-3'\n______________GCCCGACUGC\n______________||||||||||\n______________CGGGCUGACG\n3'-GAG...CCUAG__________ACGAA...GGG-5'\n_____________|__________|\n_____________20_________9\n	112 -- 118	10 -- 16	-24.3 kcal/mol	2.97604 kcal/mol	4.43761 kcal/mol
bpsl1338	glutathione S-transferase-like protein	-19.16	3 -- 21	6 -- 24	_____________2____________________22\n_____________|____________________|\n_________5'-GC________________U___GACUG...UGU-3'\n______________GGAUCGCC_GACUGCU_GCU\n______________||||||||_|||||||_|||\n______________CCUAGCGG_CUGACGA_CGA\n3'-GAG...AAUUC________G___________AAGGG-5'\n_____________|____________________|\n_____________25___________________5\n	11 -- 17	9 -- 15	-32.2 kcal/mol	6.69401 kcal/mol	6.34484 kcal/mol
bpss1449	TetR family transcriptional regulator	-13.35	176 -- 185	10 -- 20	_____________175_________186\n_____________|___________|\n5'-CCG...GAAAC___________CGCGG...GCG-3'\n______________CGCCCGAC_GC\n______________||||||||_||\n______________GCGGGCUG_CG\n3'-GAG...CCCUA________A__ACGAA...GGG-5'\n_____________|___________|\n_____________21__________9\n	177 -- 183	13 -- 19	-19.7 kcal/mol	1.91337 kcal/mol	4.43848 kcal/mol
bpss1954	polymerase	-14.25	232 -- 255	1 -- 20	_____________231______________________256\n_____________|________________________|\n5'-GCG...CGGCG________GCGCC_____CCG___ACCCG...UCG-3'\n______________CGCCCGAC_____GCUGC___CCC\n______________||||||||_____|||||___|||\n______________GCGGGCUG_____CGACG___GGG\n3'-GAG...CCCUA________A_________AAA___-5'\n_____________|_______________________|\n_____________21______________________1\n	233 -- 239	13 -- 19	-31.9 kcal/mol	11.1839 kcal/mol	6.47092 kcal/mol
bpss0765	DNA-binding protein	-16.73	18 -- 35	1 -- 20	_____________17____________________36\n_____________|_____________________|\n5'-CCG...CAUGC_______A_______C_____GUUCC...GGC-3'\n______________CGCCCGA_CUGC_GC___CCC\n______________|||||||_||||_||___|||\n______________GCGGGCU_GACG_CG___GGG\n3'-GAG...CCCUA____________A__AAA___-5'\n_____________|____________________|\n_____________21___________________1\n	18 -- 24	14 -- 20	-28.1 kcal/mol	4.89703 kcal/mol	6.47092 kcal/mol
bpsl0120	SMF family protein	-14.16	16 -- 30	7 -- 21	_____________15______________31\n_____________|_______________|\n5'-GCU...GCCGU___G________C__GAUGC...GCG-3'\n______________UCG_CCGACUGC_GC\n______________|||_||||||||_||\n______________AGC_GGCUGACG_CG\n3'-GAG...UCCCU___G________A__AAAGGG-5'\n_____________|_______________|\n_____________22______________6\n	21 -- 27	10 -- 16	-25.3 kcal/mol	6.64655 kcal/mol	4.49147 kcal/mol
bpsl0962	hypothetical protein	-16.05	109 -- 127	1 -- 19	_____________108_________________128\n_____________|___________________|\n5'-GAA...GCGCU__________AU__A____GCGCU...GCG-3'\n______________GCCCGGCUGC__CU_UCUC\n______________|||||:||||__||_||:|\n______________CGGGCUGACG__GA_AGGG\n3'-GAG...CCUAG__________AC__A____-5'\n_____________|__________________|\n_____________20_________________1\n	112 -- 118	10 -- 16	-27.9 kcal/mol	5.37955 kcal/mol	6.46888 kcal/mol
bpss1888	aromatic oxygenase	-16.56	225 -- 244	2 -- 21	_____________224___________________245\n_____________|_____________________|\n5'-UCG...CCGAU_________G___________GCGCG...ACG-3'\n______________UCGUCCGAC_UGC_GCUUUCC\n______________|||:|||||_|||_|||||||\n______________AGCGGGCUG_ACG_CGAAAGG\n3'-GAG...UCCCU_____________A_______G-5'\n_____________|_____________________|\n_____________22____________________1\n	238 -- 244	2 -- 8	-30.1 kcal/mol	7.11361 kcal/mol	6.429 kcal/mol
bpss1718	succinate dehydrogenase flavoprotein subunit	-15.95	116 -- 128	7 -- 20	_____________115____________129\n_____________|______________|\n5'-CUU...GUGUG______________AAUCG...GCG-3'\n______________CGCCUG_CUGCUGC\n______________||||:|_|||||||\n______________GCGGGC_GACGACG\n3'-GAG...CCCUA______U_______AAAGGG-5'\n_____________|______________|\n_____________21_____________6\n	122 -- 128	7 -- 13	-26.5 kcal/mol	6.05731 kcal/mol	4.49147 kcal/mol
bpsl2911	50S ribosomal protein L13	-14.46	1 -- 10	10 -- 19	______________1_________11\n______________|_________|\n___________5'-__________GGCGG...CAC-3'\n______________GCCCGGCUGC\n______________|||||:||||\n______________CGGGCUGACG\n3'-GAG...CCUAG__________ACGAA...GGG-5'\n_____________|__________|\n_____________20_________9\n	4 -- 10	10 -- 16	-23.5 kcal/mol	4.60418 kcal/mol	4.43761 kcal/mol
bpsl3387	fatty-acid CoA ligase	-15.17	169 -- 181	10 -- 23	_____________168____________182\n_____________|______________|\n5'-GCC...CCAAU______________ACGAA...AGC-3'\n______________GAUCGCCUG_CUGC\n______________|||||||:|_||||\n______________CUAGCGGGC_GACG\n3'-GAG...AUUCC_________U____ACGAA...GGG-5'\n_____________|______________|\n_____________24_____________9\n	171 -- 177	15 -- 21	-24.3 kcal/mol	2.95606 kcal/mol	6.17296 kcal/mol
bpsl3283	hypothetical protein	-16.74	281 -- 297	7 -- 22	_____________280_______________298\n_____________|_________________|\n5'-AGC...GCGCU________C________CGU-3'\n______________GUCGCCCG_GCUGCUGU\n______________:|||||||_:||||||:\n______________UAGCGGGC_UGACGACG\n3'-GAG...UUCCC_________________AAAGGG-5'\n_____________|_________________|\n_____________23________________6\n	291 -- 297	7 -- 13	-28.5 kcal/mol	6.3285 kcal/mol	5.4333 kcal/mol
bpsl0536	hypothetical protein	-16.89	268 -- 282	7 -- 20	_____________267_____________283\n_____________|_______________|\n5'-UGG...CGGCA___A___________AGGCG...CGC-3'\n______________CGU_CUGGCUGCUGC\n______________||:_|:|:|||||||\n______________GCG_GGCUGACGACG\n3'-GAG...CCCUA_______________AAAGGG-5'\n_____________|_______________|\n_____________21______________6\n	276 -- 282	7 -- 13	-24.7 kcal/mol	3.32113 kcal/mol	4.49147 kcal/mol
bpsl3229	hypothetical protein	-16.82	205 -- 224	2 -- 20	_____________204___________________225\n_____________|_____________________|\n5'-UUG...AAUGA__U__________G_______GCUCU...GGG-3'\n______________CG_CCCGAC_GCU_GCUUUCC\n______________||_||||||_|||_|||||||\n______________GC_GGGCUG_CGA_CGAAAGG\n3'-GAG...CCCUA_________A___________G-5'\n_____________|_____________________|\n_____________21____________________1\n	218 -- 224	2 -- 8	-30.2 kcal/mol	6.94747 kcal/mol	6.429 kcal/mol
bpss2275	hypothetical protein	-16.79	25 -- 53	13 -- 37	_____________24____________________________54\n_____________|_____________________________|\n5'-GCG...UGAGC___GUU____A_CG_C_____________AUAUC...GAU-3'\n______________GGC___UGCA_U__A_GGGAUCGUUCGAC\n______________|||___||||_|__|_|||||||::||||\n______________CCG___ACGU_A__U_CCCUAGCGGGCUG\n3'-GAG...CGCAA___A________AU_______________ACGAC...GGG-5'\n_____________|_____________________________|\n_______…	47 -- 53	13 -- 19	-33.8 kcal/mol	7.38892 kcal/mol	9.62211 kcal/mol
bpsl1257	cytochrome c	-13.11	160 -- 176	6 -- 21	_____________159_______________177\n_____________|_________________|\n5'-GCG...CGGGC_________A___C___CGCAU...CCG-3'\n______________UCGCUCGAC_UGC_GCU\n______________||||:||||_|||_|||\n______________AGCGGGCUG_ACG_CGA\n3'-GAG...UCCCU_____________A___AAGGG-5'\n_____________|_________________|\n_____________22________________5\n	162 -- 168	13 -- 19	-23 kcal/mol	5.39601 kcal/mol	4.49388 kcal/mol
bpsl1368	hypothetical protein	-6.08	289 -- 295	70 -- 76	_____________288_____296\n_____________|_______|\n5'-GCC...GUCGA_______CGACA-3'\n______________UCAUCGC\n______________|||:|:|\n______________AGUGGUG\n3'-GAG...GGCGA_______ACGUU...GGG-5'\n_____________|_______|\n_____________77______69\n	289 -- 295	70 -- 76	-8.6 kcal/mol	0.981584 kcal/mol	1.54207 kcal/mol
bpss2263	hypothetical protein	-15.51	4 -- 77	1 -- 76	_____________3__________________________________________________________________________________78\n_____________|__________________________________________________________________________________|\n________5'-UUU_____U___C__CU_____GUC____________U_______CUU__C__CUUCUC_________CG_____UC____C___UCCCU...AGA-3'\n______________UCGCC_GCU_GC___GCUC___UUC____UCGUC_UCU_CGU___CU_GU________GUCGUUC__UUGUU__…	54 -- 60	16 -- 22	-47.74 kcal/mol	8.57887 kcal/mol	23.6558 kcal/mol
bpss0360	hypothetical protein	-16.9	138 -- 155	6 -- 23	_____________137________________156\n_____________|__________________|\n5'-CUC...UGGGC________AU________CAAGC...UGG-3'\n______________GAUCGUCU__CUGCUGCU\n______________|||||:|:__||||||||\n______________CUAGCGGG__GACGACGA\n3'-GAG...AUUCC________CU________AAGGG-5'\n_____________|__________________|\n_____________24_________________5\n	149 -- 155	6 -- 12	-27.2 kcal/mol	4.03556 kcal/mol	6.26148 kcal/mol
bpss0187	LysR family transcriptional regulator	-16.84	241 -- 256	6 -- 20	_____________240______________257\n_____________|________________|\n5'-CUG...GAUCA________GC______GUCGG...UGU-3'\n______________CGCUCGAC__GCUGCU\n______________|||:||||__||||||\n______________GCGGGCUG__CGACGA\n3'-GAG...CCCUA________A_______AAGGG-5'\n_____________|________________|\n_____________21_______________5\n	242 -- 248	13 -- 19	-26.2 kcal/mol	4.86787 kcal/mol	4.49388 kcal/mol
bpss0950	ABC transporter ATP-binding protein	-16.49	164 -- 178	7 -- 20	_____________163_____________179\n_____________|_______________|\n5'-CUG...GAACC________GC_____CGGUG...UGC-3'\n______________CGCCCGAC__GCUGC\n______________||||||||__|||||\n______________GCGGGCUG__CGACG\n3'-GAG...CCCUA________A______AAAGGG-5'\n_____________|_______________|\n_____________21______________6\n	165 -- 171	13 -- 19	-27.8 kcal/mol	6.82253 kcal/mol	4.49147 kcal/mol
bpsl1625	hypothetical protein	-12.33	50 -- 96	10 -- 58	_____________49_________________________________________________97\n_____________|__________________________________________________|\n5'-CAC...UUGGC______AA____C______GUC____C__UGCUACU______________CACGG...CCG-3'\n______________UUUGGG__CGCC_UC_GCG___GGCU_GU_______GA_CGCCCGA_UGC\n______________||:|||__||||_||_|||___||||_|:_______||_|||||||_|||\n______________AAGCCC__GCGG_AG_CGC___CCGA_CG_______CU…	87 -- 93	14 -- 20	-47.64 kcal/mol	17.7396 kcal/mol	17.5669 kcal/mol
bpsl0970	isoleucine biosynthesis transcriptional activator	-14.99	54 -- 73	7 -- 25	_____________53___________________74\n_____________|____________________|\n5'-UUC...ACUGU_____________GC_____AUCGG...CGC-3'\n______________GGGGUUGCUCGGC__GCUGC\n______________|||:|:||:||:|__|||||\n______________CCCUAGCGGGCUG__CGACG\n3'-GAG...UAAUU_____________A______AAAGGG-5'\n_____________|____________________|\n_____________26___________________6\n	60 -- 66	13 -- 19	-35 kcal/mol	13.6357 kcal/mol	6.37123 kcal/mol
bpss0191	dioxygenase	-14.83	173 -- 197	1 -- 20	_____________172_______________________198\n_____________|_________________________|\n5'-AGA...CGCUG________CCUUCC_____CCG___GCCAU...UCG-3'\n______________CGCCCGAC______GCUGU___CCC\n______________||||||||______||||:___|||\n______________GCGGGCUG______CGACG___GGG\n3'-GAG...CCCUA________A__________AAA___-5'\n_____________|________________________|\n_____________21_______________________1\n	174 -- 180	13 -- 19	-28.7 kcal/mol	7.40162 kcal/mol	6.47092 kcal/mol
bpsl2026	lipoprotein	-13.33	94 -- 107	7 -- 20	_____________93_____________108\n_____________|______________|\n5'-UGC...GCGGA________G__C__ACCUG...GCG-3'\n______________CGCCCGAC_GC_GC\n______________||||||||_||_||\n______________GCGGGCUG_CG_CG\n3'-GAG...CCCUA________A__A__AAAGGG-5'\n_____________|______________|\n_____________21_____________6\n	95 -- 101	13 -- 19	-24.8 kcal/mol	6.97777 kcal/mol	4.49147 kcal/mol
bpsl2901	lipoprotein	-11.96	179 -- 244	1 -- 76	_____________178______________________________________________________________________________245\n_____________|________________________________________________________________________________|\n5'-GGC...CCCAC_______C______________A_______CAUG_C____CC___CC______UC_____________C__CACG_____GUUCG...CGC-3'\n______________UCAUCAU_____GAUUC___CG___UCGCC____C_GCGU__GCU__UGCAUU_____GUCGCC__GC_GC____UUCC…	179 -- 185	70 -- 76	-50.4 kcal/mol	14.7792 kcal/mol	23.6558 kcal/mol
bpsl1071	hypothetical protein	-15.04	227 -- 295	1 -- 79	_____________226__________________________________________________________________________________296\n_____________|____________________________________________________________________________________|\n5'-CCG...GCCUU_____U___U____UGG______________________G__G___G__________U_U____GAA_UU____C___G_____CGCGC-3'\n______________GUUUC_CCA_CUGC__________CGG__UCGCCGUCUG_GU_GGC__GCAU___GG_G_UCGC___C__CUG…	250 -- 256	42 -- 48	-72.02 kcal/mol	30.1615 kcal/mol	26.8196 kcal/mol
bpss1143	formate hydrogenlyase/hydrogenase/NADH dehydrogenase subunit	-17.01	13 -- 27	7 -- 20	_____________12______________28\n_____________|_______________|\n5'-CGC...GCAUC______C________CGGUG...CGG-3'\n______________CGCCCG_GCUGCUGC\n______________||||||_:|||||||\n______________GCGGGC_UGACGACG\n3'-GAG...CCCUA_______________AAAGGG-5'\n_____________|_______________|\n_____________21______________6\n	21 -- 27	7 -- 13	-28.2 kcal/mol	6.70262 kcal/mol	4.49147 kcal/mol

## Sheet: (F) BPNC10146R
Locus Tag	Gene name	Energy kcal/mol	Position mRNA	Position ncRNA	Interaction	Position Seed - mRNA	Position Seed - ncRNA	Hybridization Energy kcal/mol	Unfolding Energy - mRNA kcal/mol	Unfolding Energy - ncRNA kcal/mol
bpsl2159	30S ribosomal protein S2	-10.4694	509 -- 520	90 -- 101	_____________508__________521\n_____________|____________|\n5'-AUG...CAAGA____________AAGCG...UAA3'\n______________UCGCCGUCACCG\n______________||||||:|||||\n______________AGCGGCGGUGGC\n3'GCG...GCAGA____________GGCGC...CAU-5'\n_____________|____________|\n_____________102__________89	509 -- 520	90 -- 96	-53.2 kcal/mol	5.21333 kcal/mol	8.98677 kcal/mol
bpsl1836	sulfate transport ATP-binding protein	-23.99	145 -- 183	157 -- 192	_____________144_______________________________________184\n_____________|_________________________________________|\n5'-CUA...GCCGC_________________C__C____UCAC____U_______GUAAA...UGC-3'\n______________CGCCGCG_CACCC_GGG_GC_GCCG____UUCG_CGAUUUC\n______________|||||||_|||||_|||_||_||||____:|||_|||||||\n______________GCGGCGC_GUGGG_CCC_CG_CGGC____GAGC_GCUAAAG\n___________3'-_______U_____A___A_______…	177 -- 183	157 -- 163	-53.2 kcal/mol	13.1293 kcal/mol	16.0837 kcal/mol
bpss0875	LysE type translocator	-22.92	227 -- 258	163 -- 192	_____________226________________________________259\n_____________|__________________________________|\n5'-CGC...CUCUU_______________CU___C__C__________CCGGC...CCA-3'\n______________CGCCGC__CGCCCUG__GGU_GC_GCCGGCUCGC\n______________||||||__|:|||||__|||_||_||||||||||\n______________GCGGCG__GUGGGAC__CCA_CG_CGGCCGAGCG\n___________3'-______CU__________________________CUAAA...CAU-5'\n______________|__…	252 -- 258	163 -- 169	-52.9 kcal/mol	14.2687 kcal/mol	15.712 kcal/mol
bpss1610	AraC family transcription regulator	-22.44	203 -- 241	80 -- 108	_____________202_____________________________________242\n_____________|_______________________________________|\n5'-GCA...GCCAU_______ACACUCUAUU______________________CAAUC...AAG-3'\n______________GUUUUCG__________UCGCCGCCGCCGCCGCGCUCGC\n______________||:||||__________:||||:||||||||||||:|||\n______________CAGAAGC__________GGCGGUGGCGGCGGCGCGGGCG\n3'-GCG...GACCG_____________________________________…	235 -- 241	80 -- 86	-59.8 kcal/mol	9.39754 kcal/mol	27.9622 kcal/mol
bpsl0416	hypothetical protein	-21.89	262 -- 282	87 -- 107	_____________261___________________283\n_____________|_____________________|\n5'-CCC...CGCCU_____________________GAUGC...CCG-3'\n______________UCUUCGCCGUCGCCGCCGCCG\n______________|||||||||:|:|||||||||\n______________AGAAGCGGCGGUGGCGGCGGC\n3'-GCG...ACCGC_____________________GCGGG...CAU-5'\n_____________|_____________________|\n_____________108___________________86\n	276 -- 282	87 -- 93	-48.5 kcal/mol	8.47986 kcal/mol	18.1289 kcal/mol
bpss0513	CDP-alcohol phosphatidyltransferase	-19.38	244 -- 272	162 -- 192	_____________243______________________________273\n_____________|________________________________|\n5'-AGU...CCCGC_______UA________AC_____________CGCCG...GCA-3'\n______________CGCCGCG____CCUGGG__GC_CCGGCUCGCG\n______________|||||||____||||||__||_||||||||||\n______________GCGGCGC____GGACCC__CG_GGCCGAGCGC\n___________3'-_______UGUG______A___C__________UAAAG...CAU-5'\n______________|________________…	266 -- 272	162 -- 168	-52 kcal/mol	16.9111 kcal/mol	15.7125 kcal/mol
bpsl0805	peptidase	-17.84	31 -- 163	80 -- 191	_____________30___________________________________________________________________________________________________________________________________________164\n_____________|____________________________________________________________________________________________________________________________________________|\n5'-ACC...CGCGC_____UUU_____ACAA______________CCAC_______C____G___CUCACGUCGCCU______…	157 -- 163	80 -- 86	-122.58 kcal/mol	34.8148 kcal/mol	69.9245 kcal/mol
bpsl0228	flagellar assembly protein H	-20.74	277 -- 292	88 -- 103	_____________276______________293\n_____________|________________|\n5'-GGG...UCCCC________________CGAUGACG-3'\n______________CGCCGCCGCCGCCGCC\n______________|||||||:||||||||\n______________GCGGCGGUGGCGGCGG\n3'-GCG...CAGAA________________CGCGG...CAU-5'\n_____________|________________|\n_____________104______________87\n	286 -- 292	88 -- 94	-41.7 kcal/mol	5.9175 kcal/mol	15.0399 kcal/mol
bpss0243	hemin ABC transport system-related protein	-20.4	212 -- 235	80 -- 103	_____________211______________________236\n_____________|________________________|\n5'-GCC...AACAC_______C________U_______CCGCG...UGC-3'\n______________CGCCGCC_CCGCCGCU_CGCCCGC\n______________|||||||_|||||||:_|||||||\n______________GCGGCGG_GGCGGCGG_GCGGGCG\n3'-GCG...CAGAA_______U________C_______UUGCU...CAU-5'\n_____________|________________________|\n_____________104______________________79\n	229 -- 235	80 -- 86	-53.2 kcal/mol	6.68551 kcal/mol	26.1127 kcal/mol
bpsl1176	hypothetical protein	-20.53	34 -- 63	162 -- 192	_____________33______________________________64\n_____________|_______________________________|\n5'-GCU...UUUCC______C______GAAC___C__________CCGCG...AUC-3'\n______________CGCCGC_GCGCCC_____GC_CCGGCUCGCG\n______________||||||_:|:|||_____||_||||||||||\n______________GCGGCG_UGUGGG_____CG_GGCCGAGCGC\n___________3'-______C______ACCCA__C__________UAAAG...CAU-5'\n______________|________________________…	57 -- 63	162 -- 168	-49.3 kcal/mol	13.0596 kcal/mol	15.7125 kcal/mol
bpsl1128	lipoprotein	-18.97	254 -- 287	162 -- 192	_____________253________________________________288\n_____________|__________________________________|\n5'-CAC...GUCGC_____________GUC__CCU____AC_______CUGUC...GCG-3'\n______________CGCUGCGGCACCC___GU___CGCC__GCUCGCG\n______________|||:|||:|||||___||___||||__|||||||\n______________GCGGCGCUGUGGG___CA___GCGG__CGAGCGC\n___________3'-_____________ACC__C______C________UAAAG...CAU-5'\n______________|__…	281 -- 287	162 -- 168	-47.3 kcal/mol	12.6176 kcal/mol	15.7125 kcal/mol
bpss0361	hypothetical protein	-20.26	66 -- 105	157 -- 191	_____________65_______________________________________106\n_____________|________________________________________|\n5'-AAU...CGGCU__U_____________UUCG______C_________GG__GACAG...CGA-3'\n______________GC_CGCGAUGCUCUGG____GCGCCG_GCUCGCGGU__UC\n______________||_|||||::|:||||____||||||_|||||||:|__||\n______________CG_GCGCUGUGGGACC____CGCGGC_CGAGCGCUA__AG\n__________3'-G________________CA_____________…	95 -- 101	160 -- 166	-59.5 kcal/mol	23.1582 kcal/mol	16.0837 kcal/mol
bpss1424	AraC transcriptional regulatory protein	-19.36	205 -- 229	80 -- 103	_____________204_______________________230\n_____________|_________________________|\n5'-ACG...UGUGA__U________________A_____CGCCU...UCG-3'\n______________CG_CCGCCGCCGCUGCCGC_CCCGC\n______________||_|||||:||||:|||||_|||||\n______________GC_GGCGGUGGCGGCGGCG_GGGCG\n3'-GCG...CAGAA___________________C_____UUGCU...CAU-5'\n_____________|_________________________|\n_____________104______________________…	217 -- 223	86 -- 92	-54 kcal/mol	8.52272 kcal/mol	26.1127 kcal/mol
bpss0571	hypothetical protein	-19.87	39 -- 71	159 -- 191	_____________38__________________________________72\n_____________|___________________________________|\n5'-CCG...UUCAU______________CC___UU____A_________CUUGC...UGC-3'\n______________GCCGCGACGCCCUG___GC__GCCG__UUGCGAUU\n______________||||||||:|||||___||__||||__|:||||||\n______________CGGCGCUGUGGGAC___CG__CGGC__AGCGCUAA\n__________3'-G______________CCA________CG________AGCCG...CAU-5'\n___________…	65 -- 71	159 -- 165	-50.6 kcal/mol	14.7297 kcal/mol	16.0034 kcal/mol
bpss1790	hypothetical protein	-13.3	35 -- 55	170 -- 189	_____________34____________________56\n_____________|_____________________|\n5'-CGC...GCUCG___A______GG_________GCGAG...GGG-3'\n______________CGC_ACGCCC__GGGUGCGCC\n______________|||_||:|||__|||||||||\n______________GCG_UGUGGG__CCCACGCGG\n________3'-GCG___C______A__________CCGAG...CAU-5'\n_____________|_____________________|\n_____________190___________________169\n	49 -- 55	170 -- 176	-37.6 kcal/mol	11.6431 kcal/mol	12.6592 kcal/mol
bpss1992	x-prolyl-dipeptidyl aminopeptidase	-20.47	202 -- 259	86 -- 138	_____________201____________________________________________________________260\n_____________|______________________________________________________________|\n5'-CGU...AACAA________CA_____CCGAACC_____________A___________GCU____________GAUGC...UCC-3'\n______________UGAGAUUU__UCGAA_______GCGUCGCGCCUGG_____UUGCCGU___CGCCGCCGCCGC\n______________|||:|:::__|||||_______||:||||||||||_____|:||||:___|:|||…	253 -- 259	86 -- 92	-75.2 kcal/mol	18.641 kcal/mol	36.0899 kcal/mol
bpsl2099	2-C-methyl-D-erythritol 4-phosphate cytidylyltransferase	-19.27	199 -- 239	167 -- 190	_____________198_______________________________________240\n_____________|_________________________________________|\n5'-GCC...CCUUU_______CUCCCGACUUUUU______AUUCC__________ACCGG...CGC-3'\n______________CCGUGAC_____________GCCCUG_____GUGCGCCGGC\n______________|||:|||_____________:|||||_____||||||||||\n______________GGCGCUG_____________UGGGAC_____CACGCGGCCG\n_________3'-GC_________________________…	233 -- 239	167 -- 173	-42.01 kcal/mol	7.17749 kcal/mol	15.5651 kcal/mol
bpsl2936	DNA polymerase III subunit delta	-19.7	133 -- 150	86 -- 103	_____________132________________151\n_____________|__________________|\n5'-CGC...CGCGC__________________UGUGA...CGU-3'\n______________CGCUGCCGCCGCCGCCGC\n______________|||:|||:||||||||||\n______________GCGGCGGUGGCGGCGGCG\n3'-GCG...CAGAA__________________CGGGC...CAU-5'\n_____________|__________________|\n_____________104________________85\n	144 -- 150	86 -- 92	-45.4 kcal/mol	8.62226 kcal/mol	17.0751 kcal/mol
bpsl3422	adenylate cyclase	-16.53	14 -- 42	163 -- 192	_____________13______________________________43\n_____________|_______________________________|\n5'-CGU...CGAUU________G__G____________C______CGCAU...GGC-3'\n______________CGCCGCGA_AC_CC_GGGUGCGCC_GC_CGC\n______________||||||||_||_||_|||||||||_||_|||\n______________GCGGCGCU_UG_GG_CCCACGCGG_CG_GCG\n___________3'-________G_____A_________C__A___CUAAA...CAU-5'\n______________|________________________…	30 -- 36	170 -- 176	-51.7 kcal/mol	19.459 kcal/mol	15.712 kcal/mol
bpsl2901	lipoprotein	-18.39	193 -- 262	80 -- 137	_____________192_______________________________________________________________________263\n_____________|_________________________________________________________________________|\n5'-GGC...AUUCC__UC______GCC________C__U____CAUUU____GC_________GUUCCCGUU_______________CGCCU...CGC-3'\n______________GA__GCCCAU______GCGUC_GC_CCUG_____CGUC__CGCCGCCAC_________CGUCGCCGCGCUCGC\n______________||__:|||||_…	256 -- 262	80 -- 86	-81.3 kcal/mol	21.2094 kcal/mol	41.7018 kcal/mol
bpsl2774	hypothetical protein	-19.36	140 -- 169	162 -- 191	_____________139____________________________170\n_____________|______________________________|\n5'-GAC...GGACG__G___U___AG____C_____________UGCUG...GCG-3'\n______________GC_GCG_CGC__UGGG_GUGCCGGCUCGCG\n______________||_|||_|:|__||||_|:|||||||||||\n______________CG_CGC_GUG__ACCC_CGCGGCCGAGCGC\n__________3'-G__G___U___GG____A_____________UAAAG...CAU-5'\n_____________|______________________________|…	163 -- 169	162 -- 168	-54.1 kcal/mol	19.0316 kcal/mol	15.7125 kcal/mol
bpsl2282	hypothetical protein	-18.99	7 -- 30	171 -- 192	_____________6________________________31\n_____________|________________________|\n_____5'-CCCGGC_______C________UCU_____CCCCC...CGG-3'\n______________CGCCGCG_CGCCCUGG___UGCGC\n______________|||||||_|:||||||___|||||\n______________GCGGCGC_GUGGGACC___ACGCG\n___________3'-_______U________C_______GCCGA...CAU-5'\n______________|_______________________|\n______________192_____________________170\n	16 -- 22	177 -- 183	-39.8 kcal/mol	8.60404 kcal/mol	12.2037 kcal/mol
bpss0197	hypothetical protein	-18.82	85 -- 118	162 -- 191	_____________84_________________________________119\n_____________|__________________________________|\n5'-CAA...UGCCU__ACA_________C___C____U__C_______CGGGC...UCG-3'\n______________GC___GCGACACCC_GGG_GCGC_CG_GCUCGCG\n______________||___|||||||||_|||_||||_||_|||||||\n______________CG___CGCUGUGGG_CCC_CGCG_GC_CGAGCGC\n__________3'-G__G___________A___A_______________UAAAG...CAU-5'\n_____________|___…	112 -- 118	162 -- 168	-55.6 kcal/mol	21.0632 kcal/mol	15.7125 kcal/mol
bpss1946	ATP synthase F0F1 subunit alpha	-17.12	224 -- 240	87 -- 103	_____________223_______________241\n_____________|_________________|\n5'-CGC...GCACC_________________AUGCC...CGC-3'\n______________UGCCGCCGCCGCCGCUG\n______________:||||||:|||||||:|\n______________GCGGCGGUGGCGGCGGC\n3'-GCG...CAGAA_________________GCGGG...CAU-5'\n_____________|_________________|\n_____________104_______________86\n	230 -- 236	91 -- 97	-40.2 kcal/mol	6.34835 kcal/mol	16.7292 kcal/mol
bpsl2262	hypothetical protein	-18.88	145 -- 174	163 -- 191	_____________144____________________________175\n_____________|______________________________|\n5'-GGA...CGUUU____G________CC__C____G_______ACGCG...CGA-3'\n______________GCCG_CGGCACCU__GG_GCGC_GGCUCGC\n______________||||_||:||||:__||_||||_|||||||\n______________CGGC_GCUGUGGG__CC_CGCG_CCGAGCG\n__________3'-G_____________AC__A____G_______CUAAA...CAU-5'\n_____________|______________________________|…	168 -- 174	163 -- 169	-53.9 kcal/mol	19.3064 kcal/mol	15.712 kcal/mol
bpsl0782	type 4 fimbrial pilin protein	-18.42	188 -- 218	157 -- 191	_____________187_________________________________219\n_____________|___________________________________|\n5'-UCG...CGCGU_______________U___________________ACGCU...UCG-3'\n______________GUCGCGGCGCC__GG_UGCGC__GCUCGCGGUUUC\n______________|:||||:|:||__||_|||||__|||||||:||||\n______________CGGCGCUGUGG__CC_ACGCG__CGAGCGCUAAAG\n__________3'-G___________GA__C_____GC____________CCGCG...CAU-5'\n__________…	212 -- 218	157 -- 163	-53.8 kcal/mol	19.2983 kcal/mol	16.0837 kcal/mol
bpss0756	hypothetical protein	-18.56	211 -- 229	86 -- 104	_____________210_________________230\n_____________|___________________|\n5'-GAA...AUCGA___________________CGCGC...AAG-3'\n______________UCGUCGUCACCGCUGCCGC\n______________|||:||:||||||:|||||\n______________AGCGGCGGUGGCGGCGGCG\n3'-GCG...GCAGA___________________CGGGC...CAU-5'\n_____________|___________________|\n_____________105_________________85\n	218 -- 224	91 -- 97	-41.9 kcal/mol	6.266 kcal/mol	17.0761 kcal/mol
bpsl0672	unkown domain/ metalloprotease fusion protein	-18.48	53 -- 82	80 -- 104	_____________52_____________________________83\n_____________|______________________________|\n5'-CGC...GCCCC______A________CGA____C_______CGUCG...CGG-3'\n______________UCGCCG_CCACCGCC___GCCG_CGCCCGC\n______________||||||_||||||||___||||_|||||||\n______________AGCGGC_GGUGGCGG___CGGC_GCGGGCG\n3'-GCG...GCAGA______________________________UUGCU...CAU-5'\n_____________|______________________________|\…	76 -- 82	80 -- 86	-54.3 kcal/mol	9.66071 kcal/mol	26.1564 kcal/mol
bpss2012	hypothetical protein	-20.67	247 -- 275	162 -- 192	_____________246______________________________276\n_____________|________________________________|\n5'-UCG...GCGCA___A___________CG_______________UCGGC...CGC-3'\n______________CGC_CGCG_CAUCCU____GCGCUGGCUCGUG\n______________|||_||||_||:|||____||||:||||||:|\n______________GCG_GCGC_GUGGGA____CGCGGCCGAGCGC\n___________3'-________U______CCCA_____________UAAAG...CAU-5'\n______________|________________…	269 -- 275	162 -- 168	-47.7 kcal/mol	11.315 kcal/mol	15.7125 kcal/mol
bpss2286	hypothetical protein	-18.78	185 -- 214	160 -- 191	_____________184_______________________________215\n_____________|_________________________________|\n5'-GCU...CGAAA_________G_____C_________________AGCCG...AGG-3'\n______________GCCGCG_UA_CC_GG_GUGUGCCGGC_CGCGAU\n______________||||||_:|_||_||_|||:||||||_||||||\n______________CGGCGC_GU_GG_CC_CACGCGGCCG_GCGCUA\n__________3'-G______U__G__A_____________A______AAGCC...CAU-5'\n_____________|__________…	202 -- 208	167 -- 173	-53.8 kcal/mol	19.2941 kcal/mol	15.7305 kcal/mol
bpsl1192	hypothetical protein	-18.8	41 -- 66	163 -- 192	_____________40______________________________67\n_____________|_______________________________|\n5'-CGC...GCGCC__________________________C____CCGCG...GCA-3'\n______________CGCCGCGGCGCCC_____GUGCCGGC_UCGC\n______________|||||||:|:|||_____|:||||||_||||\n______________GCGGCGCUGUGGG_____CGCGGCCG_AGCG\n___________3'-_____________ACCCA_____________CUAAA...CAU-5'\n______________|________________________…	55 -- 61	167 -- 173	-51.3 kcal/mol	16.7839 kcal/mol	15.712 kcal/mol
bpss0942	hypothetical protein	-18.63	139 -- 195	77 -- 133	_____________138__________________________________________________________196\n_____________|____________________________________________________________|\n5'-CGC...CCGCC_______UUGCC___________C__ACCG___U_______G__________________GCCGC...UGU-3'\n______________CCCAUUU_____GCA_CGCGCCU_GC_____CG_CCGCCGC_CGCCGC_GCGCCCGCGAC\n______________||||||:_____|||_|||||||_||_____||_|||||:|_||||||_||||||||:||\n_…	189 -- 195	77 -- 83	-86.1 kcal/mol	24.6003 kcal/mol	42.8703 kcal/mol
bpss1899	AraC family transcriptional regulator	-18.5	214 -- 251	159 -- 192	_____________213_____________________________________252\n_____________|_______________________________________|\n5'-CGU...GCGUU__A__AAA____A______CC____________A_____CCGGU...GCA-3'\n______________CG_CG___GACA_CCUGGG__UGCGCCGGC_CG_CGAUU\n______________||_||___||||_||||||__|||||||||_||_|||||\n______________GC_GC___CUGU_GGACCC__ACGCGGCCG_GC_GCUAA\n___________3'-__G__G______G_________________A______…	237 -- 243	167 -- 173	-48.1 kcal/mol	13.594 kcal/mol	16.0034 kcal/mol
bpss1335	hypothetical protein	-18.43	161 -- 189	161 -- 192	_____________160______________________________190\n_____________|________________________________|\n5'-GAU...UCGCU______________CCAA______________GGCCC...GCU-3'\n______________CGCCGCGACACCCU_____CGCC__UUUGCGA\n______________||||||||||||||_____||||__:|:||||\n______________GCGGCGCUGUGGGA_____GCGG__GAGCGCU\n___________3'-______________CCCAC____CC_______AAAGC...CAU-5'\n______________|________________…	183 -- 189	161 -- 167	-44.4 kcal/mol	10.2527 kcal/mol	15.7186 kcal/mol
bpsl1783	iron-hydroxamate transporter permease subunit	-18.39	273 -- 300	161 -- 191	_____________272____________________________300\n_____________|______________________________|\n5'-GAU...CGCGC__G_____________C______________-3'\n______________GC_GCGGCGCCC_GGG_GCGUCGGC__GCGA\n______________||_|||:|:|||_|||_|||:||||__||||\n______________CG_CGCUGUGGG_CCC_CGCGGCCG__CGCU\n__________3'-G__G_________A___A________AG____AAAGC...CAU-5'\n_____________|_______________________________|\n___…	290 -- 296	167 -- 173	-52.4 kcal/mol	18.2954 kcal/mol	15.7186 kcal/mol
bpss1110	gamma-butyrobetaine,2-oxoglutarate dioxygenase	-18.08	256 -- 292	161 -- 191	_____________255_____________________________________293\n_____________|_______________________________________|\n5'-CGC...AUCGA___________A______AUGGCU_____A_________GUGCGCGG-3'\n______________GCCGC__UAUC_CUGGGU______GCGCC_GGCUUGCGA\n______________|||||__:|:|_||||||______|||||_||||:||||\n______________CGGCG__GUGG_GACCCA______CGCGG_CCGAGCGCU\n__________3'-G_____CU________________________________A…	286 -- 292	161 -- 167	-49.9 kcal/mol	16.1039 kcal/mol	15.7186 kcal/mol
bpss0299	fatty-acid CoA ligase	-18.14	245 -- 268	80 -- 103	_____________244_______________________269\n_____________|_________________________|\n5'-CUA...CUCAC_______________U_________GGCCA...GCG-3'\n______________CG_CGCCGCCGCCGC_CGCGCCCGC\n______________||_||||:|||||||_|||||||||\n______________GC_GCGGUGGCGGCG_GCGCGGGCG\n3'-GCG...CAGAA__G______________________UUGCU...CAU-5'\n_____________|_________________________|\n_____________104______________________…	247 -- 253	94 -- 100	-55.7 kcal/mol	11.445 kcal/mol	26.1127 kcal/mol
bpss1268	efflux system protein	-18.3	246 -- 271	162 -- 191	_____________245____________________________272\n_____________|______________________________|\n5'-GAU...CGGCG__________A_G_________________UCUGU...UGC-3'\n______________GCCGCGGCGC_C_____GCGCCGGCUCGCG\n______________||||||:|:|_|_____|||||||||||||\n______________CGGCGCUGUG_G_____CGCGGCCGAGCGC\n__________3'-G__________G_ACCCA_____________UAAAG...CAU-5'\n_____________|______________________________|…	265 -- 271	162 -- 168	-53.2 kcal/mol	19.1857 kcal/mol	15.7125 kcal/mol
bpss1433	sodium bile acid symporter family protein	-17.19	174 -- 251	88 -- 152	_____________173__________________________________________________________________________________252\n_____________|____________________________________________________________________________________|\n5'-GAC...CCGCU__C__________CCAAUUCCCGCACCAU__________CAA________CCC______AAAA____________CA___C___AUCAA...UCG-3'\n______________CG_GCCCUCGAGA________________GAACCCAU_C_____CGUCGC___GCC_GG______CG…	236 -- 242	94 -- 100	-71.65 kcal/mol	15.0677 kcal/mol	39.3928 kcal/mol
bpsl2198	exported phospholipase	-12.44	252 -- 269	86 -- 102	_____________251________________270\n_____________|__________________|\n5'-CCC...CGUCG______C________U__ACGUC...GCG-3'\n______________GCCGCC_UCGCCGCC_GC\n______________||||||_:|||||||_||\n______________CGGCGG_GGCGGCGG_CG\n3'-GCG...AGAAG______U___________CGGGC...CAU-5'\n_____________|__________________|\n_____________103________________85\n	260 -- 266	88 -- 94	-35.7 kcal/mol	6.19031 kcal/mol	17.0719 kcal/mol
bpss0473	aldehyde dehydrogenase	-18.32	87 -- 126	80 -- 118	_____________86_________________________________________127\n_____________|__________________________________________|\n5'-GCC...GACCA______AAC___A_____________C___C___________GCGCG...GCG-3'\n______________CGCGCC___GCG__UUCGCCGCCGCC_GCC_GCC_CGCCCGC\n______________||||||___|||__|||||||||:||_|||_|||_|||||||\n______________GCGCGG___CGC__AAGCGGCGGUGG_CGG_CGG_GCGGGCG\n3'-GCG...UCGUA______AC____AG_____…	120 -- 126	80 -- 86	-71.1 kcal/mol	16.5876 kcal/mol	36.1943 kcal/mol
bpsl3136	hypothetical protein	-18.04	176 -- 202	160 -- 191	_____________175______________________________203\n_____________|________________________________|\n5'-GCU...CACUG_______________C________________GGACC...CCG-3'\n______________GCCGCGGC_____GG_UGCGCCGGCUUGCGAU\n______________||||||:|_____||_||||||||||:|||||\n______________CGGCGCUG_____CC_ACGCGGCCGAGCGCUA\n__________3'-G________UGGGA__C________________AAGCC...CAU-5'\n_____________|_________________…	196 -- 202	160 -- 166	-52.3 kcal/mol	18.5332 kcal/mol	15.7305 kcal/mol
bpss0491	alkyl hydroperoxide reductase	-17.95	102 -- 156	80 -- 134	_____________101_______________________________________________________157\n_____________|_________________________________________________________|\n5'-CAC...UUUUC_______U__C____CC___U__C___C__ACC________________U_______GUUCG...CGC-3'\n______________GCCCGUU_CG__GGC__CGC_CC_GGC_UC___CGCU_CCAUCGCCGCC_CGCCCGC\n______________:|||:||_||__:||__|||_||_|||_||___|||:_|||:|||||||_|||||||\n______________UG…	150 -- 156	80 -- 86	-77.4 kcal/mol	17.7974 kcal/mol	41.6546 kcal/mol
bpss2024	zinc-containing alcohol dehydrogenase	-18.23	9 -- 33	80 -- 103	_____________8_________________________34\n_____________|_________________________|\n___5'-CCGAGCAG____________UC___C_______UCAUC...CGU-3'\n______________CGCCGCCGCCGU__CCG_CGCCCGU\n______________|||||||:|||:__|||_||||||:\n______________GCGGCGGUGGCG__GGC_GCGGGCG\n3'-GCG...CAGAA____________GC___________UUGCU...CAU-5'\n_____________|_________________________|\n_____________104_______________________…	27 -- 33	80 -- 86	-49.6 kcal/mol	5.22771 kcal/mol	26.145 kcal/mol
bpss1819	serine/threonine protein phosphatase	-16.92	222 -- 257	157 -- 192	_____________221___________________________________258\n_____________|_____________________________________|\n5'-GCA...UGAUC______C_____G_GAACCA_________________GUCGU...CGC-3'\n______________CGUCGC_AUACC_C______CGCCGGC_CGCGAUUUC\n______________||:|||_|:|||_|______|||||||_|||||||||\n______________GCGGCG_UGUGG_G______GCGGCCG_GCGCUAAAG\n___________3'-______C_______ACCCAC_______A_________CCGCG...CAU-…	251 -- 257	157 -- 163	-48.4 kcal/mol	15.3988 kcal/mol	16.0837 kcal/mol
bpsl3074	protein methyltransferase HemK	-19.8	219 -- 237	87 -- 104	_____________218_________________238\n_____________|___________________|\n5'-GUA...AACCC_____C_____________AGCUG...UCG-3'\n______________UCGCC_GCCACCGCCGCCG\n______________|||||_|||||||||||||\n______________AGCGG_CGGUGGCGGCGGC\n3'-GCG...GCAGA___________________GCGGG...CAU-5'\n_____________|___________________|\n_____________105_________________86\n	231 -- 237	87 -- 93	-42.4 kcal/mol	5.86804 kcal/mol	16.7299 kcal/mol
bpss1714	AraC family transcriptional regulator	-11.33	260 -- 272	162 -- 174	_____________259___________273\n_____________|_____________|\n5'-UUC...UAUCG_____________CAGAU...AUC-3'\n______________GCGCCGGCUCGCG\n______________|||||||||||||\n______________CGCGGCCGAGCGC\n3'-GCG...ACCCA_____________UAAAG...CAU-5'\n_____________|_____________|\n_____________175___________161\n	266 -- 272	162 -- 168	-32.4 kcal/mol	10.0518 kcal/mol	11.0195 kcal/mol
bpss1104	phosphomethylpyrimidine kinase	-16.66	21 -- 47	79 -- 103	_____________20__________________________48\n_____________|___________________________|\n5'-CGC...UCGAA____________G___G_A________CGGGC...GGA-3'\n______________CGCCGCCGCCGC_CGC_C_CGCCCGCA\n______________|||||||:||||_|||_|_||||||||\n______________GCGGCGGUGGCG_GCG_G_GCGGGCGU\n3'-GCG...CAGAA__________________C________UGCUC...CAU-5'\n_____________|___________________________|\n_____________104_______…	41 -- 47	79 -- 85	-54.2 kcal/mol	11.3982 kcal/mol	26.145 kcal/mol
bpss0518	hypothetical protein	-17.82	58 -- 86	157 -- 191	_____________57__________________________________87\n_____________|___________________________________|\n5'-GUU...CCUGA________U__________________________GCUUA...GGC-3'\n______________GCCGCGAC_CCC_GG____GCCGGUU_GCGGUUUC\n______________||||||||_|||_||____|||||:|_|||:||||\n______________CGGCGCUG_GGG_CC____CGGCCGA_CGCUAAAG\n__________3'-G________U___A__CACG_______G________CCGCG...CAU-5'\n___________…	80 -- 86	157 -- 163	-50.7 kcal/mol	16.7932 kcal/mol	16.0837 kcal/mol
bpss1845	endonuclease/exonuclease/phosphatase	-17.86	247 -- 265	80 -- 98	_____________246_________________266\n_____________|___________________|\n5'-ACC...GUCCA__GU_______________GUUCG...ACU-3'\n______________CC__CGCCGCCGCGCCCGC\n______________||__|||||||||||||||\n______________GG__GCGGCGGCGCGGGCG\n3'-GCG...GCGGC__UG_______________UUGCU...CAU-5'\n_____________|___________________|\n_____________99__________________79\n	259 -- 265	80 -- 86	-46.4 kcal/mol	7.18899 kcal/mol	21.349 kcal/mol
bpsl1600	cytochrome c-related lipoprotein	-19.93	183 -- 248	79 -- 149	_____________182_______________________________________________________________________249\n_____________|_________________________________________________________________________|\n5'-CGA...GACUC____A______AA______AU_________U___AAA____U__A____A___________U___________UUCGG...CCG-3'\n______________CCCU_CGAGGA___AGACC______GAAGC_UCG___CCUG_CG___UC_CCGCCGCCGCC_UCGCGCUCGCA\n______________||||_|||::|…	242 -- 248	79 -- 85	-82.3 kcal/mol	15.8001 kcal/mol	46.5691 kcal/mol
bpss2176	hypothetical protein	-16.94	143 -- 175	160 -- 190	_____________142_______________________________176\n_____________|_________________________________|\n5'-CGU...CACCC_____UAU_GU__GAUCGA______________GCCGU...CGC-3'\n______________CCGCG___C__CC______CGCCGGCUCGCGAU\n______________|||||___|__||______||||||||||||||\n______________GGCGC___G__GG______GCGGCCGAGCGCUA\n_________3'-GC_____U___UG__ACCCAC______________AAGCC...CAU-5'\n_____________|__________…	169 -- 175	160 -- 166	-45.8 kcal/mol	13.1369 kcal/mol	15.7223 kcal/mol
bpsl0244	hypothetical protein	-17.6	56 -- 81	80 -- 102	_____________55_________________________82\n_____________|__________________________|\n5'-GUG...CAUCG______CGC_________________UUGCC...CCG-3'\n______________GCCGCC___GCCGUCGCCGCGCCCGU\n______________||||||___:|||:|||||||||||:\n______________CGGCGG___UGGCGGCGGCGCGGGCG\n3'-GCG...AGAAG__________________________UUGCU...CAU-5'\n_____________|__________________________|\n_____________103_______________…	75 -- 81	80 -- 86	-53.9 kcal/mol	10.3053 kcal/mol	25.9908 kcal/mol
bpsl3324	keto/oxo acyl-ACP synthase	-17.74	98 -- 118	84 -- 104	_____________97____________________119\n_____________|_____________________|\n5'-GAC...GCCCG_________A___________GCGUG...AUC-3'\n______________UCGCCGCCG_CGCCGCCGCGC\n______________||||||||:_|||||||||||\n______________AGCGGCGGU_GCGGCGGCGCG\n3'-GCG...GCAGA_________G___________GGCGU...CAU-5'\n_____________|_____________________|\n_____________105___________________83\n	112 -- 118	84 -- 90	-48.6 kcal/mol	9.94525 kcal/mol	20.9136 kcal/mol
bpss1831	exopolysaccharide (EPS) biosynthesis related polysaccharide lipoprotein	-18.68	227 -- 248	88 -- 111	_____________226______________________249\n_____________|________________________|\n5'-GCC...CCCCU________________________ACGCU...CGC-3'\n______________GGCG_CU_CGCCGUCGCCGCCGCC\n______________||||_||_|||||:|:||||||||\n______________CCGC_GA_GCGGCGGUGGCGGCGG\n3'-GCG...GCGGA____A__A________________CGCGG...CAU-5'\n_____________|________________________|\n_____________112______________________87\n	242 -- 248	88 -- 94	-49.6 kcal/mol	11.5794 kcal/mol	19.3379 kcal/mol
bpss1786	molybdenum transport-related, exported protein	-17.37	210 -- 265	80 -- 133	_____________209____________________________________________________________266\n_____________|______________________________________________________________|\n5'-CUC...CCGCU________UUCC__C____C_____UUCCU_____________________U__________CGCCG...CCG-3'\n______________CCCGUUCG____GC__CGC_GCCUG_____GCGUCU____CGCCAU_GCUG_CCGCGCUCGU\n______________|||:||||____||__|||_|||||_____||||||____|||||:_||:|_|||…	259 -- 265	80 -- 86	-70.4 kcal/mol	11.3757 kcal/mol	41.659 kcal/mol
bpss0639	glyoxalase/bleomycin resistance protein/dioxygenase superfamily protein	-17.89	2 -- 36	161 -- 192	_____________1____________________________________37\n_____________|____________________________________|\n__________5'-G___________GGGC_________GGC_________AUCAC...AGG-3'\n______________CGCCGCG_CAC____GGGUGCGCC___GGCUCGCGG\n______________|||||||_|||____|||||||||___||||||||:\n______________GCGGCGC_GUG____CCCACGCGG___CCGAGCGCU\n___________3'-_______U___GGA______________________AAAGC...CAU-5'\n____…	30 -- 36	161 -- 167	-56.1 kcal/mol	22.4892 kcal/mol	15.7186 kcal/mol
bpsl0186	rod shape-determining protein MreB	-17.61	16 -- 35	86 -- 106	_____________15____________________36\n_____________|_____________________|\n5'-CCA...ACUGC_____________________UUUGA...UCG-3'\n______________CUUUGCCGC_GCCGCCGCCGC\n______________|||:|||||_:||||||||||\n______________GAAGCGGCG_UGGCGGCGGCG\n3'-GCG...CCGCA_________G___________CGGGC...CAU-5'\n_____________|_____________________|\n_____________107___________________85\n	29 -- 35	86 -- 92	-44.1 kcal/mol	8.17047 kcal/mol	18.3216 kcal/mol
bpsl3271	cytochrome c-551	-17.07	104 -- 137	157 -- 190	_____________103_________________________________138\n_____________|___________________________________|\n5'-GCG...CGUCA__________G__AUCG________G_________CAAUU...UGA-3'\n______________CCGCGACGCC_CU____GCGCCGGC_C_CGGUUUC\n______________|||||||:||_||____||||||||_|_||:||||\n______________GGCGCUGUGG_GA____CGCGGCCG_G_GCUAAAG\n_________3'-GC_____________CCCA________A_C_______CCGCG...CAU-5'\n__________…	131 -- 137	157 -- 163	-51.3 kcal/mol	18.1594 kcal/mol	16.0691 kcal/mol
bpss1081	bacteriphage tail protein I	-21.96	236 -- 264	161 -- 189	_____________235____________________________265\n_____________|______________________________|\n5'-AGC...CCGAA______C_____U_A_______________ACACG...ACA-3'\n______________CGCGAC_GCCCU_G__GCGCCGGCUCGCGG\n______________||||||_:||||_|__|||||||||||||:\n______________GCGCUG_UGGGA_C__CGCGGCCGAGCGCU\n________3'-GCG____________C_CA______________AAAGC...CAU-5'\n_____________|______________________________|…	258 -- 264	161 -- 167	-52.4 kcal/mol	14.7289 kcal/mol	15.7102 kcal/mol
bpsl1278	ABC transporter iron-binding exported protein	-17.46	227 -- 254	162 -- 191	_____________226____________________________255\n_____________|______________________________|\n5'-UCU...CCGCU__________G___C_______C_______UUCGC...CCA-3'\n______________GCUGCG_CAC_CUG__UGCGCC_GCUCGCG\n______________||:|||_|||_|||__||||||_|||||||\n______________CGGCGC_GUG_GAC__ACGCGG_CGAGCGC\n__________3'-G______U___G___CC______C_______UAAAG...CAU-5'\n_____________|______________________________|…	248 -- 254	162 -- 168	-47.8 kcal/mol	14.632 kcal/mol	15.7125 kcal/mol
bpsl0859	N-acetylmuramoyl-L-alanine amidase	-17.28	241 -- 267	167 -- 190	_____________240__________________________268\n_____________|____________________________|\n5'-UUU...GGCCA__________AUAA____CG________AGAUC...UGC-3'\n______________CCGCGAC_CC____CUGG__GCGCCGGC\n______________|||||||_||____||||__||||||||\n______________GGCGCUG_GG____GACC__CGCGGCCG\n_________3'-GC_______U__________CA________AGCGC...CAU-5'\n_____________|____________________________|\n_____________1…	261 -- 267	167 -- 173	-43.7 kcal/mol	10.8577 kcal/mol	15.5651 kcal/mol
bpsl0473	hypothetical protein	-17.44	69 -- 84	89 -- 104	_____________68_______________85\n_____________|________________|\n5'-GCC...CCUGC________________UUGCA...ACG-3'\n______________UCGCCGCCAUCGCCGC\n______________|||||||||:||||||\n______________AGCGGCGGUGGCGGCG\n3'-GCG...GCAGA________________GCGCG...CAU-5'\n_____________|________________|\n_____________105______________88\n	78 -- 84	89 -- 95	-37.9 kcal/mol	5.89681 kcal/mol	14.5585 kcal/mol
bpss1615	type III secretion protein	-17.39	248 -- 272	164 -- 191	_____________247__________________________273\n_____________|____________________________|\n5'-UCG...GCGAA_______________CG___________GUGCG...AUG-3'\n______________GCC_CGAUACCC_GG__GCGCCGGC_CG\n______________|||_|||:||||_||__||||||||_||\n______________CGG_GCUGUGGG_CC__CGCGGCCG_GC\n__________3'-G___C________A__CA________A__GCUAA...CAU-5'\n_____________|____________________________|\n_____________1…	264 -- 270	167 -- 173	-47.5 kcal/mol	14.4304 kcal/mol	15.683 kcal/mol
bpsl0888	transporter protein	-15.82	188 -- 241	69 -- 117	_____________187_________________________________________________________242\n_____________|___________________________________________________________|\n5'-UGU...ACGCA_____C_____UC__AUGCCUCCA_________C_________________________GUUGA...CGA-3'\n______________GCGCC___CGU__UC_________GCC_CCGCC_GCCGCCGC_CCCG_AGCGAGAAAUC\n______________|||||___|||__||_________|||_||:||_||||||||_||||_|:|||||||:|\n______…	235 -- 241	69 -- 75	-72.8 kcal/mol	16.0706 kcal/mol	40.9086 kcal/mol
bpsl0643	hypothetical protein	-17.35	85 -- 117	80 -- 111	_____________84________________________________118\n_____________|_________________________________|\n5'-CGG...CCGGC______CA____C__GC________________GAGCA...CGA-3'\n______________GGCGUC__CGCC_GC__CCGCCGCCGCGCCCGC\n______________||||||__||||_||__||||||||||||||||\n______________CCGCAG__GCGG_CG__GGCGGCGGCGCGGGCG\n3'-GCG...GCGGA______AA_______GU________________UUGCU...CAU-5'\n_____________|__________…	105 -- 111	86 -- 92	-67.8 kcal/mol	22.4557 kcal/mol	27.9955 kcal/mol
bpsl1303	hypothetical protein	-17.3	182 -- 247	86 -- 150	_____________181______________________________________________________________________248\n_____________|________________________________________________________________________|\n5'-GCC...GCUUC______AAG____________C___U__C_________GUUC__U_____CGC__U______U_________GCGUC...CGC-3'\n______________GCCCUC_______GAGACCCG__CG_GA_CGUC_CGCC____GC_UCUUC___GC_CGCCGC_CGCCGCCGU\n______________||||||_______||…	241 -- 247	86 -- 92	-77.8 kcal/mol	19.2721 kcal/mol	41.2249 kcal/mol
bpsl1048	sugar transport, integral membrane protein	-17.07	233 -- 253	86 -- 104	_____________232___________________254\n_____________|_____________________|\n5'-ACG...GCUUC_____UC_________U____CAUGA...CGA-3'\n______________UCGCC__GCCACCGCC_CCGC\n______________|||||__|||||||||_||||\n______________AGCGG__CGGUGGCGG_GGCG\n3'-GCG...GCAGA________________C____CGGGC...CAU-5'\n_____________|_____________________|\n_____________105___________________85\n	242 -- 248	91 -- 97	-38.2 kcal/mol	4.05124 kcal/mol	17.0761 kcal/mol
bpsl2011	osmosis-related lipoprotein	-17.23	202 -- 253	80 -- 145	_____________201________________________________________________________________254\n_____________|__________________________________________________________________|\n5'-AGG...CAUGA___________________UCUC__________A________________________________CAGCC...GCA-3'\n______________UGAAGA___AGACCCAUUU____GU_UCGCGCC___________CCGUCAUCGCCGUCGUGCUCGC\n______________:|||:|___|:|||||||:____|:_|||||||______…	247 -- 253	80 -- 86	-73 kcal/mol	14.0047 kcal/mol	41.7685 kcal/mol
bpss2343	hypothetical protein	-17.06	219 -- 253	160 -- 189	_____________218_________________________________254\n_____________|___________________________________|\n5'-GGA...AGCAA____________CA__AGAU____AAC________GGGAC...UCG-3'\n______________CGCGACGCCCUG__GG____CGCC___CUCGCGAU\n______________||||||:|||||__||____||||___||||||||\n______________GCGCUGUGGGAC__CC____GCGG___GAGCGCUA\n________3'-GCG________________AC______CC_________AAGCC...CAU-5'\n__________…	247 -- 253	160 -- 166	-46.2 kcal/mol	13.4201 kcal/mol	15.722 kcal/mol
bpsl0157	phage encoded modification methylase	-16.29	213 -- 232	80 -- 99	_____________212__________________233\n_____________|____________________|\n5'-UUG...UUCAC_______A____________GGCCG...UGC-3'\n______________GCUACCG_CGCCGCGCCCGC\n______________||:||||_||||||||||||\n______________CGGUGGC_GCGGCGCGGGCG\n3'-GCG...AGCGG_______G____________UUGCU...CAU-5'\n_____________|____________________|\n_____________100__________________79\n	226 -- 232	80 -- 86	-44.7 kcal/mol	7.06582 kcal/mol	21.349 kcal/mol
bpsl2524	phosphatase	-17.16	221 -- 238	88 -- 106	_____________220_________________239\n_____________|___________________|\n5'-CAC...CCCUC___________________CGACG...CCG-3'\n______________CUUCGCCGCC_CCGCUGUC\n______________||||||||||_||||:|:|\n______________GAAGCGGCGG_GGCGGCGG\n3'-GCG...CCGCA__________U________CGCGG...CAU-5'\n_____________|___________________|\n_____________107_________________87\n	232 -- 238	88 -- 94	-37.8 kcal/mol	4.30252 kcal/mol	16.333 kcal/mol
bpsl1413	glucose-6-phosphate isomerase	-17.17	143 -- 165	147 -- 174	_____________142__________________________166\n_____________|____________________________|\n5'-GCC...GCCGC____________________________AUCCC...ACC-3'\n______________GCGCCGGCUUGCG_____GGCGCGGCCC\n______________|||||||||:|||_____||||||||||\n______________CGCGGCCGAGCGC_____CCGCGCCGGG\n3'-GCG...ACCCA_____________UAAAG__________AGCUU...CAU-5'\n_____________|____________________________|\n_____________1…	159 -- 165	147 -- 153	-55.7 kcal/mol	17.9557 kcal/mol	20.5772 kcal/mol
bpsl2616	amino acid ABC transporter permease	-15.75	219 -- 260	145 -- 191	_____________218______________________________________________261\n_____________|________________________________________________|\n5'-GAA...AUCUG______C_______CCC_______________AA______________ACGAU...UGA-3'\n______________GUCGUG_AUACCCU_____CGUC__CUCGCGA____GGCGCGGCCCUC\n______________|:||:|_|:|||||_____||:|__|||||||____||||||||||||\n______________CGGCGC_UGUGGGA_____GCGG__GAGCGCU____CCGCGCCGGGA…	254 -- 260	145 -- 151	-66.6 kcal/mol	16.7977 kcal/mol	34.0509 kcal/mol
bpsl2653	branched-chain amino acid transport system permease	-17.09	85 -- 110	161 -- 191	_____________84_______________________________111\n_____________|________________________________|\n5'-GGC...AUCGA_____________________G_U________AGAUC...UCG-3'\n______________GCCGU_____UCUGGG_GCGC_G_GCUCGCGA\n______________||||:_____:|||||_||||_|_||||||||\n______________CGGCG_____GGACCC_CGCG_C_CGAGCGCU\n__________3'-G_____CUGUG______A____G__________AAAGC...CAU-5'\n_____________|_________________…	104 -- 110	161 -- 167	-45.4 kcal/mol	12.594 kcal/mol	15.7186 kcal/mol
bpss0298	transport related membrane protein	-18.63	12 -- 32	84 -- 103	_____________11____________________33\n_____________|_____________________|\n5'-GCG...AGCCC______U______________UUCGC...ACU-3'\n______________CGCCGU_CAUCGCCGCCGCGC\n______________|||||:_||:|||||||||||\n______________GCGGCG_GUGGCGGCGGCGCG\n3'-GCG...CAGAA_____________________GGCGU...CAU-5'\n_____________|_____________________|\n_____________104___________________83\n	26 -- 32	84 -- 90	-45 kcal/mol	5.63376 kcal/mol	20.7321 kcal/mol
bpss1731	pigment biosynthesis-related tyrosinase	-16.84	215 -- 255	157 -- 192	_____________214_______________________________________256\n_____________|_________________________________________|\n5'-GAC...UCCAA____AAU_____GA____________CGGUG______C___AGAAG...UCG-3'\n______________CGUC___GCACC__GGGUGCGCCGGU_____CGCGAU_UUC\n______________||:|___:||||__|||||||||||:_____||||||_|||\n______________GCGG___UGUGG__CCCACGCGGCCG_____GCGCUA_AAG\n___________3'-____CGC_____GA___________…	234 -- 240	167 -- 173	-51 kcal/mol	18.0773 kcal/mol	16.0837 kcal/mol
bpss1192	hypothetical protein	-16.75	150 -- 181	161 -- 189	_____________149______________________________182\n_____________|________________________________|\n5'-GCG...CGUCG_____G____GAAC__U_______________GCGCG...AUA-3'\n______________CGCGG_GCUC____GG_UGCGCCGGCUCGCGA\n______________||||:_:|:|____||_|||||||||||||||\n______________GCGCU_UGGG____CC_ACGCGGCCGAGCGCU\n________3'-GCG_____G____A_____C_______________AAAGC...CAU-5'\n_____________|_________________…	175 -- 181	161 -- 167	-52.8 kcal/mol	20.336 kcal/mol	15.7102 kcal/mol
bpsl2623	glutamate-1-semialdehyde aminotransferase	-17.86	51 -- 73	80 -- 104	_____________50________________________74\n_____________|_________________________|\n5'-CUC...CGACA___________________C_____GCGCC...CGC-3'\n______________UC_CCGCCGCCGCC_CCGC_CCCGC\n______________||_|||||:|||||_||||_|||||\n______________AG_GGCGGUGGCGG_GGCG_GGGCG\n3'-GCG...GCAGA__C___________C____C_____UUGCU...CAU-5'\n_____________|_________________________|\n_____________105_______________________…	57 -- 63	91 -- 97	-47.6 kcal/mol	3.58096 kcal/mol	26.1564 kcal/mol
bpsl0500	chitobiase	-17.19	79 -- 135	55 -- 106	_____________78__________________________________________________________136\n_____________|___________________________________________________________|\n5'-GCG...CUCCG________________U_U_____G______ACCC___CCUAC____C___________AAGAC...CCG-3'\n______________CUUCGCC_CCACC_CU_C_CGCGC_CGCGGC____GAG_____CCCG_AGCUUCCUUGA\n______________|||||||_|||||_|:_|_|||||_|||::|____|||_____||||_||||||||:||\n______…	129 -- 135	55 -- 61	-72.6 kcal/mol	15.549 kcal/mol	39.8565 kcal/mol
bpss0650	peptidase	-17.05	206 -- 223	86 -- 103	_____________205________________224\n_____________|__________________|\n5'-GAA...AUGAC_A________________CAUCG...ACA-3'\n______________C_CCGCCAUCGCUGCCGC\n______________|_||||||:|||:|||||\n______________G_GGCGGUGGCGGCGGCG\n3'-GCG...CAGAA_C________________CGGGC...CAU-5'\n_____________|__________________|\n_____________104________________85\n	217 -- 223	86 -- 92	-37.7 kcal/mol	3.57879 kcal/mol	17.0751 kcal/mol
bpsl3230	phenylacetate-CoA oxygenase subunit PaaA	-17.47	285 -- 300	87 -- 102	_____________284_____________300\n_____________|_______________|\n5'-CCC...UCGAU________________-3'\n______________GCCGCCAUCGCCGCCG\n______________|||||||:||||||||\n______________CGGCGGUGGCGGCGGC\n3'-GCG...AGAAG________________GCGGG...CAU-5'\n_____________|________________|\n_____________103______________86\n	294 -- 300	87 -- 93	-39 kcal/mol	4.80068 kcal/mol	16.7269 kcal/mol
bpss0699	AraC family transcriptional regulator	-13.22	204 -- 267	90 -- 147	_____________203_______________________________________________________________268\n_____________|_________________________________________________________________|\n5'-GCG...CCAUG_____UCCCAUUCUU__________CU____A_____UCCGAA___CCG________________AAUUG...CGC-3'\n______________CUCGA__________CCCAU_CGAA__CGUC_CGUCU______GGC___UUCGUCGCCGCCGUCG\n______________|||||__________|||||_||||__|:||_||:||______…	261 -- 267	90 -- 96	-65.31 kcal/mol	16.025 kcal/mol	36.0619 kcal/mol
bpss0647	hypothetical protein	-17.1	236 -- 251	88 -- 103	_____________235______________252\n_____________|________________|\n5'-CCG...GACAG________________CACUU...ACG-3'\n______________CGCCGCCGCCGUCGCC\n______________|||||||:|||:||||\n______________GCGGCGGUGGCGGCGG\n3'-GCG...CAGAA________________CGCGG...CAU-5'\n_____________|________________|\n_____________104______________87\n	245 -- 251	88 -- 94	-38.9 kcal/mol	6.76 kcal/mol	15.0399 kcal/mol
bpss1793	hypothetical protein	-16.41	175 -- 220	78 -- 111	_____________174______________________________________________221\n_____________|________________________________________________|\n5'-GCU...CGCGC___________A____U___________AUGAAACACGAC________ACACC...UCG-3'\n______________GGC__UUUCGC_CGCC_GCCGCCGCCGC____________GCCCGCAA\n______________|||__:|||||_||||_:||||||||||____________||||||||\n______________CCG__GAAGCG_GCGG_UGGCGGCGGCG____________CGGGCGU…	214 -- 220	78 -- 84	-60.7 kcal/mol	15.992 kcal/mol	28.2931 kcal/mol
bpsl1837	sulfate transport system permease	-18.73	5 -- 36	142 -- 173	_____________4_________________________________37\n_____________|_________________________________|\n_______5'-CCGA____________CAUG_____A___________GGCGC...AGG-3'\n______________CGCCGGC_CGCG____CGGCG_CGGCCCUCGGA\n______________|||||||_||||____|||||_|||||||||:|\n______________GCGGCCG_GCGC____GCCGC_GCCGGGAGCUU\n3'-GCG...CCCAC_______A____UAAA_________________UUAAC...CAU-5'\n_____________|___________…	30 -- 36	142 -- 148	-57.7 kcal/mol	18.9856 kcal/mol	19.9864 kcal/mol
bpsl3084	hypothetical protein	-18.42	115 -- 165	80 -- 121	_____________114__________________________________________________166\n_____________|____________________________________________________|\n5'-CUU...UAUCA______AU____UC_____GCC_______A____________CUUC______UACAA...AGG-3'\n______________CGUCGC__CCUG__GCGUC___UCGCCGC_UACCGC_GCCGC____GCCCGC\n______________|:||||__||||__|||||___|||||||_:|||||_|||||____||||||\n______________GUAGCG__GGAC__CGCAG___AGCGG…	137 -- 143	98 -- 104	-70.8 kcal/mol	14.4352 kcal/mol	37.9422 kcal/mol
bpsl1299	phosphodiesterase	-16.12	137 -- 175	65 -- 94	_____________136_____________________________________176\n_____________|_______________________________________|\n5'-GCG...GCGCA________A_____C_AACCA_______CAC________CCCCA...UCG-3'\n______________CGCCGCCG_CGCCC_G_____AACGAGA___GACCCGAA\n______________||||||||_|||||_|_____|||||||___:|||||||\n______________GCGGCGGC_GCGGG_C_____UUGCUCU___UUGGGCUU\n3'-GCG...CGGUG________________G____________________…	169 -- 175	65 -- 71	-50.4 kcal/mol	5.35335 kcal/mol	28.9219 kcal/mol
bpss2124	LysR family transcriptional regulator	-14.05	257 -- 276	88 -- 106	_____________256__________________277\n_____________|____________________|\n5'-ACG...CUCGC_______________G____ACGGC...CCG-3'\n______________CUUCGUCGCCGCCGC_CGUC\n______________|||||:||||:||||_||:|\n______________GAAGCGGCGGUGGCG_GCGG\n3'-GCG...CCGCA____________________CGCGG...CAU-5'\n_____________|____________________|\n_____________107__________________87\n	265 -- 271	92 -- 98	-38.5 kcal/mol	8.1167 kcal/mol	16.333 kcal/mol
bpsl0678	3,4-dihydroxy-2-butanone 4-phosphate synthase	-16.85	280 -- 298	86 -- 103	_____________279_________________299\n_____________|___________________|\n5'-GUC...GGUGC______G____________GC-3'\n______________CGCCGC_CAUCGCCGCCGC\n______________||||||_||:|||||||||\n______________GCGGCG_GUGGCGGCGGCG\n3'-GCG...CAGAA___________________CGGGC...CAU-5'\n_____________|___________________|\n_____________104_________________85\n	292 -- 298	86 -- 92	-42.4 kcal/mol	8.47431 kcal/mol	17.0751 kcal/mol
bpss2276	LysR family transcriptional regulator	-14.7	58 -- 107	82 -- 137	_____________57________________________________________________________108\n_____________|_________________________________________________________|\n5'-UGA...CGAAC__U__________UU___AA____________A_____U_____AC___________ACCGU...ACA-3'\n______________GA__CCCGU_CGA__GCA___CGCC__GC_UC__CGCC_GUCGC__CCGCCGCGCCC\n______________||__|||:|_|||__|||___||||__||_||__||||_|:|:|__|||||||||||\n______________CU…	101 -- 107	82 -- 88	-70.1 kcal/mol	13.7081 kcal/mol	41.687 kcal/mol
bpsl1862	hypothetical protein	-16.81	270 -- 297	163 -- 191	_____________269____________________________298\n_____________|______________________________|\n5'-GGA...UCGAC__________G_A____C____________AAC-3'\n______________GCCGCG_CGC_C_UGGG_GC_UCGGCUCGC\n______________||||||_|:|_|_||||_||_:||||||||\n______________CGGCGC_GUG_G_ACCC_CG_GGCCGAGCG\n__________3'-G______U___G______A__C_________CUAAA...CAU-5'\n_____________|______________________________|\n______…	291 -- 297	163 -- 169	-49.7 kcal/mol	17.1797 kcal/mol	15.712 kcal/mol
bpss2161	MmgE/PrpD family protein	-16.78	220 -- 235	89 -- 104	_____________219______________236\n_____________|________________|\n5'-UUC...UUUCC________________GGCGG...CGC-3'\n______________UCGCCGCCGCCGUCGC\n______________||||||||:|||:|||\n______________AGCGGCGGUGGCGGCG\n3'-GCG...GCAGA________________GCGCG...CAU-5'\n_____________|________________|\n_____________105______________88\n	229 -- 235	89 -- 95	-36.3 kcal/mol	4.9656 kcal/mol	14.5585 kcal/mol
bpsl0376	ABC transporter substrate-binding protein	-16.55	211 -- 235	80 -- 103	_____________210_______________________236\n_____________|_________________________|\n5'-CGC...CUUCA___A_AU__________________CGCCG...GCU-3'\n______________CGC_C__CGCCGCCGCCGCGCUCGU\n______________|||_|__|:||||||||||||:||:\n______________GCG_G__GUGGCGGCGGCGCGGGCG\n3'-GCG...CAGAA_____CG__________________UUGCU...CAU-5'\n_____________|_________________________|\n_____________104______________________…	229 -- 235	80 -- 86	-48.6 kcal/mol	5.90727 kcal/mol	26.145 kcal/mol
bpsl2448	peptidase	-15.92	137 -- 247	89 -- 189	_____________136___________________________________________________________________________________________________________________248\n_____________|_____________________________________________________________________________________________________________________|\n5'-CGU...GGCCG_____UG______C_______A_G________G___________CU__U__CCAC___CUUUC__G___GUC___UCAAAUCA________C_AUU___________________…	232 -- 238	100 -- 106	-109.5 kcal/mol	32.6062 kcal/mol	60.9782 kcal/mol
bpsl1290	thiamine biosynthesis protein ThiC	-16.76	238 -- 260	88 -- 110	_____________237_____________________261\n_____________|_______________________|\n5'-UCG...CGCCC_____GA________________CCGCU...CGC-3'\n______________GCGUC__CGCCGCCGCCGUCGCC\n______________|||||__|||||||:|||:||||\n______________CGCAG__GCGGCGGUGGCGGCGG\n3'-GCG...CGGAC_____AA________________CGCGG...CAU-5'\n_____________|_______________________|\n_____________111_____________________87\n	254 -- 260	88 -- 94	-49.3 kcal/mol	13.2002 kcal/mol	19.3376 kcal/mol
bpsl3000	lipoprotein	-16.96	224 -- 277	89 -- 134	_____________223____________________________________________________278\n_____________|______________________________________________________|\n5'-CGC...GAGGC______A________G_____UCUU___GCC_____GA_______G________GCUGG...CGA-3'\n______________ACCCAU_UUGAAAGC_AUUGC____GCC___GCGUC__UUGCCGC_GCCGCCGC\n______________||||||_|:||||||_||:||____|||___|||||__|:|||||_:|||||||\n______________UGGGUA_AGCUUUCG_U…	271 -- 277	89 -- 95	-71.6 kcal/mol	20.7633 kcal/mol	33.8799 kcal/mol
bpsl2842	FAD-binding oxidase	-16.67	211 -- 234	80 -- 101	_____________210_______________________235\n_____________|_________________________|\n5'-CCG...CCACC________________GUC______UUCCC...CGG-3'\n______________CCGCC_CCGCCGCCGC___GCCCGC\n______________|||||_||||||||||___||||||\n______________GGCGG_GGCGGCGGCG___CGGGCG\n3'-GCG...GAAGC_____U___________________UUGCU...CAU-5'\n_____________|_________________________|\n_____________102______________________…	219 -- 225	86 -- 92	-49.6 kcal/mol	7.95705 kcal/mol	24.9766 kcal/mol
bpsl0428	hypothetical protein	-16.44	215 -- 239	80 -- 103	_____________214_______________________240\n_____________|_________________________|\n5'-GGC...GCUCC____C_____A___________G__CCGCU...UCG-3'\n______________CGCC_CCACC_GCCGCCGCGCC_GC\n______________||||_|||||_|||||||||||_||\n______________GCGG_GGUGG_CGGCGGCGCGG_CG\n3'-GCG...CAGAA____C_________________G__UUGCU...CAU-5'\n_____________|_________________________|\n_____________104______________________…	230 -- 236	83 -- 89	-51.7 kcal/mol	9.1491 kcal/mol	26.1127 kcal/mol
bpsl0386	5-methyltetrahydrofolate--homocysteine methyltransferase	-16.71	219 -- 259	79 -- 120	_____________218________________________________________260\n_____________|__________________________________________|\n5'-GUU...CGCCG_________UU__C__CAU________C______________CACGC...GCA-3'\n______________AUCGCGCCU__CG_CU___CCGCCGCC_CCGCCGCGCC_GUA\n______________|||||||||__||_||___|||||:||_||||||||||_|:|\n______________UAGCGCGGA__GC_GA___GGCGGUGG_GGCGGCGCGG_CGU\n3'-GCG...UUUCG_________CC__A__AGC…	250 -- 256	83 -- 89	-63.9 kcal/mol	10.9782 kcal/mol	36.2154 kcal/mol

## Sheet: (G) BPNC10037R
Locus Tag	Gene name	Energy kcal/mol	Position mRNA	Position ncRNA	Interaction	Position Seed - mRNA	Position Seed - ncRNA	Hybridization Energy kcal/mol	Unfolding Energy - mRNA kcal/mol	Unfolding Energy - ncRNA kcal/mol
bpsl0493	AMP-binding enzyme	-7.21	41 -- 59	191 -- 209	_____________40__________________60\n_____________|___________________|\n5'-GUU...AUUUC_________A_________AUACA...GCA-3'\n______________GGCGGCGGA_UUCGCCGCC\n______________|||||||:|_|:|||||||\n______________CCGCCGCUU_AGGCGGCGG\n3'-AGG...ACAUA_________A_________CUUUA...UUG-5'\n_____________|___________________|\n_____________210_________________190\n	53 -- 59	191 -- 197	-40.2 kcal/mol	17.0313 kcal/mol	15.9632 kcal/mol
bpsl0494	LysR family transcriptional regulator	-151.34	1 -- 117	1 -- 117	______________1____________________________________________________________________________________________________________________118\n______________|____________________________________________________________________________________________________________________|\n___________5'-___________________________________________________________________________________________________________________…	111 -- 117	1 -- 7	-234.7 kcal/mol	40.7293 kcal/mol	42.6332 kcal/mol
bpsl0825	FUR family transcriptional regulator	-21.89	104 -- 163	70 -- 122	_____________103____________________________________________________________164\n_____________|______________________________________________________________|\n5'-UCG...GGGCG____A______A_GAC___C___AGG___G_____G________G____C____________UAUCA...ACG-3'\n______________GGUG_GGACGG_G___AGG_CGC___GCG_GGCGG___GAUGCG_CGGG_GCGGAUACGUUA\n______________||||_||||||_|___|||_|||___|||_||||:___:|||||_|||:_:||||…	157 -- 163	70 -- 76	-73 kcal/mol	25.837 kcal/mol	25.2771 kcal/mol
bpsl3388	periplasmic amino acid binding transport protein	-20.56	59 -- 86	137 -- 167	_____________58______________________________87\n_____________|_______________________________|\n5'-CGU...CGCUC___________ACA________G________GGCAA...CUG-3'\n______________GGUGAGCGUGA______CCGCG_CGGCAGGC\n______________|||||||||||______|||||_|::|||||\n______________CCACUCGCACU______GGCGC_GUUGUCCG\n3'-AGG...CGGCA___________GCCUUG_____A________GCAGG...UUG-5'\n_____________|_________________________…	80 -- 86	137 -- 143	-47.9 kcal/mol	14.3051 kcal/mol	13.0346 kcal/mol
bpsl2221	hypothetical protein	-20.64	38 -- 55	73 -- 89	_____________37_________________56\n_____________|__________________|\n5'-GAU...UCUGC______C___________CGGUU...UCG-3'\n______________UGCGCG_GAACGGAUACG\n______________||||||_|||||||:|||\n______________ACGCGC_CUUGCCUGUGC\n3'-AGG...UAAUU__________________AAUUC...UUG-5'\n_____________|__________________|\n_____________90_________________72\n	49 -- 55	73 -- 79	-30.3 kcal/mol	4.60043 kcal/mol	5.0556 kcal/mol
bpss0503	transporter protein	-16.35	2 -- 41	68 -- 107	_____________1________________________________________42\n_____________|________________________________________|\n__________5'-A______________CG__CAA__C___________GC___UCGAG...ACG-3'\n______________UUGCGCGCGGCGAA__GA___GC_GGGCGGGCGCG__AAG\n______________|:||||||||||||__:|___||_|::|||:|:||__|||\n______________AGCGCGCGCCGCUU__UU___CG_CUUGCCUGUGC__UUC\n3'-AGG...ACUCC______________AA__ACG__C________…	30 -- 36	73 -- 79	-54 kcal/mol	19.4819 kcal/mol	18.1668 kcal/mol
bpss0457	hypothetical protein	-20.08	284 -- 299	76 -- 91	_____________283______________300\n_____________|________________|\n5'-CGA...AGCGG____A___________A-3'\n______________GAUG_GCGGGAUGGAC\n______________:|||_||||:|:||||\n______________UUAC_CGCCUUGCCUG\n3'-AGG...CUUAA____G___________UGCAA...UUG-5'\n_____________|________________|\n_____________92_______________75\n	293 -- 299	76 -- 82	-25.4 kcal/mol	0.899248 kcal/mol	4.41702 kcal/mol
bpsl1175	two-component system, regulatory protein KdpE	-16.69	9 -- 25	73 -- 88	_____________8_________________26\n_____________|_________________|\n___5'-CGACGCGG______C__________AGCGG...UCG-3'\n______________GCGCGG_GGCGGACGCG\n______________||||||_::|||||:||\n______________CGCGCC_UUGCCUGUGC\n3'-AGG...AAUUA_________________AAUUC...UUG-5'\n_____________|_________________|\n_____________89________________72\n	19 -- 25	73 -- 79	-31.4 kcal/mol	9.65948 kcal/mol	5.05467 kcal/mol
bpsl0235	export system protein	-17.15	118 -- 134	151 -- 167	_____________117________________135\n_____________|__________________|\n5'-GUG...CGACG______G___________GGGCG...UCG-3'\n______________GGUGAG_CG_GGCGGAGC\n______________||||||_||_|:||||:|\n______________CCACUC_GC_CUGCCUUG\n3'-AGG...CGGCA_________A________GGCGC...UUG-5'\n_____________|__________________|\n_____________168________________150\n	128 -- 134	151 -- 157	-28.1 kcal/mol	6.1957 kcal/mol	4.75159 kcal/mol
bpsl1394	exported endonuclease	-17.78	90 -- 120	138 -- 164	_____________89______________________________121\n_____________|_______________________________|\n5'-UAC...CGAAC___________CGGC___G____________AACUU...UCG-3'\n______________GAGCGUGACGG____GAU_CGCGUCGACAGG\n______________|||||||||||____:|:_||||||:|||||\n______________CUCGCACUGCC____UUG_GCGCAGUUGUCC\n3'-AGG...CACCA__________________G____________GGCAG...UUG-5'\n_____________|________________________…	114 -- 120	138 -- 144	-48.7 kcal/mol	20.4816 kcal/mol	10.4422 kcal/mol
bpsl2520	hypothetical protein	-17.38	146 -- 158	154 -- 167	_____________145____________159\n_____________|______________|\n5'-CUC...AAAGA______________GCGCG...CCG-3'\n______________GGUG_GCGUGACGG\n______________||||_|||||||||\n______________CCAC_CGCACUGCC\n3'-AGG...CGGCA____U_________UUGGG...UUG-5'\n_____________|______________|\n_____________168____________153\n	152 -- 158	154 -- 160	-26.7 kcal/mol	6.92308 kcal/mol	2.39419 kcal/mol
bpss1424	AraC transcriptional regulatory protein	-13.5	201 -- 240	169 -- 205	_____________200______________________________________241\n_____________|________________________________________|\n5'-ACG...ACGAU____CG__________CUGCCGCACC______C_______AGCCG...UCG-3'\n______________GUGA__UCCGCCGCCG__________CGCCGC_UGCGCCG\n______________|:||__||||||||||__________||||||_|||||||\n______________CGCU__AGGCGGCGGC__________GCGGCG_ACGCGGC\n3'-AGG...ACCGC____UA__________UUUACAA________…	234 -- 240	169 -- 175	-54.93 kcal/mol	15.0735 kcal/mol	26.3569 kcal/mol
bpsl1806	peptidase	-12.56	88 -- 98	188 -- 198	_____________87__________99\n_____________|___________|\n5'-CGC...GGCGC___________GCGCC...CGG-3'\n______________CCGCCGCCGAA\n______________|||||||||||\n______________GGCGGCGGCUU\n3'-AGG...CUUAA___________UACAA...UUG-5'\n_____________|___________|\n_____________199_________187\n	92 -- 98	188 -- 194	-23.9 kcal/mol	1.3384 kcal/mol	10.0018 kcal/mol
bpss0851	nitrilotriacetate monooxygenase component A	-16.26	13 -- 43	59 -- 87	_____________12_______________________________44\n_____________|________________________________|\n5'-UCU...CUGCU___C___________GCUUCCC__________UGAAC...ACG-3'\n______________CGC_GAACGG_CACG_______GAAGCUGCAC\n______________|||_||||||_||||_______|||:||||||\n______________GCG_CUUGCC_GUGC_______CUUUGACGUG\n3'-AGG...AUUAC___C______U____AAUU_____________UUUGC...UUG-5'\n_____________|__________________…	37 -- 43	59 -- 65	-35.7 kcal/mol	12.8769 kcal/mol	6.56151 kcal/mol
bpsl1375	hypothetical protein	-13.48	112 -- 146	48 -- 83	_____________111____________________________________147\n_____________|______________________________________|\n5'-GAA...UCACC__________C___UU_____CA__________A____CGGUU...AGU-3'\n______________GAAUGGACAC_GUU_____GC__CAUAAGCGUC_CGGC\n______________|||:||||||_|||_____:|__||:||:||||_||||\n______________CUUGCCUGUG_CAA_____UG__GUGUUUGCAG_GCCG\n3'-AGG...CGCGC______________UUCUU__AC_______________UUUUU…	135 -- 141	52 -- 58	-39.4 kcal/mol	11.4495 kcal/mol	14.4666 kcal/mol
bpsl1937	hypothetical protein	-15.26	250 -- 267	74 -- 91	_____________249________________268\n_____________|__________________|\n5'-CGG...UGCGG____________C_____CCAAA...CGG-3'\n______________GAUGCGCGGAAU_GACGC\n______________:||||||||||:_|||:|\n______________UUACGCGCCUUG_CUGUG\n3'-AGG...CUUAA____________C_____CAAUU...UUG-5'\n_____________|__________________|\n_____________92_________________73\n	255 -- 261	80 -- 86	-28.4 kcal/mol	8.56568 kcal/mol	4.57837 kcal/mol
bpsl2738	hydrolase	-13.42	3 -- 29	61 -- 88	_____________2_____________________________30\n_____________|_____________________________|\n_________5'-GG__C__AC___________C_____G____UUCUU...AGA-3'\n______________GC_CG__GCGGACACGUU_GAGAA___GC\n______________||_||__:||||||||||_:||||___||\n______________CG_GC__UGCCUGUGCAA_UUCUU___CG\n3'-AGG...AAUUA__C__CU_________________UGA__UGUUU...UUG-5'\n_____________|_____________________________|\n_______…	14 -- 20	71 -- 77	-29.9 kcal/mol	11.2564 kcal/mol	5.2194 kcal/mol
bpsl2223	transketolase	-13.19	252 -- 278	59 -- 87	_____________251___________________________279\n_____________|_____________________________|\n5'-CGA...AAAAC___A_______UG_UG_____U_______GGCGC...UCG-3'\n______________CGC__AGCGGG__C___AAGA_GCUGCAC\n______________|||__|:|||:__|___||||_:||||||\n______________GCG__UUGCCU__G___UUCU_UGACGUG\n3'-AGG...AUUAC___CC______GU_CAA____U_______UUUGC...UUG-5'\n_____________|_____________________________|\n______…	272 -- 278	59 -- 65	-31.6 kcal/mol	11.8528 kcal/mol	6.56151 kcal/mol
bpss1248	GTP cyclohydrolase I	-18.28	146 -- 178	61 -- 88	_____________145_______________________________179\n_____________|_________________________________|\n5'-CGA...GCCCG______UCGCC__________CG_C________GGGUG...CGG-3'\n______________GCGCGG_____AUGGGCAUGU__A_GAAAUUGC\n______________||||||_____|:||:||:||__|_||||:|||\n______________CGCGCC_____UGCCUGUGCA__U_CUUUGACG\n3'-AGG...AAUUA______U______________AU__________UGUUU...UUG-5'\n_____________|__________…	172 -- 178	61 -- 67	-37.9 kcal/mol	14.403 kcal/mol	5.2194 kcal/mol
bpss1685	lipopolysaccharide biosynthesis related membrane protein	-22.6	272 -- 298	137 -- 161	_____________271_________________________299\n_____________|___________________________|\n5'-UCA...UCGCU________U________A__UCA____GC-3'\n______________CGUGACGG_GCCCGCGU_CA___AGGC\n______________||||||||_:|||||||_||___||||\n______________GCACUGCC_UGGGCGCA_GU___UCCG\n3'-AGG...CACUC________U___________UG_____GCAGG...UUG-5'\n_____________|___________________________|\n_____________162_______________…	282 -- 288	145 -- 151	-41.1 kcal/mol	5.64706 kcal/mol	12.8527 kcal/mol
bpss1534	surface presentation of antigens protein SpaS	-11.97	273 -- 281	80 -- 88	_____________272_______282\n_____________|_________|\n5'-UGA...UCAAG_________AUCGU...UGA-3'\n______________GCGCGGGAC\n______________||||||:||\n______________CGCGCCUUG\n3'-AGG...AAUUA_________CCUGU...UUG-5'\n_____________|_________|\n_____________89________79\n	275 -- 281	80 -- 86	-19.5 kcal/mol	4.10099 kcal/mol	3.43362 kcal/mol
bpsl3377	adenylate cyclase	-16.57	90 -- 115	61 -- 88	_____________89___________________________116\n_____________|____________________________|\n5'-UGC...CGGUC________________A__U___UG___GGUGU...GCG-3'\n______________GCG_GGGAUGGGCACG_UG_GGA___GC\n______________|||_||:|:||:||||_|:_|:|___||\n______________CGC_CCUUGCCUGUGC_AU_CUU___CG\n3'-AGG...AAUUA___G____________A__U___UGA__UGUUU...UUG-5'\n_____________|____________________________|\n_____________8…	98 -- 104	73 -- 79	-31.3 kcal/mol	9.50985 kcal/mol	5.2194 kcal/mol
bpsl2286	co-chaperone HscB	-17.31	98 -- 111	75 -- 88	_____________97_____________112\n_____________|______________|\n5'-CGC...GCUCC______________AGAGG...AGU-3'\n______________GCGCGGGGCGGGCA\n______________||||||::|||:||\n______________CGCGCCUUGCCUGU\n3'-AGG...AAUUA______________GCAAU...UUG-5'\n_____________|______________|\n_____________89_____________74\n	105 -- 111	75 -- 81	-29.1 kcal/mol	7.23374 kcal/mol	4.55304 kcal/mol
bpsl0454	cytochrome c oxidase polypeptide I	-18.48	103 -- 126	64 -- 88	_____________102_______________________127\n_____________|_________________________|\n5'-CGC...AUCAC_G______________A________CCGGC...ACC-3'\n______________G_GCGGGGCGGACGCG__AGGAAGC\n______________|_||||::|||||:||__|:|||:|\n______________C_CGCCUUGCCUGUGC__UUCUUUG\n3'-AGG...AAUUA_G______________AA_______ACGUG...UUG-5'\n_____________|_________________________|\n_____________89_______________________…	120 -- 126	64 -- 70	-35.9 kcal/mol	12.3509 kcal/mol	5.06461 kcal/mol
bpss2017	LysR family transcriptional regulator	-20.46	68 -- 83	153 -- 168	_____________67_______________84\n_____________|________________|\n5'-ACG...GGUCA_______A________UGGGU...UCA-3'\n______________UGGUGAG_GUGGCGGA\n______________|||||||_|||:||||\n______________ACCACUC_CACUGCCU\n3'-AGG...GCGGC_______G________UGGGC...UUG-5'\n_____________|________________|\n_____________169______________152\n	77 -- 83	153 -- 159	-27.2 kcal/mol	4.20484 kcal/mol	2.53296 kcal/mol
bpss0766	voltage gated chloride channel	-15.73	37 -- 52	73 -- 88	_____________36_______________53\n_____________|________________|\n5'-GGC...CAUGC______C_________GUUCG...UGC-3'\n______________GCGCGG_ACGGGCACG\n______________||||||_||||:||||\n______________CGCGCC_UGCCUGUGC\n3'-AGG...AAUUA______U_________AAUUC...UUG-5'\n_____________|________________|\n_____________89_______________72\n	46 -- 52	73 -- 79	-32.1 kcal/mol	11.3159 kcal/mol	5.05467 kcal/mol
bpsl1360	phosphate transporter permease subunit PstC	-16.17	52 -- 66	153 -- 167	_____________51______________67\n_____________|_______________|\n5'-UUA...UGGAA_____AG________CGCGG...GCG-3'\n______________GGUGA__GUGACGGA\n______________|||||__||||||||\n______________CCACU__CACUGCCU\n3'-AGG...CGGCA_____CG________UGGGC...UUG-5'\n_____________|_______________|\n_____________168_____________152\n	60 -- 66	153 -- 159	-22.9 kcal/mol	4.2043 kcal/mol	2.52402 kcal/mol
bpsl0245	ATPase	-14.37	200 -- 257	62 -- 122	_____________199________________________________________________________________258\n_____________|__________________________________________________________________|\n5'-GGC...UGAUG______________CAA_____A____UGC_____A__A___C_____UGAA______________GCGGU...UCG-3'\n______________GGUGGG_CGGU_AG___G_GCG_GGUG____GAUG_CG_CGG_GAUGG____AC____AGGAACUG\n______________||||||_||||_||___|_|||_||:|____:|||_||_…	251 -- 257	62 -- 68	-54.5 kcal/mol	14.2902 kcal/mol	25.8391 kcal/mol
bpsl2879	paraquat-inducible protein	-13.94	108 -- 181	115 -- 182	_____________107_________________________________________________________________________182\n_____________|___________________________________________________________________________|\n5'-CGU...CGGCG___U___GUUCG__U____C____U_C_____AU__________AU____UU__A____C___UCAUC_______AACGU...UCA-3'\n______________CGC_CGC_____GC_CCGU_GUGA_C_UGACG__GCUCGCGUCG__GCAG__CG_CCCG_GCC______UGGGAC\n______________|||…	145 -- 151	143 -- 149	-82.8 kcal/mol	30.7076 kcal/mol	38.1539 kcal/mol
bpss0790	hydrolase C-terminus	-17.81	68 -- 85	94 -- 111	_____________67_________________86\n_____________|__________________|\n5'-GCG...CACGC__________________CACCU...AGG-3'\n______________GAGGUCGCGCGCGGCGAG\n______________|||||||||||||||||:\n______________CUCCAGCGCGCGCCGCUU\n3'-AGG...UGCCA__________________AAUUA...UUG-5'\n_____________|__________________|\n_____________112________________93\n	79 -- 85	94 -- 100	-42.2 kcal/mol	12.8515 kcal/mol	11.5427 kcal/mol
bpsl0339	lipoprotein	-15.38	151 -- 193	216 -- 260	_____________150______________________________________________194\n_____________|________________________________________________|\n5'-GCC...GUUUC_______U_________C______GA____C___CCC___G_______ACUUC...ACG-3'\n______________UUCAUAC____AGCGAA_GUUCAG__CCCG_GAU___UCA___GAGAC\n______________|:|||||____|:||||_||||||__||||_:||___|||___|||||\n______________AGGUAUG____UUGCUU_CAAGUC__GGGC_UUA___AGU___CUCU…	151 -- 157	254 -- 260	-40.7 kcal/mol	10.9524 kcal/mol	14.3678 kcal/mol
bpsl1271	hypothetical protein	-12.62	163 -- 191	61 -- 86	_____________162____________________________192\n_____________|______________________________|\n5'-GCG...CCGAG____C___________AAAA_______G__GGCCG...ACC-3'\n______________GCGG_AACG_ACAUGU____AAGAAAC_GC\n______________||||_||||_|||:||____|||||||_||\n______________CGCC_UUGC_UGUGCA____UUCUUUG_CG\n3'-AGG...UUACG_________C______A__________A__UGUUU...UUG-5'\n_____________|______________________________|…	182 -- 188	64 -- 70	-28.1 kcal/mol	10.2687 kcal/mol	5.21334 kcal/mol
bpsl0618	sugar transferase	-17.68	201 -- 246	115 -- 166	_____________200___________________________________________________247\n_____________|_____________________________________________________|\n5'-CGU...GCGGC_____AC_________A__A_______C__A__A______G____________UUUUG...CGC-3'\n______________GUGAG___GACGGAAC_CG____AACG_GG__G_UUCGGU___AUGGUGGGAC\n______________|||||___||||||||_||____|||:_||__|_::|||:___||||||||||\n______________CACUC___CUGCCUUG_GC___…	240 -- 246	115 -- 121	-55.3 kcal/mol	10.5983 kcal/mol	27.0238 kcal/mol
bpss0874	hypothetical protein	-19.33	240 -- 264	95 -- 124	_____________239____________________________265\n_____________|______________________________|\n5'-CAG...CGUGG_________________A____________CGAAU...CGG-3'\n______________AUGG_GGGA___UGAGG__GCGCGCGGCGA\n______________||||_||||___|||||__|||||||||||\n______________UACC_CCCU___ACUCC__CGCGCGCCGCU\n3'-AGG...CGGUA____A____GCC_____AG___________UAAUU...UUG-5'\n_____________|______________________________|…	258 -- 264	95 -- 101	-45.1 kcal/mol	10.2557 kcal/mol	15.5147 kcal/mol
bpss1255	LysR family transcriptional regulator	-12.6	58 -- 72	155 -- 169	_____________57______________73\n_____________|_______________|\n5'-CGC...CUCGG___AG__________UUCAU...UGA-3'\n______________GUG__GGGCGUGGCG\n______________|||__|:|||||:||\n______________CAC__CUCGCACUGC\n3'-AGG...CGCGG___CA__________CUUGG...UUG-5'\n_____________|_______________|\n_____________170_____________154\n	66 -- 72	155 -- 161	-23.9 kcal/mol	7.49857 kcal/mol	3.79787 kcal/mol
bpsl3162	cytoplasmic glycerophosphodiester phosphodiesterase	-15.5	196 -- 213	147 -- 164	_____________195_________________214\n_____________|___________________|\n5'-GCC...CGAGA_____A_____________AAACC...GCG-3'\n______________GAGCG_UGACG_AACCUGC\n______________|||||_|||||_||||:||\n______________CUCGC_ACUGC_UUGGGCG\n3'-AGG...CACCA___________C_______CAGUU...UUG-5'\n_____________|___________________|\n_____________165_________________146\n	207 -- 213	147 -- 153	-29.5 kcal/mol	4.93909 kcal/mol	9.06274 kcal/mol
bpsl2705	lipoprotein	-15.76	11 -- 27	73 -- 88	_____________10________________28\n_____________|_________________|\n5'-GCG...AGGCA_______C____U____GUCUU...UGU-3'\n______________GCGCGGG_ACGG_CGCG\n______________||||||:_||||_|:||\n______________CGCGCCU_UGCC_GUGC\n3'-AGG...AAUUA____________U____AAUUC...UUG-5'\n_____________|_________________|\n_____________89________________72\n	11 -- 17	82 -- 88	-28.4 kcal/mol	7.58531 kcal/mol	5.05467 kcal/mol
bpsl1955	succinyl-CoA:3-ketoacid-coenzyme A transferase subunit A	-18.41	63 -- 92	61 -- 90	_____________62______________________________93\n_____________|_______________________________|\n5'-GUA...GGCGC_______C_________ACAG______G___GGCGU...CGG-3'\n______________AUGC_CG_GAACGGACA____AAGAAA_UGC\n______________||||_||_|||||||||____||||||_|||\n______________UACG_GC_CUUGCCUGU____UUCUUU_ACG\n3'-AGG...UUAAU____C____________GCAA______G___UGUUU...UUG-5'\n_____________|_________________________…	72 -- 78	75 -- 81	-34.7 kcal/mol	11.0684 kcal/mol	5.22162 kcal/mol
bpss0219	MgtC family membrane protein	-14.52	80 -- 91	73 -- 84	_____________79___________92\n_____________|____________|\n5'-GCC...AAACG____________ACGGA...GGC-3'\n______________GGGGCGGACAUG\n______________||::||||||:|\n______________CCUUGCCUGUGC\n3'-AGG...ACGCG____________AAUUC...UUG-5'\n_____________|____________|\n_____________85___________72\n	85 -- 91	73 -- 79	-22.2 kcal/mol	3.12048 kcal/mol	4.55605 kcal/mol
bpss1383	hypothetical protein	-17.65	219 -- 236	141 -- 158	_____________218________________237\n_____________|__________________|\n5'-CUG...GACUC____________C_____UACUG...CGA-3'\n______________GACGGAACCCGC_UCGAC\n______________||||||||||||_||:||\n______________CUGCCUUGGGCG_AGUUG\n3'-AGG...UCGCA____________C_____UCCGG...UUG-5'\n_____________|__________________|\n_____________159________________140\n	224 -- 230	147 -- 153	-33.5 kcal/mol	6.93866 kcal/mol	8.91503 kcal/mol
bpsl1012	biotin biosyntehsis-like protein	-19.34	14 -- 67	76 -- 122	_____________13_______________________________________________________68\n_____________|________________________________________________________|\n5'-AUC...AGGGC__C_______GUU________U_AUCUG_______CGGC________A________GGAAA...GCG-3'\n______________GG_GGGACGG___GG_CG_GC_C_____GGCGAAU____GAUGCGUG_GGACGGAC\n______________||_|||||||___||_||_||_|_____|||||||____:|||||:|_|:||||||\n______________CC_CCCUG…	61 -- 67	76 -- 82	-61.7 kcal/mol	18.0633 kcal/mol	24.2938 kcal/mol
bpss0784	hypothetical protein	-13.71	44 -- 62	150 -- 167	_____________43__________________63\n_____________|___________________|\n5'-CGC...UAUUC________GC_______G_GGCAC...UGC-3'\n______________GGUGAGCG__GGCGGAG_C\n______________||||||||__|:||||:_|\n______________CCACUCGC__CUGCCUU_G\n3'-AGG...CGGCA________A________G_GCGCA...UUG-5'\n_____________|___________________|\n_____________168_________________149\n	54 -- 60	152 -- 158	-30.6 kcal/mol	11.3413 kcal/mol	5.55306 kcal/mol
bpsl0286	hypothetical protein	-14.44	23 -- 60	58 -- 92	_____________22_____________________________________61\n_____________|______________________________________|\n5'-GUG...AAAUA_____UU___C_UC___GU____GUUUUCC________UUGCG...UCG-3'\n______________UAAUG__CGC_G__CGG__ACGU_______AUUGCGCA\n______________|||||__|||_|__|||__||||_______|:|||:||\n______________AUUAC__GCG_C__GCC__UGCA_______UGACGUGU\n3'-AGG...GCUUA__________C_UU___UG____AUUCUU_________UUGCA.…	54 -- 60	58 -- 64	-30.12 kcal/mol	9.0255 kcal/mol	6.65762 kcal/mol
bpsl2046	hypothetical protein	-15.97	170 -- 205	56 -- 88	_____________169___________________________________206\n_____________|_____________________________________|\n5'-GCG...GCCGA__________C_____GGUACC________A__UG__UUUAG...AUG-3'\n______________GCGCG_AGCG_ACACG______GGGAACUG_CA__GA\n______________|||||_|:||_|||||______:|:|||||_||__:|\n______________CGCGC_UUGC_UGUGC______UCUUUGAC_GU__UU\n3'-AGG...AAUUA_____C____C_____AAU______________GU__GCAGG...UUG-…	192 -- 198	62 -- 68	-35.6 kcal/mol	11.9168 kcal/mol	7.71429 kcal/mol
bpsl0722	cytochrome c oxidase subunit I	-13.64	42 -- 73	59 -- 88	_____________41_______________________________74\n_____________|________________________________|\n5'-CGA...GGCGG_____CUC___A_____CCG__C_________CGCUG...UCG-3'\n______________GCGCG___GCG_ACACG___GA_GAACUGCGC\n______________|||||___:||_|||||___:|_:||||||:|\n______________CGCGC___UGC_UGUGC___UU_UUUGACGUG\n3'-AGG...AAUUA_____CU____C_____AA___C_________UUUGC...UUG-5'\n_____________|__________________…	67 -- 73	59 -- 65	-33.3 kcal/mol	13.0925 kcal/mol	6.56716 kcal/mol
bpsl0018	general secretory pathway protein N	-14.49	237 -- 245	166 -- 174	_____________236_______246\n_____________|_________|\n5'-CAG...GCGUC_________AUUCU...CGU-3'\n______________GCGCCGUGG\n______________|||||||||\n______________CGCGGCACC\n3'-AGG...GCGAA_________ACUCG...UUG-5'\n_____________|_________|\n_____________175_______165\n	239 -- 245	166 -- 172	-21.7 kcal/mol	3.42639 kcal/mol	3.77911 kcal/mol
bpsl1758	precorrin-6Y C5,15-methyltransferase	-14.67	1 -- 26	61 -- 88	______________1___________________________27\n______________|___________________________|\n___________5'-_____AAU________GACUC_______UCACA...UGG-3'\n______________GCGUG___CGGAUGCG_______GCUGC\n______________|||:|___||||::||_______:||||\n______________CGCGC___GCCUGUGC_______UGACG\n3'-AGG...AAUUA_____CUU________AAUUCUU_____UGUUU...UUG-5'\n_____________|____________________________|\n_____________89…	10 -- 16	73 -- 79	-28.1 kcal/mol	8.20998 kcal/mol	5.2194 kcal/mol
bpsl0838	transcriptional regulator	-18.64	271 -- 298	60 -- 87	_____________270___________________________299\n_____________|_____________________________|\n5'-UUC...CGACA___A_____A______CC___________GG-3'\n______________CGC_GAACG_GAU_CG__GAGAAGCUGCA\n______________|||_|||||_||:_||__:||||:|||||\n______________GCG_CUUGC_CUG_GC__UUCUUUGACGU\n3'-AGG...AUUAC___C_________U__AA___________GUUUG...UUG-5'\n_____________|_____________________________|\n_____________88…	292 -- 298	60 -- 66	-31.4 kcal/mol	6.50522 kcal/mol	6.25677 kcal/mol
bpss1306	ABC transporter substrate-binding protein	-12.77	23 -- 52	138 -- 164	_____________22_____________________________53\n_____________|______________________________|\n5'-CGC...CGAAC___G__GCA__A_____A____A_______ACCAC...CCG-3'\n______________GAG_CG___GC_GGACC_CGCG_CAGCAGG\n______________|||_||___:|_|:|||_||||_||:||||\n______________CUC_GC___UG_CUUGG_GCGC_GUUGUCC\n3'-AGG...CACCA______AC___C__________A_______GGCAG...UUG-5'\n_____________|______________________________|\…	46 -- 52	138 -- 144	-33.6 kcal/mol	10.3889 kcal/mol	10.4422 kcal/mol
bpsl2001	thioesterase	-13.93	117 -- 130	169 -- 182	_____________116____________131\n_____________|______________|\n5'-UUG...CCUUC______________CUUGC...UGA-3'\n______________CGCCGCUUGCGCCG\n______________||||||||||||||\n______________GCGGCGAACGCGGC\n3'-AGG...UACAA______________ACCAC...UUG-5'\n_____________|______________|\n_____________183____________168\n	124 -- 130	169 -- 175	-33.1 kcal/mol	7.0411 kcal/mol	12.1321 kcal/mol
bpsl0986	bifunctional cobalamin biosynthesis protein	-13.67	3 -- 23	144 -- 164	_____________2_____________________24\n_____________|_____________________|\n_________5'-AC_______CUCUU_________GGACG...CCU-3'\n______________GAGCGUG_____GCCCGCGUC\n______________|||||||_____:||||||||\n______________CUCGCAC_____UGGGCGCAG\n3'-AGG...CACCA_______UGCCU_________UUGUC...UUG-5'\n_____________|_____________________|\n_____________165___________________143\n	17 -- 23	144 -- 150	-33.3 kcal/mol	9.75411 kcal/mol	9.87513 kcal/mol
bpsl1160	rRNA large subunit methyltransferase	-12.73	180 -- 223	48 -- 88	_____________179___________________________________________224\n_____________|_____________________________________________|\n5'-CCG...UUGUC__UUU__UC___UU___C__CAU___________U_____G____CGGCC...UCG-3'\n______________GC___CG__GCG__CGC_GU___GAAACUGCACA__CGUC_CGGU\n______________||___||__:||__|:|_||___|||||||||||__||||_|||:\n______________CG___GC__UGC__GUG_CA___CUUUGACGUGU__GCAG_GCCG\n3'-AGG...AAUUA_…	207 -- 213	58 -- 64	-40.9 kcal/mol	13.5427 kcal/mol	14.6251 kcal/mol
bpss1394	type III secretion system ATPase	-16.86	162 -- 203	73 -- 118	_____________161_______________________________________________204\n_____________|_________________________________________________|\n5'-CUG...GAGCA_____CG____A____G____________________GGG_________AGCGC...GCC-3'\n______________GGAUG__GGGG_CGCG_GCG_CGA______GCGCGGG___GCGGGCAUG\n______________|||:|__|:||_||||_|||_|||______||||||:___:|||:||:|\n______________CCUGC__CUCC_GCGC_CGC_GCU______CGCGCCU___UG…	196 -- 202	74 -- 80	-58.2 kcal/mol	16.8127 kcal/mol	24.5246 kcal/mol
bpsl2099	2-C-methyl-D-erythritol 4-phosphate cytidylyltransferase	-14.04	60 -- 98	48 -- 86	_____________59______________________________________99\n_____________|_______________________________________|\n5'-GCC...GGACU___A__G___G______UCU___AUA_______G_____UGGCG...CGC-3'\n______________GCG_AG_GGA_GCGUUG___GAC___ACGAGCG_CUGGU\n______________|||_|:_|||_:||||:___:||___||:|:||_|:||:\n______________CGC_UU_CCU_UGCAAU___UUG___UGUUUGC_GGCCG\n3'-AGG...UUACG___C__G___G______UCU___ACG_______A____…	86 -- 92	54 -- 60	-38 kcal/mol	9.34654 kcal/mol	14.6183 kcal/mol
bpss1653	hypothetical protein	-18.6	159 -- 171	76 -- 88	_____________158___________172\n_____________|_____________|\n5'-CGA...CCCCG_____________GAAGA...UGG-3'\n______________GCGCGGGACGGAC\n______________||||||:||||||\n______________CGCGCCUUGCCUG\n3'-AGG...AAUUA_____________UGCAA...UUG-5'\n_____________|_____________|\n_____________89____________75\n	165 -- 171	76 -- 82	-29.5 kcal/mol	6.49611 kcal/mol	4.40573 kcal/mol
bpss1883	hypothetical protein	-16.85	44 -- 72	59 -- 88	_____________43_______________________________73\n_____________|________________________________|\n5'-GAA...UGCAG________AU_____U___C____UG______ACCGG...CGC-3'\n______________GCGCGGAA__CGGAC_CGU__AGA____GUAC\n______________||||||||__|||||_|||__|||____|:||\n______________CGCGCCUU__GCCUG_GCA__UCU____CGUG\n3'-AGG...AAUUA_______________U___AU___UUGA____UUUGC...UUG-5'\n_____________|__________________…	45 -- 51	81 -- 87	-33.7 kcal/mol	10.2849 kcal/mol	6.56716 kcal/mol
bpsl1352	transcription elongation factor GreA	-15.13	1 -- 25	59 -- 88	______________1_____________________________26\n______________|_____________________________|\n___________5'-_____CG____UG________GG_______UACCU...UCG-3'\n______________GCGCG__GCGG_______GAG__GCUGCGC\n______________|||||__:|||_______:||__:||||:|\n______________CGCGC__UGCC_______UUC__UGACGUG\n3'-AGG...AAUUA_____CU____UGUGCAA___UU_______UUUGC...UUG-5'\n_____________|______________________________|\…	19 -- 25	59 -- 65	-35.6 kcal/mol	13.9021 kcal/mol	6.56716 kcal/mol
bpss0284	IclR family transcriptional regulator	-13.98	273 -- 294	142 -- 163	_____________272____________________295\n_____________|______________________|\n5'-CUC...ACCUC________C_____________AGCUCG-3'\n______________GGCGUGAC_GAGCUCGCGUCGA\n______________:|||||||_||:|:||||||:|\n______________UCGCACUG_CUUGGGCGCAGUU\n3'-AGG...ACCAC________C_____________GUCCG...UUG-5'\n_____________|______________________|\n_____________164____________________141\n	288 -- 294	142 -- 148	-37 kcal/mol	13.1209 kcal/mol	9.89755 kcal/mol
bpsl3172	hypothetical protein	-16.5	190 -- 226	151 -- 190	_____________189______________________________________227\n_____________|________________________________________|\n5'-CGC...UGCGC_GG_______AAUGA______________________U__GGUGC...ACG-3'\n______________G__GUGUUCG_____UGCG_CGUGGUG_GCG_GGCGG_GC\n______________|__:||||||_____||||_|||||||_|||_|:|||_:|\n______________C__UACAAGC_____ACGC_GCACCAC_CGC_CUGCC_UG\n3'-AGG...GGCGG_UU_______GGCGA____G_______U___…	209 -- 215	164 -- 170	-48.1 kcal/mol	14.9913 kcal/mol	16.6065 kcal/mol
bpsl0691	DeoR family glycerol-3-phosphate regulon repressor	-13.87	284 -- 300	138 -- 154	_____________283______________300\n_____________|________________|\n5'-CAG...ACCCU____G____________-3'\n______________GAAU_CGCGUCAACAGG\n______________|||:_||||||||||||\n______________CUUG_GCGCAGUUGUCC\n3'-AGG...ACUGC____G____________GGCAG...UUG-5'\n_____________|_________________|\n_____________155_______________137\n	294 -- 300	138 -- 144	-27.9 kcal/mol	5.80451 kcal/mol	8.22709 kcal/mol
bpss1864	AraC family transcriptional regulator	-18.72	27 -- 56	59 -- 88	_____________26_____________________________57\n_____________|______________________________|\n5'-ACG...ACGUC______GC___U__G__CG__CU_______CUGCG...AUG-3'\n______________GUGCGG__CGG_CA_GU__AG__GCUGCAC\n______________|:||||__|||_||_||__||__:||||||\n______________CGCGCC__GCC_GU_CA__UC__UGACGUG\n3'-AGG...AAUUA______UU___U__G__AU__UU_______UUUGC...UUG-5'\n_____________|______________________________|\…	50 -- 56	59 -- 65	-40.5 kcal/mol	15.2178 kcal/mol	6.56716 kcal/mol
bpss0746	lipase	-13.75	104 -- 140	47 -- 86	_____________103______________________________________141\n_____________|________________________________________|\n5'-UCU...GCGAU______________GUC______A___UC___________UUUCG...UUU-3'\n______________GUGGGACG_ACACG____GAAAU_GCG__AGCGUC_GGCA\n______________|:||:|||_|||||____||||:_||:__|:||||_||||\n______________CGCCUUGC_UGUGC____CUUUG_CGU__UUGCAG_CCGU\n3'-AGG...UUACG________C_____AAUU_____A___GU__…	105 -- 111	79 -- 85	-43.7 kcal/mol	15.3274 kcal/mol	14.6183 kcal/mol
bpss1335	hypothetical protein	-12.91	8 -- 47	57 -- 89	_____________7__________________________________________48\n_____________|__________________________________________|\n____5'-GAUUCCC_____GAUAUCAA_______________CCC____GA_____UGUGC...GCU-3'\n______________UGCGC________GGAACG__CGCGUUA___GAGC__CACAA\n______________|||||________||||||__|:|||||___:|:|__|||||\n______________ACGCG________CCUUGC__GUGCAAU___UUUG__GUGUU\n3'-AGG...UAAUU___________________C…	27 -- 33	70 -- 76	-30.2 kcal/mol	10.6457 kcal/mol	6.64739 kcal/mol
bpss1610	AraC family transcription regulator	-13.77	64 -- 88	64 -- 89	_____________63__________________________89\n_____________|___________________________|\n5'-GCA...ACUGC________UU________AAC______GAUAG...AAG-3'\n______________UGCGCGGA__CGG_CGCG____GAGAC\n______________||||||||__|||_|:||____||:||\n______________ACGCGCCU__GCC_GUGC____CUUUG\n3'-AGG...UAAUU________U____U____AAUU_____ACGUG...UUG-5'\n_____________|___________________________|\n_____________90________…	65 -- 71	82 -- 88	-30.8 kcal/mol	11.9609 kcal/mol	5.06549 kcal/mol
bpsl0806	response regulator protein	-14.17	29 -- 44	77 -- 91	_____________28_______________45\n_____________|________________|\n5'-AUG...CGACG______G_A_______AGGCG...GCG-3'\n______________AAUGCG_G_GAACGGA\n______________||||||_|_|||||||\n______________UUACGC_C_CUUGCCU\n3'-AGG...CUUAA______G_________GUGCA...UUG-5'\n_____________|________________|\n_____________92_______________76\n	38 -- 44	77 -- 83	-21.5 kcal/mol	3.21558 kcal/mol	4.11269 kcal/mol
bpsl2427	DNA repair protein RecO	-22.83	98 -- 122	61 -- 88	_____________97___________________________123\n_____________|____________________________|\n5'-CAC...CCGAG______CA____________________UCGAC...CUG-3'\n______________GCGCGG___GGACAUG__GAGAAGCUGU\n______________||||||___|||||:|__:||||:|||:\n______________CGCGCC___CCUGUGC__UUCUUUGACG\n3'-AGG...AAUUA______UUG_______AA__________UGUUU...UUG-5'\n_____________|____________________________|\n_____________8…	116 -- 122	61 -- 67	-36.8 kcal/mol	8.75394 kcal/mol	5.2194 kcal/mol
bpsl3315	Cof family hydrolase	-15.89	249 -- 268	139 -- 158	_____________248___________________269\n_____________|_____________________|\n5'-CGC...AUCUC__________U__________CGACC...ACA-3'\n______________GACGGAACCC_GC_UCAAUAG\n______________||||||||||_||_||||:||\n______________CUGCCUUGGG_CG_AGUUGUC\n3'-AGG...UCGCA_____________C_______CGGCA...UUG-5'\n_____________|_____________________|\n_____________159___________________138\n	262 -- 268	139 -- 145	-30.8 kcal/mol	5.9808 kcal/mol	8.93057 kcal/mol
bpss2329	acyl transferase	-13.08	271 -- 285	74 -- 88	_____________270_____________286\n_____________|_______________|\n5'-GUC...UGCGG_____AC________UGAGC...AUC-3'\n______________GCGCG__GCGGGCAU\n______________|||||__:|||:||:\n______________CGCGC__UGCCUGUG\n3'-AGG...AAUUA_____CU________CAAUU...UUG-5'\n_____________|_______________|\n_____________89______________73\n	279 -- 285	74 -- 80	-22.7 kcal/mol	5.05717 kcal/mol	4.56704 kcal/mol
bpsl0325	hypothetical protein	-14.47	154 -- 170	75 -- 92	_____________153________________171\n_____________|__________________|\n5'-AAA...CAUCA_____A____________AUACG...CGG-3'\n______________UGAUG__CGGAACGGGCA\n______________|:|||__||||||||:||\n______________AUUAC__GCCUUGCCUGU\n3'-AGG...GCUUA_____GC___________GCAAU...UUG-5'\n_____________|__________________|\n_____________93_________________74\n	164 -- 170	75 -- 81	-23.7 kcal/mol	4.65935 kcal/mol	4.56643 kcal/mol
bpsl2194	ribonuclease activity regulator protein RraA	-13.79	44 -- 63	76 -- 88	_____________43___________________64\n_____________|____________________|\n5'-GGC...GGGCU____GAAAAGG_________GGGCU...GCG-3'\n______________GCGC_______GGAACGGAC\n______________||||_______|||||||||\n______________CGCG_______CCUUGCCUG\n3'-AGG...AAUUA____________________UGCAA...UUG-5'\n_____________|____________________|\n_____________89___________________75\n	57 -- 63	76 -- 82	-23.01 kcal/mol	4.81728 kcal/mol	4.40573 kcal/mol
bpss0268	O-antigen acetylase	-13.95	218 -- 234	150 -- 169	_____________217__________________235\n_____________|____________________|\n5'-GCG...GAAUU_C________G_________AGGCC...CGU-3'\n______________G_GGUGGGCG____GGAGCC\n______________|_||||:|||____|||:||\n______________C_CCACUCGC____CCUUGG\n3'-AGG...CGCGG_A________ACUG______GCGCA...UUG-5'\n_____________|____________________|\n_____________170__________________149\n	221 -- 227	160 -- 166	-26.6 kcal/mol	7.06691 kcal/mol	5.58295 kcal/mol
bpsl0390	fumarylacetoacetate (FAA) hydrolase	-14.81	1 -- 13	76 -- 89	______________1_____________14\n______________|_____________|\n___________5'-______________UUUUU...CGA-3'\n______________UGC_CGGAGCGGAC\n______________|||_||||:|||||\n______________ACG_GCCUUGCCUG\n3'-AGG...UAAUU___C__________UGCAA...UUG-5'\n_____________|______________|\n_____________90_____________75\n	7 -- 13	76 -- 82	-23.7 kcal/mol	4.48108 kcal/mol	4.40758 kcal/mol
bpss0948	LysR family transcriptional regulator	-11.61	149 -- 196	141 -- 182	_____________148_______________________________________________197\n_____________|_________________________________________________|\n5'-GCG...UCGUC______CA_________C__UC__CC__UUUUUC_______U_______CGCCA...AGG-3'\n______________CGCCGC__UGC_CUGUG_GU__GC__UG______GAGCCCG_CGUCGAC\n______________||||||__|||_|:|||_||__||__||______||:||||_||||:||\n______________GCGGCG__ACG_GGCAC_CA__CG__AC______CUUGGGC_…	190 -- 196	141 -- 147	-47.2 kcal/mol	12.294 kcal/mol	23.2978 kcal/mol
bpss0098	hypothetical protein	-16.06	111 -- 146	138 -- 174	_____________110____________________________________147\n_____________|______________________________________|\n5'-CGC...CGAAG______AAGCC_____________AG___GAA______GAAUC...CCG-3'\n______________GCGCCG_______CGUGGCGGAAC__GCG___AACAGG\n______________||||||_______||||:||||||__|||___||||||\n______________CGCGGC_______GCACUGCCUUG__CGC___UUGUCC\n3'-AGG...GCGAA______ACCACUC___________GG___AG_______GGCAG…	126 -- 132	151 -- 157	-47.6 kcal/mol	15.0284 kcal/mol	16.5114 kcal/mol
bpss2312	modulator of DNA gyrase	-14.49	61 -- 73	155 -- 167	_____________60____________74\n_____________|_____________|\n5'-CAA...CACCG____C________AAGGA...CGG-3'\n______________GGUG_GCGUGAUG\n______________||||_||||||:|\n______________CCAC_CGCACUGC\n3'-AGG...CGGCA____U________CUUGG...UUG-5'\n_____________|_____________|\n_____________168___________154\n	67 -- 73	155 -- 161	-21.9 kcal/mol	5.02667 kcal/mol	2.38493 kcal/mol
bpss2300	iron-sulfur cluster protein	-14.9	267 -- 289	68 -- 89	_____________266_____________________290\n_____________|_______________________|\n5'-CGC...CGAGC___AA________A_____CG__CGACG...GCG-3'\n______________UGC__GGAAUGGA_CACGU__GG\n______________|||__||||:|||_|||||__:|\n______________ACG__CCUUGCCU_GUGCA__UC\n3'-AGG...UAAUU___CG______________AU__UUUGA...UUG-5'\n_____________|_______________________|\n_____________90______________________67\n	273 -- 279	77 -- 83	-26.4 kcal/mol	6.43543 kcal/mol	5.06254 kcal/mol
bpss0329	fatty aldehyde dehydrogenase	-13.6	127 -- 141	74 -- 88	_____________126_____________142\n_____________|_______________|\n5'-CCG...CUGAC______C________AUCCG...AGC-3'\n______________GCGCGG_GCGGGCGC\n______________||||||_:|||:|:|\n______________CGCGCC_UGCCUGUG\n3'-AGG...AAUUA______U________CAAUU...UUG-5'\n_____________|_______________|\n_____________89______________73\n	135 -- 141	74 -- 80	-29.5 kcal/mol	11.3346 kcal/mol	4.56704 kcal/mol
bpsl2989	lipoprotein	-12.05	4 -- 49	57 -- 102	_____________3_______________________________________________50\n_____________|_______________________________________________|\n________5'-UUC_______GC___C__UA_____U__AG____GCUUC______G____CGACG...GCG-3'\n______________CGCGGCG__UUG_UG__UGGAA_CG__CACG______GACUG_GCGA\n______________|||||||__||:_||__:||||_||__||||______:||||_:|:|\n______________GCGCCGC__AAU_AC__GCCUU_GC__GUGC______UUGAC_UGUU\n3'-A…	4 -- 10	96 -- 102	-45.2 kcal/mol	14.328 kcal/mol	18.8223 kcal/mol
bpss1586	LysR family transcriptional regulator	-12.48	166 -- 181	152 -- 167	_____________165______________182\n_____________|________________|\n5'-UGC...UCGGC____C___C_______ACGAC...ACG-3'\n______________GGUG_GCG_GACGGAG\n______________||||_|||_||||||:\n______________CCAC_CGC_CUGCCUU\n3'-AGG...CGGCA____U___A_______GGGCG...UUG-5'\n_____________|________________|\n_____________168______________151\n	175 -- 181	152 -- 158	-25 kcal/mol	9.99466 kcal/mol	2.52402 kcal/mol
bpss0884	hypothetical protein	-15.73	13 -- 31	139 -- 158	_____________12___________________32\n_____________|____________________|\n5'-GCA...CACCG____________________AUCGA...CGC-3'\n______________GGCGGGGCCCGCG_CAGCAG\n______________|:|||::||||||_||:|||\n______________CUGCCUUGGGCGC_GUUGUC\n3'-AGG...UCGCA_____________A______CGGCA...UUG-5'\n_____________|____________________|\n_____________159__________________138\n	19 -- 25	146 -- 152	-37 kcal/mol	12.3356 kcal/mol	8.93057 kcal/mol
bpss1838	ferredoxin	-15.27	185 -- 196	149 -- 160	_____________184__________197\n_____________|____________|\n5'-GAA...GCAAC____________CCCCA...UCG-3'\n______________GUGAUGGAGCCC\n______________||||:|||:|||\n______________CACUGCCUUGGG\n3'-AGG...ACUCG____________CGCAG...UUG-5'\n_____________|____________|\n_____________161__________148\n	190 -- 196	149 -- 155	-21.9 kcal/mol	3.03706 kcal/mol	3.59588 kcal/mol
bpss0500	hypothetical protein	-14.15	9 -- 20	155 -- 167	_____________8_____________21\n_____________|_____________|\n___5'-GCGGCAUG_____________CGGCG...CGC-3'\n______________GGUGAGCG_GAUG\n______________||||||||_||:|\n______________CCACUCGC_CUGC\n3'-AGG...CGGCA________A____CUUGG...UUG-5'\n_____________|_____________|\n_____________168___________154\n	10 -- 16	160 -- 166	-20.5 kcal/mol	3.96197 kcal/mol	2.38493 kcal/mol
bpsl2624	multifunctional riboflavin biosynthetic protein [deaminase, reductase	-14.74	254 -- 269	73 -- 88	_____________253______________270\n_____________|________________|\n5'-GAA...GCCGC__________U_____ACGAC...UGA-3'\n______________GCGCGGGAUG_ACACG\n______________||||||:|:|_|||||\n______________CGCGCCUUGC_UGUGC\n3'-AGG...AAUUA__________C_____AAUUC...UUG-5'\n_____________|________________|\n_____________89_______________72\n	257 -- 263	79 -- 85	-27.8 kcal/mol	8.00914 kcal/mol	5.05467 kcal/mol
bpsl0362	hypothetical protein	-11.09	41 -- 58	74 -- 88	_____________40_________________59\n_____________|__________________|\n5'-AAC...GGGCA_______UUC__A_____ACGGC...GGG-3'\n______________GCGCGGG___CG_GACGC\n______________||||||:___||_|||:|\n______________CGCGCCU___GC_CUGUG\n3'-AGG...AAUUA_______U__________CAAUU...UUG-5'\n_____________|__________________|\n_____________89_________________73\n	41 -- 47	82 -- 88	-23.6 kcal/mol	7.94194 kcal/mol	4.56704 kcal/mol
bpss1113	peptidase	-16.1	61 -- 73	76 -- 88	_____________60____________74\n_____________|_____________|\n5'-CGG...CGGCC_____________CGGCC...UCG-3'\n______________GUGCGGAGCGGGC\n______________|:|||||:|||:|\n______________CGCGCCUUGCCUG\n3'-AGG...AAUUA_____________UGCAA...UUG-5'\n_____________|_____________|\n_____________89____________75\n	67 -- 73	76 -- 82	-26.6 kcal/mol	6.09323 kcal/mol	4.40573 kcal/mol
bpss1323	hypothetical protein	-12.33	196 -- 224	59 -- 88	_____________195_____________________________225\n_____________|_______________________________|\n5'-CGU...GGAGA____C__________AUCG____UU_A____AGCGC...AGA-3'\n______________GCGC___AUGGACAU____AAGA__C_GCAC\n______________||||___|:|||||:____||||__|_||||\n______________CGCG___UGCCUGUG____UUCU__G_CGUG\n3'-AGG...AAUUA____CCU________CAA_____UU_A____UUUGC...UUG-5'\n_____________|________________________…	202 -- 208	74 -- 80	-28.5 kcal/mol	9.60607 kcal/mol	6.56716 kcal/mol
bpsl1984	hypothetical protein	-15.54	54 -- 88	58 -- 88	_____________53__________________________________89\n_____________|___________________________________|\n5'-UCG...CCGUC____AC__________CAUAUCUC__U________CGAAG...CCG-3'\n______________GCGC__GAUGGACACG________GA_GCUGCGCA\n______________||||__:|:|||||||________||_:||||:||\n______________CGCG__UUGCCUGUGC________CU_UGACGUGU\n3'-AGG...AAUUA____CC__________AAUU______U________UUGCA...UUG-5'\n___________…	82 -- 88	58 -- 64	-35.4 kcal/mol	13.2151 kcal/mol	6.64653 kcal/mol
bpss2319	lipase precursor	-15.3	35 -- 62	61 -- 88	_____________34___________________________63\n_____________|____________________________|\n5'-GCA...GAGGA______C_________CAU___UU____UUGGG...CGA-3'\n______________GCGCGG_GCGGAUGUG___GGA__CUGU\n______________||||||_:||||:::|___:||__|||:\n______________CGCGCC_UGCCUGUGC___UCU__GACG\n3'-AGG...AAUUA______U_________AAU___UU____UGUUU...UUG-5'\n_____________|____________________________|\n_____________89…	44 -- 50	73 -- 79	-32.2 kcal/mol	11.6852 kcal/mol	5.2194 kcal/mol
bpss0438	LysR family transcriptional regulator	-14.39	106 -- 123	74 -- 89	_____________105________________124\n_____________|__________________|\n5'-CGC...CUCCU____AUG___________AGCGU...UGA-3'\n______________UGCG___GGAAUGGGCAC\n______________||||___||||:||:|||\n______________ACGC___CCUUGCCUGUG\n3'-AGG...UAAUU____G_____________CAAUU...UUG-5'\n_____________|__________________|\n_____________90_________________73\n	117 -- 123	74 -- 80	-25 kcal/mol	6.04258 kcal/mol	4.56913 kcal/mol
bpss2136	hypothetical protein	-17.1	19 -- 44	64 -- 88	_____________18_________________________45\n_____________|__________________________|\n5'-GGG...GCGGC____U______G___GACG_______GACAA...CCG-3'\n______________GCGC_GAGCGG_ACA____AAGAAAC\n______________||||_||:|||_|||____|||||||\n______________CGCG_CUUGCC_UGU____UUCUUUG\n3'-AGG...AAUUA____C__________GCAA_______ACGUG...UUG-5'\n_____________|__________________________|\n_____________89________________…	38 -- 44	64 -- 70	-29.2 kcal/mol	7.03351 kcal/mol	5.06461 kcal/mol
bpsl2544	aminopeptidase	-12.35	88 -- 114	170 -- 196	_____________87__________________________115\n_____________|___________________________|\n5'-GCG...UCGGC__________A_________GC_____UUGCG...AGC-3'\n______________GCCGCCGAAA_GUUCGUCGC__GCGCC\n______________||||||||||_|||||:|||__|||||\n______________CGGCGGCUUU_CAAGCGGCG__CGCGG\n3'-AGG...UAAGG__________A_________AA_____CACCA...UUG-5'\n_____________|___________________________|\n_____________197______…	101 -- 107	177 -- 183	-48.3 kcal/mol	13.5257 kcal/mol	22.4253 kcal/mol
bpsl3161	outer membrane protein	-13.56	13 -- 39	64 -- 91	_____________12___________________________40\n_____________|____________________________|\n5'-CGU...UGCUG_____C__UU___AU_____________ACCCG...CGA-3'\n______________AAUGU_CG___UG__CGCGUUAGGAAAU\n______________||||:_||___:|__|:|||||:||||:\n______________UUACG_GC___GC__GUGCAAUUCUUUG\n3'-AGG...CUUAA_____C__CUU__CU_____________ACGUG...UUG-5'\n_____________|____________________________|\n_____________92…	33 -- 39	64 -- 70	-22.8 kcal/mol	4.16627 kcal/mol	5.07401 kcal/mol
bpsl2868	S-adenosylmethionine:tRNA ribosyltransferase-isomerase	-12.49	37 -- 47	73 -- 83	_____________36__________48\n_____________|___________|\n5'-UCG...ACGGC___________GGCAU...ACA-3'\n______________GAACGGGCACG\n______________||||||:||||\n______________CUUGCCUGUGC\n3'-AGG...CGCGC___________AAUUC...UUG-5'\n_____________|___________|\n_____________84__________72\n	41 -- 47	73 -- 79	-20.4 kcal/mol	5.02459 kcal/mol	2.88559 kcal/mol
bpss1911	hypothetical protein	-15.16	47 -- 56	149 -- 158	_____________46_________57\n_____________|__________|\n5'-CGC...GCGCU__________AGCGA...CGG-3'\n______________GGCGGAACCC\n______________|:||||||||\n______________CUGCCUUGGG\n3'-AGG...UCGCA__________CGCAG...UUG-5'\n_____________|__________|\n_____________159________148\n	50 -- 56	149 -- 155	-21.1 kcal/mol	3.2904 kcal/mol	2.64579 kcal/mol
bpsl2263	hypothetical protein	-16.11	81 -- 108	61 -- 88	_____________80______________________________109\n_____________|_______________________________|\n5'-AGG...GCAGG____GAA____________________GG__GAACG...UCA-3'\n______________GCGC___GGAA_GGGCGCG__AAGGAA__GC\n______________||||___||||_||:|:||__|||:||__||\n______________CGCG___CCUU_CCUGUGC__UUCUUU__CG\n3'-AGG...AAUUA___________G_______AA______GA__UGUUU...UUG-5'\n_____________|________________________…	92 -- 98	73 -- 79	-30.3 kcal/mol	8.97542 kcal/mol	5.2194 kcal/mol
bpsl3171	hypothetical protein	-16.11	195 -- 211	151 -- 167	_____________194________________212\n_____________|__________________|\n5'-UGG...CGGGA___________G______GGUCG...GCG-3'\n______________GG_GGGCGUGA_CGGAGC\n______________||_|:||||||_||||:|\n______________CC_CUCGCACU_GCCUUG\n3'-AGG...CGGCA__A_______________GGCGC...UUG-5'\n_____________|__________________|\n_____________168________________150\n	198 -- 204	157 -- 163	-28 kcal/mol	7.14059 kcal/mol	4.75159 kcal/mol
bpsl3379	MerR family regulatory protein	-20.07	282 -- 297	73 -- 88	_____________281_______________298\n_____________|_________________|\n5'-GAU...UGCCC_A_______________AUU-3'\n______________G_CGCGGAACGGAC_CG\n______________|_||||||||||||_||\n______________C_GCGCCUUGCCUG_GC\n3'-AGG...AAUUA______________U__AAUUC...UUG-5'\n_____________|_________________|\n_____________89________________72\n	289 -- 295	76 -- 82	-28 kcal/mol	2.87548 kcal/mol	5.05467 kcal/mol
bpsl0244	hypothetical protein	-10.96	220 -- 230	179 -- 189	_____________219_________231\n_____________|___________|\n5'-GUG...GCGCA___________AGUCC...CCG-3'\n______________AGAUGUUCGCC\n______________|:|||||||||\n______________UUUACAAGCGG\n3'-AGG...GCGGC___________CGAAC...UUG-5'\n_____________|___________|\n_____________190_________178\n	224 -- 230	179 -- 185	-17.2 kcal/mol	1.4332 kcal/mol	4.80515 kcal/mol
bpsl2031	hypothetical protein	-19.68	222 -- 237	154 -- 169	_____________221______________238\n_____________|________________|\n5'-AAU...UGCAG__________G_____CAUUC...AUU-3'\n______________GUGGUGAGCG_GGCGG\n______________||||||||||_|:|||\n______________CACCACUCGC_CUGCC\n3'-AGG...CGCGG__________A_____UUGGG...UUG-5'\n_____________|________________|\n_____________170______________153\n	225 -- 231	160 -- 166	-29.6 kcal/mol	6.11161 kcal/mol	3.80687 kcal/mol
bpsl2723	Fe uptake system permease	-12.13	249 -- 276	55 -- 88	_____________248________________________________277\n_____________|__________________________________|\n5'-UUC...CGCCC______C___________________________UGUCG...GCG-3'\n______________GC_CGG_GCGGGCGCGUU_____GCUGCGCGAGC\n______________||_|||_:|||:|:||||_____:||||:|:|:|\n______________CG_GCC_UGCCUGUGCAA_____UGACGUGUUUG\n3'-AGG...AAUUA__C___U___________UUCUU___________CAGGC...UUG-5'\n_____________|___…	270 -- 276	55 -- 61	-43 kcal/mol	21.602 kcal/mol	9.26444 kcal/mol

## Sheet: (H) BPNC10233R_28_SIPHT
		Locus Tag	Gene name	Energy kcal/mol	Position mRNA	Position ncRNA	Interaction	Position Seed - mRNA	Position Seed - ncRNA	Hybridization Energy kcal/mol	Unfolding Energy - mRNA kcal/mol	Unfolding Energy - ncRNA kcal/mol
		bpsl3418	branched-chain amino acid ABC transporter ATP-binding subunit	-141	1 -- 96	1 -- 96	______________1_______________________________________________________________________________________________97\n______________|_______________________________________________________________________________________________|\n___________5'-________________________________________________________________________________________________GCGCA...GAU-3'\n______________GCCCUAUAAGUGCAAAUCCCGAUGAAUGCACU…	90 -- 96	1 -- 7	-214.1 kcal/mol	32.0101 kcal/mol	41.0906 kcal/mol
		bpsl3082	hypothetical protein	-18.47	218 -- 233	147 -- 162	_____________217______________234\n_____________|________________|\n5'-GGC...GCAAG________________UUCCA...GCG-3'\n______________GCGGAUAGGCGGGCGU\n______________|||:|||:|||||||:\n______________CGCUUAUUCGCCCGCG\n3'-AGC...GCGCA________________UAACU...AGC-5'\n_____________|________________|\n_____________163______________146\n	227 -- 233	147 -- 153	-31.8 kcal/mol	7.10777 kcal/mol	6.22126 kcal/mol
		bpsl3304	methyl-accepting chemotaxis protein I	-23.31	132 -- 169	146 -- 185	_____________131_______________________________________170\n_____________|_________________________________________|\n5'-GAC...GGAGA______U_______A____________C_____________ACGCA...UCA-3'\n______________UGGCGC_GAUCGAG_CGCUCG___GCG_AUAAGCGGGCGCG\n______________:|||||_:|:|||:_||||||___|||_||||||||||||:\n______________GCCGCG_UUGGCUU_GCGAGC___CGC_UAUUCGCCCGCGU\n__________3'-A______C______________GCA_…	163 -- 169	146 -- 152	-60.8 kcal/mol	19.0986 kcal/mol	18.3895 kcal/mol
		bpsl0374	metallo-beta-lactamase superfamily protein	-20.94	197 -- 222	57 -- 79	_____________196________________________223\n_____________|__________________________|\n5'-CGG...CACCC________________GAA_______UCGAU...GCA-3'\n______________CCCGAUGAAUGCACUG___CACCAAC\n______________||||||||||||||||___|||||||\n______________GGGCUACUUACGUGAC___GUGGUUG\n3'-AGC...GUUUA__________________________CCGCG...AGC-5'\n_____________|__________________________|\n_____________80_______________…	216 -- 222	57 -- 63	-41.1 kcal/mol	6.71521 kcal/mol	13.4478 kcal/mol
		bpsl1935	hypothetical protein	-19.96	19 -- 47	4 -- 32	_____________18_____________________________48\n_____________|______________________________|\n5'-GGU...GUGUC____GA_________G______________AUGCC...CGA-3'\n______________GAUC__CGACUUGCG_UGAGGAGAC_GGCC\n______________:|||__|||||||||_:||||||||_||||\n______________UUAG__GCUGAACGC_GCUCCUCUG_CCGG\n3'-AGC...CAGAC____AC___________________G____AGC-5'\n_____________|______________________________|\n_______…	37 -- 43	9 -- 15	-45.9 kcal/mol	12.6799 kcal/mol	13.2612 kcal/mol
		bpsl2360	hypothetical protein	-18.04	197 -- 208	68 -- 79	_____________196__________209\n_____________|____________|\n5'-CGA...GAAUC____________UCCAG...AUC-3'\n______________CCCGAUGAAUGC\n______________||||||||||||\n______________GGGCUACUUACG\n3'-AGC...GUUUA____________UGACG...AGC-5'\n_____________|____________|\n_____________80___________67\n	202 -- 208	68 -- 74	-23 kcal/mol	2.88863 kcal/mol	2.06792 kcal/mol
		bpsl1778	siderophore related no-ribosomal peptide synthase	-17.46	196 -- 229	59 -- 96	_____________195_____________________________________230\n_____________|_______________________________________|\n5'-CGC...UUCAC_________C_A__U________C_______________UCGAA...UGC-3'\n______________GCCCUAUGA_G_GC___UUCCGA____UGCGCUGCAUCA\n______________|||||||:|_|_||___|:||||____|||:|||||:||\n______________CGGGAUAUU_C_CG___AGGGCU____ACGUGACGUGGU\n3'-AGC...CAGCA___________A__UUU______ACUU__________…	223 -- 229	59 -- 65	-44.4 kcal/mol	7.22218 kcal/mol	19.718 kcal/mol
		bpss0509	hypothetical protein	-16.92	143 -- 156	66 -- 79	_____________142____________157\n_____________|______________|\n5'-GAC...GGCCA______________GCGAA...CGG-3'\n______________UCCGAUGAAUGCAC\n______________:|||||||||||||\n______________GGGCUACUUACGUG\n3'-AGC...GUUUA______________ACGUG...AGC-5'\n_____________|______________|\n_____________80_____________65\n	150 -- 156	66 -- 72	-25.2 kcal/mol	4.4705 kcal/mol	3.80722 kcal/mol
		bpsl0901	hypothetical protein	-18.02	146 -- 178	149 -- 184	_____________145_____________________________________179\n_____________|_______________________________________|\n5'-UCG...GGCGC_______________AUGG_______________A____GGCAC...UGC-3'\n______________GGCGCGAACCGG_CG____CGCG_GCGA____GC_GGGC\n______________|||||||||||:_||____||||_||||____||_||||\n______________CCGCGCUUGGCU_GC____GCGC_CGCU____CG_CCCG\n_________3'-AG____________U__GA______A____UAUU_____…	151 -- 157	173 -- 179	-51 kcal/mol	16.1021 kcal/mol	16.8778 kcal/mol
		bpsl3074	protein methyltransferase HemK	-12.1	197 -- 205	71 -- 79	_____________196_______206\n_____________|_________|\n5'-GUA...CGCCA_________CACGA...UCG-3'\n______________CCCGAUGAA\n______________|||||||||\n______________GGGCUACUU\n3'-AGC...GUUUA_________ACGUG...AGC-5'\n_____________|_________|\n_____________80________70\n	199 -- 205	71 -- 77	-15.7 kcal/mol	1.55904 kcal/mol	2.04472 kcal/mol
		bpsl2781	transmembrane sugar transferase	-18.68	67 -- 122	122 -- 177	_____________66_________________________________________________________123\n_____________|__________________________________________________________|\n5'-UGA...GUUUC____________________GCC_______G____C____G___UUU___________GCGAG...UGU-3'\n______________GCC__ACGCUCGCGUGCGAA___GCGGGCG_CGUU_GAUC_UCG___CGGGAAGGCCG\n______________:||__|||||||||||||||___|||||||_|:||_||||_||:___|:::||::|||\n___________…	116 -- 122	122 -- 128	-73.2 kcal/mol	35.0657 kcal/mol	19.4518 kcal/mol
		bpsl0245	ATPase	-12.7	200 -- 238	5 -- 45	_____________199________________________________________239\n_____________|__________________________________________|\n5'-GGC...UGAUG_GU_G_____AGCAAG______GG_______U__C_______GAUGG...UCG-3'\n______________G__G_GCGGU________GCGA__UGUGCGA_GA_GAC_GGC\n______________|__:_||:||________||||__||:||||_||_|||_|||\n______________C__U_CGUCA________CGCU__ACGCGCU_CU_CUG_CCG\n3'-AGC...UGUUA_UG_G_____GACUUAGA_…	222 -- 228	15 -- 21	-40.34 kcal/mol	10.309 kcal/mol	17.3348 kcal/mol
		bpsl1059	hypothetical protein	-14.85	288 -- 300	1 -- 13	_____________287__________300\n_____________|____________|\n5'-CUG...AUUAC_____________-3'\n______________GAGGCCGGCUUCG\n______________|||:|||||:|||\n______________CUCUGGCCGGAGC\n3'-AGC...CGCUC_____________-5'\n_____________|____________|\n_____________14___________1\n	294 -- 300	1 -- 7	-25.4 kcal/mol	5.14886 kcal/mol	5.39993 kcal/mol
		bpsl2064	hypothetical protein	-21.3	153 -- 188	149 -- 183	_____________152___________________________________189\n_____________|_____________________________________|\n5'-GAC...GGCAU________G_________G__A______GG_______UGCGC...UCG-3'\n______________GCGCGG_C_GAGCGCUCG_CG_UGCGAG__GGCGGGC\n______________|||||:_|_||:||||||_||_|||||:__:||||||\n______________CGCGCU_G_CUUGCGAGC_GC_ACGCUU__UCGCCCG\n________3'-AGC______U_G___________________AU_______CGUAA...AGC-…	182 -- 188	149 -- 155	-58 kcal/mol	19.8658 kcal/mol	16.8353 kcal/mol
		bpss1332	cytochrome-c methylamine utilization protein	-16.3	174 -- 193	1 -- 20	_____________173__________________194\n_____________|____________________|\n5'-GCG...CUCAC______CA____________UCGCG...CAC-3'\n______________GUGCGA__AGACCGGUUUCG\n______________|:||||__|||||||::|||\n______________CGCGCU__UCUGGCCGGAGC\n3'-AGC...CUGAA______CC____________-5'\n_____________|___________________|\n_____________21__________________1\n	187 -- 193	1 -- 7	-32.7 kcal/mol	6.60749 kcal/mol	9.78914 kcal/mol
		bpss1281	hypothetical protein	-16.76	150 -- 195	8 -- 53	_____________149_______________________________________________196\n_____________|_________________________________________________|\n5'-CCG...CGCCU_________U_______AAC_C________________GCA________AUGGA...AGA-3'\n______________GCGAUAAUG_CG_GCGG___G_GUCUGCGAC__GCGCG___AGGAGGCC\n______________||||:||||_|:_||:|___|_:||||||||__|||||___|||||:||\n______________CGCUGUUAC_GU_CGUC___C_UAGACGCUG__CGCGC___U…	189 -- 195	8 -- 14	-57.5 kcal/mol	20.9876 kcal/mol	19.7531 kcal/mol
		bpsl2224	hypothetical protein	-15.97	77 -- 91	148 -- 162	_____________76______________92\n_____________|_______________|\n5'-GAU...GUUCG_______C_______GCACG...UCC-3'\n______________GCGAGUA_GCGGGCG\n______________||||:||_|||||||\n______________CGCUUAU_CGCCCGC\n3'-AGC...GCGCA_______U_______GUAAC...AGC-5'\n_____________|_______________|\n_____________163_____________147\n	85 -- 91	148 -- 154	-27.5 kcal/mol	5.33178 kcal/mol	6.19885 kcal/mol
		bpss1856	phosphotransferase	-17.46	226 -- 252	1 -- 27	_____________225__________________________253\n_____________|____________________________|\n5'-GUC...UGCGC_____G_______C__A___________ACGCG...UGA-3'\n______________GCGAC_UGCGCGA_GA_GACCGGC_UCG\n______________|||||_|||||||_||_|||||||_|||\n______________CGCUG_ACGCGCU_CU_CUGGCCG_AGC\n3'-AGC...UUAGA_____A_______C__________G___-5'\n_____________|___________________________|\n_____________28___________…	243 -- 249	5 -- 11	-43.8 kcal/mol	13.0736 kcal/mol	13.2644 kcal/mol
		bpsl2936	DNA polymerase III subunit delta	-15.51	207 -- 230	7 -- 29	_____________206_______________________231\n_____________|_________________________|\n5'-CGC...UGCAA__________A____CU________CAUCU...CGU-3'\n______________CUGCGACUUG_CGCG__GGAG_CCG\n______________||||||||||_||||__||||_|||\n______________GACGCUGAAC_GCGC__CCUC_GGC\n3'-AGC...ACUUA_______________U_____U___CGGAGC-5'\n_____________|_________________________|\n_____________30________________________6\n	210 -- 216	20 -- 26	-37.6 kcal/mol	9.21746 kcal/mol	12.8714 kcal/mol
		bpsl2275	TatD related DNase	-17.17	168 -- 184	4 -- 21	_____________167________________185\n_____________|__________________|\n5'-GCU...CGUGC___A______________GUGCC...UCG-3'\n______________UGC_CGAGGAG_CCGGCC\n______________|||_|||||||_||||||\n______________ACG_GCUCCUC_GGCCGG\n3'-AGC...GCUGA___C_______U______AGC-5'\n_____________|__________________|\n_____________22_________________3\n	172 -- 178	11 -- 17	-33.8 kcal/mol	7.11094 kcal/mol	9.51548 kcal/mol
		bpss0590	ABC transporter ATP-binding protein	-15.25	64 -- 104	145 -- 185	_____________63___________________________________________105\n_____________|____________________________________________|\n5'-CGC...CCGUG____AA_______AG__C______A_____UC____________CGUCG...ACG-3'\n______________CGGC__GCGGACC__AU_CUCGUG_UG_GA____GCGGGCGCAU\n______________||||__|||:|||__|:_||||:|_||_||____||||||||||\n______________GCCG__CGCUUGG__UG_GAGCGC_AC_CU____CGCCCGCGUA\n__________3'-A_______…	98 -- 104	145 -- 151	-52.9 kcal/mol	19.2304 kcal/mol	18.4191 kcal/mol
		bpss0648	transcriptional activator FtrA	-16.56	12 -- 47	148 -- 186	_____________11________________________________________48\n_____________|_________________________________________|\n5'-CGU...GGCAA_____UU_____G______A_____________________ACGGC...UCG-3'\n______________UCGGU__CGAAC_CGAGCG__CGCG_GCGA___AGUGGGCG\n______________||||:__|||||_|||:||__||||_||||___||:|||||\n______________AGCCG__GCUUG_GCUUGC__GCGC_CGCU___UCGCCCGC\n___________3'-_____C_____________GA____A…	41 -- 47	148 -- 154	-50.6 kcal/mol	15.7561 kcal/mol	18.2835 kcal/mol
		bpss0198	hypothetical protein	-11.38	278 -- 287	8 -- 17	_____________277________288\n_____________|__________|\n5'-GGC...GUAGA__________AUGCC...UCA-3'\n______________CGAGGAGAUC\n______________||||||||:|\n______________GCUCCUCUGG\n3'-AGC...AACGC__________CCGGAGC-5'\n_____________|__________|\n_____________18_________7\n	281 -- 287	8 -- 14	-18.8 kcal/mol	2.66254 kcal/mol	4.76134 kcal/mol
		bpss0874	hypothetical protein	-13.86	154 -- 188	149 -- 184	_____________153___________________________________189\n_____________|_____________________________________|\n5'-CAG...CGCGA_________G_UU___G________C___________GGCAC...CGG-3'\n______________GGCGCGGGC_G__CGC_UCGCGUGC_GAUA__CGGGC\n______________||||||::|_|__|||_||||||||_:|||__|||||\n______________CCGCGCUUG_C__GCG_AGCGCACG_UUAU__GCCCG\n_________3'-AG_________G_UU____________C____UC_____CGUAA...AGC-…	172 -- 178	161 -- 167	-54.7 kcal/mol	23.966 kcal/mol	16.8778 kcal/mol
		bpss0853	ribokinase	-13.21	117 -- 153	5 -- 36	_____________116____________________________________154\n_____________|______________________________________|\n5'-AAA...GCCGA_G___U__CA_____A__________CGCCU_______ACGCG...UCG-3'\n______________U_UGA_UC__UGCGG__UGCGCGAGG_____GGCCGGC\n______________|_|||_||__||||:__|||||||||_____|:|||||\n______________A_ACU_AG__ACGCU__ACGCGCUCC_____CUGGCCG\n3'-AGC...GCGUC_G___U_________GA_________U___________GAGC-…	147 -- 153	5 -- 11	-41.6 kcal/mol	14.7408 kcal/mol	13.6498 kcal/mol
		bpss1581	endo-1,4-D-glucanase	-17.6	244 -- 285	148 -- 184	_____________243_________________________________________286\n_____________|___________________________________________|\n5'-GGC...CAUCG________G______A_____C_____GCGGCCG_________AGGCG...GGC-3'\n______________GGCGUGAA_CGGGCG__CGCG_GCGAG_______GGGCGGGCG\n______________||||:|||_||::||__||||_||||:_______::|||||||\n______________CCGCGCUU_GCUUGC__GCGC_CGCUU_______UUCGCCCGC\n_________3'-AG________G____…	279 -- 285	148 -- 154	-57.4 kcal/mol	21.5167 kcal/mol	18.2835 kcal/mol
		bpss1034	hypothetical protein	-9.05	33 -- 40	179 -- 186	_____________32_______41\n_____________|________|\n5'-AAC...AUGAU________GCGGC...CCC-3'\n______________UCGGCGCG\n______________||||||||\n______________AGCCGCGC\n___________3'-________UUGGC...AGC-5'\n______________|_______|\n______________186_____178\n	34 -- 40	179 -- 185	-16.6 kcal/mol	4.45342 kcal/mol	3.09251 kcal/mol
		bpss0716	hypothetical protein	-18.5	197 -- 216	147 -- 166	_____________196__________________217\n_____________|____________________|\n5'-UGC...GGCCG___GA_______________GCGCC...CGA-3'\n______________GCG__UGAAUGAGCGGGCGC\n______________|||__:||||:|||||||||\n______________CGC__GCUUAUUCGCCCGCG\n3'-AGC...GCGAG___AC_______________UAACU...AGC-5'\n_____________|____________________|\n_____________167__________________146\n	210 -- 216	147 -- 153	-37 kcal/mol	8.11433 kcal/mol	10.3824 kcal/mol
		bpss0505	AraC family transcriptional regulator	-17.99	11 -- 32	2 -- 20	_____________10_____________________33\n_____________|______________________|\n5'-GCA...GCCGG__________AAA_________CAGGG...GCG-3'\n______________GCGCGAGGAG___GCCGGUUUU\n______________||||||||||___:||||::|:\n______________CGCGCUCCUC___UGGCCGGAG\n3'-AGC...CUGAA______________________C-5'\n_____________|______________________|\n_____________21_____________________1\n	26 -- 32	2 -- 8	-34.1 kcal/mol	6.31593 kcal/mol	9.78914 kcal/mol
		bpsl3362	glycine dehydrogenase	-12.83	224 -- 238	66 -- 79	_____________223_____________239\n_____________|_______________|\n5'-CAU...GACCG_________CC____GCCCC...CCG-3'\n______________CCUGAUGAA__GCAC\n______________||:||||||__||||\n______________GGGCUACUU__CGUG\n3'-AGC...GUUUA_________A_____ACGUG...AGC-5'\n_____________|_______________|\n_____________80______________65\n	226 -- 232	71 -- 77	-19.8 kcal/mol	3.16586 kcal/mol	3.80722 kcal/mol
		bpsl1550	betaine aldehyde dehydrogenase	-17.82	130 -- 145	4 -- 20	_____________129_______________146\n_____________|_________________|\n5'-UGC...GCAUC_________________GAUCU...UCG-3'\n______________GCGCG_GGAGGCCGGCC\n______________|||||_||||:||||||\n______________CGCGC_CCUCUGGCCGG\n3'-AGC...CUGAA_____U___________AGC-5'\n_____________|_________________|\n_____________21________________3\n	139 -- 145	4 -- 10	-38.2 kcal/mol	10.93 kcal/mol	9.45279 kcal/mol
		bpsl0891	GntR family transcriptional regulator	-16.66	229 -- 273	26 -- 78	_____________228____________________________________________________274\n_____________|______________________________________________________|\n5'-GGC...CUGGU___________________C___AC_C______C_______C____UU______AACUC...CGA-3'\n______________CCGAU_______CUGCGCC__CG__C_CGACAA_GACACGC_G_CU__AUCUGC\n______________|||||_______||||:||__||__|_||||||_|||||||_|_||__||||||\n______________GGCUA_______GACGU…	255 -- 261	39 -- 45	-48.11 kcal/mol	6.35635 kcal/mol	25.0919 kcal/mol
		bpsl1602	hypothetical protein	-13.44	38 -- 62	163 -- 184	_____________37________________________63\n_____________|_________________________|\n5'-GAA...AGCCG_______UGG_______________CGUUC...UGC-3'\n______________GGCGCGA___GCCGGACGUUCGCGU\n______________|||||||___:|||:|||:||||||\n______________CCGCGCU___UGGCUUGCGAGCGCA\n_________3'-AG_________________________CGCUU...AGC-5'\n_____________|_________________________|\n_____________185_______________________…	56 -- 62	163 -- 169	-41.7 kcal/mol	15.5099 kcal/mol	12.7501 kcal/mol
		bpsl2048a	hypothetical protein	-16.46	66 -- 102	150 -- 185	_____________65______________________________________103\n_____________|_______________________________________|\n5'-GCG...UUAGG___G______G____AUGACG__________________GAGGG...AGG-3'\n______________CGG_GCGGGC_GAAC______UGCG_GCGAA_AGGUGGG\n______________|||_|||::|_||||______:|||_|||||_|:|:|||\n______________GCC_CGCUUG_CUUG______GCGC_CGCUU_UUCGCCC\n__________3'-A___G______G____CGA_______A_____A_____…	96 -- 102	150 -- 156	-45.9 kcal/mol	12.5617 kcal/mol	16.8778 kcal/mol
		bpss0684	hypothetical protein	-12.55	255 -- 291	7 -- 45	_____________254________________________________________292\n_____________|__________________________________________|\n5'-GUC...CGCGA_________________GCGA_______________C_____ACGCC...CGC-3'\n______________GACGCGCA_UCU_AAUC____GCGAC__GC_CGAGG_GAUCG\n______________|||:||||_|||_||||____|||||__||_|||||_||:||\n______________CUGUGCGU_AGA_UUAG____CGCUG__CG_GCUCC_CUGGC\n3'-AGC...UGUUA________C___C____A_…	256 -- 262	38 -- 44	-45.5 kcal/mol	15.6713 kcal/mol	17.2816 kcal/mol
		bpss1759	hypothetical protein	-12.47	13 -- 29	1 -- 20	_____________12___________________30\n_____________|____________________|\n5'-CGG...GUAGA____________________UCGCA...AUC-3'\n______________GCGCGAGG___CCGGUUUCG\n______________||||||||___||||::|||\n______________CGCGCUCC___GGCCGGAGC\n3'-AGC...CUGAA________UCU_________-5'\n_____________|___________________|\n_____________21__________________1\n	23 -- 29	1 -- 7	-31.4 kcal/mol	9.13918 kcal/mol	9.78914 kcal/mol
		bpss1950	hypothetical protein	-13.77	72 -- 91	164 -- 184	_____________71____________________92\n_____________|_____________________|\n5'-GCU...CCGCU___U_________________ACGCG...GCU-3'\n______________GGC_CGA_CCGGAUGUUCGCG\n______________|||_|||_|||:|:|:|||||\n______________CCG_GCU_GGCUUGCGAGCGC\n_________3'-AG___C___U_____________ACGCU...AGC-5'\n_____________|_____________________|\n_____________185___________________163\n	82 -- 88	167 -- 173	-34.1 kcal/mol	7.58141 kcal/mol	12.7501 kcal/mol
		bpss1222	efflux pump/antiporter	-14.79	208 -- 246	1 -- 47	_____________207_____________________________________________247\n_____________|_______________________________________________|\n5'-CCU...GCCUC_____________________________U__C______________GUCUC...UCG-3'\n______________AUGACGU_CAGUCUGA__UUGC__CUUGC_CG____GGCCGGCUUCG\n______________|||||::_||||||||__:|||__|||||_||____|:|||||:|||\n______________UACUGUG_GUCAGACU__GACG__GAACG_GC____CUGGCCGGAGC\n3'-…	240 -- 246	1 -- 7	-47.7 kcal/mol	14.7091 kcal/mol	18.1967 kcal/mol
		bpsl0208	site-specific tyrosine recombinase XerC	-11.04	24 -- 42	144 -- 162	_____________23__________________43\n_____________|___________________|\n5'-CGC...CGAAG_____GGC___________CGGCC...ACG-3'\n______________GCGAG___GCGGGCGCGUU\n______________||||:___||||||||:||\n______________CGCUU___CGCCCGCGUAA\n3'-AGC...GCGCA_____AUU___________CUAGA...AGC-5'\n_____________|___________________|\n_____________163_________________143\n	36 -- 42	144 -- 150	-29.6 kcal/mol	12.2634 kcal/mol	6.29466 kcal/mol
		bpss1318	D-lactate dehydrogenase	-16.12	148 -- 192	129 -- 183	_____________147_____________________________________________________193\n_____________|_______________________________________________________|\n5'-GCU...CGUGU__________C_________________________________GA_________GGCGA...CGC-3'\n______________GCGCGGGCUG_GCGC_CGCG_GCGA____GCGGGCGC___GAUC__C_GAACGGA\n______________|||||::|:|_:|||_||||_||||____||||||||___||||__|_:|||::|\n______________CGCGCUUGGC_U…	186 -- 192	129 -- 135	-65 kcal/mol	28.3157 kcal/mol	20.5669 kcal/mol
		bpsl1554	metal-ion transport system, membrane protein	-12.54	3 -- 18	146 -- 162	_____________2_________________19\n_____________|_________________|\n_________5'-AC____C____________AUUUU...GCG-3'\n______________GCGG__AGGUGGGCGCA\n______________|||:__|:|:|||||||\n______________CGCU__UUCGCCCGCGU\n3'-AGC...GCGCA____UA___________AACUA...AGC-5'\n_____________|_________________|\n_____________163_______________145\n	12 -- 18	146 -- 152	-26.6 kcal/mol	7.78151 kcal/mol	6.27529 kcal/mol
		bpss0849	hypothetical protein	-12.3	233 -- 244	68 -- 79	_____________232__________245\n_____________|____________|\n5'-GCC...AGAGA_______CC___CAUUG...GGC-3'\n______________CCCGAUG__UGC\n______________|||||||__|||\n______________GGGCUAC__ACG\n3'-AGC...GUUUA_______UU___UGACG...AGC-5'\n_____________|____________|\n_____________80___________67\n	233 -- 239	73 -- 79	-16 kcal/mol	1.63139 kcal/mol	2.06792 kcal/mol
		bpss1643	LysR family transcriptional regulator	-16.86	195 -- 254	1 -- 56	_____________194_________________________________________________________________255\n_____________|___________________________________________________________________|\n5'-GCC...UCGAG_______UG___________________GUUU____GUGUUUC______UCGU______________UUUAC...UGA-3'\n______________GGCGCGA__GUGA______GUUUGGAUC____CGAC_______GCGCGG____GGAGGCCGGC_UCG\n______________|||||||__:|||______||:||:|||____|||…	245 -- 251	5 -- 11	-69.1 kcal/mol	27.6603 kcal/mol	24.58 kcal/mol
		bpsl2427	DNA repair protein RecO	-14.36	90 -- 115	37 -- 64	_____________89___________________________116\n_____________|____________________________|\n5'-CAC...GAUCA_________________________G__AAGCU...CUG-3'\n______________GCACCGA_GGCGCGGCAG_GACAUG_AG\n______________|||||:|_||||||:||:_||||:|_||\n______________CGUGGUU_CCGCGCUGUU_CUGUGC_UC\n3'-AGC...CGUGA_______G__________A______G__AGACU...AGC-5'\n_____________|____________________________|\n_____________6…	100 -- 106	47 -- 53	-43.9 kcal/mol	9.31534 kcal/mol	20.2276 kcal/mol
		bpss1227	hypothetical protein	-17.63	30 -- 47	1 -- 18	_____________29_________________48\n_____________|__________________|\n5'-GCG...UGGCG______________AG__AUUCG...CGC-3'\n______________GCGAGGGGACCGGU__CG\n______________||||||:||||||:__||\n______________CGCUCCUCUGGCCG__GC\n3'-AGC...GAACG______________GA__-5'\n_____________|_________________|\n_____________19________________1\n	37 -- 43	5 -- 11	-34.7 kcal/mol	7.40769 kcal/mol	9.66579 kcal/mol
		bpsl0297	glutathione reductase	-14.03	229 -- 253	160 -- 186	_____________228__________________________254\n_____________|____________________________|\n5'-GUG...UGUCA___________U________________CCUGA...CCG-3'\n______________UCGGCGCGGGC_CGGGCG___GCGUGCG\n______________||||||||::|_||::||___|||||||\n______________AGCCGCGCUUG_GCUUGC___CGCACGC\n___________3'-__________________GAG_______UUAUU...AGC-5'\n______________|___________________________|\n______________…	247 -- 253	160 -- 166	-41.5 kcal/mol	13.5132 kcal/mol	13.9601 kcal/mol
		bpsl3138	histidinol-phosphate aminotransferase	-16.49	68 -- 87	4 -- 21	_____________67___________________88\n_____________|____________________|\n5'-GCC...CCGGU________AC______A___CAAAA...AGA-3'\n______________UGCGCGAG__GAGACC_GCC\n______________||||||||__||||||_|||\n______________ACGCGCUC__CUCUGG_CGG\n3'-AGC...GCUGA________________C___AGC-5'\n_____________|____________________|\n_____________22___________________3\n	69 -- 75	14 -- 20	-31.1 kcal/mol	5.09541 kcal/mol	9.51548 kcal/mol
		bpsl2186	acyl-CoA-binding protein	-12.49	236 -- 260	120 -- 143	_____________235________________________261\n_____________|__________________________|\n5'-UAU...GCGCA____GACG________CU________CGUCC...UCU-3'\n______________GAUC____UGAAGCAA___GACCGAG\n______________||||____::||:|||___:||||||\n______________CUAG____GUUUUGUU___UUGGCUC\n3'-AGC...CGUAA____AA__________UUU_______AUUUU...AGC-5'\n_____________|__________________________|\n_____________144______________…	254 -- 260	120 -- 126	-21.4 kcal/mol	3.77035 kcal/mol	5.13821 kcal/mol
		bpsl2780	capsular polysaccharide transport protein	-12.53	1 -- 10	146 -- 155	______________1_________11\n______________|_________|\n___________5'-__________ACGAU...CGC-3'\n______________AGCGGGCGCA\n______________||||||||||\n______________UCGCCCGCGU\n3'-AGC...CUUAU__________AACUA...AGC-5'\n_____________|__________|\n_____________156________145\n	4 -- 10	146 -- 152	-21.9 kcal/mol	3.7674 kcal/mol	5.60559 kcal/mol
		bpsl2124	hypothetical protein	-13.59	197 -- 210	68 -- 79	_____________196____________211\n_____________|______________|\n5'-CAC...GAAAC_________AC___UUGAC...UGG-3'\n______________CCCGAUGAA__UGC\n______________|||||||||__|||\n______________GGGCUACUU__ACG\n3'-AGC...GUUUA______________UGACG...AGC-5'\n_____________|______________|\n_____________80_____________67\n	199 -- 205	71 -- 77	-18.1 kcal/mol	2.43819 kcal/mol	2.06792 kcal/mol
		bpsl2885	NAD(P) transhydrogenase subunit beta	-11.77	131 -- 164	123 -- 151	_____________130________________________________165\n_____________|__________________________________|\n5'-AUU...CACGC_______GCUCGA___G_______A_________CAGGC...GCA-3'\n______________GGCGCAU______GAU_UUCAAGA_GAAGGAGCC\n______________|||||||______|||_|||||:|_:||::|:||\n______________CCGCGUA______CUA_AAGUUUU_UUUUUUUGG\n3'-AGC...UUCGC_______A________G_______G_________CUCAU...AGC-5'\n_____________|___…	158 -- 164	123 -- 129	-30.6 kcal/mol	9.93264 kcal/mol	8.89305 kcal/mol
		bpsl0803	acylhydrolase	-14.41	183 -- 219	57 -- 93	_____________182____________________________________220\n_____________|______________________________________|\n5'-CCC...CCUAU___CG__GA____A____C______C_______A____AACAA...UGC-3'\n______________CUA__AG___GAG_CCCG_AUGAAU_CGCUGCA_CGAC\n______________|||__||___:|:_||||_||||||_|:|||||_|:||\n______________GAU__UC___UUU_GGGC_UACUUA_GUGACGU_GUUG\n3'-AGC...CACGG___AU__ACG___A___________C_______G____CCGCG…	208 -- 214	62 -- 68	-35 kcal/mol	7.11866 kcal/mol	13.4705 kcal/mol
		bpsl1177	chaperone	-14	234 -- 260	2 -- 29	_____________233___________________________261\n_____________|_____________________________|\n5'-CGC...GUUUG______AG__________C__________AAAUC...UCU-3'\n______________CU_CGA__UUGCGUG_GG_GGCCGGUCUC\n______________||_|||__|||||:|_||_|:||||:|||\n______________GA_GCU__AACGCGC_CC_CUGGCCGGAG\n3'-AGC...ACUUA__C___G________U__U__________C-5'\n_____________|_____________________________|\n_____________30_…	254 -- 260	2 -- 8	-39.2 kcal/mol	11.8763 kcal/mol	13.3217 kcal/mol
		bpss2239	hypothetical protein	-13.99	219 -- 256	147 -- 184	_____________218________________________________________257\n_____________|__________________________________________|\n5'-CGC...UGGCA_______UUCA__________AGCAG________________GCGGC...CGG-3'\n______________GGC_CGG____CGA_CGUUCG_____GCGGA__GGCGGGCGC\n______________|||_||:____|||_||:|||_____|||:|__:||||||||\n______________CCG_GCU____GCU_GCGAGC_____CGCUU__UCGCCCGCG\n_________3'-AG___C___UG_____U____…	250 -- 256	147 -- 153	-48.6 kcal/mol	16.3054 kcal/mol	18.3015 kcal/mol
		bpss1810	branched-chain amino acid aminotransferase	-12.73	3 -- 30	137 -- 162	_____________2____________________________31\n_____________|____________________________|\n_________5'-GU______UCGUC______AUC________GGCGA...UGU-3'\n______________GCGAAU_____CGGGCG___UGAUUUUC\n______________||||||_____||||||___||||:|||\n______________CGCUUA_____GCCCGC___ACUAGAAG\n3'-AGC...GCGCA______UUC________GUA________UUUUG...AGC-5'\n_____________|____________________________|\n_____________16…	24 -- 30	137 -- 143	-30.2 kcal/mol	8.60797 kcal/mol	8.86555 kcal/mol
		bpsl1100	cytochrome C -like protein	-14.39	6 -- 22	64 -- 81	_____________5__________________23\n_____________|__________________|\n______5'-GGUUU__________________AAGGC...GCA-3'\n______________AUCUCGA_GAAUGCGCUG\n______________|||:|||_||||||:|||\n______________UAGGGCU_CUUACGUGAC\n3'-AGC...ACGUU_______A__________GUGGU...AGC-5'\n_____________|__________________|\n_____________82_________________63\n	16 -- 22	64 -- 70	-25 kcal/mol	3.34774 kcal/mol	7.26494 kcal/mol
		bpsl1012	biotin biosyntehsis-like protein	-16.63	43 -- 69	6 -- 33	_____________42____________________________70\n_____________|_____________________________|\n5'-AUC...UGGGC_____G________________C_GA___AAAUG...GCG-3'\n______________GAAUC_GCGA__UGCGUGAGGA_G__CGG\n______________|||||_||||__||||:|||||_|__|||\n______________CUUAG_CGCU__ACGCGCUCCU_C__GCC\n3'-AGC...UCAGA_____A____GA____________UG___GGAGC-5'\n_____________|_____________________________|\n_____________…	56 -- 62	12 -- 18	-37 kcal/mol	7.40386 kcal/mol	12.9637 kcal/mol
		bpsl0850	hypothetical protein	-13.39	101 -- 121	60 -- 80	_____________100___________________122\n_____________|_____________________|\n5'-CGC...GAAUU_________CC__C____U__CUUCC...GCG-3'\n______________UCCCGAUGA__GC_CUGC_CC\n______________|||||||||__||_||||_||\n______________AGGGCUACU__CG_GACG_GG\n3'-AGC...CGUUU_________UA__U____U__UUGCC...AGC-5'\n_____________|_____________________|\n_____________81____________________59\n	103 -- 109	72 -- 78	-28.4 kcal/mol	2.26371 kcal/mol	12.7433 kcal/mol
		bpsl3154	thiamine biosynthesis oxidoreductase ThiO	-18.02	162 -- 246	1 -- 85	_____________161____________________________________________________________________________________________247\n_____________|______________________________________________________________________________________________|\n5'-GCG...GAGCC__U___________C__G__A_____G_____A_____UG__________UGC_______________________UGCU___C_G________UCGGC...UCU-3'\n______________GC___UCCCGAUGA__G_AC_UG_AC_GACGG_UGCG…	240 -- 246	1 -- 7	-94.2 kcal/mol	39.1128 kcal/mol	37.0669 kcal/mol
		bpsl1337	hypothetical protein	-11.05	279 -- 294	5 -- 20	_____________278_______________295\n_____________|_________________|\n5'-GAC...UUGCC_________C_______UGCUGA-3'\n______________GCGCG_GGA_GGCCGGC\n______________|||||_|||_|:|||||\n______________CGCGC_CCU_CUGGCCG\n3'-AGC...CUGAA_____U___________GAGC-5'\n_____________|_________________|\n_____________21________________4\n	288 -- 294	5 -- 11	-30.3 kcal/mol	10.4307 kcal/mol	8.82107 kcal/mol
		bpsl1498	DNA polymerase III subunits gamma and tau	-12.16	196 -- 204	72 -- 80	_____________195_______205\n_____________|_________|\n5'-GGA...CAAUU_________CCUAU...ACG-3'\n______________UCCCGAUGA\n______________|||||||||\n______________AGGGCUACU\n3'-AGC...CGUUU_________UACGU...AGC-5'\n_____________|_________|\n_____________81________71\n	198 -- 204	72 -- 78	-15.8 kcal/mol	1.81672 kcal/mol	1.82081 kcal/mol
		bpss0754	hypothetical protein	-16.47	278 -- 299	149 -- 170	_____________277____________________300\n_____________|______________________|\n5'-AAC...GGCAG_______C____C_________C-3'\n______________GCUCGCG_GCGA_UGGGCGGGC\n______________|||||||_||||_|::||||||\n______________CGAGCGC_CGCU_AUUCGCCCG\n3'-AGC...GCUUG_______A____U_________CGUAA...AGC-5'\n_____________|______________________|\n_____________171____________________148\n	293 -- 299	149 -- 155	-40.8 kcal/mol	12.8599 kcal/mol	11.4681 kcal/mol
		bpss1629	type III secretion protein	-10.59	118 -- 135	120 -- 137	_____________117________________136\n_____________|__________________|\n5'-GUC...ACGCG__C_______________GAAGG...UGA-3'\n______________CA_GACGAGGAAAUCGAG\n______________||_:||:|::|||:||||\n______________GU_UUGUUUUUUUGGCUC\n3'-AGC...UAGAA__U_______________AUUUU...AGC-5'\n_____________|__________________|\n_____________138________________119\n	129 -- 135	120 -- 126	-19.6 kcal/mol	5.29235 kcal/mol	3.71399 kcal/mol
		bpsl2907	glutathione S-transferase like protein	-13.58	63 -- 75	8 -- 20	_____________62____________76\n_____________|_____________|\n5'-CUC...GAAAC__________GU_UUUCA...CCC-3'\n______________GCGCGAGGAG__C\n______________||||||||||__|\n______________CGCGCUCCUC__G\n3'-AGC...CUGAA__________UG_CCGGAGC-5'\n_____________|_____________|\n_____________21____________7\n	66 -- 72	11 -- 17	-27.4 kcal/mol	7.01126 kcal/mol	6.81043 kcal/mol
		bpsl1529	hypothetical protein	-9.98	186 -- 195	9 -- 18	_____________185________196\n_____________|__________|\n5'-AGA...AUUCA__________GAAGU...AGG-3'\n______________GUGAGGAGGC\n______________|:||||||:|\n______________CGCUCCUCUG\n3'-AGC...GAACG__________GCCGGAGC-5'\n_____________|__________|\n_____________19_________8\n	189 -- 195	9 -- 15	-17.8 kcal/mol	3.11153 kcal/mol	4.70571 kcal/mol
		bpsl1635	hypothetical protein	-14.81	229 -- 245	149 -- 162	_____________228_______________246\n_____________|_________________|\n5'-GGG...GGAGA____UAUGG________AUCAC...CGU-3'\n______________GCGA_____AAGCGGGC\n______________||||_____||||||||\n______________CGCU_____UUCGCCCG\n3'-AGC...GCGCA____UA___________CGUAA...AGC-5'\n_____________|_________________|\n_____________163_______________148\n	239 -- 245	149 -- 155	-23.2 kcal/mol	4.15107 kcal/mol	4.24101 kcal/mol
		bpsl0798	fructose-1,6-bisphosphate aldolase	-16.43	147 -- 197	123 -- 184	_____________146_____________________________________________________________198\n_____________|_______________________________________________________________|\n5'-CGC...GCGGG____G_C_______________A________________A_________UU________U___ACAAU...CGA-3'\n______________GGCG_G_ACCGGACGC_CGCGU__________GGGCGCA__GGUUUUCA___CAAGGAG_ACC\n______________||||_|_||||:||||_|||||__________|||||||__|:|:||||__…	187 -- 193	126 -- 132	-65 kcal/mol	25.0036 kcal/mol	23.5676 kcal/mol
		bpss1728	secretion/activator protein	-13.12	166 -- 181	146 -- 162	_____________165_______________182\n_____________|_________________|\n5'-CUG...CAGUC_G_______________CGGGG...GGG-3'\n______________G_GAA_GAGCGGGCGCA\n______________|_|||_:||||||||||\n______________C_CUU_UUCGCCCGCGU\n3'-AGC...GCGCA_G___A___________AACUA...AGC-5'\n_____________|_________________|\n_____________163_______________145\n	175 -- 181	146 -- 152	-27.1 kcal/mol	7.70646 kcal/mol	6.27529 kcal/mol
		bpss0780	aldehyde dehydrogenase	-11.9	235 -- 249	171 -- 184	_____________234_____________250\n_____________|_______________|\n5'-GAU...CGCCU_______G_______ACGGC...CGC-3'\n______________GGUGCGA_GCCGAAC\n______________||:||||_:||||||\n______________CCGCGCU_UGGCUUG\n_________3'-AG_______________CGAGC...AGC-5'\n_____________|_______________|\n_____________185_____________170\n	243 -- 249	171 -- 177	-25.2 kcal/mol	5.55642 kcal/mol	7.7471 kcal/mol
		bpss1843	hypothetical protein	-14.55	112 -- 139	145 -- 171	_____________111___________________________140\n_____________|_____________________________|\n5'-UCG...UUUUU___G_______U_________________CGCCC...AAU-3'\n______________CGC_UCGCGUG_CGAGUGGG_GGGCGUGU\n______________|||_|||||||_|||:|::|_|||||::|\n______________GCG_AGCGCAC_GCUUAUUC_CCCGCGUA\n3'-AGC...GGCUU____________________G________ACUAG...AGC-5'\n_____________|_____________________________|\n______…	133 -- 139	145 -- 151	-40.8 kcal/mol	13.221 kcal/mol	13.0262 kcal/mol
		bpsl0368	peptidase	-10.98	194 -- 239	4 -- 57	_____________193____________________________________________________240\n_____________|______________________________________________________|\n5'-CCU...GCGUU____AA__UG______G_A________________A______CU__________GCUCA...CGC-3'\n______________CGGC__GG__AUGACG_G_____UGGAUC_GCGGC_UGCGUG_____GUCGGCC\n______________||||__|:__|||||:_|_____||:|||_|||:|_||||:|_____::|||||\n______________GCCG__CU__UACUGU_…	233 -- 239	4 -- 10	-54.2 kcal/mol	18.1468 kcal/mol	25.0719 kcal/mol
		bpss1301	protocatechuate 3,4-dioxygenase alpha chain	-11.9	183 -- 195	66 -- 79	_____________182____________196\n_____________|______________|\n5'-UCG...GCCAC______________UGAAC...UCA-3'\n______________CCCGAUGGA_GCGC\n______________|||||||:|_||:|\n______________GGGCUACUU_CGUG\n3'-AGC...GUUUA_________A____ACGUG...AGC-5'\n_____________|______________|\n_____________80_____________65\n	185 -- 191	71 -- 77	-21.5 kcal/mol	5.79759 kcal/mol	3.80722 kcal/mol
		bpss0066	AraC family transcriptional regulator	-13.92	65 -- 104	145 -- 184	_____________64__________________________________________105\n_____________|___________________________________________|\n5'-CGA...CAUAG__A_U________C___________________AUU_______CGGCC...CGA-3'\n______________GG_G_CGAACCGA_CG___GCGUGCGAAUGGGU___GGCGCGU\n______________||_|_||||||||_||___||||||||||::|:___|||||:|\n______________CC_C_GCUUGGCU_GC___CGCACGCUUAUUCG___CCGCGUA\n_________3'-AG__G__________…	98 -- 104	145 -- 151	-52.8 kcal/mol	20.4653 kcal/mol	18.4191 kcal/mol
		bpss0651	hypothetical protein	-13.73	191 -- 222	124 -- 154	_____________190______________________________223\n_____________|________________________________|\n5'-GAA...GCGGC______U___A___A__GG_____________GGCGC...CGC-3'\n______________GCGGGC_GCG_UGA_CU__AAAGCGGAAGAGC\n______________||||||_||:_|||_||__|||:|::||:|:|\n______________CGCCCG_CGU_ACU_GA__UUUUGUUUUUUUG\n3'-AGC...UUAUU__________A___A__AG_____________GCUCA...AGC-5'\n_____________|_________________…	216 -- 222	124 -- 130	-35 kcal/mol	12.5818 kcal/mol	8.69081 kcal/mol
		bpsl2409	ABC transporter ATP binding protein	-12.81	146 -- 208	132 -- 186	_____________145______________________________________________________________209\n_____________|________________________________________________________________|\n5'-GCG...GCUUC_________CGU________G_____UCAACCCU__UUUCACCACA____C_______G_____UCUCA...UGC-3'\n______________UCGGCGCGA___UCGGACGC__GCGU________CG__________CGCA_UGAUUUU_GAAGC\n______________|||||||||___:||:||||__||||________||__________|…	196 -- 202	138 -- 144	-51.35 kcal/mol	18.7092 kcal/mol	19.8336 kcal/mol
		bpsl0938	DNA-binding protein	-15.98	27 -- 46	1 -- 20	_____________26___________________47\n_____________|____________________|\n5'-CUC...CGCGA______C___CU________CCCAU...UCG-3'\n______________GCGCGA_GAG__CGGCCUUG\n______________||||||_|||__||||||:|\n______________CGCGCU_CUC__GCCGGAGC\n3'-AGC...CUGAA______C___UG________-5'\n_____________|___________________|\n_____________21__________________1\n	40 -- 46	1 -- 7	-33.1 kcal/mol	7.32581 kcal/mol	9.78914 kcal/mol
		bpsl2628	transcription antitermination protein NusB	-8.79	158 -- 174	120 -- 136	_____________157_______________175\n_____________|_________________|\n5'-CUC...CGAAG____________A____GACGA...AAU-3'\n______________AGGACGAGGAAG_CGAG\n______________|::||:|::||:_||||\n______________UUUUGUUUUUUU_GCUC\n3'-AGC...AGAAG____________G____AUUUU...AGC-5'\n_____________|_________________|\n_____________137_______________119\n	163 -- 169	125 -- 131	-15.3 kcal/mol	2.97897 kcal/mol	3.52686 kcal/mol
		bpsl2492	30S ribosomal protein S16	-14.61	19 -- 56	147 -- 184	_____________18________________________________________57\n_____________|_________________________________________|\n5'-CGA...AACAG____A____G_______A_G___GAU_______________GCGGC...UCG-3'\n______________GGCG_CGAG__GAGCGC_U_GCG___CGAA__GGCGGGCGC\n______________||||_|||:__||:|||_|_|||___||||__:||||||||\n______________CCGC_GCUU__CUUGCG_A_CGC___GCUU__UCGCCCGCG\n_________3'-AG_________GG________G___AC_…	50 -- 56	147 -- 153	-51.2 kcal/mol	18.2928 kcal/mol	18.3015 kcal/mol
		bpss1970	hypothetical protein	-13.29	204 -- 217	68 -- 81	_____________203____________218\n_____________|______________|\n5'-ACG...AGGUG__________UA__CAAGC...UGU-3'\n______________AUCCCGAUGA__GC\n______________||||||||||__||\n______________UAGGGCUACU__CG\n3'-AGC...ACGUU__________UA__UGACG...AGC-5'\n_____________|______________|\n_____________82_____________67\n	207 -- 213	72 -- 78	-18.2 kcal/mol	2.84224 kcal/mol	2.06871 kcal/mol
		bpss2120	sugar transport/efflux pump	-10.94	31 -- 41	1 -- 11	_____________30__________42\n_____________|___________|\n5'-ACG...UCGAC___________AAAAG...UGG-3'\n______________GAUCGGCUUCG\n______________||:||||:|||\n______________CUGGCCGGAGC\n3'-AGC...CUCCU___________-5'\n_____________|__________|\n_____________12_________1\n	35 -- 41	1 -- 7	-20.1 kcal/mol	4.18385 kcal/mol	4.97981 kcal/mol
		bpsl0977	transmembrane ABC transporter permease	-9.97	16 -- 56	120 -- 157	_____________15________________________________________57\n_____________|_________________________________________|\n5'-CGA...GUACG______C______C__CAA___GUUC________CUA____CUUGC...CGA-3'\n______________UGAGCG_GCGCAU_GA___UCU____GACAAGGA___CGAG\n______________|:||||_||||||_||___|||____:||||::|___||||\n______________AUUCGC_CGCGUA_CU___AGA____UUGUUUUU___GCUC\n3'-AGC...CGCUU______C______A________AGUU…	43 -- 49	127 -- 133	-32.2 kcal/mol	11.5123 kcal/mol	10.7225 kcal/mol
		bpsl0453	cytochrome c oxidase	-15.91	163 -- 224	109 -- 184	_____________162__________________________________________________________________________225\n_____________|____________________________________________________________________________|\n5'-CUG...CGGCC________G______A____C______________G_AG_____________UG____UU________________AUGAA...CGG-3'\n______________GGCGCGAA_CGGGCG____C_UGCGA_____CGGG_G____GGUUU___GAA__GAAA__UUGGGUAAGGAA_GCU\n_____________…	215 -- 221	113 -- 119	-63.8 kcal/mol	23.4802 kcal/mol	24.4122 kcal/mol
		bpss0871	hypothetical protein	-16.07	196 -- 210	149 -- 164	_____________195______________211\n_____________|________________|\n5'-AUC...AGUGC________________GCGCG...CGA-3'\n______________GUGCGA_UGAGCGGGC\n______________||||||_|:|||||||\n______________CACGCU_AUUCGCCCG\n3'-AGC...GAGCG______U_________CGUAA...AGC-5'\n_____________|________________|\n_____________165______________148\n	204 -- 210	149 -- 155	-27.6 kcal/mol	7.19369 kcal/mol	4.33619 kcal/mol
		bpsl0235	export system protein	-17.41	108 -- 140	147 -- 185	_____________107_____________________________________141\n_____________|_______________________________________|\n5'-GUG...GCAGC____________GG__AG____G________________UGAGC...UCG-3'\n______________CGGCGCGA__CG__UG___GCG_GCG___GAGCGGGCGU\n______________||||||||__||__:|___|||_|||___:||||||||:\n______________GCCGCGCU__GC__GC___CGC_CGC___UUCGCCCGCG\n__________3'-A________UG__UU__GAG___A___UUA________…	134 -- 140	147 -- 153	-50.5 kcal/mol	14.7804 kcal/mol	18.3058 kcal/mol
		bpss1613	type III secretion protein	-22.99	7 -- 42	151 -- 185	_____________6______________________________________43\n_____________|______________________________________|\n_____5'-UGCGUG___A__U______________________UCG______AUGCG...GCG-3'\n______________CGG_UG_CGGGCCGAACGU__GCGUGCGA___AAGUGG\n______________|||_:|_||::|||||||:__||||||||___|||:||\n______________GCC_GC_GCUUGGCUUGCG__CGCACGCU___UUCGCC\n__________3'-A___________________AG________UA_______CGCGU.…	27 -- 33	159 -- 165	-50 kcal/mol	12.2258 kcal/mol	14.7814 kcal/mol
		bpss1808	acetaldehyde dehydrogenase	-14.17	135 -- 198	121 -- 184	_____________134_________________________________________________________________199\n_____________|___________________________________________________________________|\n5'-UGG...GCGCA__A____________G_A__________CC_____C______GA___A__UG_C_G________G__ACAUG...AUC-3'\n______________GG__CGAGCCGAACG_C_UGC__GCGAG__GGCGG_GCGCAU__GUC_UU__A_G_AGGAGAGC_GA\n______________||__|||:|||||||_|_:||__||||:__:||||…	189 -- 195	124 -- 130	-65.6 kcal/mol	27.856 kcal/mol	23.5759 kcal/mol
		bpss1789	molybdenum transport protein	-9.74	166 -- 179	66 -- 81	_____________165______________180\n_____________|________________|\n5'-CUU...CUCCC_________C______GCCGC...CGC-3'\n______________GUUCCGAUG___GCGC\n______________:|:||||||___||:|\n______________UAGGGCUAC___CGUG\n3'-AGC...ACGUU_________UUA____ACGUG...AGC-5'\n_____________|________________|\n_____________82_______________65\n	168 -- 174	73 -- 79	-17.3 kcal/mol	3.75146 kcal/mol	3.80863 kcal/mol
		bpsl0200	acetylglutamate kinase	-11.46	132 -- 151	59 -- 79	_____________131___________________152\n_____________|_____________________|\n5'-CGG...AAAAA___C___C_____________CUCCU...CCG-3'\n______________CCC_AUG__UGCGCUGCGCCA\n______________|||_|||__|||:||||:|||\n______________GGG_UAC__ACGUGACGUGGU\n3'-AGC...GUUUA___C___UU____________UGCCG...AGC-5'\n_____________|_____________________|\n_____________80____________________58\n	145 -- 151	59 -- 65	-29.5 kcal/mol	5.29131 kcal/mol	12.7527 kcal/mol
		bpsl0064	alpha-methylacyl-CoA racemase	-15.88	162 -- 200	149 -- 183	_____________161______________________________________201\n_____________|________________________________________|\n5'-UUG...GCGUC_____G__________A___AACCUCA_____________AUGGG...UCC-3'\n______________GCGCG_AACCGAACGC_UCG_______CGGG_GAGCGGGC\n______________|||||_||||||||||_|||_______||::_:|||||||\n______________CGCGC_UUGGCUUGCG_AGC_______GCUU_UUCGCCCG\n________3'-AGC____________________GCAC_______…	194 -- 200	149 -- 155	-49.1 kcal/mol	16.3862 kcal/mol	16.8353 kcal/mol
		bpsl2210	ferredoxin I	-10.03	119 -- 165	132 -- 185	_____________118_____________________________________________________166\n_____________|_______________________________________________________|\n5'-GGA...GGGCG_________A_______AA________C__UC________UC_____________GCGCG...UCG-3'\n______________CGGUGCGAG_CCG__UG___GC_UGCG_AU__GC___CGU___GAUUUUCAAAAC\n______________|||:||||:_|||__:|___||_||||_||__||___||:___|||:||||||||\n______________GCCGCGCUU_GG…	159 -- 165	132 -- 138	-46.4 kcal/mol	16.538 kcal/mol	19.8336 kcal/mol
		bpsl3371	ethanolamine ammonia-lyase small subunit	-15.74	171 -- 207	152 -- 185	_____________170____________________________________208\n_____________|______________________________________|\n5'-GAC...CUCGC________ACG________GGG________C_______ACGGG...CGC-3'\n______________CGGCGCGA___ACUGGAUG___CGC_UGCG_AUGAGCG\n______________||||||||___||:|:|:|___|||_||||_||:||||\n______________GCCGCGCU___UGGCUUGC___GCG_ACGC_UAUUCGC\n__________3'-A___________________GA____C____U_______CCGCG…	201 -- 207	152 -- 158	-46.5 kcal/mol	15.9808 kcal/mol	14.7814 kcal/mol
		bpsl0455	hypothetical protein	-13.91	60 -- 70	1 -- 11	_____________59__________71\n_____________|___________|\n5'-CCC...GGCGC___G_______AGUGG...UUG-3'\n______________GAC_GGCCUCG\n______________|||_|||||||\n______________CUG_CCGGAGC\n3'-AGC...CUCCU___G_______-5'\n_____________|__________|\n_____________12_________1\n	64 -- 70	1 -- 7	-21.1 kcal/mol	2.20993 kcal/mol	4.97981 kcal/mol
		bpss1456	hypothetical protein	-13.04	195 -- 209	66 -- 81	_____________194______________210\n_____________|________________|\n5'-GGC...UGAAU_________U______GCGGC...ACC-3'\n______________GUCCCGAUG__UGCGC\n______________:||||||||__|||:|\n______________UAGGGCUAC__ACGUG\n3'-AGC...ACGUU_________UU_____ACGUG...AGC-5'\n_____________|________________|\n_____________82_______________65\n	197 -- 203	73 -- 79	-23.2 kcal/mol	6.34761 kcal/mol	3.80863 kcal/mol
		bpss0184	hypothetical protein	-12.1	108 -- 146	147 -- 186	_____________107________________________________________147\n_____________|__________________________________________|\n5'-GCG...CGUUG________UU_________G__________UGCCA_______GUCGU...UCG-3'\n______________UCGGCGCG__GCCGA_UGU_UCGC__GCGA_____CGGGCGC\n______________||||||||__:||||_:|:_||||__||||_____|||||||\n______________AGCCGCGC__UGGCU_GCG_AGCG__CGCU_____GCCCGCG\n___________3'-________U______U___…	109 -- 115	179 -- 185	-53.2 kcal/mol	22.7975 kcal/mol	18.3015 kcal/mol
		bpsl2608	ABC transporter ATP-binding protein	-17.42	113 -- 156	131 -- 185	_____________112______________________________________________________157\n_____________|________________________________________________________|\n5'-GGC...ACGCA__A_______A____________C_________________AC___A_________CGACG...UGA-3'\n______________CG_CGCGAAC_CGAGCGC_CGCG_GC_________GGCGCA__GAU___CGAGACA\n______________||_|||||||_|||:|||_||||_||_________||||||__|||___|:|:|||\n______________GC_GCGC…	150 -- 156	131 -- 137	-55.1 kcal/mol	17.8401 kcal/mol	19.8362 kcal/mol
		bpsl1784	iron transport-related ATP-binding protein	-11.12	144 -- 192	124 -- 162	_____________143_________________________________________________193\n_____________|___________________________________________________|\n5'-CCG...CUACC_____________G___CUAGCG_____GGCGGAUGA________U_____AACGA...CGG-3'\n______________GCGAA_AAGCGGG_CGC______GAUUU_________CGAAACGA__GAAC\n______________|||||_|||||||_|||______|||:|_________|:||||:|__:|||\n______________CGCUU_UUCGCCC_GCG______CUAGA____…	181 -- 187	130 -- 136	-34.9 kcal/mol	13.6047 kcal/mol	10.1769 kcal/mol
		bpsl1344	gultathione hydrolase	-12.39	181 -- 196	66 -- 81	_____________180______________197\n_____________|________________|\n5'-GCG...GACAU__________U_____GCCCA...AAG-3'\n______________AUCUCGGUGA_UGCGC\n______________|||:||:|||_|||:|\n______________UAGGGCUACU_ACGUG\n3'-AGC...ACGUU__________U_____ACGUG...AGC-5'\n_____________|________________|\n_____________82_______________65\n	184 -- 190	72 -- 78	-22.5 kcal/mol	6.30226 kcal/mol	3.80863 kcal/mol
		bpsl0360	alkaline phosphatase	-13.04	206 -- 221	4 -- 18	_____________205______________222\n_____________|________________|\n5'-CCA...AUGAA_____U__________GCGCU...ACG-3'\n______________GCGAG_GAGACUGGCC\n______________|||||_|||||:||||\n______________CGCUC_CUCUGGCCGG\n3'-AGC...GAACG________________AGC-5'\n_____________|________________|\n_____________19_______________3\n	215 -- 221	4 -- 10	-31.9 kcal/mol	9.49154 kcal/mol	9.36635 kcal/mol
		bpsl0807	sensor kinase	-17.82	79 -- 92	5 -- 18	_____________78_____________93\n_____________|______________|\n5'-CGC...CUGGG______________AGCAA...CCG-3'\n______________GCGAGGAGAUCGGC\n______________|||||||||:||||\n______________CGCUCCUCUGGCCG\n3'-AGC...GAACG______________GAGC-5'\n_____________|______________|\n_____________19_____________4\n	86 -- 92	5 -- 11	-31.8 kcal/mol	5.19671 kcal/mol	8.7841 kcal/mol
		bpsl2339	N-formimino-L-glutamate deiminase	-13.12	71 -- 94	1 -- 25	_____________70________________________95\n_____________|_________________________|\n5'-CAC...AGGCG___________UAU___________ACGCU...UCG-3'\n______________GAUUU_CGCGG___GGCCGGUCUCG\n______________||:||_||||:___|:||||:||||\n______________CUGAA_GCGCU___CUGGCCGGAGC\n3'-AGC...AGACG_____C_____CCU___________-5'\n_____________|________________________|\n_____________26_______________________1\n	88 -- 94	1 -- 7	-34.2 kcal/mol	7.84022 kcal/mol	13.2358 kcal/mol

## Sheet: (I) Candidate_468_SIPHT
Locus Tag	Gene name	Energy kcal/mol	Position mRNA	Position ncRNA	Interaction	Position Seed - mRNA	Position Seed - ncRNA	Hybridization Energy kcal/mol	Unfolding Energy - mRNA kcal/mol	Unfolding Energy - ncRNA kcal/mol
bpss1953	ATP synthase F0F1 subunit beta	-15.77	189 -- 229	32 -- 76	_____________188___________________________________________230\n_____________|_____________________________________________|\n5'-CGG...UGGGC___G_________________A______UGA____G_________CCGCG...ACG-3'\n______________GAU_UGAG_CGACG_UGGGCG_UGCGCG___CG_A__GGCGCCGG\n______________|||_|||:_|:|||_|||:||_:|||||___||_|__||||||||\n______________CUA_ACUU_GUUGC_ACCUGC_GCGCGC___GC_U__CCGCGGCC\n3'-ACU...UUAGA_…	223 -- 229	32 -- 38	-53.7 kcal/mol	19.1203 kcal/mol	18.8123 kcal/mol
bpsl2317	nitrogen regulation protein NR(II)	-24.76	119 -- 172	74 -- 130	_____________118__________________________________________________________173\n_____________|____________________________________________________________|\n5'-UCG...CGCCC___A________U_________________________AGAU___U___AA_________CAAGG...UCG-3'\n______________GCG_CGGCGGUU_UUGACACGGC_AC_____CCACGCA____GGU_CUG__GAAUCUGAU\n______________|||_||:||:|:_:|||||||||_||_____|||||||____|||_|||__|||||||||\n_…	166 -- 172	74 -- 80	-65.8 kcal/mol	17.3109 kcal/mol	23.7281 kcal/mol
bpsl1166	uracil phosphoribosyltransferase	-23.79	8 -- 57	128 -- 174	_____________7___________________________________________________58\n_____________|___________________________________________________|\n____5'-GGCGCGC___________C__________CGC___________GC___AC___C____ACCGA...GGA-3'\n______________GCCGC_AUGCG_GCGUUGCCGC___CCCCGCGCGCU__CGA__CGC_UGCG\n______________|||||_|:|||_||||:|||||___|||||||||||__|||__|||_||||\n______________CGGCG_UGCGC_CGCAGCGGCG___GGGGCGCG…	36 -- 42	141 -- 147	-80.5 kcal/mol	22.1211 kcal/mol	34.5873 kcal/mol
bpsl2754	hypothetical protein	-21.96	3 -- 27	1 -- 27	_____________2___________________________28\n_____________|___________________________|\n_________5'-UG_______________C___________CACGG...AUC-3'\n______________GGACGCGUCGAU_GU__CGGAUUGCGC\n______________||||||||||||_||__||||||||||\n______________CCUGCGCAGCUA_CA__GCCUAACGCG\n3'-ACU...CUACG____________G__AA__________-5'\n_____________|__________________________|\n_____________28____________________…	21 -- 27	1 -- 7	-42.1 kcal/mol	10.2507 kcal/mol	9.88776 kcal/mol
bpsl2151	outer membrane protein	-21.48	215 -- 273	82 -- 140	_____________214_______________________________________________________________274\n_____________|_________________________________________________________________|\n5'-UCU...AAACC________UU____ACCUAA______UG___C__________C_________________C____CACAC...UGC-3'\n______________UC_AUCGC___CGU______GACGGU__CUG_CGCGGC_GCU___GCCGCGCAU_GGUCU_GCGG\n______________||_|||||___|||______||||:|__|||_|:||||_:||_…	257 -- 263	92 -- 98	-71.2 kcal/mol	25.3611 kcal/mol	24.3579 kcal/mol
bpsl2648	protein-L-isoaspartate O-methyltransferase	-21.5	1 -- 43	87 -- 135	______________1__________________________________________________44\n______________|__________________________________________________|\n___________5'-_____U_________________________GAAAA_______________AGCAA...AGC-3'\n______________CGCGU_CGUCGACGG_C_CU____CGGCC_C_____AGCCGCGCA_AGGUC\n______________|||:|_||||||||:_|_||____|||||_|_____||||:||||_|||||\n______________GCGUA_GCAGCUGCU_G_GA____GCCGG_G__…	32 -- 38	93 -- 99	-57 kcal/mol	14.676 kcal/mol	20.8198 kcal/mol
bpss0419	glucose-1-phosphate cytidylyltransferase	-20.33	124 -- 183	116 -- 179	_____________123_______________________________________________________________184\n_____________|_________________________________________________________________|\n5'-GUG...AGGCG____________________AA__G__GA__________C__AG__________G______A___UUCAA...UUC-3'\n______________GUGGAGC_GUG_CGCGG_CG__GC_GC__CCUCGCGCGC_UC____GCAUGCGU_GACGAU_ACU\n______________|:|:|||_|:|_|||||_||__||_||__||:|||||||_||_…	166 -- 172	127 -- 133	-84.2 kcal/mol	25.5027 kcal/mol	38.3696 kcal/mol
bpsl3300	chemotaxis protein CheY	-18.49	158 -- 239	57 -- 148	_____________157_____________________________________________________________________________________________240\n_____________|_______________________________________________________________________________________________|\n5'-GGC...GGCAU_________________G______________GA______G_________________AC__AACAU_________AAAG___CA__________AAGAG...ACU-3'\n______________CGCGCGU_____UCGCG_GCG_CG_CGAUCGC__…	233 -- 239	57 -- 63	-91 kcal/mol	36.1009 kcal/mol	36.4095 kcal/mol
bpsl2842	FAD-binding oxidase	-21.33	213 -- 252	134 -- 174	_____________212_________________________________________253\n_____________|___________________________________________|\n5'-CCG...ACCCC___C__C___C_________C_________C____________ACGCG...CGG-3'\n______________GCC_CG_CGC__GCGUCGCC_GCUUCCCGC_GC_CUUCG_UCG\n______________|||_||_|||__||||||||_|||:|||||_||_|||||_|||\n______________CGG_GC_GCG__CGCAGCGG_CGAGGGGCG_CG_GAAGC_AGC\n3'-ACU...CGCUU___C__U___CC_…	235 -- 241	146 -- 152	-61.3 kcal/mol	9.85718 kcal/mol	30.1108 kcal/mol
[truncated: 91 more rows]

## Sheet: (J) BPNC10113R
Locus Tag	Gene name	Energy kcal/mol	Position mRNA	Position ncRNA	Interaction	Position Seed - mRNA	Position Seed - ncRNA	Hybridization Energy kcal/mol	Unfolding Energy - mRNA kcal/mol	Unfolding Energy - ncRNA kcal/mol
[truncated: 100 more rows]

[truncated: 2 more sheets: (K) BPNC10134F, (L) BPNC10146F]
