# Supplementary material for: Identification of sRNA mediated responses to nutrient depletion in Burkholderia pseudomallei
Source: Sci Rep. 2017 Dec 7;7:17173. doi: 10.1038/s41598-017-17356-4 (PMC5719362; doi:10.1038/s41598-017-17356-4)
Supplement: Supplementary file 7 — Supplementary_Table_S9 [file 41598_2017_17356_MOESM7_ESM.xlsx]

## Sheet: RNA-RNA interaction
CopraRNA analysis of RNA-RNA interactions between cis-sRNA and flanking genes
No.	Cis-encoded candidate	sRNA-mRNA Interaction	sRNA sequence
(A)			>D286.1_srna_0171 BPNC10044R 592835:593164 reverse gtagagcaagccacgttccggcaagctcgcgaagtcacgaagaaagtgcttgcccgcggt gcgcggcgtacgccacgacggggatctccacgtaaccggcattgaacgggacacgtctcg atccgacggtcggcgttttgtcctttcggacaagtgcggaaaatgacgaagcttcaatta atccgacaataacgatatcgagacaacgaatcatttaaagagacgacgtgcccgtccaaa cgcgggcatgccgtcctattgtctcgacacgccggttttcgatttcgcattgcctcggcg taagcggcgcgcaccgctcgatgccgtcat
(B)			>D286.2_srna_0355 Candidate_369_SIPHT 1552528:1552581 reverse ggtcttcctccgaagaaaaaacggggagcggcggctccccgtgggcggttttcc
(C)		*Interaction between sRNA with BPSL0672 only shown here	>D286.1_srna_0193 BPNC10048R 695212:695428 reverse gtcgagccgtcgagccgtcgagccgtcgagccgtcgagccagtttggtcacctggatacg cgatcgttcattcgcccgcttgccgcttcgccattcgttgttcctcgccccacgcccacg cccaccagcgtaaccatcgagcggacccgtgcgcaatcggacacatcatcggagtccgaa ccactcgacgccgcgcgcaccgcttgcgcaccgccgc
(D)			>D286.1_srna_1049 BPNC10196F_1129_SIPHT 3721745:3721913 forward cgatggccgtccgacggcacgagccgagaagcttggtggttggccgctaccaaccgctgg ctgacggcagcggatgcctgtgttgcccgctgcccgaccaaacttgccttctgcagtcgc ttcagaagacaaagaaaatcgccgatcgtcgagggatgggcggttttct
(E)			>D286.1_srna_1051 BPNC10209R 3723032:3723160 reverse gggaaagcagcagtcgggcgatcccttaatgcaagccaacgcagatggcgaacccgaaag agttttgcagtggtgaagcgggagatcggcgagcaatcgctggtctccagcggaaatact cctaacgag
(F)			>D286.1_srna_0692 BPNC10146R 2459242:2459430 reverse tactctttggctaagtcgacgctgaaatcgtcaatttgccccgtgcgggaaccctcgagg aagcttcgggtttctcgttgcgggcgcggcggtggcggcgaagacgccaggcgtgatgct ttcgaatgggtttcaattttcgagggccgcgccgaaatcgcgagccggcgcacccagggt gtcgcggcg
(G)		i) Interaction between sRNA with BPSL0493 ii) Interaction between sRNA with BPSL0494	>D286.1_srna_0144 BPNC10037R 510871:511130 reverse gttatcgacatttccgaaaatcgataaccgtttatacccgaatttttgccggacgtttgt gcagtttcttaacgtgtccgttccgcgcattaattcgccacgcgcgacctcaccgtccca ccatatggccgggacggcctgttgacgcgggttccgtcacgctcaccacggcgcaagcgg cgaacatttcggcggcggaattcgccgccatacacgtctcaaatgaaattcgggctctga accttcgtttactgtatgga
(H)			>D286.1_srna_1122 BPNC10233R_28_SIPHT 3972025:3972210 reverse tcggcgcgaaccgaacgctcgcgtgcgaataagcgggcgcattgatcttcaaaacaaaaa aaccgagtaaaaaatgcttgccgctgtcgtgccctataagtgcaaatcccgatgaatgca ctgcaccaacggcgcgacaatgacacgcagtctgaatctgcgacttgcgcgaggagaccg gcctcg
(I)			>D286.2_srna_0575 Candidate_468_SIPHT 2606161:2606374 forward gcgcaatccgaaacgatcgacgcgtccgcatccggcgccgatacggttcgcgcggcgtcc atcgttgattcaaatcagattccgcagacctatgcgtggctacagtggccgtgtcagtga tcgtcgacgcatgcgatcgaagcgcgcggggagcggcgacgcccgcgtcgcggcttcgcg cacggccggccgcatcggctgccgtgcctcgtca
(J)			>D286.1_srna_0567 BPNC10113R 1986019:1986182 forward cgtgccttgaagatgagagttcgttgacaaatacatacccaataaccgaatatcaggtta gttcaaaggacaattcccgcagaagaaatactcaattctctgatgcatccactgcgttgg gcgtagtcgcgagcctgcatccgagcgatgccaaggcggtacat
(K)			>D286.1_srna_0462 BPNC10134F 1589591:1589896 reverse aatttcgccatcccgatgaagatgatccgagcccttgtccgaagggctccgcgctcgaat gcatgccgactcggcgcgccatcgcacggacacccgacgtcgccgcggattgcgattttt cgtctccgcacgcggtcgcggctcacgccgcgccccgcaagcgagacgccaacgcttgac ggcggatggcatcgcgaacgacgccggcacgggatcgcgatttttcgtttcacccgctga ccgccgcatcggtcttcgcttcttccgatcggcggtcggcttgccgtctttcatccaaca cacaac
(L)			>D286.1_srna_0696 BPNC10146F 2493413:2493667 forward tggcgcggcgcagcaaaaaccggtatgatgcgggctgcgcgtcccgacgggcgctctgcc ggctgaagccggcatccctcgtcgccagcgttccatagcgtttcgctccaatccagttta gaacctgtcccttcctgcgtggcccctagcgggctgtcaagtctcaggctggcggcatgc gcatccgatgcgcgccgcacccaaaaacagcttctaacgaaattgttgtccgcacgtcgt cgacatgcggacaat
